# Supplementary material for: Depicting the dynamic transcriptional and epigenetic landscape of testis development in pubertal Simmental cattle
Source: J Anim Sci Biotechnol. 2026 May 18;17:96. doi: 10.1186/s40104-026-01406-x (PMC13181952; doi:10.1186/s40104-026-01406-x)
Supplement: Supplementary file 3 — Additional file 3: Table S3. Markers and cell ratios of testicular cell types in ATAC-seq and RNA-seq analyses. [file 40104_2026_1406_MOESM3_ESM.xlsx]

## Sheet: rna_celltype
RNA sequencing reveals cell type specific markers across nine testicular cell types in Simmental cattle
p_val	avg_log2FC	pct.1	pct.2	p_val_adj	cluster	gene
0	5.22029	0.998	0.169	0	Spermatids	DNAJB8
0	4.945	0.994	0.112	0	Spermatids	HOGA1
0	4.85917	0.995	0.098	0	Spermatids	SPEM1
0	4.82343	0.989	0.087	0	Spermatids	TSSK6
0	4.70256	0.996	0.128	0	Spermatids	OAZ3
0	4.68851	0.995	0.113	0	Spermatids	SMCP
0	4.66105	1	0.351	0	Spermatids	UBE2N
0	4.52046	0.989	0.074	0	Spermatids	TPPP2
0	4.49987	0.996	0.124	0	Spermatids	C25H16orf82
0	4.49853	0.989	0.119	0	Spermatids	C11H9orf50
0	4.34511	0.993	0.169	0	Spermatids	SMIM47
0	4.30897	0.996	0.168	0	Spermatids	GSG1
0	4.30781	0.999	0.241	0	Spermatids	ENSBTAG00000031582
0	4.30218	0.982	0.084	0	Spermatids	LELP1
0	4.23556	0.992	0.129	0	Spermatids	ANKRD9
0	4.1819	0.999	0.188	0	Spermatids	C15H11orf71
0	4.16747	0.993	0.197	0	Spermatids	ENSBTAG00000004243
0	4.16661	0.976	0.054	0	Spermatids	ENSBTAG00000066478
0	4.09532	0.996	0.186	0	Spermatids	CRISP2
0	4.02546	0.97	0.07	0	Spermatids	DBIL5
0	4.00564	0.989	0.102	0	Spermatids	BPIFA3
0	3.99979	0.99	0.353	0	Spermatids	CARHSP1
0	3.98487	0.975	0.081	0	Spermatids	REEP6
0	3.90183	0.976	0.077	0	Spermatids	CABS1
0	3.86895	0.993	0.154	0	Spermatids	HSPB9
0	3.86669	0.983	0.07	0	Spermatids	LEMD1
0	3.80864	0.983	0.292	0	Spermatids	GLUL
0	3.77396	0.91	0.054	0	Spermatids	TSSK3
0	3.72674	0.935	0.208	0	Spermatids	PRM2
0	3.71144	0.965	0.103	0	Spermatids	SUGP1
0	3.70307	0.92	0.052	0	Spermatids	CA2
0	3.69846	0.943	0.055	0	Spermatids	RUNDC3A
0	3.68764	0.989	0.118	0	Spermatids	UBL4B
0	3.62843	0.98	0.143	0	Spermatids	ENSBTAG00000016603
0	3.61562	0.958	0.055	0	Spermatids	SPACA9
0	3.60188	1	0.286	0	Spermatids	TNP2
0	3.56984	0.982	0.304	0	Spermatids	FUNDC2
0	3.56832	0.983	0.128	0	Spermatids	TCP11
0	3.56123	0.99	0.145	0	Spermatids	C12H13orf46
0	3.53749	0.976	0.086	0	Spermatids	C13H20orf144
0	3.52695	0.931	0.057	0	Spermatids	SPATA3
0	3.47358	0.988	0.156	0	Spermatids	IRGC
0	3.46561	0.872	0.029	0	Spermatids	SPEM2
0	3.46523	0.959	0.089	0	Spermatids	GAPDHS
0	3.42664	0.787	0.098	0	Spermatids	ENSBTAG00000062798
0	3.42477	0.993	0.168	0	Spermatids	ENSBTAG00000067383
0	3.41027	0.922	0.093	0	Spermatids	AKAP1
0	3.37547	0.956	0.083	0	Spermatids	SAA4
0	3.36866	0.747	0.09	0	Spermatids	P3R3URF
0	3.35681	0.925	0.092	0	Spermatids	HDAC11
0	3.34379	0.941	0.155	0	Spermatids	MEX3D
0	3.30799	0.984	0.225	0	Spermatids	PROCA1
0	3.29855	0.95	0.076	0	Spermatids	ENSBTAG00000069828
0	3.28617	0.879	0.068	0	Spermatids	OSBP2
0	3.25961	0.825	0.196	0	Spermatids	ENSBTAG00000068825
0	3.23839	0.933	0.061	0	Spermatids	ZNRF4
0	3.21328	0.96	0.116	0	Spermatids	TSSK2.1
0	3.20069	0.954	0.254	0	Spermatids	TNP1
0	3.18854	0.966	0.116	0	Spermatids	RNASE6
0	3.18342	0.844	0.175	0	Spermatids	C5H12orf54
0	3.17973	0.965	0.114	0	Spermatids	CBY2
0	3.17304	0.992	0.373	0	Spermatids	CDV3
0	3.15636	0.949	0.138	0	Spermatids	COA8
0	3.14935	0.956	0.217	0	Spermatids	DCUN1D1
0	3.12652	1	0.548	0	Spermatids	GPX4
0	3.11766	0.971	0.32	0	Spermatids	EIF4H
0	3.11563	0.987	0.276	0	Spermatids	POLB
0	3.11143	0.743	0.093	0	Spermatids	TEKTIP1
0	3.11044	0.915	0.079	0	Spermatids	ORMDL3
0	3.10066	0.895	0.035	0	Spermatids	TSPAN16
0	3.08379	0.922	0.134	0	Spermatids	ARRDC4
0	3.06714	0.841	0.022	0	Spermatids	TMEM239
0	3.06156	0.685	0.054	0	Spermatids	GARIN1A
0	3.01469	0.878	0.051	0	Spermatids	C13H20orf173
0	3.01151	0.978	0.304	0	Spermatids	PGP
0	3.01095	0.734	0.112	0	Spermatids	H2BL1
0	3.00194	0.848	0.039	0	Spermatids	ENSBTAG00000045892
0	3.00001	0.988	0.27	0	Spermatids	ODF2
0	2.97461	0.86	0.066	0	Spermatids	SPMAP2
0	2.97366	0.64	0.078	0	Spermatids	PRSS37
0	2.9648	0.934	0.121	0	Spermatids	UBXN6
0	2.9605	0.91	0.072	0	Spermatids	SELENOV
0	2.91017	0.957	0.134	0	Spermatids	MS4A13
0	2.90258	0.929	0.157	0	Spermatids	UBE2J1
0	2.88978	0.857	0.066	0	Spermatids	AGPAT2
0	2.84845	0.913	0.105	0	Spermatids	PKIB
0	2.84307	0.835	0.159	0	Spermatids	CRIP2
0	2.83523	0.905	0.081	0	Spermatids	ENSBTAG00000022019
0	2.83315	0.812	0.032	0	Spermatids	PRKCD
0	2.82349	0.624	0.073	0	Spermatids	ZNF475
0	2.82138	0.723	0.082	0	Spermatids	ENSBTAG00000063005
0	2.81814	0.855	0.079	0	Spermatids	ACTRT2
0	2.77011	0.919	0.192	0	Spermatids	ENSBTAG00000061820
0	2.75686	0.805	0.026	0	Spermatids	WBP2NL
0	2.75354	0.802	0.324	0	Spermatids	DYNLL2
0	2.72607	0.793	0.054	0	Spermatids	ODF1
0	2.71595	0.77	0.049	0	Spermatids	C19H17orf107
0	2.7144	0.777	0.039	0	Spermatids	NEURL1
0	2.71394	0.784	0.024	0	Spermatids	GTSF1L
0	2.71044	0.956	0.219	0	Spermatids	ENSBTAG00000060173
0	2.71042	0.784	0.185	0	Spermatids	HMGB4
0	2.70383	0.601	0.059	0	Spermatids	CSTL1
0	2.69342	0.903	0.2	0	Spermatids	TSPAN6
0	2.67459	0.584	0.069	0	Spermatids	ENSBTAG00000015949
0	2.67211	0.708	0.064	0	Spermatids	ENSBTAG00000037410
0	2.66466	0.884	0.119	0	Spermatids	AK1
0	2.66438	0.795	0.113	0	Spermatids	ENSBTAG00000053919
0	2.6623	0.804	0.035	0	Spermatids	LRRC51
0	2.65872	0.842	0.129	0	Spermatids	ISG20L2
0	2.65666	0.905	0.106	0	Spermatids	HSPA4L
0	2.6472	0.968	0.406	0	Spermatids	PHPT1
0	2.64364	0.681	0.04	0	Spermatids	PAQR5
0	2.63914	0.911	0.136	0	Spermatids	KNSTRN
0	2.63577	0.802	0.06	0	Spermatids	GARIN2
0	2.63305	0.746	0.021	0	Spermatids	STPG3
0	2.63257	0.756	0.046	0	Spermatids	LLCFC1
0	2.62695	0.885	0.134	0	Spermatids	CCDC70
0	2.6208	0.838	0.092	0	Spermatids	CHPT1
0	2.6181	0.643	0.068	0	Spermatids	IQCF5
0	2.61337	0.792	0.099	0	Spermatids	SLC39A13
0	2.61279	0.886	0.098	0	Spermatids	ENSBTAG00000000170
0	2.60525	0.885	0.167	0	Spermatids	LGALSL
0	2.60296	0.911	0.312	0	Spermatids	GINM1
0	2.58634	0.867	0.18	0	Spermatids	ADRM1
0	2.58602	0.963	0.311	0	Spermatids	FAM229B
0	2.58485	0.897	0.086	0	Spermatids	TBC1D21
0	2.57708	0.799	0.037	0	Spermatids	ACTE1
0	2.57659	0.978	0.367	0	Spermatids	NDUFAF3
0	2.57288	0.887	0.127	0	Spermatids	RFK
0	2.57135	0.915	0.183	0	Spermatids	RASSF8
0	2.54681	0.743	0.156	0	Spermatids	IQCF1
0	2.5439	0.806	0.055	0	Spermatids	HSD17B1
0	2.52182	0.853	0.143	0	Spermatids	ATL3
0	2.51382	0.74	0.044	0	Spermatids	BRI3BP
0	2.50708	0.981	0.234	0	Spermatids	YPEL1
0	2.48642	0.759	0.139	0	Spermatids	PRM3
0	2.48563	0.939	0.229	0	Spermatids	ARL2
0	2.4699	0.605	0.026	0	Spermatids	CD164L2
0	2.46986	0.911	0.126	0	Spermatids	ENSBTAG00000050850
0	2.46118	0.966	0.401	0	Spermatids	ATOX1
0	2.44903	0.661	0.039	0	Spermatids	ST6GALNAC2
0	2.4341	0.766	0.061	0	Spermatids	ZBTB45
0	2.43234	0.923	0.243	0	Spermatids	PHKG2
0	2.41457	0.837	0.255	0	Spermatids	EMC10
0	2.41032	0.599	0.081	0	Spermatids	TEX35
0	2.40697	0.792	0.117	0	Spermatids	YPEL2
0	2.40313	0.884	0.118	0	Spermatids	ANO1
0	2.40229	0.749	0.059	0	Spermatids	RANGAP1
0	2.39723	0.68	0.164	0	Spermatids	GPR161
0	2.39045	0.702	0.045	0	Spermatids	AKAP4
0	2.38631	0.905	0.151	0	Spermatids	TMCO5A
0	2.37452	0.865	0.312	0	Spermatids	SPATA6
0	2.37093	0.811	0.115	0	Spermatids	VRK3
0	2.36886	0.813	0.152	0	Spermatids	CSNK1G2
0	2.35866	0.826	0.065	0	Spermatids	KLHL10
0	2.35433	0.71	0.022	0	Spermatids	EFR3B
0	2.35224	0.641	0.034	0	Spermatids	SGSM2
0	2.35067	0.806	0.054	0	Spermatids	RSPH14
0	2.34141	0.825	0.16	0	Spermatids	PTP4A1
0	2.33552	0.905	0.241	0	Spermatids	AMZ2
0	2.31701	0.775	0.143	0	Spermatids	TIMM44
0	2.31054	0.623	0.055	0	Spermatids	ENSBTAG00000064559
0	2.30661	0.75	0.103	0	Spermatids	CHKB
0	2.2987	0.752	0.12	0	Spermatids	PIM1
0	2.28876	0.673	0.016	0	Spermatids	ENSBTAG00000049034
0	2.28378	0.933	0.367	0	Spermatids	FXR1
0	2.2806	0.725	0.055	0	Spermatids	VASH2
0	2.27334	0.672	0.056	0	Spermatids	HS1BP3
0	2.26935	0.745	0.096	0	Spermatids	DACT3
0	2.26857	0.69	0.039	0	Spermatids	SPMIP9
0	2.2645	0.849	0.302	0	Spermatids	ENSBTAG00000023274
0	2.25732	0.722	0.03	0	Spermatids	C22H3orf22
0	2.25204	0.975	0.354	0	Spermatids	CCNY
0	2.24929	0.777	0.156	0	Spermatids	H1-9
0	2.2473	0.751	0.084	0	Spermatids	LRRC8B
0	2.23856	0.835	0.266	0	Spermatids	CDC34
0	2.2377	0.616	0.026	0	Spermatids	MYOM2
0	2.2359	0.701	0.051	0	Spermatids	SMOC2
0	2.18448	0.865	0.174	0	Spermatids	DESI1
0	2.17571	0.69	0.067	0	Spermatids	LRRC57
0	2.17445	0.719	0.08	0	Spermatids	MORN3
0	2.16373	0.743	0.066	0	Spermatids	DERL3
0	2.16295	0.649	0.039	0	Spermatids	TTC7A
0	2.16242	0.659	0.041	0	Spermatids	PGAP6
0	2.15032	0.572	0.027	0	Spermatids	ENSBTAG00000040038
0	2.14013	0.753	0.095	0	Spermatids	NIPAL3
0	2.13879	0.792	0.083	0	Spermatids	CLPB
0	2.13039	0.772	0.108	0	Spermatids	SH3GL3
0	2.12755	0.71	0.132	0	Spermatids	ADISSP
0	2.11156	0.799	0.177	0	Spermatids	METTL22
0	2.11134	0.583	0.048	0	Spermatids	OTUB2
0	2.10287	0.77	0.084	0	Spermatids	C17H5orf52
0	2.10057	0.613	0.052	0	Spermatids	FANCD2OS
0	2.10006	0.747	0.184	0	Spermatids	GARIN5A
0	2.09897	0.646	0.084	0	Spermatids	LPIN1
0	2.091	0.598	0.029	0	Spermatids	PRSS58
0	2.0652	0.737	0.142	0	Spermatids	PSMF1
0	2.06168	0.619	0.085	0	Spermatids	POC1A
0	2.06027	0.642	0.106	0	Spermatids	SH3GLB2
0	2.05268	0.727	0.108	0	Spermatids	HMOX2
0	2.05114	0.82	0.277	0	Spermatids	SAMD4A
0	2.047	0.739	0.075	0	Spermatids	ENSBTAG00000052951
0	2.03753	0.759	0.135	0	Spermatids	BAG1
0	2.02566	0.678	0.075	0	Spermatids	CLMN
0	2.02294	0.75	0.061	0	Spermatids	CFAP68
0	2.01937	0.611	0.062	0	Spermatids	ENSBTAG00000067251
0	2.01074	0.521	0.047	0	Spermatids	RABIF
0	2.00726	0.78	0.117	0	Spermatids	STARD10
0	2.00478	0.704	0.106	0	Spermatids	ENSBTAG00000054627
0	1.9972	0.949	0.508	0	Spermatids	TAF10
0	1.99699	0.595	0.065	0	Spermatids	ORAI2
0	1.994	0.57	0.027	0	Spermatids	RGL3
0	1.99072	0.725	0.091	0	Spermatids	RGS22
0	1.98273	0.726	0.175	0	Spermatids	RBM4B
0	1.982	0.902	0.357	0	Spermatids	SRPK2
0	1.96778	0.624	0.101	0	Spermatids	MYL6B
0	1.96096	0.572	0.016	0	Spermatids	SLFNL1
0	1.95675	0.666	0.048	0	Spermatids	PCLAF
0	1.95308	0.671	0.102	0	Spermatids	ZNHIT2
0	1.95218	0.663	0.112	0	Spermatids	PRKCQ
0	1.94734	0.654	0.105	0	Spermatids	GDE1
0	1.94645	0.606	0.15	0	Spermatids	SGF29
0	1.94418	1	0.937	0	Spermatids	EIF1
0	1.93815	0.855	0.201	0	Spermatids	NUP50
0	1.93702	0.659	0.05	0	Spermatids	ENSBTAG00000053675
0	1.93564	0.581	0.042	0	Spermatids	MLLT11
0	1.93133	0.792	0.16	0	Spermatids	NTMT1
0	1.93	0.711	0.069	0	Spermatids	PLAAT5
0	1.92614	0.59	0.026	0	Spermatids	LIPE
0	1.92553	0.66	0.123	0	Spermatids	SERP2
0	1.92395	0.592	0.038	0	Spermatids	MROH7
0	1.92074	0.939	0.258	0	Spermatids	TSACC
0	1.9122	0.766	0.141	0	Spermatids	GRK4
0	1.90945	0.574	0.032	0	Spermatids	BCL2L14
0	1.90878	0.55	0.047	0	Spermatids	ENSBTAG00000027341
0	1.90057	0.832	0.317	0	Spermatids	NDUFS8
0	1.89932	0.716	0.086	0	Spermatids	SPATA20
0	1.89871	0.62	0.098	0	Spermatids	TXNDC8
0	1.89602	0.602	0.109	0	Spermatids	ADIPOR1
0	1.89458	0.638	0.177	0	Spermatids	NXN
0	1.88941	0.681	0.078	0	Spermatids	TEX22
0	1.8893	0.743	0.194	0	Spermatids	NBR1
0	1.87178	0.546	0.08	0	Spermatids	ENSBTAG00000055766
0	1.87074	0.534	0.014	0	Spermatids	PRM1
0	1.86865	0.544	0.043	0	Spermatids	KIF2C
0	1.86385	0.909	0.326	0	Spermatids	MLF1
0	1.86247	0.675	0.159	0	Spermatids	DPP7
0	1.85729	0.859	0.141	0	Spermatids	MEIG1
0	1.85274	0.535	0.052	0	Spermatids	CIMIP3
0	1.84578	0.817	0.313	0	Spermatids	HK1
0	1.84505	0.533	0.077	0	Spermatids	CCDC179
0	1.83388	0.771	0.175	0	Spermatids	ENSBTAG00000006947
0	1.83194	0.713	0.188	0	Spermatids	TMEM30A
0	1.83107	0.57	0.013	0	Spermatids	C18H16orf78
0	1.82701	0.856	0.216	0	Spermatids	ENSBTAG00000031462
0	1.82629	0.52	0.022	0	Spermatids	TMEM269
0	1.82257	0.777	0.272	0	Spermatids	HINT2
0	1.81652	0.544	0.026	0	Spermatids	CAMKV
0	1.81349	0.541	0.024	0	Spermatids	NCF4
0	1.81326	0.654	0.126	0	Spermatids	IZUMO2
0	1.80746	0.689	0.149	0	Spermatids	RNF138
0	1.80708	0.515	0.053	0	Spermatids	SH3RF2
0	1.80663	0.438	0.021	0	Spermatids	TEX46
0	1.8053	0.578	0.048	0	Spermatids	SMTNL2
0	1.80523	0.569	0.055	0	Spermatids	SEMA7A
0	1.80326	0.604	0.074	0	Spermatids	MYORG
0	1.80221	0.642	0.057	0	Spermatids	TEX50
0	1.80117	0.545	0.042	0	Spermatids	SPZ1
0	1.80087	0.693	0.077	0	Spermatids	ENSBTAG00000031447
0	1.79421	0.898	0.27	0	Spermatids	SPA17
0	1.79334	0.51	0.012	0	Spermatids	ENSBTAG00000026102
0	1.7853	0.592	0.107	0	Spermatids	CACNA1C
0	1.78003	0.756	0.133	0	Spermatids	CCDC136
0	1.77944	0.568	0.094	0	Spermatids	TRIM36
0	1.77519	0.657	0.148	0	Spermatids	SPATA24
0	1.75763	0.606	0.071	0	Spermatids	FAM78A
0	1.75623	0.678	0.115	0	Spermatids	RANGRF
0	1.75398	0.897	0.317	0	Spermatids	MKRN1
0	1.75192	0.504	0.025	0	Spermatids	PRR30
0	1.74969	0.584	0.111	0	Spermatids	RNF44
0	1.74886	0.574	0.048	0	Spermatids	GPR25
0	1.74392	0.674	0.117	0	Spermatids	PGAM2
0	1.74136	0.786	0.225	0	Spermatids	MAPK6
0	1.73663	0.78	0.238	0	Spermatids	TENT5C
0	1.7275	0.954	0.403	0	Spermatids	VCF1
0	1.71997	0.495	0.045	0	Spermatids	ENSBTAG00000045773
0	1.71953	0.634	0.163	0	Spermatids	PPM1A
0	1.71473	0.586	0.088	0	Spermatids	TUSC2
0	1.71458	0.734	0.189	0	Spermatids	PEDS1
0	1.70246	0.55	0.029	0	Spermatids	COMP
0	1.69896	0.51	0.047	0	Spermatids	ZMIZ2
0	1.69858	0.587	0.039	0	Spermatids	RESP18
0	1.6981	0.578	0.079	0	Spermatids	GPAT4
0	1.68622	0.513	0.033	0	Spermatids	PAQR7
0	1.68525	0.786	0.237	0	Spermatids	PHC2
0	1.67973	0.535	0.025	0	Spermatids	DPYSL5
0	1.67018	0.521	0.026	0	Spermatids	ACSBG2
0	1.66609	0.994	0.34	0	Spermatids	DKKL1
0	1.65297	0.565	0.045	0	Spermatids	ABHD16B
0	1.64498	0.426	0.039	0	Spermatids	MGC137055
0	1.64111	0.508	0.036	0	Spermatids	UBXN11
0	1.64017	0.443	0.008	0	Spermatids	ENSBTAG00000046965
0	1.64009	0.523	0.066	0	Spermatids	APBA1
0	1.62352	0.641	0.062	0	Spermatids	PLCZ1
0	1.6203	0.479	0.017	0	Spermatids	SPPL2C
0	1.6201	0.547	0.1	0	Spermatids	ENSBTAG00000058869
0	1.60535	0.503	0.041	0	Spermatids	ARHGAP22
0	1.60049	0.42	0.045	0	Spermatids	ENSBTAG00000062318
0	1.59793	0.511	0.035	0	Spermatids	FLVCR2
0	1.59699	0.441	0.028	0	Spermatids	KIF21B
0	1.5968	0.595	0.064	0	Spermatids	RAB11FIP4
0	1.59593	0.612	0.115	0	Spermatids	ENSBTAG00000062271
0	1.59159	0.495	0.073	0	Spermatids	MYG1
0	1.58361	0.46	0.014	0	Spermatids	SPATC1
0	1.5795	0.762	0.228	0	Spermatids	ENSBTAG00000005536
0	1.57937	0.69	0.153	0	Spermatids	KLHDC3
0	1.57263	0.672	0.121	0	Spermatids	BAG4
0	1.57206	0.874	0.218	0	Spermatids	H3-3D
0	1.56923	0.516	0.088	0	Spermatids	DYRK1B
0	1.56735	0.974	0.784	0	Spermatids	TUT1
0	1.56733	0.534	0.074	0	Spermatids	MACROD1
0	1.56567	0.477	0.028	0	Spermatids	ACE
0	1.56559	0.647	0.081	0	Spermatids	PDZD9
0	1.56383	0.528	0.077	0	Spermatids	CCDC167
0	1.56199	0.675	0.161	0	Spermatids	OSER1
0	1.56077	0.525	0.042	0	Spermatids	LRRC18
0	1.55532	0.435	0.042	0	Spermatids	GSTO2
0	1.55219	0.714	0.152	0	Spermatids	YBX2
0	1.54423	0.892	0.226	0	Spermatids	CFAP90
0	1.54071	0.532	0.039	0	Spermatids	SPATC1L
0	1.53816	0.569	0.06	0	Spermatids	C5H12orf50
0	1.53777	0.727	0.165	0	Spermatids	RNF151
0	1.53661	0.477	0.029	0	Spermatids	TTLL10
0	1.53639	0.776	0.243	0	Spermatids	KAT8
0	1.53159	0.625	0.153	0	Spermatids	RNF38
0	1.52688	0.56	0.066	0	Spermatids	TMEM53
0	1.52521	0.418	0.014	0	Spermatids	KIAA0930
0	1.51648	0.521	0.102	0	Spermatids	USP50
0	1.51518	0.442	0.021	0	Spermatids	PHF21B
0	1.50937	0.647	0.124	0	Spermatids	VWA3B
0	1.50154	0.468	0.035	0	Spermatids	CYB5R2
0	1.4994	0.562	0.057	0	Spermatids	BANF2
0	1.49107	0.56	0.081	0	Spermatids	CYB5D2
0	1.48892	0.477	0.032	0	Spermatids	SOCS7
0	1.48644	0.514	0.06	0	Spermatids	TLCD3A
0	1.48629	0.487	0.077	0	Spermatids	NSUN4
0	1.47534	0.978	0.647	0	Spermatids	RAN
0	1.47395	0.428	0.014	0	Spermatids	FNDC8
0	1.47299	0.517	0.077	0	Spermatids	FBXW5
0	1.4728	0.465	0.022	0	Spermatids	SPATA18
0	1.46332	0.472	0.061	0	Spermatids	FBP1
0	1.45681	0.697	0.187	0	Spermatids	DNAJB4
0	1.45272	0.483	0.073	0	Spermatids	ENSBTAG00000066450
0	1.44915	0.419	0.019	0	Spermatids	ATOSB
0	1.44639	0.532	0.081	0	Spermatids	ERICH2
0	1.44544	0.431	0.034	0	Spermatids	AZIN2
0	1.43512	0.507	0.065	0	Spermatids	DNAJC5B
0	1.42909	0.508	0.056	0	Spermatids	ANKEF1
0	1.4234	0.572	0.124	0	Spermatids	SGTA
0	1.42084	0.485	0.061	0	Spermatids	MS4A5
0	1.4199	0.472	0.033	0	Spermatids	COL22A1
0	1.41493	0.38	0.02	0	Spermatids	FSCN3
0	1.40709	0.444	0.048	0	Spermatids	NT5C1B
0	1.40547	0.602	0.101	0	Spermatids	EFCAB6
0	1.40417	0.442	0.025	0	Spermatids	MAPK8IP1
0	1.39839	0.424	0.032	0	Spermatids	AGPAT4
0	1.38684	0.461	0.063	0	Spermatids	ARL16
0	1.38384	0.441	0.065	0	Spermatids	GSTZ1
0	1.37589	0.606	0.09	0	Spermatids	BTBD17
0	1.36672	0.714	0.153	0	Spermatids	CCDC110
0	1.36323	0.489	0.059	0	Spermatids	CFAP276
0	1.36031	0.418	0.034	0	Spermatids	ACTL9
0	1.35671	0.372	0.011	0	Spermatids	WNT3
0	1.35021	0.404	0.024	0	Spermatids	ANKRD2
0	1.3452	0.496	0.047	0	Spermatids	CIMIP1
0	1.34108	0.444	0.03	0	Spermatids	CDH22
0	1.33696	0.366	0.011	0	Spermatids	PHOSPHO1
0	1.33638	0.396	0.052	0	Spermatids	SPMIP5
0	1.33095	0.56	0.093	0	Spermatids	ENSBTAG00000049217
0	1.33091	0.39	0.017	0	Spermatids	PADI2
0	1.32991	0.417	0.027	0	Spermatids	ENSBTAG00000050449
0	1.32803	0.902	0.232	0	Spermatids	CMTM2
0	1.32749	0.407	0.032	0	Spermatids	CDRT4
0	1.32292	0.467	0.081	0	Spermatids	GET4
0	1.32095	0.495	0.091	0	Spermatids	C11H2orf68
0	1.31894	0.386	0.019	0	Spermatids	AP3M2
0	1.31876	0.508	0.053	0	Spermatids	SAXO4
0	1.3183	0.48	0.084	0	Spermatids	CARM1
0	1.3167	0.417	0.021	0	Spermatids	SHISA9
0	1.31623	0.418	0.041	0	Spermatids	PAM16
0	1.31076	0.434	0.055	0	Spermatids	NEURL2
0	1.30825	0.39	0.044	0	Spermatids	VAC14
0	1.30823	0.388	0.018	0	Spermatids	NOS1
0	1.2995	0.632	0.112	0	Spermatids	MARCHF10
0	1.29505	0.39	0.019	0	Spermatids	FSCB
0	1.29284	0.401	0.02	0	Spermatids	CCDC159
0	1.29063	0.425	0.035	0	Spermatids	C28H10orf53
0	1.28677	0.352	0.015	0	Spermatids	POLM
0	1.27491	0.366	0.038	0	Spermatids	DYDC2
0	1.2714	0.432	0.043	0	Spermatids	SPATA33
0	1.26888	0.489	0.057	0	Spermatids	SYNGR4
0	1.26625	0.432	0.034	0	Spermatids	ENSBTAG00000008678
0	1.2618	0.345	0.029	0	Spermatids	ABLIM2
0	1.2553	0.455	0.054	0	Spermatids	DUSP3
0	1.25094	0.462	0.068	0	Spermatids	MKRN2
0	1.24673	0.444	0.054	0	Spermatids	CYLC2
0	1.2458	0.571	0.113	0	Spermatids	CDR2
0	1.24564	0.381	0.054	0	Spermatids	PIAS4
0	1.23825	0.485	0.064	0	Spermatids	ENSBTAG00000062025
0	1.2315	0.353	0.037	0	Spermatids	GAA
0	1.22966	0.461	0.084	0	Spermatids	ZMYND19
0	1.2253	0.349	0.015	0	Spermatids	REN
0	1.22371	0.417	0.048	0	Spermatids	DGAT2
0	1.22175	0.37	0.037	0	Spermatids	FBXO39
0	1.21916	0.478	0.057	0	Spermatids	ENSBTAG00000009474
0	1.21124	0.54	0.104	0	Spermatids	OSBPL10
0	1.21037	0.516	0.08	0	Spermatids	TEKT1
0	1.20617	0.386	0.041	0	Spermatids	UBQLN3
0	1.20014	0.398	0.039	0	Spermatids	ENSBTAG00000066283
0	1.19654	0.366	0.038	0	Spermatids	NUDT18
0	1.19355	0.335	0.021	0	Spermatids	MFSD9
0	1.19334	0.329	0.01	0	Spermatids	ENSBTAG00000017214
0	1.18978	0.402	0.053	0	Spermatids	KIF9
0	1.18555	0.396	0.053	0	Spermatids	NRM
0	1.18158	0.326	0.014	0	Spermatids	MGAT4E
0	1.17226	0.319	0.016	0	Spermatids	CLXN
0	1.16469	0.387	0.045	0	Spermatids	MFSD11
0	1.16448	0.375	0.039	0	Spermatids	REXO4
0	1.16345	0.394	0.042	0	Spermatids	ENSBTAG00000056504
0	1.1622	0.31	0.007	0	Spermatids	ENSBTAG00000016794
0	1.16195	0.371	0.025	0	Spermatids	ENSBTAG00000030927
0	1.16152	0.531	0.095	0	Spermatids	PPP2R3C
0	1.1556	0.32	0.006	0	Spermatids	CAPN13
0	1.14735	0.319	0.013	0	Spermatids	UBQLNL
0	1.14475	0.357	0.027	0	Spermatids	SPATA25
0	1.14376	0.381	0.038	0	Spermatids	PRKCZ
0	1.13659	0.451	0.066	0	Spermatids	FAM81B
0	1.13527	0.422	0.056	0	Spermatids	CFAP97D1
0	1.13522	0.319	0.016	0	Spermatids	ASB5
0	1.12018	0.296	0.005	0	Spermatids	TMOD4
0	1.11846	0.328	0.037	0	Spermatids	EHF
0	1.11626	0.462	0.078	0	Spermatids	SPPL2B
0	1.1118	0.551	0.103	0	Spermatids	CIMIP4
0	1.10432	0.417	0.039	0	Spermatids	SCART1
0	1.09971	0.304	0.015	0	Spermatids	MFAP3L
0	1.0903	0.357	0.034	0	Spermatids	NOTCH4
0	1.08576	0.346	0.026	0	Spermatids	ENSBTAG00000038146
0	1.08484	0.328	0.023	0	Spermatids	UNKL
0	1.07481	0.332	0.034	0	Spermatids	CSPG5
0	1.06756	0.328	0.037	0	Spermatids	CEP15
0	1.06509	0.298	0.014	0	Spermatids	SYT5
0	1.06342	0.31	0.01	0	Spermatids	MATN1
0	1.05937	0.271	0.009	0	Spermatids	GNG3
0	1.05119	0.317	0.039	0	Spermatids	ARID3A
0	1.05001	0.507	0.087	0	Spermatids	PDCL2
0	1.04911	0.316	0.017	0	Spermatids	FAM187B
0	1.04713	0.293	0.032	0	Spermatids	CCDC54
0	1.04555	0.354	0.033	0	Spermatids	ENSBTAG00000030269
0	1.03586	0.301	0.019	0	Spermatids	ENSBTAG00000055451
0	1.03417	0.395	0.052	0	Spermatids	CCDC157
0	1.03381	0.354	0.047	0	Spermatids	ZC2HC1C
0	1.02391	0.31	0.027	0	Spermatids	CCDC188
0	1.01931	0.265	0.011	0	Spermatids	C22H3orf18
0	1.01788	0.291	0.017	0	Spermatids	IQCF2
0	1.01284	0.296	0.015	0	Spermatids	ENSBTAG00000068008
0	1.01222	0.26	0.01	0	Spermatids	C15H11orf42
0	1.00764	0.316	0.028	0	Spermatids	TDRP
0	1.00189	0.296	0.019	0	Spermatids	ENSBTAG00000037821
0	1.00054	0.316	0.03	0	Spermatids	ENSBTAG00000030922
0	0.998795	0.256	0.014	0	Spermatids	GULO
0	0.995937	0.388	0.044	0	Spermatids	CIMIP2A
0	0.993368	0.28	0.019	0	Spermatids	CST8
0	0.984109	0.341	0.035	0	Spermatids	SPAG4
0	0.979471	0.26	0.01	0	Spermatids	ENSBTAG00000063252
0	0.976487	0.334	0.034	0	Spermatids	ADIG
0	0.96086	0.334	0.037	0	Spermatids	ACTL7A
0	0.95983	0.297	0.021	0	Spermatids	C5H12orf56
0	0.956504	0.291	0.026	0	Spermatids	TEX36
0	0.953581	0.303	0.032	0	Spermatids	TMEM249
0	0.942818	0.246	0.004	0	Spermatids	ENSBTAG00000006912
0	0.938865	0.257	0.026	0	Spermatids	AAAS
0	0.926869	0.269	0.016	0	Spermatids	MATCAP1
0	0.91731	0.29	0.031	0	Spermatids	ENSBTAG00000010796
0	0.914924	0.279	0.023	0	Spermatids	FABP12
0	0.91	0.449	0.07	0	Spermatids	RELN
0	0.904446	0.28	0.023	0	Spermatids	SPMAP2L
0	0.902814	0.286	0.03	0	Spermatids	ARL9
0	0.902425	0.241	0.007	0	Spermatids	TNNC1
0	0.901709	0.249	0.015	0	Spermatids	ENSBTAG00000035768
0	0.89859	0.308	0.035	0	Spermatids	ENSBTAG00000069432
0	0.892099	0.265	0.022	0	Spermatids	METTL27
0	0.888934	0.235	0.018	0	Spermatids	RNFT2
0	0.885049	0.311	0.037	0	Spermatids	USP2
0	0.876792	0.237	0.005	0	Spermatids	SYT13
0	0.864265	0.316	0.036	0	Spermatids	CCDC196
0	0.848892	0.344	0.043	0	Spermatids	TYR
0	0.848876	0.254	0.018	0	Spermatids	ENSBTAG00000014287
0	0.848603	0.275	0.021	0	Spermatids	GABBR2
0	0.842461	0.249	0.015	0	Spermatids	CCDC197
0	0.82797	0.224	0.015	0	Spermatids	ENSBTAG00000020522
0	0.82408	0.232	0.012	0	Spermatids	ENSBTAG00000054156
0	0.817771	0.253	0.024	0	Spermatids	CT83
0	0.814038	0.253	0.021	0	Spermatids	ENSBTAG00000024899
0	0.810177	0.244	0.016	0	Spermatids	SPMIP4
0	0.804106	0.242	0.017	0	Spermatids	PRSS21
0	0.782757	0.224	0.011	0	Spermatids	ENSBTAG00000014987
0	0.774152	0.216	0.009	0	Spermatids	ASB12
0	0.731919	0.219	0.012	0	Spermatids	IQSEC3
0	0.721508	0.187	0.006	0	Spermatids	PITX1
0	0.714094	0.202	0.009	0	Spermatids	OGDHL
0	0.707786	0.211	0.013	0	Spermatids	ISL1
0	0.689713	0.206	0.014	0	Spermatids	CBY3
0	0.686601	0.169	0.004	0	Spermatids	PCSK1
0	0.676795	0.166	0.007	0	Spermatids	SSPO
0	0.668441	0.177	0.006	0	Spermatids	ARID3C
0	0.667544	0.168	0.01	0	Spermatids	LY6G6C
0	0.667089	0.186	0.011	0	Spermatids	BMP8A
0	0.652721	0.174	0.01	0	Spermatids	ENSBTAG00000054042
0	0.648185	0.18	0.01	0	Spermatids	PHF24
0	0.64155	0.18	0.011	0	Spermatids	C3H1orf141
0	0.640148	0.198	0.014	0	Spermatids	TMEM182
0	0.630163	0.156	0.003	0	Spermatids	CDHR2
0	0.626454	0.182	0.011	0	Spermatids	SBSN
0	0.622413	0.18	0.01	0	Spermatids	ENSBTAG00000015176
0	0.610185	0.168	0.01	0	Spermatids	DEFB4A
0	0.604246	0.146	0.003	0	Spermatids	RLBP1
0	0.571168	0.137	0.004	0	Spermatids	KCNC3
0	0.564763	0.149	0.004	0	Spermatids	SCN4A
0	0.541466	0.133	0.005	0	Spermatids	KLRG2
0	0.537281	0.143	0.003	0	Spermatids	DEFB1
0	0.536859	0.138	0.005	0	Spermatids	ENSBTAG00000062122
0	0.52308	0.143	0.003	0	Spermatids	ENSBTAG00000040070
0	0.449006	0.114	0.004	0	Spermatids	FCRL5
0	0.3918	0.104	0.002	0	Spermatids	MYL10
2.80141e-306	1.03726	0.601	0.121	6.65027e-302	Spermatids	TEKT2
1.6465e-305	1.79017	0.678	0.179	3.90862e-301	Spermatids	FAM229A
3.02563e-305	1.21192	0.491	0.094	7.18253e-301	Spermatids	LARP1B
5.40926e-305	2.26396	0.648	0.17	1.28411e-300	Spermatids	ARL2BP
9.75227e-305	1.09828	0.425	0.071	2.31509e-300	Spermatids	REXO1
6.34821e-304	1.02505	0.297	0.036	1.507e-299	Spermatids	FLAD1
1.09119e-303	0.83722	0.287	0.032	2.59037e-299	Spermatids	CIMIP2C
1.18336e-303	1.04767	0.491	0.089	2.80917e-299	Spermatids	ENSBTAG00000006043
3.14771e-303	1.17554	0.412	0.069	7.47234e-299	Spermatids	MTFR1
1.76518e-302	1.09351	0.651	0.142	4.19035e-298	Spermatids	IZUMO4
2.73849e-301	1.3075	0.699	0.181	6.50089e-297	Spermatids	ASRGL1
2.30425e-300	1.46103	0.562	0.134	5.47007e-296	Spermatids	UBAC1
9.82863e-300	1.82993	0.764	0.292	2.33322e-295	Spermatids	ISCA1
1.81353e-298	0.722023	0.207	0.017	4.30513e-294	Spermatids	YOD1
1.58666e-297	1.08087	0.484	0.085	3.76656e-293	Spermatids	ENSBTAG00000062259
1.64325e-297	0.721336	0.216	0.019	3.9009e-293	Spermatids	USP49
2.47625e-297	1.22522	0.392	0.059	5.87837e-293	Spermatids	SPATA19
1.59898e-296	1.15326	0.624	0.135	3.79581e-292	Spermatids	SCP2D1
3.08263e-296	0.906429	0.269	0.03	7.31786e-292	Spermatids	ENSBTAG00000007983
9.69007e-295	0.964133	0.289	0.035	2.30033e-290	Spermatids	TRIM32
4.83188e-294	1.09574	0.328	0.045	1.14704e-289	Spermatids	GPR137
5.59456e-294	0.997524	0.696	0.158	1.32809e-289	Spermatids	CATSPERZ
1.35775e-293	1.45852	0.593	0.154	3.22317e-289	Spermatids	ILRUN
3.4574e-293	1.57574	0.717	0.193	8.20752e-289	Spermatids	PHF7
1.10709e-291	1.6534	0.551	0.136	2.62812e-287	Spermatids	SRP54
3.13468e-289	1.40311	0.43	0.082	7.44143e-285	Spermatids	FAM89B
7.68401e-288	1.0825	0.537	0.105	1.82411e-283	Spermatids	ENSBTAG00000032651
8.37069e-288	0.602843	0.154	0.01	1.98712e-283	Spermatids	OSGIN1
1.91585e-287	0.72445	0.18	0.013	4.54804e-283	Spermatids	ALG3
4.15343e-287	0.607109	0.157	0.01	9.85982e-283	Spermatids	CRYBB2
9.2547e-287	1.16056	0.479	0.095	2.19697e-282	Spermatids	LMBR1L
1.20989e-285	0.604086	0.186	0.014	2.87217e-281	Spermatids	LRRD1
7.87167e-285	0.491868	0.137	0.007	1.86865e-280	Spermatids	F12
1.90764e-284	0.413009	0.104	0.004	4.52854e-280	Spermatids	IVL
6.23769e-284	1.46461	0.887	0.392	1.48076e-279	Spermatids	ARL4A
8.75773e-284	0.491901	0.131	0.007	2.079e-279	Spermatids	LHX6
1.96947e-282	0.858845	0.316	0.041	4.67531e-278	Spermatids	ENSBTAG00000040445
2.75469e-282	1.25379	0.569	0.135	6.53937e-278	Spermatids	CYB5R1
7.44387e-281	0.912154	0.291	0.036	1.7671e-276	Spermatids	ENSBTAG00000062055
1.26969e-280	1.39617	0.605	0.157	3.01412e-276	Spermatids	UCP2
1.95832e-280	1.2869	0.526	0.109	4.64886e-276	Spermatids	CDCA2
1.96407e-278	1.09805	0.595	0.13	4.6625e-274	Spermatids	RPGRIP1
4.49922e-278	1.25523	0.602	0.147	1.06807e-273	Spermatids	AGPAT3
2.28939e-277	1.45874	0.847	0.346	5.43478e-273	Spermatids	AP2B1
4.11696e-277	1.05385	0.393	0.065	9.77324e-273	Spermatids	FAAH
2.44643e-276	1.63811	0.522	0.13	5.80759e-272	Spermatids	SULT1A1
3.9817e-276	1.19988	0.459	0.091	9.45216e-272	Spermatids	FAM161A
5.12416e-276	1.00019	0.296	0.04	1.21642e-271	Spermatids	PDXK
6.12998e-276	1.13342	0.52	0.11	1.4552e-271	Spermatids	CFAP96
8.34335e-276	0.925833	0.281	0.034	1.98063e-271	Spermatids	DDI1
9.89879e-275	1.48853	0.783	0.302	2.34987e-270	Spermatids	MFF
1.05215e-274	1.00627	0.787	0.206	2.49769e-270	Spermatids	GTSF1
2.24746e-274	1.42922	0.638	0.182	5.33524e-270	Spermatids	ZNRF2
9.58293e-274	1.21863	0.44	0.088	2.27489e-269	Spermatids	RAB35
1.01935e-273	0.843054	0.237	0.025	2.41983e-269	Spermatids	EXD3
3.42451e-273	1.39956	0.587	0.157	8.12945e-269	Spermatids	FAM76B
6.00291e-273	1.31253	0.491	0.11	1.42503e-268	Spermatids	RNF144A
2.00895e-272	1.04981	0.455	0.085	4.76904e-268	Spermatids	PITPNM1
1.71973e-271	1.4322	0.576	0.152	4.08246e-267	Spermatids	SLC25A39
5.22856e-271	2.18993	0.83	0.429	1.24121e-266	Spermatids	PSMA6
1.98151e-270	1.59796	0.711	0.253	4.70392e-266	Spermatids	FAR1
4.21899e-269	1.10479	0.577	0.135	1.00154e-264	Spermatids	BSCL2
5.4095e-269	0.727702	0.224	0.022	1.28416e-264	Spermatids	ENSBTAG00000057686
6.01183e-268	1.15424	0.45	0.089	1.42715e-263	Spermatids	ASCC2
1.10207e-267	1.0632	0.472	0.094	2.61621e-263	Spermatids	LRRC27
3.70028e-266	1.172	0.386	0.067	8.78409e-262	Spermatids	HABP4
4.85272e-266	0.650905	0.19	0.016	1.15199e-261	Spermatids	ENSBTAG00000048662
6.9352e-265	0.931136	0.344	0.051	1.64635e-260	Spermatids	SRD5A1
1.11366e-264	1.87431	0.677	0.247	2.64373e-260	Spermatids	BBLN
1.06349e-263	1.2341	0.564	0.141	2.52462e-259	Spermatids	ENSBTAG00000055798
1.11644e-261	1.48417	0.841	0.367	2.65031e-257	Spermatids	GHITM
3.91862e-261	0.427299	0.121	0.006	9.30241e-257	Spermatids	ENSBTAG00000069941
5.44193e-261	1.51343	0.749	0.285	1.29186e-256	Spermatids	AGFG1
8.70898e-261	0.693334	0.229	0.023	2.06743e-256	Spermatids	ELFN1
3.73338e-260	2.03825	0.594	0.182	8.86267e-256	Spermatids	PRKAR2A
1.25947e-258	0.921532	0.572	0.124	2.98985e-254	Spermatids	ADAM3A
5.98542e-258	1.19349	0.487	0.11	1.42088e-253	Spermatids	ENTR1
8.15924e-257	0.929295	0.406	0.07	1.93692e-252	Spermatids	CHD5
1.37654e-256	1.28012	0.51	0.123	3.26777e-252	Spermatids	LTN1
1.85971e-255	0.932581	0.655	0.157	4.41476e-251	Spermatids	LUZP2
1.87093e-255	1.15655	0.4	0.076	4.44139e-251	Spermatids	RGS12
1.00297e-254	0.442848	0.11	0.005	2.38095e-250	Spermatids	TAFA3
3.43187e-254	0.899785	0.404	0.069	8.14692e-250	Spermatids	ZBBX
4.89593e-254	1.27203	0.434	0.091	1.16225e-249	Spermatids	ENSBTAG00000061837
8.09182e-254	0.867588	0.304	0.042	1.92092e-249	Spermatids	C26H10orf90
1.65344e-252	1.40339	0.909	0.574	3.92509e-248	Spermatids	YWHAQ
6.36203e-252	1.27916	0.612	0.173	1.51028e-247	Spermatids	SERGEF
1.18358e-250	1.68529	0.831	0.404	2.80969e-246	Spermatids	TPI1
5.73353e-250	0.570877	0.182	0.016	1.36108e-245	Spermatids	AKAP14
6.08009e-250	0.824418	0.315	0.045	1.44335e-245	Spermatids	AQP7
1.55327e-249	0.965129	0.374	0.065	3.68731e-245	Spermatids	DNAJC28
2.21642e-249	1.16158	0.39	0.074	5.26155e-245	Spermatids	VPS39
1.82107e-248	1.5987	0.677	0.253	4.32304e-244	Spermatids	WASF2
2.14678e-247	1.34136	0.49	0.114	5.09624e-243	Spermatids	VARS1
8.89603e-247	0.417808	0.105	0.005	2.11183e-242	Spermatids	CXHXorf65
1.96982e-245	0.891692	0.35	0.055	4.67616e-241	Spermatids	ERICH3
3.73444e-244	1.12886	0.514	0.123	8.8652e-240	Spermatids	B4GALT7
1.3369e-243	1.16597	0.566	0.148	3.17366e-239	Spermatids	UBE2J2
5.86612e-243	0.856816	0.293	0.041	1.39256e-238	Spermatids	PMFBP1
1.20984e-242	1.38044	0.687	0.235	2.87205e-238	Spermatids	PKIG
5.42892e-242	1.05407	0.455	0.091	1.28877e-237	Spermatids	COBL
4.93325e-241	0.51116	0.14	0.009	1.1711e-236	Spermatids	ENSBTAG00000006446
7.01898e-241	1.03102	0.459	0.098	1.66623e-236	Spermatids	AK8
2.70304e-240	0.553274	0.152	0.011	6.41674e-236	Spermatids	STAP2
3.15065e-240	0.847166	0.354	0.059	7.47934e-236	Spermatids	PPP2R2B
5.39421e-240	0.62217	0.207	0.021	1.28053e-235	Spermatids	SPATA21
6.66739e-240	0.928215	0.301	0.045	1.58277e-235	Spermatids	ENO3
1.3586e-239	0.953903	0.374	0.066	3.22517e-235	Spermatids	FZR1
2.73701e-239	0.795813	0.238	0.029	6.49738e-235	Spermatids	SH3D21
2.16369e-238	0.897815	0.764	0.213	5.13639e-234	Spermatids	CETN1
2.79354e-238	0.783745	0.277	0.037	6.63159e-234	Spermatids	ENSBTAG00000053827
7.1344e-238	0.726507	0.223	0.025	1.69364e-233	Spermatids	ANXA13.2
8.21899e-238	1.15117	0.484	0.115	1.95111e-233	Spermatids	NICOL1
3.37036e-237	1.14705	0.99	0.848	8.00091e-233	Spermatids	ENSBTAG00000013343
1.61409e-236	0.664084	0.194	0.019	3.8317e-232	Spermatids	CYLC1
2.10017e-235	0.920739	0.358	0.064	4.98558e-231	Spermatids	GTF3A
7.7134e-235	0.799931	0.257	0.034	1.83108e-230	Spermatids	DRAM1
1.74579e-234	0.721674	0.256	0.032	4.14432e-230	Spermatids	TMEM247
7.75816e-233	1.41944	0.571	0.173	1.84171e-228	Spermatids	CSNK1D
5.06248e-231	1.38131	0.498	0.131	1.20178e-226	Spermatids	DLGAP4
5.91497e-230	0.954174	0.477	0.1	1.40415e-225	Spermatids	C25H16orf90
2.01287e-229	0.479777	0.149	0.011	4.77836e-225	Spermatids	LRRC56
8.67768e-229	0.440953	0.108	0.006	2.05999e-224	Spermatids	VAT1L
1.08128e-228	0.712806	0.247	0.031	2.56686e-224	Spermatids	MS4A14
1.74125e-228	1.62417	0.699	0.29	4.13356e-224	Spermatids	CAPZB
1.74143e-228	0.560629	0.17	0.015	4.13398e-224	Spermatids	ENSBTAG00000038138
1.75226e-228	0.706367	0.22	0.025	4.15968e-224	Spermatids	MC1R
6.00763e-228	1.1015	0.547	0.143	1.42615e-223	Spermatids	TTYH1
1.61417e-227	0.669597	0.228	0.027	3.83187e-223	Spermatids	GAP43
7.35164e-227	1.90571	0.663	0.268	1.74521e-222	Spermatids	ASPH
1.79591e-224	0.779483	0.419	0.08	4.26331e-220	Spermatids	TMEM89
3.44401e-224	0.778158	0.287	0.042	8.17573e-220	Spermatids	ENSBTAG00000054994
5.00682e-224	0.914158	0.295	0.047	1.18857e-219	Spermatids	PAQR3
5.83441e-224	1.10137	0.401	0.077	1.38503e-219	Spermatids	GALNTL5
1.47919e-223	1.14336	0.477	0.115	3.51146e-219	Spermatids	TEX2
1.54418e-223	0.789988	0.299	0.045	3.66572e-219	Spermatids	TMEM144
6.27022e-222	1.3476	0.388	0.076	1.48849e-217	Spermatids	CORO2A
2.11807e-221	0.780701	0.732	0.203	5.0281e-217	Spermatids	DNAAF1
1.66189e-220	0.782166	0.225	0.027	3.94516e-216	Spermatids	SPMIP3
3.91149e-220	1.07446	0.625	0.179	9.28549e-216	Spermatids	BAG5
1.78828e-219	0.803684	0.278	0.041	4.2452e-215	Spermatids	DUS2
2.77614e-219	0.862546	0.269	0.038	6.59027e-215	Spermatids	ENSBTAG00000020516
3.43901e-219	0.446552	0.11	0.006	8.16386e-215	Spermatids	C1QL1
3.60508e-219	0.712264	0.229	0.028	8.55811e-215	Spermatids	KLC3
4.51589e-219	0.770403	0.362	0.063	1.07203e-214	Spermatids	SPESP1
2.04827e-216	1.56626	0.731	0.317	4.86238e-212	Spermatids	HDLBP
5.58151e-216	1.01648	0.509	0.127	1.325e-211	Spermatids	PIERCE1
1.05865e-215	0.482969	0.138	0.01	2.51314e-211	Spermatids	GLB1L2
2.1422e-215	0.89696	0.321	0.056	5.08537e-211	Spermatids	SMPD2
3.47173e-215	0.677148	0.216	0.025	8.24153e-211	Spermatids	SPOCK1
1.26525e-214	1.36712	0.665	0.261	3.00357e-210	Spermatids	LASP1
5.50337e-213	1.14138	0.957	0.767	1.30644e-208	Spermatids	GABARAP
9.61075e-213	0.822126	0.285	0.045	2.2815e-208	Spermatids	MORN4
2.32501e-212	0.929371	0.393	0.081	5.51934e-208	Spermatids	MISP3
2.61503e-212	0.804907	0.344	0.061	6.20782e-208	Spermatids	SPATA6L
2.87872e-212	0.488036	0.135	0.01	6.8338e-208	Spermatids	ATOH8
6.56557e-212	0.490488	0.135	0.01	1.5586e-207	Spermatids	CATSPER1
1.23258e-211	0.642157	0.189	0.02	2.92603e-207	Spermatids	PMEL
1.55119e-211	1.2168	0.505	0.142	3.68236e-207	Spermatids	METTL26
5.20063e-211	0.666276	0.256	0.035	1.23458e-206	Spermatids	FAM221B
1.74615e-210	0.938571	0.588	0.158	4.14518e-206	Spermatids	TSGA10
2.49409e-210	0.756956	0.285	0.045	5.92073e-206	Spermatids	ARHGEF39
1.08074e-209	0.735082	0.853	0.286	2.56558e-205	Spermatids	CLGN
1.17999e-209	0.625211	0.204	0.023	2.80118e-205	Spermatids	ADO
2.26596e-209	0.949257	0.365	0.072	5.37916e-205	Spermatids	ABCF2
3.13718e-209	0.827175	0.538	0.132	7.44736e-205	Spermatids	ENSBTAG00000050628
3.32463e-209	0.988744	0.327	0.061	7.89234e-205	Spermatids	GBA2
5.98929e-209	1.16344	0.399	0.091	1.4218e-204	Spermatids	PDE4A
1.0139e-208	0.87896	0.304	0.052	2.4069e-204	Spermatids	TIGD5
1.65837e-207	0.711005	0.205	0.025	3.9368e-203	Spermatids	CHRNE
1.17552e-206	1.18111	0.631	0.215	2.79057e-202	Spermatids	RUFY3
1.21127e-206	0.772651	0.356	0.065	2.87543e-202	Spermatids	ANK1
4.50819e-206	0.786433	0.344	0.061	1.0702e-201	Spermatids	FHL5
6.32411e-206	1.35015	0.545	0.162	1.50128e-201	Spermatids	TRAPPC3
1.70249e-205	0.788555	0.232	0.032	4.04155e-201	Spermatids	EPOP
2.11884e-205	0.749349	0.269	0.04	5.02992e-201	Spermatids	ENSBTAG00000026645
5.93088e-204	0.874341	0.408	0.086	1.40793e-199	Spermatids	TULP2
1.3357e-203	0.978368	0.461	0.105	3.17083e-199	Spermatids	C2H2orf88
1.90846e-203	1.0653	0.465	0.119	4.53048e-199	Spermatids	NDUFAF8
5.69031e-203	0.886703	0.279	0.046	1.35082e-198	Spermatids	DENND6B
5.97773e-203	0.919214	0.319	0.059	1.41905e-198	Spermatids	PRKAR1B
6.90294e-203	0.907393	0.444	0.1	1.63869e-198	Spermatids	ARMC12
1.5278e-202	1.23401	0.442	0.113	3.62685e-198	Spermatids	SIPA1
6.90541e-202	0.752278	1	0.962	1.63928e-197	Spermatids	UBA52
4.30185e-201	1.0708	0.345	0.07	1.02122e-196	Spermatids	HAGHL
8.44236e-201	0.848677	0.394	0.079	2.00413e-196	Spermatids	CCIN
8.96467e-201	1.2693	0.532	0.166	2.12812e-196	Spermatids	GPI
2.22387e-200	0.884676	0.298	0.052	5.27925e-196	Spermatids	EAF1
6.90637e-200	1.5216	0.539	0.163	1.6395e-195	Spermatids	PDK1
9.2461e-200	1.34973	0.683	0.278	2.19493e-195	Spermatids	LYRM4
1.10013e-199	0.627528	0.226	0.029	2.6116e-195	Spermatids	FAM205C
4.24828e-199	0.617033	0.236	0.032	1.0085e-194	Spermatids	C4orf51
4.97967e-199	0.750158	0.332	0.059	1.18212e-194	Spermatids	ENSBTAG00000000886
1.19266e-198	1.04878	0.672	0.231	2.83124e-194	Spermatids	RUVBL1
1.49059e-198	1.25044	0.448	0.102	3.53852e-194	Spermatids	C26H10orf120
6.59714e-198	1.17469	0.485	0.135	1.5661e-193	Spermatids	INSIG1
2.86531e-197	0.353087	0.144	0.012	6.80196e-193	Spermatids	S100A12
2.21526e-196	0.835788	0.387	0.079	5.2588e-192	Spermatids	PEBP4
5.79832e-196	0.73492	0.21	0.026	1.37646e-191	Spermatids	GARIN3
2.69574e-195	0.806324	0.475	0.111	6.39943e-191	Spermatids	GGNBP1
3.04979e-195	1.43453	0.565	0.196	7.23989e-191	Spermatids	ATAD1
1.7264e-194	0.456877	0.139	0.012	4.09831e-190	Spermatids	KRT12
1.57616e-193	0.457626	0.114	0.008	3.74164e-189	Spermatids	C4orf36
2.82276e-193	0.652074	0.189	0.022	6.70094e-189	Spermatids	MCF2L
4.54212e-193	1.21171	0.687	0.268	1.07825e-188	Spermatids	PSD3
1.59585e-192	0.720308	0.346	0.064	3.7884e-188	Spermatids	ENSBTAG00000056870
4.29917e-192	0.680982	0.261	0.04	1.02058e-187	Spermatids	MPI
6.36755e-192	0.732128	0.224	0.03	1.51159e-187	Spermatids	GARIN1B
1.43774e-190	0.857235	0.296	0.055	3.41306e-186	Spermatids	PGAP2
1.54373e-190	0.723618	0.255	0.039	3.66466e-186	Spermatids	ENSBTAG00000054588
1.81776e-190	0.459227	0.116	0.008	4.31517e-186	Spermatids	ENSBTAG00000069002
5.3275e-190	0.703365	0.696	0.204	1.26469e-185	Spermatids	ADAD1
1.46304e-189	0.678197	0.268	0.042	3.47312e-185	Spermatids	C13H20orf141
1.80146e-189	1.20602	0.541	0.164	4.27648e-185	Spermatids	RETREG1
2.20817e-189	1.0555	0.963	0.583	5.24197e-185	Spermatids	CALM3
3.59975e-188	0.867895	0.566	0.161	8.54544e-184	Spermatids	ZSWIM7
9.26662e-187	0.72589	0.36	0.071	2.1998e-182	Spermatids	GGN
2.93412e-186	0.717634	0.279	0.046	6.96531e-182	Spermatids	PCSK4
4.23963e-186	1.14387	0.407	0.104	1.00644e-181	Spermatids	ZNRF1
4.76699e-186	0.389623	0.104	0.007	1.13164e-181	Spermatids	SEC14L3
3.93448e-185	1.17091	0.563	0.186	9.34006e-181	Spermatids	AP2A1
8.30411e-185	0.531032	0.149	0.014	1.97131e-180	Spermatids	NOXO1
2.23672e-184	0.36257	0.111	0.008	5.30975e-180	Spermatids	CTXN2
9.33546e-184	1.15897	0.499	0.148	2.21614e-179	Spermatids	FAM76A
3.10357e-182	0.555732	0.201	0.025	7.36757e-178	Spermatids	TEX55
3.40372e-182	0.481227	0.141	0.013	8.08009e-178	Spermatids	AZU1
1.03015e-181	0.821515	0.293	0.053	2.44548e-177	Spermatids	SRR
1.46669e-181	1.01264	0.375	0.088	3.48177e-177	Spermatids	WDTC1
4.32334e-181	1.10056	0.631	0.232	1.02632e-176	Spermatids	SRPK1
5.50852e-181	0.739828	0.217	0.031	1.30767e-176	Spermatids	PARD6A
2.07775e-180	0.939802	0.352	0.079	4.93238e-176	Spermatids	RGP1
4.40457e-180	0.702528	0.278	0.047	1.0456e-175	Spermatids	TEX47
4.90821e-180	0.995758	0.529	0.155	1.16516e-175	Spermatids	ENSBTAG00000062639
6.61102e-180	0.436168	0.123	0.01	1.56939e-175	Spermatids	CIMAP1B
4.93862e-179	0.863151	0.262	0.045	1.17238e-174	Spermatids	TMEM234
2.7718e-176	0.497048	0.138	0.013	6.57997e-172	Spermatids	MTNR1A
2.35009e-175	0.59278	0.192	0.024	5.57889e-171	Spermatids	ASB17
2.5728e-175	0.602009	0.22	0.031	6.10757e-171	Spermatids	MROH2B
3.10307e-175	1.79907	0.721	0.424	7.36639e-171	Spermatids	PAIP2
1.62999e-174	0.826974	0.341	0.073	3.86943e-170	Spermatids	HMGA1
3.68043e-174	1.02185	0.442	0.123	8.73697e-170	Spermatids	RNF139
4.94396e-174	1.02312	0.911	0.638	1.17365e-169	Spermatids	ENSBTAG00000019543
9.86264e-173	0.647296	0.198	0.026	2.34129e-168	Spermatids	TUBA8
1.64595e-172	0.468907	0.131	0.012	3.90731e-168	Spermatids	ENSBTAG00000046635
9.49032e-172	0.822793	0.466	0.116	2.25291e-167	Spermatids	ACTL7B
5.23753e-171	0.965713	0.381	0.094	1.24334e-166	Spermatids	AKTIP
7.24209e-171	1.11009	0.851	0.502	1.7192e-166	Spermatids	ENSBTAG00000014068
1.03091e-170	0.757618	0.311	0.06	2.44727e-166	Spermatids	SPHKAP
2.79784e-170	1.02642	0.398	0.104	6.64178e-166	Spermatids	RHOBTB1
8.05738e-170	0.570195	0.168	0.019	1.91274e-165	Spermatids	TP53TG5
2.20695e-168	0.994919	0.528	0.151	5.23907e-164	Spermatids	KIF5C
2.94506e-168	0.82003	0.255	0.046	6.99127e-164	Spermatids	GGACT
4.27579e-168	0.847068	0.335	0.072	1.01503e-163	Spermatids	SRSF12
7.36388e-168	1.14624	0.679	0.277	1.74811e-163	Spermatids	CST6
2.43389e-167	1.15671	0.485	0.151	5.7778e-163	Spermatids	SSX2IP
2.61217e-167	0.944352	0.501	0.149	6.20104e-163	Spermatids	ULK4
4.64681e-166	1.2024	0.871	0.573	1.10311e-161	Spermatids	MAP1LC3A
4.69475e-166	0.373265	0.11	0.009	1.11449e-161	Spermatids	PRDM16
1.11044e-165	0.817339	0.511	0.139	2.63606e-161	Spermatids	TMCO2
1.9222e-165	0.935447	0.375	0.091	4.5631e-161	Spermatids	CADPS2
2.20197e-165	0.498248	0.162	0.019	5.22727e-161	Spermatids	KCNRG
4.23127e-165	0.832536	0.498	0.133	1.00446e-160	Spermatids	CALR3
8.48909e-165	1.02259	0.902	0.611	2.01523e-160	Spermatids	SORCS3
9.34892e-164	1.00124	0.332	0.076	2.21934e-159	Spermatids	HIP1
1.43836e-163	1.0011	0.637	0.245	3.41452e-159	Spermatids	PPM1G
2.2973e-163	0.750264	0.443	0.113	5.45356e-159	Spermatids	COX6B2
2.34283e-163	1.02438	0.438	0.127	5.56164e-159	Spermatids	MTX1
3.71241e-163	0.911509	0.368	0.089	8.81289e-159	Spermatids	ROGDI
6.03578e-162	0.788877	0.699	0.259	1.43283e-157	Spermatids	ENSBTAG00000034360
1.08424e-161	0.851736	0.52	0.146	2.57387e-157	Spermatids	ADAM32
1.22709e-161	0.462505	0.153	0.017	2.91298e-157	Spermatids	HCN1
1.73512e-161	0.72267	0.583	0.172	4.119e-157	Spermatids	ENSBTAG00000054222
2.16316e-161	0.711662	0.237	0.04	5.13512e-157	Spermatids	F7
3.17765e-161	0.658366	0.365	0.08	7.54343e-157	Spermatids	SPACA7
4.7082e-161	0.868467	0.446	0.122	1.11768e-156	Spermatids	CCDC34
9.56099e-161	0.407232	0.105	0.008	2.26968e-156	Spermatids	ENSBTAG00000051049
1.13871e-160	1.15268	0.889	0.59	2.70318e-156	Spermatids	SELENOK
1.42148e-160	0.853489	0.284	0.057	3.37445e-156	Spermatids	GLB1L
2.85919e-160	0.46352	0.138	0.014	6.78744e-156	Spermatids	DMRTB1
3.284e-159	0.601684	0.315	0.063	7.79588e-155	Spermatids	CCDC63
4.45041e-159	1.07859	0.412	0.114	1.05648e-154	Spermatids	ENSBTAG00000051378
4.8125e-158	1.19946	0.643	0.287	1.14244e-153	Spermatids	ALDOA
1.10305e-157	0.457155	0.14	0.015	2.61854e-153	Spermatids	CLUL1
7.17937e-157	0.96122	0.52	0.169	1.70431e-152	Spermatids	C1H3orf38
9.13026e-157	0.661366	0.213	0.034	2.16743e-152	Spermatids	THBS3
1.55637e-156	0.930179	0.471	0.145	3.69467e-152	Spermatids	MLEC
3.53307e-156	0.667884	0.386	0.089	8.38716e-152	Spermatids	FREY1
4.92924e-156	1.06494	0.696	0.32	1.17015e-151	Spermatids	ZFP91
5.88753e-156	0.849414	0.395	0.102	1.39764e-151	Spermatids	CSTPP1
7.31832e-156	0.674946	0.553	0.159	1.7373e-151	Spermatids	ARL14EPL
9.34386e-156	0.786067	0.374	0.091	2.21814e-151	Spermatids	LYRM7
9.90253e-155	1.0108	0.537	0.182	2.35076e-150	Spermatids	COIL
1.58923e-154	0.906013	0.349	0.087	3.77268e-150	Spermatids	PRKRIP1
2.49767e-154	1.01157	0.529	0.187	5.92921e-150	Spermatids	OTUB1
1.68186e-153	1.23811	0.58	0.238	3.99257e-149	Spermatids	HSPA1L
2.39967e-153	1.10979	0.481	0.164	5.69657e-149	Spermatids	RAB32
4.47642e-153	0.735089	0.766	0.323	1.06266e-148	Spermatids	CISD1
5.08128e-153	0.989852	0.414	0.122	1.20624e-148	Spermatids	YIF1A
2.87508e-152	0.499395	0.145	0.017	6.82515e-148	Spermatids	RFESD
4.32754e-152	0.888654	0.634	0.226	1.02731e-147	Spermatids	MORN2
8.34945e-152	0.744988	0.304	0.066	1.98208e-147	Spermatids	FAM8A1
1.77362e-151	0.874159	0.399	0.107	4.21039e-147	Spermatids	DNAJA4
2.69724e-150	0.872107	0.484	0.145	6.40298e-146	Spermatids	ABHD2
1.00931e-149	1.13728	0.571	0.225	2.39599e-145	Spermatids	ICA1
1.8191e-149	0.596833	0.277	0.053	4.31837e-145	Spermatids	GLT6D1
2.5477e-149	0.698367	0.219	0.037	6.04799e-145	Spermatids	ATP1A4
2.85693e-149	0.448436	0.129	0.013	6.78206e-145	Spermatids	CPA5
1.66146e-148	0.827971	0.314	0.067	3.94413e-144	Spermatids	HEMGN
2.08696e-148	0.602577	0.34	0.075	4.95424e-144	Spermatids	SPAG17
1.13582e-147	1.05182	0.843	0.457	2.69631e-143	Spermatids	AKAP12
3.94443e-147	0.958847	0.372	0.102	9.36368e-143	Spermatids	GNPAT
2.27626e-146	0.656195	0.271	0.053	5.40363e-142	Spermatids	ELAPOR2
2.51734e-145	0.569197	0.178	0.026	5.9759e-141	Spermatids	SH2B3
1.95633e-144	0.886988	0.998	0.789	4.64414e-140	Spermatids	GSTM3
3.52541e-144	0.538909	0.485	0.133	8.36898e-140	Spermatids	ENSBTAG00000053242
5.35152e-144	1.17046	0.608	0.273	1.2704e-139	Spermatids	VTI1B
5.60066e-144	0.398573	0.113	0.01	1.32954e-139	Spermatids	GABRG2
6.44492e-144	0.568195	0.529	0.152	1.52996e-139	Spermatids	TEX29
3.48738e-143	0.693937	0.527	0.159	8.27869e-139	Spermatids	KHDRBS3
1.21258e-142	0.531788	0.214	0.036	2.87854e-138	Spermatids	NSUN7
1.64897e-142	0.725694	0.25	0.05	3.91448e-138	Spermatids	STK40
4.95764e-142	0.400571	0.113	0.011	1.17689e-137	Spermatids	C17H22orf31
1.16517e-141	0.81558	0.297	0.068	2.76599e-137	Spermatids	TMEM120A
6.22917e-141	0.509408	0.214	0.035	1.47874e-136	Spermatids	SPMIP8
1.12831e-140	0.382277	0.115	0.011	2.6785e-136	Spermatids	ODF4
1.25505e-140	0.819274	0.387	0.107	2.97936e-136	Spermatids	IQCE
1.8429e-140	1.0313	0.667	0.3	4.37487e-136	Spermatids	CDO1
2.70552e-140	0.59041	0.164	0.023	6.42262e-136	Spermatids	GTPBP2
4.70584e-140	0.734754	0.265	0.055	1.11712e-135	Spermatids	YIF1B
5.00079e-140	0.476788	0.16	0.021	1.18714e-135	Spermatids	PAQR9
2.99631e-139	0.768599	0.335	0.081	7.11294e-135	Spermatids	TMC7
1.71453e-138	1.09339	0.483	0.179	4.07012e-134	Spermatids	SLC35F5
6.01033e-138	0.56385	0.183	0.028	1.42679e-133	Spermatids	CCHCR1
8.99408e-138	0.897394	0.46	0.149	2.1351e-133	Spermatids	ARFRP1
1.00558e-137	1.03565	0.472	0.165	2.38716e-133	Spermatids	ASAP2
1.67577e-137	0.999295	0.511	0.189	3.97812e-133	Spermatids	DZIP1
4.84659e-137	0.38063	0.11	0.01	1.15053e-132	Spermatids	ENSBTAG00000045736
1.79751e-136	1.1137	0.594	0.262	4.2671e-132	Spermatids	ATP1B3
2.01858e-136	0.663672	0.365	0.09	4.79191e-132	Spermatids	ENSBTAG00000059669
3.35447e-136	1.04596	0.398	0.12	7.96317e-132	Spermatids	PLD1
7.45175e-136	0.605702	0.35	0.086	1.76897e-131	Spermatids	TTC29
1.58605e-135	0.717001	0.235	0.047	3.76512e-131	Spermatids	TIMM10B
1.59856e-135	0.535374	0.201	0.033	3.79483e-131	Spermatids	ZMYND12
2.31341e-135	0.852763	0.416	0.127	5.4918e-131	Spermatids	CEP57
3.40904e-135	1.09382	0.66	0.324	8.09271e-131	Spermatids	CAPNS1
4.27102e-135	0.708868	0.59	0.209	1.0139e-130	Spermatids	CETN4
5.33171e-135	0.959084	0.368	0.107	1.26569e-130	Spermatids	CTSZ
3.90697e-134	0.425015	0.131	0.015	9.27475e-130	Spermatids	MSMB
7.95236e-134	0.937623	0.525	0.195	1.88781e-129	Spermatids	RAP1GDS1
9.39358e-134	0.539023	0.263	0.053	2.22994e-129	Spermatids	RIIAD1
1.16125e-133	0.657992	0.481	0.144	2.75669e-129	Spermatids	PPP1R42
1.39882e-133	0.835065	0.365	0.103	3.32066e-129	Spermatids	UBE2G2
2.38205e-133	0.436098	0.134	0.016	5.65475e-129	Spermatids	ENSBTAG00000034170
6.45837e-133	0.600654	0.23	0.043	1.53315e-128	Spermatids	C5H12orf60
9.81162e-133	0.911875	0.709	0.353	2.32918e-128	Spermatids	PSMB5
2.039e-132	0.520663	0.166	0.024	4.84038e-128	Spermatids	WBP2
2.71823e-132	0.562242	0.182	0.029	6.4528e-128	Spermatids	ACOT11
4.45173e-132	0.538352	0.238	0.045	1.0568e-127	Spermatids	ENSBTAG00000059547
6.05373e-132	0.595259	0.436	0.12	1.43709e-127	Spermatids	RPL10L
7.43249e-132	0.689171	0.287	0.065	1.7644e-127	Spermatids	ENSBTAG00000056286
1.7491e-131	0.918988	0.558	0.203	4.15219e-127	Spermatids	GFER
1.82878e-131	0.86768	0.333	0.091	4.34135e-127	Spermatids	CLPTM1
2.42118e-131	0.655344	0.307	0.069	5.74764e-127	Spermatids	TSSK1
7.16631e-131	0.492783	0.143	0.018	1.70121e-126	Spermatids	NPM2
1.08378e-130	0.702078	0.426	0.126	2.57278e-126	Spermatids	ACOT7
2.02894e-130	1.05539	0.462	0.171	4.8165e-126	Spermatids	ALDH16A1
2.32687e-130	0.74307	0.351	0.094	5.52375e-126	Spermatids	NRIP3
5.65819e-130	0.96188	0.459	0.163	1.3432e-125	Spermatids	RETREG2
5.96272e-130	1.1439	0.432	0.148	1.41549e-125	Spermatids	TFAM
1.0898e-129	0.759094	0.37	0.103	2.58707e-125	Spermatids	RABEPK
1.23293e-129	1.01483	0.441	0.151	2.92686e-125	Spermatids	RFNG
4.1868e-129	0.568957	0.255	0.052	9.93903e-125	Spermatids	C18H16orf46
8.14519e-129	0.688463	0.301	0.069	1.93359e-124	Spermatids	TSKS
1.61925e-128	0.645164	0.2	0.036	3.84395e-124	Spermatids	RDH11
1.83891e-128	0.469339	0.177	0.027	4.36539e-124	Spermatids	DNAJC5G
2.37263e-128	0.664737	0.229	0.046	5.63239e-124	Spermatids	CRYM
2.77263e-128	0.415286	0.126	0.015	6.58194e-124	Spermatids	ENSBTAG00000067444
3.94531e-128	0.913579	0.502	0.185	9.36577e-124	Spermatids	WDR41
5.16499e-128	0.821696	0.303	0.077	1.22612e-123	Spermatids	METTL21A
5.7512e-128	0.609621	0.287	0.065	1.36528e-123	Spermatids	PTPRN2
1.12707e-127	0.545841	0.481	0.141	2.67555e-123	Spermatids	SPINK2B
1.19862e-127	0.547199	0.516	0.156	2.84541e-123	Spermatids	FNDC11
1.92439e-127	0.362525	0.102	0.01	4.5683e-123	Spermatids	KCNG1
2.04768e-127	0.507741	0.295	0.065	4.86099e-123	Spermatids	SPATA4
2.07934e-127	0.660081	0.32	0.077	4.93615e-123	Spermatids	HS3ST5
1.78933e-126	0.965283	0.417	0.138	4.24769e-122	Spermatids	ENTPD4
4.29544e-126	0.458995	0.119	0.013	1.01969e-121	Spermatids	KANK3
5.20403e-126	1.04958	0.537	0.226	1.23539e-121	Spermatids	MRPL40
7.67592e-126	0.511458	0.408	0.111	1.82219e-121	Spermatids	ENSBTAG00000053468
1.2596e-125	0.751668	0.241	0.052	2.99016e-121	Spermatids	DUSP4
1.43299e-125	0.425026	0.134	0.017	3.40177e-121	Spermatids	SNCA
8.91723e-125	0.643097	0.2	0.036	2.11686e-120	Spermatids	GINS4
9.53128e-125	0.402692	0.159	0.023	2.26263e-120	Spermatids	GRIA1
1.29382e-123	0.605428	0.266	0.058	3.0714e-119	Spermatids	CCDC158
1.85892e-123	0.502061	0.238	0.047	4.41289e-119	Spermatids	CCNA1
1.98889e-123	0.440314	0.131	0.016	4.72143e-119	Spermatids	CATSPER3
2.78677e-123	0.549872	0.25	0.051	6.6155e-119	Spermatids	LRRC46
1.1145e-122	0.591027	0.206	0.038	2.64572e-118	Spermatids	RAB3IP
1.68123e-122	1.00538	0.618	0.296	3.99107e-118	Spermatids	ENSBTAG00000038330
3.00401e-122	0.480967	0.139	0.019	7.13121e-118	Spermatids	ENTPD5
4.52716e-122	0.510898	0.15	0.021	1.0747e-117	Spermatids	ASPHD2
8.00941e-122	0.557192	0.204	0.036	1.90135e-117	Spermatids	PPP1R2C
9.47544e-122	0.396438	0.12	0.014	2.24937e-117	Spermatids	ENSBTAG00000067755
2.72368e-121	0.899492	0.444	0.154	6.46575e-117	Spermatids	ENSBTAG00000026657
3.29809e-121	0.936868	0.626	0.292	7.82933e-117	Spermatids	UQCC2
1.57062e-120	0.998811	0.441	0.16	3.7285e-116	Spermatids	RNASEH2A
2.39547e-120	0.440629	0.175	0.028	5.6866e-116	Spermatids	CFAP144
4.83245e-120	0.833016	0.607	0.262	1.14718e-115	Spermatids	CIBAR1
1.01155e-119	0.501251	0.528	0.167	2.40133e-115	Spermatids	LCA5L
1.03393e-119	0.584934	0.334	0.085	2.45444e-115	Spermatids	C2CD6
1.06384e-119	0.371822	0.108	0.012	2.52546e-115	Spermatids	RASGRP4
2.46229e-119	0.348917	0.116	0.013	5.84522e-115	Spermatids	SLC36A3
3.32219e-119	0.918115	0.559	0.233	7.88655e-115	Spermatids	DNAJC21
3.62042e-119	0.65098	0.212	0.042	8.59452e-115	Spermatids	ENSBTAG00000063406
9.52976e-119	0.662922	0.231	0.048	2.26227e-114	Spermatids	SAMD13
4.63699e-118	0.528142	0.25	0.053	1.10077e-113	Spermatids	SPMIP11
4.95354e-118	0.631117	0.438	0.131	1.17592e-113	Spermatids	ROPN1L
7.35458e-118	0.711291	0.286	0.072	1.7459e-113	Spermatids	GPSM2
1.12133e-117	0.576458	0.363	0.096	2.66194e-113	Spermatids	PDHA2
1.43642e-117	0.688792	0.358	0.103	3.40992e-113	Spermatids	B9D1
2.57251e-117	0.55099	0.283	0.066	6.10687e-113	Spermatids	ENSBTAG00000031018
3.51943e-117	0.403349	0.138	0.019	8.35477e-113	Spermatids	GRIK4
1.17805e-116	0.776368	0.365	0.11	2.79657e-112	Spermatids	WASHC1
1.29633e-116	0.604452	0.335	0.087	3.07737e-112	Spermatids	CCDC181
1.70103e-116	0.734077	0.353	0.099	4.03806e-112	Spermatids	LMNB2
2.42944e-116	1.09723	0.64	0.345	5.76724e-112	Spermatids	SARAF
2.46974e-116	0.817292	0.344	0.103	5.86292e-112	Spermatids	RETREG3
8.67186e-116	0.859275	0.618	0.29	2.05861e-111	Spermatids	YBEY
1.20752e-115	0.720982	0.347	0.1	2.86654e-111	Spermatids	PRADC1
1.6039e-115	0.50782	0.414	0.118	3.8075e-111	Spermatids	C3H1orf56
1.21727e-114	0.425773	0.218	0.042	2.88967e-110	Spermatids	TMEM270
2.13538e-114	1.07833	0.752	0.501	5.06918e-110	Spermatids	PAFAH1B1
2.34818e-114	0.484175	0.35	0.092	5.57434e-110	Spermatids	ACRV1
2.47831e-114	1.07872	0.766	0.461	5.88325e-110	Spermatids	ENSBTAG00000006724
4.15794e-114	0.589244	0.304	0.075	9.87054e-110	Spermatids	ENSBTAG00000006595
1.06101e-113	0.476775	0.166	0.028	2.51873e-109	Spermatids	ST8SIA2
1.16893e-113	0.615316	0.187	0.035	2.77493e-109	Spermatids	PDK2
1.27053e-113	1.05332	0.66	0.371	3.01611e-109	Spermatids	RWDD1
1.48416e-113	0.92514	0.454	0.172	3.52325e-109	Spermatids	POLDIP2
1.82387e-113	0.479697	0.134	0.019	4.3297e-109	Spermatids	ZNF469
1.82886e-113	0.927719	0.39	0.135	4.34154e-109	Spermatids	TRAPPC2L
1.93294e-113	0.57612	0.196	0.037	4.58861e-109	Spermatids	LETM1
4.30296e-113	0.7455	0.341	0.1	1.02148e-108	Spermatids	ATPAF2
6.49815e-113	0.528946	0.478	0.153	1.5426e-108	Spermatids	C14H8orf88
1.78607e-112	0.503651	0.446	0.136	4.23995e-108	Spermatids	CDKN3
3.86744e-112	0.400646	0.127	0.017	9.1809e-108	Spermatids	ENSBTAG00000069009
4.06972e-112	0.635301	0.296	0.075	9.66111e-108	Spermatids	ENSBTAG00000052796
4.73434e-112	0.728758	0.263	0.065	1.12388e-107	Spermatids	PPP1R11
5.61494e-112	0.370563	0.11	0.013	1.33293e-107	Spermatids	PRR19
1.11653e-111	0.423738	0.137	0.019	2.65053e-107	Spermatids	ENSBTAG00000068810
2.40149e-111	0.933065	0.44	0.167	5.7009e-107	Spermatids	TOX4
2.42005e-111	0.489594	0.206	0.04	5.74497e-107	Spermatids	ESRRG
2.47516e-111	0.531256	0.344	0.091	5.87579e-107	Spermatids	SPATA46
2.11849e-110	0.442621	0.139	0.02	5.02908e-106	Spermatids	LRRC72
5.7968e-110	0.501687	0.338	0.089	1.3761e-105	Spermatids	CHCT1
8.9558e-110	1.06393	0.534	0.244	2.12602e-105	Spermatids	NAA38
1.33598e-109	1.05641	0.631	0.336	3.17149e-105	Spermatids	CUL3
1.47443e-109	0.858108	0.304	0.089	3.50014e-105	Spermatids	ATXN1L
7.41398e-109	0.503501	0.262	0.06	1.76e-104	Spermatids	ENSBTAG00000066512
7.80925e-109	0.938487	0.444	0.171	1.85384e-104	Spermatids	AVEN
1.73692e-108	0.444709	0.188	0.035	4.12328e-104	Spermatids	SHROOM3
1.86825e-108	0.974607	0.477	0.199	4.43504e-104	Spermatids	EIF4E
1.87027e-108	0.771379	0.266	0.069	4.43983e-104	Spermatids	ACAP1
2.04017e-108	0.378327	0.126	0.017	4.84317e-104	Spermatids	ENSBTAG00000060619
2.63794e-108	0.679549	0.353	0.1	6.2622e-104	Spermatids	MYO5B
3.42609e-108	0.515178	0.174	0.031	8.1332e-104	Spermatids	ENSBTAG00000059016
4.63484e-108	0.500356	0.242	0.054	1.10026e-103	Spermatids	LAMA3
9.29975e-108	0.544445	0.317	0.083	2.20767e-103	Spermatids	LIAT1
1.11299e-107	0.636521	0.268	0.068	2.64213e-103	Spermatids	L3HYPDH
1.61074e-107	0.455058	0.156	0.025	3.82373e-103	Spermatids	SMOC1
9.61668e-107	0.492997	0.265	0.062	2.2829e-102	Spermatids	SPATA9
1.72416e-106	0.942601	0.596	0.287	4.09297e-102	Spermatids	TOR1AIP1
2.46783e-106	0.614502	0.201	0.042	5.85839e-102	Spermatids	NF2
1.61159e-105	0.439012	0.125	0.017	3.82576e-101	Spermatids	LRRC10B
2.05728e-105	0.529137	0.244	0.055	4.88377e-101	Spermatids	C8H8orf74
9.30023e-105	0.637413	0.279	0.073	2.20778e-100	Spermatids	ZMAT5
1.06584e-104	0.488276	0.234	0.051	2.53021e-100	Spermatids	CCER1
1.35389e-104	0.47914	0.201	0.04	3.214e-100	Spermatids	ENSBTAG00000059232
3.0463e-104	0.775334	0.322	0.097	7.2316e-100	Spermatids	TNNT1
6.68803e-104	0.697657	0.272	0.068	1.58767e-99	Spermatids	ARRDC5
7.49512e-104	0.821563	0.364	0.12	1.77927e-99	Spermatids	PPP6R1
2.06066e-103	0.525249	0.45	0.146	4.89181e-99	Spermatids	FAM216A
2.31958e-103	0.51895	0.217	0.046	5.50645e-99	Spermatids	LKAAEAR1
2.17268e-102	0.682613	0.251	0.064	5.15773e-98	Spermatids	CDKN2C
5.06058e-102	0.492636	0.314	0.083	1.20133e-97	Spermatids	HDGFL1
1.28108e-101	0.726885	0.419	0.15	3.04116e-97	Spermatids	SIL1
3.91156e-101	0.376261	0.119	0.016	9.28566e-97	Spermatids	SLC35F3
4.60146e-101	0.966046	0.713	0.447	1.09234e-96	Spermatids	SPINT2
1.13527e-100	0.824464	0.314	0.098	2.69502e-96	Spermatids	WWP2
1.40479e-100	0.990514	0.68	0.422	3.33484e-96	Spermatids	ZFAND3
5.70962e-100	0.372086	0.113	0.015	1.35541e-95	Spermatids	NAIF1
7.32e-100	0.511708	0.256	0.063	1.7377e-95	Spermatids	SYCE2
1.13509e-99	0.503336	0.273	0.068	2.69459e-95	Spermatids	TMEM217
2.24931e-99	0.478295	0.279	0.07	5.33963e-95	Spermatids	SPMIP10
5.71374e-99	1.15236	0.456	0.197	1.35639e-94	Spermatids	ARPP19
9.2785e-99	0.712234	0.368	0.121	2.20262e-94	Spermatids	KCNMA1
9.35446e-99	0.536579	0.219	0.049	2.22066e-94	Spermatids	REEP2
1.19525e-98	0.900575	0.618	0.326	2.8374e-94	Spermatids	TPRG1L
1.56698e-98	0.788456	0.472	0.193	3.71986e-94	Spermatids	ATP6V1D
1.61874e-98	0.564564	0.847	0.479	3.84272e-94	Spermatids	YBX3
4.02497e-98	0.469835	0.218	0.048	9.55487e-94	Spermatids	C21orf140
4.6964e-98	0.50188	0.159	0.029	1.11488e-93	Spermatids	SPIRE2
6.67236e-98	0.492995	0.213	0.046	1.58395e-93	Spermatids	PTTG1IP2
6.68532e-98	0.912608	0.587	0.286	1.58703e-93	Spermatids	ENSBTAG00000054700
1.62525e-97	0.726491	0.331	0.106	3.85819e-93	Spermatids	DSE
2.86124e-97	0.543923	0.32	0.092	6.79229e-93	Spermatids	STK33
1.01861e-96	0.681737	0.344	0.111	2.41808e-92	Spermatids	BEND7
1.18676e-96	0.41809	0.534	0.19	2.81725e-92	Spermatids	DDX25
1.19339e-96	0.780437	0.426	0.165	2.83299e-92	Spermatids	ARIH2
1.22014e-96	0.345494	0.137	0.022	2.8965e-92	Spermatids	C22H3orf84
1.37525e-96	0.630791	0.354	0.114	3.26469e-92	Spermatids	CEP63
1.41631e-96	0.451639	0.131	0.021	3.36219e-92	Spermatids	POU3F1
1.88111e-96	0.725686	0.302	0.092	4.46556e-92	Spermatids	ECI2
9.53025e-96	0.768573	0.23	0.06	2.26239e-91	Spermatids	MYO1C
1.02425e-95	0.967636	0.451	0.194	2.43146e-91	Spermatids	TMEM160
3.24288e-95	0.383462	0.129	0.02	7.69826e-91	Spermatids	CILP2
4.09311e-95	0.865567	0.406	0.159	9.71663e-91	Spermatids	PTPMT1
3.00719e-94	0.507317	0.359	0.108	7.13877e-90	Spermatids	PROK2
4.31599e-94	0.740623	0.305	0.095	1.02457e-89	Spermatids	UBXN8
4.38706e-94	0.366476	0.133	0.021	1.04144e-89	Spermatids	CNTN4
4.69803e-94	0.734259	0.36	0.124	1.11526e-89	Spermatids	IFITM5
8.11418e-94	0.475551	0.319	0.09	1.92623e-89	Spermatids	SYCE3
1.5344e-93	0.500803	0.181	0.037	3.64252e-89	Spermatids	UNC13D
1.92689e-93	0.833615	0.307	0.099	4.57424e-89	Spermatids	TFDP1
2.03756e-93	0.85287	0.372	0.138	4.83696e-89	Spermatids	NELFE
2.21478e-93	0.838552	0.387	0.149	5.25766e-89	Spermatids	RBMS2
3.47836e-93	0.284538	0.351	0.104	8.25727e-89	Spermatids	PACRG
2.69157e-92	0.426615	0.18	0.036	6.38952e-88	Spermatids	ALLC
2.11545e-91	0.458467	0.214	0.049	5.02186e-87	Spermatids	CD28
2.36141e-91	0.703655	0.222	0.057	5.60575e-87	Spermatids	RCC1
2.97096e-91	0.419793	0.426	0.141	7.05277e-87	Spermatids	SHCBP1L
3.07976e-91	0.461116	0.326	0.094	7.31105e-87	Spermatids	TMEM210
3.1802e-91	0.507084	0.263	0.068	7.54947e-87	Spermatids	TEKT4
3.72101e-91	0.59586	0.29	0.085	8.8333e-87	Spermatids	SPATA13
4.38672e-91	0.749956	0.575	0.279	1.04136e-86	Spermatids	SETD3
5.45677e-91	0.453277	0.2	0.044	1.29538e-86	Spermatids	BPI
2.37907e-90	1.25838	0.649	0.445	5.64767e-86	Spermatids	ATP5MJ
3.08789e-90	0.467602	0.269	0.071	7.33034e-86	Spermatids	MORN5
2.84045e-89	1.04703	0.581	0.321	6.74294e-85	Spermatids	ATP2C1
9.8138e-89	0.449813	0.436	0.151	2.3297e-84	Spermatids	LDHC
3.0849e-88	0.835803	0.529	0.259	7.32325e-84	Spermatids	UBE2V1
8.92743e-88	0.362255	0.119	0.018	2.11928e-83	Spermatids	SRRM5
1.33008e-87	1.01804	0.505	0.25	3.15748e-83	Spermatids	TFDP2
2.39725e-87	0.409888	0.138	0.024	5.69082e-83	Spermatids	ENSBTAG00000033344
2.43734e-87	0.736165	0.272	0.084	5.78599e-83	Spermatids	ASB8
3.05867e-87	0.52273	0.213	0.05	7.26099e-83	Spermatids	C11H2orf74
4.36214e-87	0.450729	0.332	0.099	1.03553e-82	Spermatids	ENSBTAG00000000301
5.57294e-87	0.366225	0.107	0.015	1.32296e-82	Spermatids	ZNF783
1.03427e-86	0.675498	0.451	0.18	2.45524e-82	Spermatids	KIZ
1.867e-86	0.754906	0.297	0.098	4.43207e-82	Spermatids	ZDHHC3
2.0241e-86	0.388649	0.319	0.093	4.80502e-82	Spermatids	TMEM262
4.1971e-86	0.415562	0.128	0.021	9.9635e-82	Spermatids	ENSBTAG00000062866
4.436e-86	0.634693	0.618	0.308	1.05306e-81	Spermatids	SUGCT
7.05691e-86	0.616839	0.22	0.057	1.67524e-81	Spermatids	LIMS2
1.58355e-85	0.445187	0.291	0.082	3.75919e-81	Spermatids	GK2
1.74088e-85	0.701721	0.303	0.099	4.13267e-81	Spermatids	TESK1
4.56019e-85	0.420674	0.182	0.039	1.08254e-80	Spermatids	ANKAR
8.54888e-85	0.774093	0.371	0.144	2.02942e-80	Spermatids	ANO10
1.64215e-84	0.915655	0.501	0.238	3.89829e-80	Spermatids	SPATA7
4.94896e-84	0.55206	0.171	0.038	1.17483e-79	Spermatids	ZSCAN29
8.84151e-84	0.624561	0.327	0.11	2.09889e-79	Spermatids	LIN37
9.44543e-84	0.687057	0.262	0.079	2.24225e-79	Spermatids	NKPD1
1.23401e-83	0.743103	0.34	0.122	2.92942e-79	Spermatids	NUP42
1.43189e-83	0.403311	0.122	0.021	3.39916e-79	Spermatids	ZNF526
3.41095e-83	0.470701	0.315	0.096	8.09726e-79	Spermatids	BIRC5
4.98179e-83	0.735721	0.285	0.092	1.18263e-78	Spermatids	POMC
5.11981e-83	0.340943	0.138	0.025	1.21539e-78	Spermatids	ADTRP
7.45617e-83	0.444637	0.271	0.076	1.77002e-78	Spermatids	MAK
8.05791e-83	0.408803	0.128	0.022	1.91287e-78	Spermatids	DRC3
2.16017e-82	0.559112	0.271	0.079	5.12803e-78	Spermatids	RADIL
3.00844e-82	0.455126	0.261	0.074	7.14175e-78	Spermatids	ADSS1
3.07479e-82	0.438784	0.214	0.053	7.29924e-78	Spermatids	SEPTIN12
4.8238e-82	0.434982	0.204	0.048	1.14512e-77	Spermatids	LYPD4
5.7431e-82	0.391635	0.188	0.042	1.36335e-77	Spermatids	LMNTD1
6.10971e-82	0.502997	0.176	0.04	1.45038e-77	Spermatids	PLK4
7.52642e-82	0.745607	0.398	0.163	1.7867e-77	Spermatids	SNX29
1.28127e-81	0.780937	0.505	0.236	3.0416e-77	Spermatids	SEPTIN10
1.42863e-81	0.749436	0.36	0.139	3.39143e-77	Spermatids	TASP1
4.00384e-81	0.910773	0.533	0.278	9.50472e-77	Spermatids	ZFAND6
1.25425e-80	0.376935	0.12	0.02	2.97746e-76	Spermatids	GPR18
1.73086e-80	0.421267	0.236	0.062	4.10889e-76	Spermatids	CLDND2
1.89481e-80	0.692486	0.333	0.121	4.4981e-76	Spermatids	FOXK2
2.03699e-80	0.352761	0.122	0.021	4.83561e-76	Spermatids	ATP8B3
3.63482e-80	0.443228	0.302	0.091	8.6287e-76	Spermatids	SPATA16
9.04812e-80	0.735375	0.493	0.228	2.14793e-75	Spermatids	RB1CC1
1.14848e-79	0.427596	0.129	0.024	2.72637e-75	Spermatids	SLCO5A1
4.25294e-79	0.43688	0.353	0.116	1.0096e-74	Spermatids	AIF1
1.55952e-78	0.760461	0.411	0.178	3.70214e-74	Spermatids	DNLZ
2.35632e-78	0.354563	0.115	0.019	5.59367e-74	Spermatids	STKLD1
3.18521e-78	0.836286	0.419	0.183	7.56137e-74	Spermatids	BAG6
4.36384e-78	0.645156	0.216	0.06	1.03593e-73	Spermatids	MANSC1
6.89894e-78	0.342863	0.113	0.018	1.63774e-73	Spermatids	HTR2A
1.88011e-77	0.359905	0.343	0.11	4.4632e-73	Spermatids	FSIP2
7.53393e-77	0.837527	0.437	0.203	1.78848e-72	Spermatids	ZNF451
1.71714e-76	0.845217	0.39	0.173	4.07632e-72	Spermatids	POLD4
2.97189e-76	0.840303	0.485	0.248	7.05497e-72	Spermatids	FKBP3
8.26233e-76	0.788319	0.4	0.175	1.96139e-71	Spermatids	LRRC28
1.8887e-75	0.394929	0.303	0.094	4.48359e-71	Spermatids	RSPH9
3.8304e-75	0.384727	0.157	0.033	9.09298e-71	Spermatids	CDKL3
4.42087e-75	0.61912	0.235	0.07	1.04947e-70	Spermatids	SUN1
5.90945e-75	0.332343	0.154	0.032	1.40284e-70	Spermatids	SUN5
2.23504e-74	0.65617	0.216	0.062	5.30577e-70	Spermatids	ENSBTAG00000047299
2.79373e-74	0.614163	0.26	0.084	6.63203e-70	Spermatids	HGS
3.06127e-74	0.340863	0.15	0.031	7.26715e-70	Spermatids	ENSBTAG00000058581
8.92597e-74	0.469251	0.134	0.027	2.11894e-69	Spermatids	GPR146
1.87709e-73	0.325187	0.127	0.024	4.45602e-69	Spermatids	BMP7
2.70088e-73	0.517856	0.272	0.086	6.41161e-69	Spermatids	CCDC92
3.33262e-73	0.43973	0.301	0.098	7.9113e-69	Spermatids	IL4I1
3.7681e-73	0.521257	0.402	0.157	8.9451e-69	Spermatids	TRIM13
4.24751e-73	0.335363	0.314	0.1	1.00832e-68	Spermatids	DNAH14
5.01353e-73	0.29925	0.108	0.018	1.19016e-68	Spermatids	PWWP2B
1.82133e-72	0.3728	0.225	0.061	4.32365e-68	Spermatids	SLC26A8
1.84854e-72	0.588937	0.272	0.089	4.38825e-68	Spermatids	NAV1
2.86112e-72	0.353965	0.111	0.019	6.79201e-68	Spermatids	MTUS2
2.97876e-72	0.37926	0.297	0.095	7.07129e-68	Spermatids	FMN1
3.94524e-72	0.727738	0.273	0.096	9.3656e-68	Spermatids	RARA
5.26681e-72	0.584537	0.235	0.072	1.25029e-67	Spermatids	LPCAT4
5.57358e-72	0.437391	0.248	0.074	1.32311e-67	Spermatids	HPSE2
6.95945e-72	0.685675	0.48	0.234	1.6521e-67	Spermatids	ANKRD13A
1.08416e-71	0.354446	0.134	0.026	2.57368e-67	Spermatids	BHMT
1.14034e-71	1.01215	0.523	0.297	2.70705e-67	Spermatids	BABAM2
1.34497e-71	0.377903	0.127	0.024	3.19283e-67	Spermatids	CPT1B
1.50525e-71	0.381201	0.164	0.037	3.57331e-67	Spermatids	XRRA1
3.27091e-71	0.480062	0.259	0.079	7.7648e-67	Spermatids	CCDC150
3.29382e-71	0.799948	0.697	0.499	7.81919e-67	Spermatids	VSIG10L
4.43464e-71	0.643617	0.368	0.148	1.05274e-66	Spermatids	ELOF1
8.54737e-71	0.467262	0.144	0.031	2.02906e-66	Spermatids	MIEF1
1.06049e-70	0.707856	0.248	0.083	2.5175e-66	Spermatids	GNA12
9.03492e-70	0.497273	0.349	0.131	2.1448e-65	Spermatids	TTLL7
1.83777e-69	0.468677	0.257	0.082	4.36268e-65	Spermatids	MIOS
2.28092e-69	0.343298	0.378	0.141	5.41467e-65	Spermatids	ZNF280B
5.15128e-69	0.402258	0.14	0.03	1.22286e-64	Spermatids	PKMYT1
8.16659e-69	0.411521	0.132	0.027	1.93867e-64	Spermatids	MMACHC
1.3241e-68	0.626105	0.251	0.083	3.14327e-64	Spermatids	GSKIP
4.23622e-68	0.387613	0.257	0.078	1.00564e-63	Spermatids	MGC152321
5.32891e-68	0.364047	0.223	0.062	1.26503e-63	Spermatids	ENSBTAG00000067084
5.50204e-68	0.411941	0.228	0.064	1.30613e-63	Spermatids	SSMEM1
7.24831e-68	0.319652	0.154	0.035	1.72068e-63	Spermatids	CFAP100
9.08797e-68	0.726141	0.414	0.196	2.15739e-63	Spermatids	CEP295
9.3486e-68	0.283639	0.346	0.119	2.21927e-63	Spermatids	CFAP95
1.45151e-67	0.339241	0.225	0.063	3.44574e-63	Spermatids	TMEM30C
1.8941e-67	0.347321	0.129	0.026	4.49641e-63	Spermatids	CCDC116
2.21061e-67	0.372281	0.334	0.116	5.24777e-63	Spermatids	ACTRT3
2.2446e-67	0.402011	0.199	0.053	5.32845e-63	Spermatids	SGCA
2.90969e-67	0.729638	0.351	0.149	6.90731e-63	Spermatids	PSME3IP1
4.63404e-67	0.512215	0.199	0.056	1.10007e-62	Spermatids	MAP1S
9.83303e-67	0.507928	0.2	0.057	2.33426e-62	Spermatids	PSME3
1.10319e-66	0.392298	0.208	0.057	2.61887e-62	Spermatids	CIB4
1.93662e-66	0.351379	0.302	0.099	4.59734e-62	Spermatids	CCDC113
4.90905e-66	0.369851	0.238	0.07	1.16536e-61	Spermatids	PHYHIPL
5.57314e-66	0.489482	0.154	0.037	1.32301e-61	Spermatids	ITPKC
5.74535e-66	0.446896	0.2	0.056	1.36389e-61	Spermatids	RAB3IL1
8.11914e-66	0.601813	0.413	0.187	1.9274e-61	Spermatids	SMCO4
1.65204e-65	0.866743	0.566	0.336	3.92177e-61	Spermatids	AKIRIN1
1.86209e-65	0.334376	0.205	0.056	4.42041e-61	Spermatids	CFAP141
2.32212e-65	0.651889	0.365	0.157	5.51248e-61	Spermatids	CYHR1
2.75415e-65	0.303321	0.165	0.04	6.53807e-61	Spermatids	IZUMO3
1.02912e-64	0.618297	0.338	0.136	2.44302e-60	Spermatids	SPAG1
1.40209e-64	0.4248	0.2	0.056	3.32841e-60	Spermatids	HOOK1
1.52752e-64	0.389673	0.103	0.019	3.62617e-60	Spermatids	NEB
1.76258e-64	0.679517	0.431	0.209	4.1842e-60	Spermatids	TBC1D1
1.9226e-64	0.365718	0.151	0.035	4.56406e-60	Spermatids	FBXO24
2.26118e-64	0.417214	0.181	0.048	5.36782e-60	Spermatids	LNP1
2.98091e-64	0.664011	0.273	0.1	7.07639e-60	Spermatids	ATP6V1C1
3.36316e-64	0.315334	0.121	0.024	7.9838e-60	Spermatids	TBATA
3.92056e-64	0.566418	0.225	0.072	9.30703e-60	Spermatids	SFT2D3
8.67213e-64	0.352527	0.16	0.038	2.05868e-59	Spermatids	LYZL6
1.68613e-63	0.34368	0.307	0.104	4.00271e-59	Spermatids	DDX4
2.42971e-63	0.606733	0.255	0.09	5.7679e-59	Spermatids	CHMP7
4.72288e-63	0.312744	0.168	0.041	1.12117e-58	Spermatids	ENSBTAG00000002489
7.41447e-63	0.357543	0.268	0.086	1.76012e-58	Spermatids	CCDC65
1.02315e-62	0.344314	0.168	0.042	2.42885e-58	Spermatids	ENSBTAG00000039186
1.1296e-62	0.446054	0.539	0.256	2.68156e-58	Spermatids	CHCHD10
1.28627e-62	0.311025	0.11	0.021	3.05348e-58	Spermatids	KCNH8
1.44217e-62	0.449232	0.863	0.637	3.42357e-58	Spermatids	TUBB4B
1.57215e-62	0.431484	0.974	0.897	3.73212e-58	Spermatids	ENSBTAG00000056429
3.76686e-62	0.361419	0.149	0.035	8.94215e-58	Spermatids	ENSBTAG00000008587
3.78099e-62	0.350138	0.16	0.039	8.97568e-58	Spermatids	HOATZ
3.95151e-62	0.776892	0.36	0.163	9.38049e-58	Spermatids	CYB5A
5.27389e-62	0.489871	0.875	0.637	1.25197e-57	Spermatids	ENSBTAG00000061800
7.60357e-62	0.415779	0.165	0.043	1.80501e-57	Spermatids	PLEKHA6
7.87619e-62	0.684047	0.751	0.552	1.86973e-57	Spermatids	ENO1
9.8457e-62	0.528299	0.267	0.093	2.33727e-57	Spermatids	TES
1.17033e-61	0.832342	0.598	0.367	2.77824e-57	Spermatids	PCMT1
1.21124e-61	0.319274	0.199	0.055	2.87537e-57	Spermatids	MGC133647
1.80838e-61	0.33507	0.225	0.067	4.29292e-57	Spermatids	LRRC23
1.84619e-61	0.375591	0.154	0.038	4.38266e-57	Spermatids	FAM178B
2.40191e-61	0.328609	0.238	0.073	5.70189e-57	Spermatids	ENSBTAG00000067051
3.82544e-61	0.664272	0.24	0.084	9.08122e-57	Spermatids	RBM38
4.50388e-61	0.329166	0.201	0.056	1.06918e-56	Spermatids	ENSBTAG00000033445
5.24165e-61	0.514234	0.274	0.098	1.24432e-56	Spermatids	TMEM175
1.47311e-60	0.573531	0.281	0.106	3.49702e-56	Spermatids	XYLT1
1.68378e-60	0.353433	0.358	0.136	3.99712e-56	Spermatids	ENSBTAG00000012184
2.52591e-60	0.418524	0.14	0.033	5.99625e-56	Spermatids	NUP43
2.74678e-60	0.56848	0.237	0.08	6.52058e-56	Spermatids	ENSBTAG00000061057
3.74553e-60	0.813317	0.501	0.291	8.89151e-56	Spermatids	CCSER2
4.77648e-60	0.641674	0.424	0.207	1.13389e-55	Spermatids	AKIRIN2
4.89186e-60	0.636921	0.234	0.081	1.16128e-55	Spermatids	THAP7
8.8625e-60	0.29887	0.234	0.072	2.10387e-55	Spermatids	PDE10A
9.66954e-60	0.330155	0.127	0.028	2.29545e-55	Spermatids	C22H3orf20
1.36924e-59	0.38002	0.169	0.044	3.25045e-55	Spermatids	AKAP3
3.28678e-59	0.5636	0.257	0.094	7.8025e-55	Spermatids	RGL2
4.90061e-59	0.369173	0.127	0.028	1.16336e-54	Spermatids	TBL2
5.32845e-59	0.610149	0.36	0.161	1.26492e-54	Spermatids	PCYT1A
1.47403e-58	0.499249	0.293	0.112	3.49919e-54	Spermatids	TRAPPC9
2.00674e-58	0.691628	0.326	0.142	4.76379e-54	Spermatids	SH3BP5
2.06625e-58	0.331271	0.15	0.037	4.90508e-54	Spermatids	CNGA3
2.08033e-58	0.267459	0.102	0.019	4.93851e-54	Spermatids	ENSBTAG00000049126
6.42595e-58	0.279409	0.14	0.033	1.52546e-53	Spermatids	SOX30
9.04193e-58	0.373552	0.26	0.087	2.14646e-53	Spermatids	F2
9.28004e-58	0.376552	0.219	0.067	2.20299e-53	Spermatids	ENSBTAG00000058024
1.56502e-57	0.305406	0.18	0.049	3.71521e-53	Spermatids	SV2B
2.0904e-57	0.728972	0.662	0.467	4.96241e-53	Spermatids	DDOST
2.3433e-57	0.56829	0.352	0.153	5.56275e-53	Spermatids	PALS2
2.48283e-57	0.625643	0.38	0.178	5.89399e-53	Spermatids	SERPINB6
4.05235e-57	0.521976	0.181	0.054	9.61988e-53	Spermatids	LIAS
5.55691e-57	0.266949	0.137	0.032	1.31915e-52	Spermatids	SEL1L2
7.0438e-57	0.662739	0.34	0.153	1.67213e-52	Spermatids	WDR20
9.41001e-57	0.479534	0.242	0.084	2.23384e-52	Spermatids	ERI1
1.01107e-56	0.318266	0.163	0.042	2.40019e-52	Spermatids	C9H6orf118
1.29595e-56	0.494166	0.299	0.117	3.07646e-52	Spermatids	BCKDK
1.35073e-56	0.301567	0.199	0.058	3.20651e-52	Spermatids	CCDC152
1.62383e-56	0.331383	0.18	0.05	3.85481e-52	Spermatids	TEX26
2.50317e-56	0.298988	0.228	0.071	5.94227e-52	Spermatids	SPACA4
2.99733e-56	0.786911	0.925	0.84	7.11537e-52	Spermatids	YBX1
3.01262e-56	0.980197	0.489	0.296	7.15165e-52	Spermatids	NRDC
4.34997e-56	0.657293	0.279	0.113	1.03264e-51	Spermatids	CLPX
5.98098e-56	0.608286	0.195	0.063	1.41983e-51	Spermatids	ATG4D
6.62876e-56	0.714398	0.349	0.162	1.5736e-51	Spermatids	EPN1
1.28318e-55	0.370782	0.24	0.08	3.04614e-51	Spermatids	CEP41
1.58413e-55	0.724521	0.582	0.383	3.76057e-51	Spermatids	SMAP1
1.62102e-55	0.385299	0.325	0.126	3.84815e-51	Spermatids	FBXO15
2.10435e-55	0.647405	0.364	0.173	4.99552e-51	Spermatids	TMX4
2.46949e-55	0.46378	0.332	0.138	5.86233e-51	Spermatids	ZNF385D
2.73855e-55	0.413595	0.762	0.54	6.50106e-51	Spermatids	MORF4L1
4.37511e-55	0.566284	0.22	0.075	1.03861e-50	Spermatids	GRINA
5.06335e-55	0.417634	0.246	0.086	1.20199e-50	Spermatids	ZDHHC12
5.53963e-55	0.297335	0.16	0.042	1.31505e-50	Spermatids	CYP3A74
7.63278e-55	0.762365	0.37	0.182	1.81195e-50	Spermatids	RPAP3
8.0321e-55	0.313493	0.128	0.03	1.90674e-50	Spermatids	KLHDC9
9.08337e-55	0.668523	0.838	0.75	2.1563e-50	Spermatids	ATP5F1E
1.01078e-54	0.568171	0.26	0.098	2.39949e-50	Spermatids	FGF1
1.1033e-54	0.270589	0.117	0.025	2.61913e-50	Spermatids	MPC1L
1.1047e-54	0.288517	0.102	0.02	2.62244e-50	Spermatids	OPLAH
1.8037e-54	0.354125	0.101	0.02	4.28181e-50	Spermatids	CRKL
2.05869e-54	0.58887	0.335	0.15	4.88712e-50	Spermatids	C3H1orf50
2.62531e-54	0.670844	0.392	0.199	6.23223e-50	Spermatids	FKBP8
6.30553e-54	0.817405	0.702	0.572	1.49687e-49	Spermatids	BZW1
6.87363e-54	0.490683	0.218	0.075	1.63173e-49	Spermatids	GID4
1.16655e-53	0.598302	0.437	0.222	2.76927e-49	Spermatids	EHD1
1.27162e-53	0.529329	0.714	0.519	3.01869e-49	Spermatids	LAMP1
1.61634e-53	0.328646	0.208	0.064	3.83703e-49	Spermatids	ENSBTAG00000050887
1.95285e-53	0.360666	0.186	0.054	4.63587e-49	Spermatids	MGC134040
2.38747e-53	0.724323	0.51	0.315	5.66762e-49	Spermatids	MESD
4.22364e-53	0.405032	0.128	0.031	1.00265e-48	Spermatids	CDK5R1
5.7814e-53	0.479265	0.222	0.076	1.37245e-48	Spermatids	ENSBTAG00000063471
6.93767e-53	0.617281	0.353	0.164	1.64693e-48	Spermatids	HIPK1
9.312e-53	0.577246	0.228	0.084	2.21058e-48	Spermatids	ZNF511
1.21965e-52	0.324754	0.111	0.025	2.89533e-48	Spermatids	THTPA
1.37844e-52	0.498908	0.298	0.122	3.27228e-48	Spermatids	WDFY1
1.50077e-52	0.337876	0.19	0.057	3.56269e-48	Spermatids	ENSBTAG00000037602
2.26123e-52	0.320324	0.249	0.086	5.36793e-48	Spermatids	FANK1
2.71405e-52	0.478897	0.543	0.295	6.44287e-48	Spermatids	DSTN
3.19893e-52	0.334333	0.156	0.042	7.59393e-48	Spermatids	CCDC42
3.20609e-52	0.307821	0.232	0.077	7.61093e-48	Spermatids	SPAG6
4.21161e-52	0.680679	0.62	0.424	9.99794e-48	Spermatids	ZNF706
4.89323e-52	0.671439	0.406	0.206	1.1616e-47	Spermatids	PHACTR1
7.11575e-52	0.286783	0.116	0.026	1.68921e-47	Spermatids	ENSBTAG00000064274
1.18137e-51	0.558279	0.353	0.164	2.80445e-47	Spermatids	STK25
1.19144e-51	0.339056	0.107	0.023	2.82837e-47	Spermatids	ENSBTAG00000024751
1.22109e-51	0.294824	0.116	0.027	2.89874e-47	Spermatids	LRP2BP
1.37579e-51	0.263292	0.194	0.058	3.26599e-47	Spermatids	SPACA3
1.54043e-51	0.295666	0.211	0.067	3.65683e-47	Spermatids	C15H11orf97
2.9572e-51	0.29558	0.114	0.025	7.0201e-47	Spermatids	LRRC77
2.99528e-51	0.506088	0.304	0.128	7.1105e-47	Spermatids	ATG10
3.15768e-51	0.257583	0.149	0.039	7.49601e-47	Spermatids	SIRPD
4.02165e-51	0.629826	0.648	0.464	9.547e-47	Spermatids	RNH1
4.06901e-51	0.517992	0.172	0.054	9.65942e-47	Spermatids	SH3BP2
4.49229e-51	0.333854	0.156	0.042	1.06643e-46	Spermatids	MEDAG
5.99843e-51	0.425679	0.321	0.132	1.42397e-46	Spermatids	SAYSD1
1.11393e-50	0.586796	0.295	0.128	2.64437e-46	Spermatids	DHPS
1.77749e-50	0.320738	0.192	0.059	4.21959e-46	Spermatids	RNF32
3.99796e-50	0.351806	0.187	0.057	9.49077e-46	Spermatids	CFAP45
6.77134e-50	0.331986	0.138	0.035	1.60745e-45	Spermatids	CCDC185
1.43442e-49	0.432085	0.302	0.123	3.40517e-45	Spermatids	WFDC3
2.68557e-49	0.439845	0.301	0.128	6.37528e-45	Spermatids	CIAPIN1
2.78013e-49	0.375979	0.253	0.093	6.59975e-45	Spermatids	EPCAM
3.01026e-49	0.352594	0.412	0.192	7.14607e-45	Spermatids	KPNA2
3.18658e-49	0.274705	0.105	0.023	7.56463e-45	Spermatids	DUSP13B
5.23104e-49	0.626	0.296	0.132	1.2418e-44	Spermatids	NOP53
5.23131e-49	0.277134	0.242	0.084	1.24186e-44	Spermatids	SPACDR
6.52756e-49	0.402252	0.114	0.027	1.54958e-44	Spermatids	DUSP18
7.02253e-49	0.330212	0.212	0.07	1.66708e-44	Spermatids	CCDC83
1.00646e-48	0.370169	0.19	0.061	2.38923e-44	Spermatids	MOK
2.41108e-48	0.783959	0.525	0.342	5.72367e-44	Spermatids	CEP350
2.77666e-48	0.638058	0.769	0.64	6.59152e-44	Spermatids	EEF1D
3.89065e-48	0.326824	0.175	0.053	9.23602e-44	Spermatids	TSSK4
5.82231e-48	0.287227	0.117	0.028	1.38216e-43	Spermatids	TEKT5
7.53637e-48	0.503699	0.251	0.1	1.78906e-43	Spermatids	CEP164
1.11514e-47	0.532849	0.303	0.131	2.64724e-43	Spermatids	CDYL
1.34572e-47	0.49469	0.563	0.35	3.19459e-43	Spermatids	PPP2R5C
1.36606e-47	0.26022	0.144	0.039	3.2429e-43	Spermatids	C15H11orf91
1.52662e-47	0.291249	0.121	0.03	3.62405e-43	Spermatids	CLBA1
1.60853e-47	0.410501	0.146	0.042	3.8185e-43	Spermatids	DGCR2
1.83392e-47	0.536839	0.236	0.093	4.35354e-43	Spermatids	PTDSS1
2.20384e-47	0.266131	0.23	0.079	5.2317e-43	Spermatids	ENSBTAG00000010330
3.18199e-47	0.442781	0.164	0.052	7.55372e-43	Spermatids	SCD
3.84451e-47	0.286757	0.125	0.031	9.12648e-43	Spermatids	VSX1
5.86536e-47	0.606259	0.281	0.124	1.39238e-42	Spermatids	LSM12
6.33928e-47	0.297049	0.171	0.052	1.50488e-42	Spermatids	NCKIPSD
7.1042e-47	0.614879	0.309	0.144	1.68647e-42	Spermatids	CLPP
2.2647e-46	0.556565	0.308	0.141	5.37616e-42	Spermatids	TECR
2.31488e-46	0.659511	0.766	0.649	5.49529e-42	Spermatids	TMBIM6
3.92209e-46	0.316042	0.207	0.069	9.31064e-42	Spermatids	CCDC89
5.92106e-46	0.308058	0.146	0.041	1.4056e-41	Spermatids	HASPIN
1.18964e-45	0.286086	0.133	0.036	2.82409e-41	Spermatids	PIH1D2
1.61382e-45	0.548872	0.246	0.102	3.83104e-41	Spermatids	PMPCA
1.73301e-45	0.338542	0.102	0.024	4.114e-41	Spermatids	ITGA5
2.31313e-45	0.542528	0.362	0.182	5.49114e-41	Spermatids	CCDC85B
2.4309e-45	0.299759	0.102	0.023	5.77071e-41	Spermatids	SDK1
2.77366e-45	0.464275	0.176	0.06	6.5844e-41	Spermatids	VPS26B
4.30332e-45	0.268089	0.135	0.036	1.02157e-40	Spermatids	ENSBTAG00000045936
4.43044e-45	0.276093	0.169	0.051	1.05174e-40	Spermatids	RFX4
4.7987e-45	0.490743	0.825	0.686	1.13916e-40	Spermatids	EIF5
5.40331e-45	0.585283	0.411	0.213	1.28269e-40	Spermatids	TESC
5.67317e-45	0.284072	0.241	0.088	1.34675e-40	Spermatids	FKBP6
5.7373e-45	0.532986	0.272	0.117	1.36198e-40	Spermatids	ASPSCR1
6.11294e-45	0.309426	0.234	0.085	1.45115e-40	Spermatids	CCT6B
9.66121e-45	0.273345	0.166	0.051	2.29348e-40	Spermatids	FSIP1
9.91806e-45	0.417743	0.319	0.139	2.35445e-40	Spermatids	BBIP1
1.47499e-44	0.415423	0.159	0.051	3.50148e-40	Spermatids	MRPL48
1.98404e-44	0.678079	0.413	0.236	4.70992e-40	Spermatids	KCMF1
2.08137e-44	0.495392	0.471	0.271	4.94095e-40	Spermatids	RHOT2
7.43861e-44	0.378181	0.126	0.035	1.76585e-39	Spermatids	CBLN3
7.65612e-44	0.284286	0.192	0.063	1.81749e-39	Spermatids	RIBC2
1.13456e-43	0.277305	0.174	0.055	2.69332e-39	Spermatids	AXDND1
1.89066e-43	0.487985	0.204	0.076	4.48823e-39	Spermatids	GPS1
1.90288e-43	0.296677	0.246	0.092	4.51724e-39	Spermatids	CA9
2.07002e-43	0.321513	0.11	0.028	4.91403e-39	Spermatids	TXNRD3
3.8673e-43	0.314951	0.149	0.045	9.18059e-39	Spermatids	PSTPIP2
4.17029e-43	0.593581	0.211	0.082	9.89985e-39	Spermatids	FHL1
5.1464e-43	0.357525	0.17	0.056	1.2217e-38	Spermatids	PAIP2B
7.01073e-43	0.427028	0.176	0.061	1.66428e-38	Spermatids	MFN2
1.36976e-42	0.648742	0.279	0.13	3.25168e-38	Spermatids	AK3
2.02331e-42	0.653854	0.334	0.172	4.80313e-38	Spermatids	MAP4K3
2.77867e-42	0.285246	0.139	0.04	6.59629e-38	Spermatids	SYCE1
3.42786e-42	0.409629	0.273	0.116	8.13739e-38	Spermatids	CFAP97
3.91415e-42	0.277656	0.162	0.05	9.29181e-38	Spermatids	MFSD6L
4.35214e-42	0.325118	0.202	0.071	1.03315e-37	Spermatids	TMBIM7
6.15054e-42	0.410484	0.158	0.052	1.46008e-37	Spermatids	OCEL1
6.18388e-42	0.478441	0.327	0.155	1.46799e-37	Spermatids	PPM1E
6.68431e-42	0.4609	0.281	0.121	1.58679e-37	Spermatids	STAT4
6.78209e-42	0.313675	0.168	0.055	1.61e-37	Spermatids	HDAC9
1.36259e-41	0.40984	0.275	0.119	3.23465e-37	Spermatids	ZNF613
1.41177e-41	0.612075	0.29	0.14	3.35139e-37	Spermatids	PDXDC1
1.91436e-41	0.316563	0.176	0.059	4.5445e-37	Spermatids	SAMD15
2.10069e-41	0.379921	0.182	0.064	4.98683e-37	Spermatids	TMEM205
2.17771e-41	0.546766	0.523	0.332	5.16968e-37	Spermatids	DYM
2.85654e-41	0.574386	0.291	0.138	6.78113e-37	Spermatids	HERPUD2
5.86363e-41	0.28487	0.107	0.027	1.39197e-36	Spermatids	PICK1
1.07635e-40	0.280837	0.117	0.031	2.55516e-36	Spermatids	ARMH1
1.28829e-40	0.379295	0.187	0.067	3.05828e-36	Spermatids	TTLL1
1.48141e-40	0.532602	0.319	0.157	3.51672e-36	Spermatids	GLRX2
1.61274e-40	0.54164	0.406	0.226	3.82849e-36	Spermatids	ALMS1
2.61987e-40	0.294095	0.163	0.053	6.21932e-36	Spermatids	DYDC1
3.19897e-40	0.317279	0.526	0.302	7.59403e-36	Spermatids	HAGH
3.28252e-40	0.528771	0.292	0.14	7.79238e-36	Spermatids	CTDSPL2
6.34538e-40	0.549536	0.295	0.144	1.50633e-35	Spermatids	RELCH
6.35797e-40	0.652229	0.553	0.389	1.50932e-35	Spermatids	SNRPN
6.90239e-40	0.472706	0.401	0.222	1.63856e-35	Spermatids	COPS3
9.00676e-40	0.272239	0.151	0.047	2.13811e-35	Spermatids	TIMD4
1.25124e-39	0.426796	0.193	0.072	2.97032e-35	Spermatids	ENSBTAG00000039671
1.86795e-39	0.274052	0.194	0.069	4.43433e-35	Spermatids	PPIL6
2.12872e-39	0.414547	0.141	0.045	5.05337e-35	Spermatids	KAT5
2.44256e-39	0.341822	0.139	0.043	5.7984e-35	Spermatids	ZBTB48
2.95395e-39	0.307139	0.157	0.051	7.01238e-35	Spermatids	MSTO1
5.5814e-39	0.556982	0.434	0.258	1.32497e-34	Spermatids	UBE2K
6.92531e-39	0.259613	0.154	0.049	1.644e-34	Spermatids	PLAAT1
9.48546e-39	0.371777	0.178	0.064	2.25175e-34	Spermatids	TOM1L1
9.88855e-39	0.619178	0.38	0.216	2.34744e-34	Spermatids	UBE2R2
1.05891e-38	0.399013	0.164	0.057	2.51374e-34	Spermatids	ZHX3
1.20752e-38	0.403054	0.156	0.053	2.86654e-34	Spermatids	CLP1
1.2398e-38	0.640608	0.376	0.217	2.94316e-34	Spermatids	SBDS
1.26656e-38	0.422192	0.266	0.116	3.00669e-34	Spermatids	TEX15
1.33888e-38	0.456784	0.165	0.059	3.17836e-34	Spermatids	CDC42EP3
1.57606e-38	0.334643	0.204	0.077	3.74141e-34	Spermatids	TMEM232
1.71996e-38	0.546706	0.208	0.087	4.08302e-34	Spermatids	NQO2
3.00665e-38	0.470161	0.562	0.368	7.13749e-34	Spermatids	DNAJB1
3.98608e-38	0.276775	0.131	0.038	9.46254e-34	Spermatids	ENSBTAG00000030792
1.03686e-37	0.42193	0.43	0.242	2.4614e-33	Spermatids	CEP112
1.25031e-37	0.277213	0.15	0.048	2.9681e-33	Spermatids	TTLL11
1.3634e-37	0.311511	0.114	0.032	3.23658e-33	Spermatids	PDIK1L
2.06574e-37	0.543489	0.296	0.148	4.90385e-33	Spermatids	GALK1
6.64963e-37	0.392739	0.486	0.294	1.57856e-32	Spermatids	CFAP36
8.05012e-37	0.566836	0.314	0.165	1.91102e-32	Spermatids	ECH1
1.53083e-36	0.417075	0.2	0.081	3.63403e-32	Spermatids	CTIF
1.86887e-36	0.515622	0.205	0.085	4.43652e-32	Spermatids	MBD3
2.33901e-36	0.371774	0.193	0.074	5.55258e-32	Spermatids	NSD2
2.6351e-36	0.375318	0.129	0.041	6.25548e-32	Spermatids	ENSBTAG00000040564
3.10941e-36	0.451892	0.36	0.192	7.38144e-32	Spermatids	DDHD1
3.35446e-36	0.270992	0.135	0.042	7.96316e-32	Spermatids	MAPT
4.63585e-36	0.529127	0.303	0.155	1.1005e-31	Spermatids	FBXO33
1.62923e-35	0.432663	0.171	0.065	3.86764e-31	Spermatids	LONP1
2.79508e-35	0.368838	0.145	0.05	6.63524e-31	Spermatids	PCYT2
3.02493e-35	0.306099	0.139	0.046	7.18088e-31	Spermatids	C7H19orf44
4.25416e-35	0.387926	0.284	0.136	1.00989e-30	Spermatids	DNAJC15
5.38591e-35	0.371516	0.246	0.108	1.27856e-30	Spermatids	QTRT1
6.46247e-35	0.34156	0.162	0.058	1.53413e-30	Spermatids	ENSBTAG00000039720
9.03665e-35	0.315831	0.102	0.028	2.14521e-30	Spermatids	L3MBTL2
1.46052e-34	0.297426	0.154	0.054	3.46713e-30	Spermatids	FHAD1
1.77158e-34	0.330612	0.159	0.057	4.20556e-30	Spermatids	CENPX
2.20539e-34	0.333009	0.156	0.056	5.23538e-30	Spermatids	UBE2D4
2.28106e-34	0.572689	0.51	0.362	5.41501e-30	Spermatids	ATP6V1F
3.20157e-34	0.41183	0.648	0.471	7.6002e-30	Spermatids	KTN1
3.32091e-34	0.394044	0.279	0.134	7.88351e-30	Spermatids	FN3KRP
4.51193e-34	0.310896	0.11	0.033	1.07109e-29	Spermatids	EVI5L
5.35203e-34	0.414924	0.159	0.06	1.27052e-29	Spermatids	KHNYN
5.49634e-34	0.253062	0.123	0.038	1.30478e-29	Spermatids	C15H11orf16
7.87648e-34	0.354344	0.222	0.095	1.8698e-29	Spermatids	MED12L
8.1648e-34	0.443735	0.199	0.084	1.93824e-29	Spermatids	GABBR1
1.17338e-33	0.425731	0.171	0.066	2.78549e-29	Spermatids	CD59
1.57623e-33	0.546081	0.395	0.241	3.74181e-29	Spermatids	DMTF1
3.02581e-33	0.461479	0.262	0.126	7.18297e-29	Spermatids	FAM241A
7.63832e-33	0.279348	0.231	0.098	1.81326e-28	Spermatids	FAIM2
1.60755e-32	0.296902	0.272	0.123	3.81617e-28	Spermatids	GRIN3A
1.92004e-32	0.797321	0.329	0.193	4.55798e-28	Spermatids	HERPUD1
2.03561e-32	0.476265	0.356	0.2	4.83234e-28	Spermatids	C1H21orf91
2.1785e-32	0.350725	0.133	0.046	5.17153e-28	Spermatids	MNT
2.34923e-32	0.35553	0.206	0.087	5.57684e-28	Spermatids	RABL3
3.42135e-32	0.530499	0.569	0.429	8.12194e-28	Spermatids	TRAPPC5
3.48224e-32	0.517342	0.381	0.229	8.26648e-28	Spermatids	STX8
4.24323e-32	0.486671	0.446	0.282	1.0073e-27	Spermatids	SUCO
6.0608e-32	0.285059	0.159	0.058	1.43877e-27	Spermatids	EFCAB10
6.87449e-32	0.345964	0.273	0.13	1.63194e-27	Spermatids	SNAP29
8.14076e-32	0.439138	0.395	0.231	1.93253e-27	Spermatids	BTBD1
8.27753e-32	0.333971	0.158	0.059	1.965e-27	Spermatids	IMPA2
9.8311e-32	0.2598	0.175	0.066	2.3338e-27	Spermatids	KIF15
1.05604e-31	0.438896	0.254	0.123	2.50694e-27	Spermatids	MRPS9
1.49203e-31	0.631032	0.358	0.219	3.54192e-27	Spermatids	CTDSP2
2.13688e-31	0.493783	0.532	0.371	5.07273e-27	Spermatids	ISCU
2.31413e-31	0.390264	0.541	0.372	5.4935e-27	Spermatids	PPP1CC
2.72748e-31	0.3638	0.145	0.053	6.47477e-27	Spermatids	PARP6
3.35295e-31	0.304125	0.491	0.294	7.95957e-27	Spermatids	ISYNA1
3.85773e-31	0.464594	0.259	0.128	9.15786e-27	Spermatids	GOSR2
5.03664e-31	0.393933	0.37	0.208	1.19565e-26	Spermatids	TCEA2
6.64953e-31	0.258523	0.551	0.363	1.57853e-26	Spermatids	CFAP298
1.12513e-30	0.266409	0.562	0.369	2.67094e-26	Spermatids	GKAP1
1.62609e-30	0.291287	0.188	0.077	3.86018e-26	Spermatids	DNAJC27
2.16254e-30	0.466539	0.266	0.135	5.13366e-26	Spermatids	VPS4A
3.41475e-30	0.362071	0.194	0.084	8.10627e-26	Spermatids	ENSBTAG00000012984
4.27523e-30	0.281661	0.129	0.044	1.0149e-25	Spermatids	C9H6orf163
5.14902e-30	0.300421	0.181	0.073	1.22233e-25	Spermatids	CCDC62
5.48469e-30	0.435805	0.271	0.14	1.30201e-25	Spermatids	MRPL34
6.41474e-30	0.299885	0.131	0.046	1.52279e-25	Spermatids	NEIL3
7.20221e-30	0.405078	0.18	0.076	1.70973e-25	Spermatids	PI4KA
7.66553e-30	0.327814	0.16	0.062	1.81972e-25	Spermatids	C21H14orf28
8.23961e-30	0.254147	0.121	0.041	1.956e-25	Spermatids	RAB11FIP5
2.66339e-29	0.348502	0.319	0.172	6.32263e-25	Spermatids	EMC8
2.9939e-29	0.452206	0.471	0.316	7.10722e-25	Spermatids	CUL1
3.22727e-29	0.279212	0.157	0.061	7.66122e-25	Spermatids	OTUD1
3.94789e-29	0.467913	0.21	0.099	9.37189e-25	Spermatids	MAFG
5.86242e-29	0.328485	0.201	0.088	1.39168e-24	Spermatids	LRRC59
7.38857e-29	0.48407	0.332	0.195	1.75397e-24	Spermatids	C25H7orf50
8.02126e-29	0.494524	0.402	0.26	1.90417e-24	Spermatids	CCPG1
1.23106e-28	0.292027	0.157	0.061	2.92241e-24	Spermatids	PPTC7
1.32872e-28	0.272695	0.135	0.049	3.15425e-24	Spermatids	DLGAP1
1.76477e-28	0.461636	0.279	0.148	4.1894e-24	Spermatids	PRR13
2.34814e-28	0.324627	0.187	0.081	5.57424e-24	Spermatids	DNAJA3
2.80233e-28	0.343441	0.344	0.192	6.65244e-24	Spermatids	GON7
3.74028e-28	0.337114	0.123	0.044	8.87906e-24	Spermatids	SLC1A4
5.50497e-28	0.259954	0.133	0.048	1.30683e-23	Spermatids	DNAI7
6.84285e-28	0.265399	0.186	0.078	1.62443e-23	Spermatids	ZNF18
8.48218e-28	0.391255	0.269	0.14	2.01358e-23	Spermatids	PFKP
1.00588e-27	0.380579	0.153	0.062	2.38785e-23	Spermatids	MIDEAS
1.69643e-27	0.550279	0.314	0.178	4.02716e-23	Spermatids	DNPEP
1.84954e-27	0.254232	0.479	0.306	4.39062e-23	Spermatids	SSNA1
2.12507e-27	0.2513	0.104	0.034	5.0447e-23	Spermatids	TBL3
2.38204e-27	0.486463	0.266	0.144	5.65472e-23	Spermatids	AP3D1
2.42717e-27	0.351623	0.183	0.08	5.76186e-23	Spermatids	PARP11
3.00766e-27	0.33011	0.162	0.067	7.13988e-23	Spermatids	RTN4IP1
4.00537e-27	0.281119	0.248	0.122	9.50834e-23	Spermatids	NMNAT2
6.49413e-27	0.365588	0.174	0.075	1.54164e-22	Spermatids	JMJD8
7.08383e-27	0.4419	0.323	0.188	1.68163e-22	Spermatids	ZDHHC4
1.07801e-26	0.318025	0.242	0.118	2.5591e-22	Spermatids	ARMC9
1.38682e-26	0.444277	0.234	0.119	3.29218e-22	Spermatids	CPEB3
2.5357e-26	0.341211	0.268	0.141	6.0195e-22	Spermatids	SYCE1L
2.58658e-26	0.393291	0.219	0.108	6.14028e-22	Spermatids	ENSBTAG00000017068
3.62619e-26	0.331454	0.382	0.228	8.60821e-22	Spermatids	NECTIN3
3.74451e-26	0.309822	0.123	0.045	8.8891e-22	Spermatids	MECR
3.97775e-26	0.51275	0.444	0.311	9.44279e-22	Spermatids	SWI5
4.82668e-26	0.528834	0.256	0.14	1.14581e-21	Spermatids	MTMR2
4.9313e-26	0.361268	0.181	0.082	1.17064e-21	Spermatids	SLC35A5
5.03276e-26	0.303629	0.349	0.2	1.19473e-21	Spermatids	SDF2L1
5.73774e-26	0.410118	0.21	0.102	1.36208e-21	Spermatids	BLCAP
6.71729e-26	0.406129	0.483	0.342	1.59462e-21	Spermatids	TCERG1L
7.00358e-26	0.393034	0.165	0.072	1.66258e-21	Spermatids	SHROOM2
1.12941e-25	0.309302	0.163	0.068	2.68109e-21	Spermatids	MTIF3
4.42881e-25	0.427338	0.228	0.117	1.05136e-20	Spermatids	HMG20B
4.68303e-25	0.397994	0.202	0.098	1.1117e-20	Spermatids	PLBD2
6.05244e-25	0.278313	0.139	0.055	1.43679e-20	Spermatids	MIIP
6.40978e-25	0.463843	0.279	0.162	1.52162e-20	Spermatids	UCHL5
8.98984e-25	0.251559	0.134	0.052	2.1341e-20	Spermatids	ENSBTAG00000013836
1.03196e-24	0.322911	0.177	0.079	2.44977e-20	Spermatids	SMARCAL1
1.10092e-24	0.274922	0.378	0.225	2.61347e-20	Spermatids	AFAP1
1.21131e-24	0.336301	0.301	0.168	2.87553e-20	Spermatids	STX18
1.37301e-24	0.407017	0.211	0.106	3.25938e-20	Spermatids	GFUS
1.70528e-24	0.434305	0.392	0.254	4.04817e-20	Spermatids	RANBP9
1.86019e-24	0.256248	0.101	0.034	4.41592e-20	Spermatids	FZD3
2.06037e-24	0.349321	0.558	0.42	4.89111e-20	Spermatids	USP15
2.0688e-24	0.415633	0.223	0.115	4.91111e-20	Spermatids	OPTN
2.10688e-24	0.257469	0.275	0.144	5.00153e-20	Spermatids	LYAR
8.84481e-24	0.456886	0.249	0.136	2.09967e-19	Spermatids	CATSPERG
1.09699e-23	0.440202	0.289	0.169	2.60415e-19	Spermatids	SRP72
1.4157e-23	0.365614	0.244	0.13	3.36074e-19	Spermatids	CLIP1
1.51615e-23	0.323468	0.129	0.052	3.59919e-19	Spermatids	LMTK2
2.50248e-23	0.379867	0.182	0.085	5.94065e-19	Spermatids	ZNF382
3.33869e-23	0.383618	0.156	0.07	7.92573e-19	Spermatids	TBC1D20
4.40232e-23	0.421791	0.371	0.243	1.04507e-18	Spermatids	OTUD6B
5.09916e-23	0.457977	0.26	0.15	1.21049e-18	Spermatids	CTDNEP1
5.32992e-23	0.416698	0.395	0.26	1.26527e-18	Spermatids	DNAJC10
5.9514e-23	0.271341	0.111	0.042	1.4128e-18	Spermatids	FEM1B
8.06307e-23	0.383672	0.216	0.113	1.91409e-18	Spermatids	SLC25A25
9.44405e-23	0.257886	0.223	0.112	2.24192e-18	Spermatids	PI4K2B
1.04773e-22	0.453887	0.217	0.116	2.48722e-18	Spermatids	ADIPOR2
1.28546e-22	0.336928	0.152	0.068	3.05156e-18	Spermatids	PDLIM4
1.4815e-22	0.310521	0.246	0.129	3.51693e-18	Spermatids	CCBE1
1.83441e-22	0.315533	0.453	0.309	4.3547e-18	Spermatids	ZC3H14
2.62152e-22	0.354932	0.195	0.097	6.22322e-18	Spermatids	AVL9
2.72021e-22	0.305238	0.192	0.092	6.4575e-18	Spermatids	ATXN3.1
3.24144e-22	0.287971	0.141	0.06	7.69485e-18	Spermatids	ENSBTAG00000058072
3.40922e-22	0.364642	0.251	0.136	8.09314e-18	Spermatids	SMIM14
4.51573e-22	0.275876	0.226	0.117	1.07199e-17	Spermatids	ART3
4.52914e-22	0.320767	0.224	0.116	1.07517e-17	Spermatids	DDX20
6.05091e-22	0.275891	0.238	0.125	1.43643e-17	Spermatids	SMG8
6.47063e-22	0.310178	0.156	0.07	1.53606e-17	Spermatids	JAM3
7.30478e-22	0.522676	0.457	0.347	1.73408e-17	Spermatids	HAPSTR1
7.79239e-22	0.373489	0.168	0.08	1.84984e-17	Spermatids	TBCD
9.53212e-22	0.37716	0.251	0.14	2.26283e-17	Spermatids	UPF3A
1.09401e-21	0.355507	0.416	0.28	2.59708e-17	Spermatids	CCNYL1
2.19558e-21	0.423913	0.229	0.127	5.21209e-17	Spermatids	TRNT1
3.24149e-21	0.374469	0.108	0.042	7.69497e-17	Spermatids	SLC12A4
3.27352e-21	0.38483	0.325	0.204	7.77102e-17	Spermatids	KIF2A
4.20434e-21	0.305942	0.156	0.071	9.98068e-17	Spermatids	MEX3C
4.35304e-21	0.307613	0.23	0.123	1.03337e-16	Spermatids	GTF2F1
5.63305e-21	0.259937	0.107	0.041	1.33723e-16	Spermatids	LSM14B
6.04812e-21	0.266452	0.202	0.1	1.43576e-16	Spermatids	DYRK3
7.27614e-21	0.305291	0.117	0.048	1.72728e-16	Spermatids	ZNF575
7.40983e-21	0.270752	0.218	0.112	1.75902e-16	Spermatids	ZNRD2
1.21162e-20	0.318431	0.193	0.096	2.87627e-16	Spermatids	ELL
1.52497e-20	0.298259	0.143	0.063	3.62012e-16	Spermatids	RALGPS1
1.84959e-20	0.307694	0.331	0.203	4.39075e-16	Spermatids	PLCL2
2.93393e-20	0.292567	0.166	0.079	6.96485e-16	Spermatids	ENSBTAG00000055777
3.07434e-20	0.352647	0.284	0.17	7.29819e-16	Spermatids	POLR2I
4.76476e-20	0.327473	0.147	0.069	1.13111e-15	Spermatids	MXD4
5.93139e-20	0.545653	0.358	0.255	1.40805e-15	Spermatids	CHMP5
8.0996e-20	0.292416	0.499	0.367	1.92276e-15	Spermatids	ENSBTAG00000013606
1.42669e-19	0.276736	0.218	0.115	3.38682e-15	Spermatids	BOLA1
1.55519e-19	0.328176	0.463	0.329	3.69186e-15	Spermatids	CTSF
2.00201e-19	0.302069	0.236	0.132	4.75257e-15	Spermatids	DTNA
2.30661e-19	0.487199	0.456	0.356	5.47566e-15	Spermatids	GUK1
4.26948e-19	0.307663	0.138	0.063	1.01353e-14	Spermatids	CAMSAP1
5.25124e-19	0.334407	0.285	0.175	1.24659e-14	Spermatids	NOSIP
6.02474e-19	0.280822	0.146	0.068	1.43021e-14	Spermatids	UEVLD
1.06511e-18	0.384239	0.218	0.123	2.52846e-14	Spermatids	MRPL24
1.80261e-18	0.371698	0.266	0.162	4.27922e-14	Spermatids	TENT4B
1.81735e-18	0.277764	0.128	0.057	4.31421e-14	Spermatids	ENSBTAG00000058800
2.01153e-18	0.264417	0.152	0.073	4.77516e-14	Spermatids	TOLLIP
2.25653e-18	0.403779	0.396	0.291	5.35679e-14	Spermatids	MPC2
2.48415e-18	0.26699	0.159	0.078	5.89713e-14	Spermatids	SIDT2
2.69441e-18	0.430849	0.322	0.216	6.39625e-14	Spermatids	SEC14L1
3.59923e-18	0.254068	0.354	0.232	8.54422e-14	Spermatids	PFDN6
5.89599e-18	0.255347	0.105	0.043	1.39965e-13	Spermatids	ANGEL1
8.27122e-18	0.284441	0.188	0.098	1.96351e-13	Spermatids	PPP4R4
9.33091e-18	0.37351	0.189	0.104	2.21506e-13	Spermatids	FADD
1.58481e-17	0.29646	0.266	0.159	3.76219e-13	Spermatids	AMN1
1.69071e-17	0.302724	0.195	0.107	4.01357e-13	Spermatids	RAB2B
1.88972e-17	0.264388	0.153	0.075	4.48602e-13	Spermatids	ZFPL1
2.951e-17	0.339513	0.472	0.368	7.00538e-13	Spermatids	COMMD3
3.23859e-17	0.321592	0.223	0.128	7.68809e-13	Spermatids	PLEC
3.66858e-17	0.252438	0.327	0.209	8.70884e-13	Spermatids	C18H16orf87
3.9872e-17	0.287606	0.267	0.161	9.46521e-13	Spermatids	MTCH2
7.81865e-17	0.317737	0.176	0.094	1.85607e-12	Spermatids	ANAPC2
9.62412e-17	0.281514	0.141	0.069	2.28467e-12	Spermatids	UROS
1.74692e-16	0.25783	0.184	0.099	4.14702e-12	Spermatids	DHTKD1
2.80685e-16	0.262466	0.122	0.056	6.66318e-12	Spermatids	CIPC
3.07535e-16	0.456016	0.265	0.17	7.30058e-12	Spermatids	MAPRE3
4.26346e-16	0.31583	0.225	0.134	1.0121e-11	Spermatids	GPANK1
5.88599e-16	0.270954	0.128	0.061	1.39727e-11	Spermatids	ZNF652
8.27113e-16	0.346672	0.25	0.152	1.96348e-11	Spermatids	CDKN1C
1.27501e-15	0.388922	0.381	0.277	3.02676e-11	Spermatids	IPO5
1.82738e-15	0.431956	0.228	0.144	4.33801e-11	Spermatids	MPRIP
2.18718e-15	0.282308	0.659	0.577	5.19214e-11	Spermatids	DYNLL1
3.44507e-15	0.32792	0.412	0.316	8.17826e-11	Spermatids	SDHB
1.05452e-14	0.324812	0.162	0.089	2.50332e-10	Spermatids	ZNF628
1.4497e-14	0.324874	0.241	0.153	3.44144e-10	Spermatids	ZDHHC20
1.88774e-14	0.267886	0.219	0.13	4.48131e-10	Spermatids	GAS2L1
2.34235e-14	0.331378	0.201	0.12	5.56051e-10	Spermatids	ACSL5
8.49831e-14	0.34721	0.454	0.367	2.01741e-09	Spermatids	SRSF10
1.29121e-13	0.292981	0.511	0.425	3.06521e-09	Spermatids	BCL7C
1.35523e-13	0.264339	0.169	0.095	3.21719e-09	Spermatids	HEXA
2.84872e-13	0.278649	0.424	0.326	6.76258e-09	Spermatids	OXR1
8.38717e-13	0.2558	0.132	0.07	1.99103e-08	Spermatids	ENSBTAG00000053679
2.05267e-12	0.328472	0.223	0.145	4.87284e-08	Spermatids	CCM2
2.85343e-12	0.333022	0.176	0.105	6.77375e-08	Spermatids	BLZF1
6.01353e-12	0.279844	0.267	0.181	1.42755e-07	Spermatids	AGTRAP
7.90766e-12	0.382888	0.238	0.163	1.8772e-07	Spermatids	FIBP
3.06336e-11	0.348388	0.504	0.448	7.2721e-07	Spermatids	RALY
4.85587e-11	0.28559	0.32	0.237	1.15274e-06	Spermatids	SMG6
5.98919e-11	0.266136	0.192	0.122	1.42177e-06	Spermatids	TUFM
1.16816e-10	0.328193	0.274	0.199	2.7731e-06	Spermatids	DCTN6
2.80496e-10	0.269688	0.189	0.122	6.65871e-06	Spermatids	NT5M
2.04202e-09	0.287916	0.389	0.318	4.84755e-05	Spermatids	EHBP1
2.4652e-09	0.27245	0.16	0.103	5.85214e-05	Spermatids	USP28
3.64858e-09	0.250514	0.184	0.122	8.66136e-05	Spermatids	NAE1
6.85157e-09	0.282509	0.238	0.175	0.000162649	Spermatids	RNF11
9.84744e-09	0.255513	0.381	0.312	0.000233768	Spermatids	ENSBTAG00000051386
1.70162e-08	0.291286	0.212	0.151	0.000403947	Spermatids	HSDL2
2.2907e-08	0.275086	0.183	0.126	0.000543788	Spermatids	MARCHF2
6.69084e-08	0.338473	0.382	0.329	0.00158834	Spermatids	CALCOCO2
9.5902e-08	0.279037	0.187	0.131	0.00227662	Spermatids	SEC61A2
2.65485e-07	0.254275	0.251	0.192	0.00630235	Spermatids	UBAP1
5.95476e-07	0.27284	0.422	0.375	0.014136	Spermatids	NDUFB7
1.87658e-06	0.256759	0.242	0.19	0.0445481	Spermatids	CDC37
7.72644e-06	0.271969	0.228	0.182	0.183418	Spermatids	PTS
0.00360999	0.262559	0.228	0.191	1	Spermatids	CYP51A1
0	4.85229	0.889	0.022	0	T/NK cell	CTSW
0	4.78674	0.983	0.024	0	T/NK cell	CD52
0	4.35956	0.771	0.025	0	T/NK cell	CCL5
0	3.99099	0.972	0.051	0	T/NK cell	PTPRC
0	3.84538	0.91	0.026	0	T/NK cell	UBD
0	3.4707	0.871	0.071	0	T/NK cell	CXCR4
0	3.23298	0.954	0.335	0	T/NK cell	ZFP36L2
0	3.22185	0.765	0.015	0	T/NK cell	ENSBTAG00000030426
0	3.15999	0.768	0.011	0	T/NK cell	ENSBTAG00000027204
0	3.12111	0.681	0.007	0	T/NK cell	ENSBTAG00000009943
0	3.01558	0.763	0.069	0	T/NK cell	ENSBTAG00000047919
0	2.95535	0.765	0.072	0	T/NK cell	RGCC
0	2.95436	0.597	0.017	0	T/NK cell	ENSBTAG00000000144
0	2.92183	0.91	0.114	0	T/NK cell	ERP27
0	2.8651	0.823	0.022	0	T/NK cell	CORO1A
0	2.84809	0.749	0.01	0	T/NK cell	RUNX3
0	2.82723	0.45	0.006	0	T/NK cell	ENSBTAG00000068764
0	2.78589	0.841	0.017	0	T/NK cell	RAC2
0	2.63585	0.825	0.117	0	T/NK cell	NR4A2
0	2.63027	0.72	0.032	0	T/NK cell	NKG7
0	2.62486	0.787	0.015	0	T/NK cell	HOPX
0	2.5487	0.741	0.016	0	T/NK cell	ENSBTAG00000015727
0	2.53661	0.787	0.176	0	T/NK cell	SLC2A3
0	2.52706	0.75	0.045	0	T/NK cell	RGS1
0	2.51983	0.686	0.028	0	T/NK cell	NCR3
0	2.47211	0.759	0.048	0	T/NK cell	DOCK10
0	2.46275	0.626	0.05	0	T/NK cell	SATB1
0	2.46228	0.72	0.016	0	T/NK cell	GPR174
0	2.4259	0.752	0.008	0	T/NK cell	CD3E
0	2.39883	0.662	0.007	0	T/NK cell	CD7
0	2.39147	0.758	0.035	0	T/NK cell	LCP1
0	2.3874	0.737	0.03	0	T/NK cell	PRKCH
0	2.35864	0.827	0.045	0	T/NK cell	LAPTM5
0	2.3309	0.669	0.034	0	T/NK cell	SAMSN1
0	2.32455	0.876	0.294	0	T/NK cell	ID2
0	2.32408	0.738	0.029	0	T/NK cell	CD44
0	2.32226	0.708	0.007	0	T/NK cell	ENSBTAG00000008550
0	2.3033	0.702	0.028	0	T/NK cell	ENSBTAG00000051845
0	2.28091	0.747	0.132	0	T/NK cell	SYTL2
0	2.27501	0.913	0.075	0	T/NK cell	SRGN
0	2.24784	0.757	0.046	0	T/NK cell	ARHGAP15
0	2.23288	0.697	0.006	0	T/NK cell	ENSBTAG00000037510
0	2.22608	0.967	0.564	0	T/NK cell	PFN1
0	2.21262	0.694	0.132	0	T/NK cell	VAV3
0	2.20873	0.783	0.222	0	T/NK cell	CNOT6L
0	2.18677	0.585	0.005	0	T/NK cell	CRTAM
0	2.15427	0.721	0.08	0	T/NK cell	SAMHD1
0	2.14563	0.639	0.008	0	T/NK cell	CD96
0	2.11003	0.841	0.259	0	T/NK cell	FNBP1
0	2.10209	0.371	0.073	0	T/NK cell	S100A4
0	2.06695	0.649	0.006	0	T/NK cell	CD3D
0	2.04093	0.702	0.049	0	T/NK cell	DOCK2
0	2.01624	0.634	0.018	0	T/NK cell	SKAP1
0	2.01446	0.767	0.175	0	T/NK cell	TIPARP
0	1.96386	0.843	0.316	0	T/NK cell	AKAP13
0	1.94993	0.836	0.227	0	T/NK cell	EZR
0	1.94636	0.678	0.105	0	T/NK cell	PIP4K2A
0	1.94004	0.352	0.003	0	T/NK cell	IFNG
0	1.93821	0.815	0.214	0	T/NK cell	ARPC1B
0	1.93774	0.615	0.024	0	T/NK cell	LCP2
0	1.92606	0.946	0.462	0	T/NK cell	ARPC2
0	1.92475	0.627	0.088	0	T/NK cell	TAGAP
0	1.92301	0.532	0.04	0	T/NK cell	FCER1G
0	1.91981	0.531	0.007	0	T/NK cell	PTPN22
0	1.90414	0.561	0.009	0	T/NK cell	CD244
0	1.9012	0.588	0.085	0	T/NK cell	LNPEP
0	1.89763	0.589	0.004	0	T/NK cell	CST7
0	1.8819	0.768	0.177	0	T/NK cell	COTL1
0	1.87639	0.662	0.153	0	T/NK cell	NCALD
0	1.87246	0.668	0.104	0	T/NK cell	NEDD9
0	1.86943	0.53	0.039	0	T/NK cell	IKZF2
0	1.85238	0.885	0.375	0	T/NK cell	PICALM
0	1.83371	0.966	0.622	0	T/NK cell	ENSBTAG00000050046
0	1.83176	0.391	0.004	0	T/NK cell	NKG2A.1
0	1.81801	0.627	0.048	0	T/NK cell	PREX1
0	1.81599	0.56	0.01	0	T/NK cell	ENSBTAG00000030940
0	1.80783	0.595	0.052	0	T/NK cell	FYB1
0	1.80442	0.67	0.098	0	T/NK cell	ARAP2
0	1.80254	0.681	0.056	0	T/NK cell	ENSBTAG00000046324
0	1.79823	0.538	0.005	0	T/NK cell	GIMAP4
0	1.79161	0.75	0.197	0	T/NK cell	RASGEF1B
0	1.78429	0.696	0.141	0	T/NK cell	ETS1
0	1.77969	0.617	0.036	0	T/NK cell	CD53
0	1.77348	0.808	0.288	0	T/NK cell	JARID2
0	1.77232	0.555	0.004	0	T/NK cell	PVRIG
0	1.76761	0.946	0.506	0	T/NK cell	BTG1
0	1.76591	0.789	0.29	0	T/NK cell	RABGAP1L
0	1.75854	0.575	0.012	0	T/NK cell	IL2RG
0	1.75757	0.862	0.373	0	T/NK cell	MBNL1
0	1.74897	0.189	0.004	0	T/NK cell	IL7R
0	1.7468	0.631	0.083	0	T/NK cell	REL
0	1.74499	0.586	0.069	0	T/NK cell	PIK3R1
0	1.7192	0.198	0.04	0	T/NK cell	CCL4
0	1.7108	0.486	0.021	0	T/NK cell	KCNA3
0	1.70577	0.595	0.035	0	T/NK cell	CD37
0	1.69167	0.622	0.165	0	T/NK cell	CHN2
0	1.68268	0.665	0.159	0	T/NK cell	NUCB2
0	1.66069	0.637	0.124	0	T/NK cell	ELF1
0	1.65671	0.806	0.287	0	T/NK cell	ARF6
0	1.65489	0.504	0.083	0	T/NK cell	SPRY2
0	1.64499	0.569	0.06	0	T/NK cell	TNFRSF1B
0	1.63643	0.753	0.23	0	T/NK cell	TAGLN2
0	1.62246	0.215	0.024	0	T/NK cell	GPR183
0	1.61085	0.772	0.312	0	T/NK cell	SMCHD1
0	1.59277	0.595	0.097	0	T/NK cell	SEMA4D
0	1.58802	0.549	0.035	0	T/NK cell	GMFG
0	1.588	0.996	0.883	0	T/NK cell	TPT1
0	1.58022	0.524	0.061	0	T/NK cell	PDE3B
0	1.57682	0.503	0.004	0	T/NK cell	ENSBTAG00000004894
0	1.56725	0.606	0.188	0	T/NK cell	CBLB
0	1.54673	0.53	0.065	0	T/NK cell	ZC3HAV1
0	1.54438	0.972	0.652	0	T/NK cell	HSPA8
0	1.54177	0.549	0.106	0	T/NK cell	MDFIC
0	1.54172	0.497	0.061	0	T/NK cell	STN1
0	1.53352	0.502	0.048	0	T/NK cell	ARHGEF18
0	1.53227	0.546	0.119	0	T/NK cell	INPP4B
0	1.52834	0.599	0.133	0	T/NK cell	PDE7A
0	1.52341	0.455	0.012	0	T/NK cell	PPP1R16B
0	1.51329	0.992	0.855	0	T/NK cell	RPL8
0	1.5042	0.684	0.135	0	T/NK cell	STK17A
0	1.5042	0.476	0.003	0	T/NK cell	HCST
0	1.49874	0.556	0.045	0	T/NK cell	BIN2
0	1.49652	0.343	0.021	0	T/NK cell	ENSBTAG00000031913
0	1.49008	0.613	0.129	0	T/NK cell	CMIP
0	1.48964	0.476	0.029	0	T/NK cell	STK17B
0	1.48603	0.612	0.123	0	T/NK cell	ATP1B1
0	1.47041	0.789	0.387	0	T/NK cell	GADD45B
0	1.45628	0.509	0.048	0	T/NK cell	STK26
0	1.45046	0.459	0.062	0	T/NK cell	TOX
0	1.44893	0.498	0.03	0	T/NK cell	PTPRE
0	1.44585	0.392	0.005	0	T/NK cell	ENSBTAG00000008956
0	1.44416	0.531	0.041	0	T/NK cell	APBB1IP
0	1.43727	0.477	0.008	0	T/NK cell	LCK
0	1.43382	0.457	0.007	0	T/NK cell	ITGAL
0	1.43255	0.993	0.655	0	T/NK cell	B2M
0	1.4292	0.86	0.4	0	T/NK cell	TPM3
0	1.42463	0.329	0.003	0	T/NK cell	SH2D1A
0	1.4187	0.686	0.21	0	T/NK cell	ANKRD44
0	1.41792	0.996	0.665	0	T/NK cell	ENSBTAG00000002069
0	1.40251	0.993	0.826	0	T/NK cell	RPS24
0	1.39814	0.384	0.003	0	T/NK cell	PRF1
0	1.39062	0.5	0.064	0	T/NK cell	LSP1
0	1.38722	0.884	0.507	0	T/NK cell	RPL15
0	1.38684	0.647	0.176	0	T/NK cell	MSN
0	1.3866	0.441	0.017	0	T/NK cell	EVI2B
0	1.38525	0.492	0.057	0	T/NK cell	NR4A3
0	1.38492	0.442	0.014	0	T/NK cell	EVI2A
0	1.38327	0.414	0.003	0	T/NK cell	ENSBTAG00000054649
0	1.37438	0.605	0.176	0	T/NK cell	CAB39
0	1.36695	0.999	0.908	0	T/NK cell	ENSBTAG00000038488
0	1.36664	0.603	0.166	0	T/NK cell	TSC22D3
0	1.35916	0.979	0.681	0	T/NK cell	RPL12
0	1.3567	0.647	0.174	0	T/NK cell	CYRIB
0	1.35561	0.49	0.039	0	T/NK cell	ICAM3
0	1.35364	0.428	0.034	0	T/NK cell	PDGFB
0	1.35148	0.996	0.936	0	T/NK cell	RPLP1
0	1.34684	0.803	0.297	0	T/NK cell	ENSBTAG00000047229
0	1.34667	0.522	0.075	0	T/NK cell	DOCK8
0	1.33763	0.529	0.153	0	T/NK cell	PTPN12
0	1.33408	0.409	0.013	0	T/NK cell	GIMAP8
0	1.32968	0.535	0.128	0	T/NK cell	PPA1
0	1.32677	0.443	0.014	0	T/NK cell	PTPRCAP
0	1.32523	0.442	0.023	0	T/NK cell	CD84
0	1.32017	0.429	0.023	0	T/NK cell	TIFA
0	1.31766	0.362	0.017	0	T/NK cell	ARHGAP25
0	1.31408	0.477	0.056	0	T/NK cell	EMB
0	1.31346	0.425	0.006	0	T/NK cell	TRAF3IP3
0	1.31118	0.754	0.279	0	T/NK cell	CREM
0	1.30519	0.343	0.002	0	T/NK cell	KLRK1
0	1.30228	0.513	0.122	0	T/NK cell	ELL2
0	1.29343	0.989	0.794	0	T/NK cell	ACTB
0	1.28726	0.993	0.832	0	T/NK cell	RPS3A
0	1.28371	0.437	0.058	0	T/NK cell	RUNX2
0	1.27711	0.829	0.457	0	T/NK cell	H2AZ2
0	1.27257	0.417	0.025	0	T/NK cell	SCML4
0	1.27063	0.983	0.762	0	T/NK cell	RPS25
0	1.26355	0.437	0.047	0	T/NK cell	TGFB1
0	1.25583	0.371	0.003	0	T/NK cell	CD8A
0	1.25104	0.422	0.03	0	T/NK cell	INPP5D
0	1.2505	0.49	0.085	0	T/NK cell	FLI1
0	1.24825	0.467	0.088	0	T/NK cell	ABR
0	1.2457	0.981	0.756	0	T/NK cell	RPL13A
0	1.24531	0.408	0.008	0	T/NK cell	CD48
0	1.24469	0.618	0.289	0	T/NK cell	CEBPB
0	1.23812	0.422	0.078	0	T/NK cell	DTNB
0	1.23579	0.305	0.002	0	T/NK cell	CD69
0	1.23446	0.477	0.073	0	T/NK cell	PMAIP1
0	1.23302	0.608	0.194	0	T/NK cell	PTPN1
0	1.22899	0.375	0.004	0	T/NK cell	CD2
0	1.21672	0.892	0.546	0	T/NK cell	ZFP36L1
0	1.21118	0.333	0.009	0	T/NK cell	IL12RB2
0	1.21057	0.732	0.363	0	T/NK cell	SIK3
0	1.20619	0.754	0.345	0	T/NK cell	ACTR3
0	1.20575	0.54	0.181	0	T/NK cell	SUPT4H1
0	1.20182	0.974	0.705	0	T/NK cell	RPS15A
0	1.1975	0.994	0.894	0	T/NK cell	RPS2
0	1.19644	0.393	0.057	0	T/NK cell	FXYD5
0	1.19459	0.348	0.007	0	T/NK cell	IKZF1
0	1.1944	0.332	0.011	0	T/NK cell	SLC38A1
0	1.19267	0.372	0.006	0	T/NK cell	ZAP70
0	1.19195	0.989	0.802	0	T/NK cell	RPL18A
0	1.1888	0.986	0.793	0	T/NK cell	RPS19
0	1.18798	0.994	0.903	0	T/NK cell	RPS10
0	1.18575	0.377	0.012	0	T/NK cell	SLA2
0	1.18549	0.384	0.027	0	T/NK cell	LY6E
0	1.18506	0.29	0.028	0	T/NK cell	SELL
0	1.18479	0.996	0.889	0	T/NK cell	RPS12
0	1.18104	0.524	0.129	0	T/NK cell	KLF13
0	1.17994	0.465	0.103	0	T/NK cell	GNG2
0	1.17956	0.36	0.003	0	T/NK cell	ENSBTAG00000039588
0	1.1753	0.574	0.204	0	T/NK cell	SOCS1
0	1.17472	0.612	0.18	0	T/NK cell	ARHGAP26
0	1.16628	0.989	0.778	0	T/NK cell	ENSBTAG00000005142
0	1.16509	0.553	0.18	0	T/NK cell	ANTXR2
0	1.1635	0.576	0.221	0	T/NK cell	FYN
0	1.15905	0.33	0.004	0	T/NK cell	ITK
0	1.15811	0.287	0.004	0	T/NK cell	GZMM
0	1.15739	0.351	0.028	0	T/NK cell	UBASH3B
0	1.15574	0.965	0.687	0	T/NK cell	RPL27
0	1.15253	0.991	0.81	0	T/NK cell	RPL11
0	1.15251	0.59	0.269	0	T/NK cell	POLR2A
0	1.14849	0.84	0.521	0	T/NK cell	BRD2
0	1.14385	0.428	0.061	0	T/NK cell	WIPF1
0	1.14366	0.495	0.083	0	T/NK cell	PTPN18
0	1.14364	0.814	0.48	0	T/NK cell	SERTAD1
0	1.14306	0.579	0.19	0	T/NK cell	WWP1
0	1.14066	0.782	0.404	0	T/NK cell	SLC38A2
0	1.1393	0.993	0.879	0	T/NK cell	RPS5
0	1.13694	0.431	0.087	0	T/NK cell	DUSP5
0	1.13668	0.425	0.107	0	T/NK cell	SSH2
0	1.13656	0.948	0.64	0	T/NK cell	ENSBTAG00000005315
0	1.135	0.991	0.849	0	T/NK cell	ENSBTAG00000067915
0	1.13435	0.419	0.05	0	T/NK cell	ADGRE5
0	1.13135	0.281	0.02	0	T/NK cell	TNFSF9
0	1.13006	0.992	0.779	0	T/NK cell	RPL27A
0	1.12582	0.57	0.174	0	T/NK cell	TENT5C
0	1.1253	0.322	0.019	0	T/NK cell	IPCEF1
0	1.12332	0.383	0.03	0	T/NK cell	PTK2B
0	1.12319	0.359	0.025	0	T/NK cell	ENSBTAG00000009850
0	1.11937	0.448	0.048	0	T/NK cell	ENSBTAG00000001198
0	1.11861	0.358	0.015	0	T/NK cell	TRPM2
0	1.11572	0.974	0.692	0	T/NK cell	RPS13
0	1.11524	0.963	0.674	0	T/NK cell	RPL35A
0	1.11403	0.397	0.035	0	T/NK cell	LGALS9
0	1.11331	0.288	0.003	0	T/NK cell	TXK
0	1.1129	0.669	0.275	0	T/NK cell	MYH9
0	1.1123	0.992	0.851	0	T/NK cell	ENSBTAG00000005654
0	1.11054	0.418	0.052	0	T/NK cell	RNF125
0	1.10989	0.249	0.002	0	T/NK cell	ENSBTAG00000046389
0	1.10909	0.392	0.072	0	T/NK cell	ST8SIA4
0	1.10364	0.991	0.878	0	T/NK cell	RPLP2
0	1.10252	0.301	0.002	0	T/NK cell	TNFSF14
0	1.09825	0.32	0.01	0	T/NK cell	ENSBTAG00000067632
0	1.09207	0.353	0.038	0	T/NK cell	KCNQ5
0	1.09115	0.989	0.76	0	T/NK cell	RPL14
0	1.09106	0.702	0.336	0	T/NK cell	ENSBTAG00000025385
0	1.08943	0.345	0.009	0	T/NK cell	CD247
0	1.08712	0.738	0.323	0	T/NK cell	ARPC3
0	1.08589	0.369	0.017	0	T/NK cell	PSTPIP1
0	1.08377	0.733	0.391	0	T/NK cell	TNRC6B
0	1.07764	0.521	0.168	0	T/NK cell	STK38
0	1.07555	0.326	0.009	0	T/NK cell	ENSBTAG00000050052
0	1.07303	0.254	0.002	0	T/NK cell	ENSBTAG00000064910
0	1.07194	0.39	0.145	0	T/NK cell	SGK1
0	1.07127	0.445	0.107	0	T/NK cell	RIN3
0	1.07021	0.962	0.761	0	T/NK cell	ACTG1
0	1.06874	0.578	0.267	0	T/NK cell	MAP3K2
0	1.06622	0.537	0.165	0	T/NK cell	SIK1
0	1.06092	0.341	0.026	0	T/NK cell	LFNG
0	1.0587	0.932	0.644	0	T/NK cell	MYL12A
0	1.05541	0.436	0.101	0	T/NK cell	SLC25A5
0	1.05102	0.982	0.779	0	T/NK cell	RPL23
0	1.04853	0.3	0.005	0	T/NK cell	CYTIP
0	1.04844	0.784	0.491	0	T/NK cell	H2AZ1
0	1.0475	0.844	0.493	0	T/NK cell	PNRC1
0	1.04499	0.933	0.666	0	T/NK cell	SSR4
0	1.04454	0.557	0.16	0	T/NK cell	NFKB1
0	1.04187	0.99	0.851	0	T/NK cell	FAU
0	1.03693	0.996	0.926	0	T/NK cell	RPLP0
0	1.03643	0.346	0.015	0	T/NK cell	WAS
0	1.03431	0.843	0.501	0	T/NK cell	DDX3X
0	1.03331	0.668	0.342	0	T/NK cell	KLF6
0	1.02924	0.319	0.008	0	T/NK cell	ABI3
0	1.029	0.398	0.102	0	T/NK cell	PLPP1
0	1.02862	0.414	0.089	0	T/NK cell	CYTH1
0	1.02834	0.802	0.429	0	T/NK cell	CLIC1
0	1.02763	0.369	0.132	0	T/NK cell	NUPR1
0	1.02742	0.651	0.306	0	T/NK cell	SLC4A7
0	1.02651	0.969	0.775	0	T/NK cell	H3-3B
0	1.02602	0.775	0.441	0	T/NK cell	JAK1
0	1.02417	0.38	0.051	0	T/NK cell	CSK
0	1.02353	0.494	0.151	0	T/NK cell	TNFAIP8
0	1.01391	0.649	0.286	0	T/NK cell	FHIT
0	1.00835	0.976	0.745	0	T/NK cell	RPL3
0	1.00734	0.151	0.001	0	T/NK cell	GZMK
0	1.00709	0.325	0.007	0	T/NK cell	MATK
0	1.00637	0.356	0.022	0	T/NK cell	ITGB2
0	1.0049	0.367	0.081	0	T/NK cell	CDK8
0	1.00393	0.992	0.84	0	T/NK cell	ENSBTAG00000062210
0	1.00213	0.438	0.107	0	T/NK cell	ABRACL
0	1.00169	0.452	0.16	0	T/NK cell	AFAP1L2
0	1.00041	0.459	0.173	0	T/NK cell	DDIT4
0	0.999365	0.666	0.321	0	T/NK cell	TLN1
0	0.998796	0.806	0.464	0	T/NK cell	PSMB8
0	0.99857	0.738	0.434	0	T/NK cell	FOSB
0	0.997426	0.46	0.145	0	T/NK cell	SERTAD2
0	0.992121	0.353	0.03	0	T/NK cell	GLIPR1
0	0.991223	0.994	0.908	0	T/NK cell	RPS18
0	0.991221	0.685	0.341	0	T/NK cell	ENSBTAG00000056582
0	0.990798	0.336	0.019	0	T/NK cell	MYO1F
0	0.989522	0.375	0.035	0	T/NK cell	TNFSF10
0	0.987682	0.676	0.251	0	T/NK cell	TSPO
0	0.985632	0.726	0.386	0	T/NK cell	CCNL1
0	0.984786	0.478	0.172	0	T/NK cell	FOXO1
0	0.98374	0.32	0.017	0	T/NK cell	RASSF5
0	0.978524	0.23	0.001	0	T/NK cell	ENSBTAG00000000966
0	0.978508	0.406	0.093	0	T/NK cell	CRLF3
0	0.977893	0.992	0.897	0	T/NK cell	RPL18
0	0.97424	0.763	0.422	0	T/NK cell	KMT2E
0	0.973671	0.529	0.151	0	T/NK cell	LRMDA
0	0.97347	0.498	0.201	0	T/NK cell	SKIL
0	0.969211	0.658	0.323	0	T/NK cell	NDEL1
0	0.963268	0.295	0.023	0	T/NK cell	AKAP5
0	0.962216	0.537	0.235	0	T/NK cell	MYLIP
0	0.961041	0.565	0.225	0	T/NK cell	RAB8B
0	0.960868	0.972	0.74	0	T/NK cell	RPS15
0	0.959748	0.426	0.105	0	T/NK cell	METRNL
0	0.95943	0.551	0.138	0	T/NK cell	TESC
0	0.959287	0.251	0.022	0	T/NK cell	TNF
0	0.959268	0.289	0.006	0	T/NK cell	SPN
0	0.959194	0.291	0.011	0	T/NK cell	CD27
0	0.955916	0.451	0.191	0	T/NK cell	IBTK
0	0.955882	0.622	0.284	0	T/NK cell	IER2
0	0.955116	0.987	0.858	0	T/NK cell	RPS11
0	0.951498	0.285	0.006	0	T/NK cell	C25H16orf54
0	0.951125	0.507	0.175	0	T/NK cell	RILPL2
0	0.948398	0.417	0.154	0	T/NK cell	TGIF1
0	0.945769	0.931	0.68	0	T/NK cell	CFL1
0	0.945274	0.469	0.14	0	T/NK cell	UBALD2
[truncated: 12,301 more rows]

## Sheet: rna_cellratio
Proportions of the nine cell types across the four samples (PN, PP1, PP2, and PUB) based on RNA sequencing data
celltype	sample	Freq	number
Spermatogonia	PN	0.0081364	73
Spermatocytes	PN	0.0036781	33
Spermatids	PN	0	0
Sertoli	PN	0.0345519	310
Leydig&Peritubular myoid	PN	0.791685	7103
Smooth muscle	PN	0.0072448	65
Macrophage	PN	0.0228489	205
T/NK cell	PN	0.12539	1125
Endothelial	PN	0.0064646	58
Spermatogonia	PP1	0.0066742	47
Spermatocytes	PP1	0.0336552	237
Spermatids	PP1	0	0
Sertoli	PP1	0.0857711	604
Leydig&Peritubular myoid	PP1	0.49503	3486
Smooth muscle	PP1	0.0080943	57
Macrophage	PP1	0.0497018	350
T/NK cell	PP1	0.295371	2080
Endothelial	PP1	0.0257029	181
Spermatogonia	PP2	0.0744974	567
Spermatocytes	PP2	0.0203653	155
Spermatids	PP2	0.0007883	6
Sertoli	PP2	0.0580738	442
Leydig&Peritubular myoid	PP2	0.384444	2926
Smooth muscle	PP2	0.0130075	99
Macrophage	PP2	0.0604388	460
T/NK cell	PP2	0.360005	2740
Endothelial	PP2	0.02838	216
Spermatogonia	PUB	0.0172917	160
Spermatocytes	PUB	0.685291	6341
Spermatids	PUB	0.0895926	829
Sertoli	PUB	0.0509024	471
Leydig&Peritubular myoid	PUB	0.0811629	751
Smooth muscle	PUB	0.0025938	24
Macrophage	PUB	0.0171836	159
T/NK cell	PUB	0.0499298	462
Endothelial	PUB	0.0060521	56

## Sheet: atac_celltype
ATAC sequencing reveals cell type specific markers across nine testicular cell types in Simmental cattle
p_val	avg_log2FC	pct.1	pct.2	p_val_adj	cluster	gene
0	1.43548	0.552	0.191	0	Leydig&Peritubular myoid	LSP1
0	1.43474	0.645	0.319	0	Leydig&Peritubular myoid	KCNIP1
0	1.41442	0.553	0.215	0	Leydig&Peritubular myoid	LTBP4
0	1.38894	0.652	0.323	0	Leydig&Peritubular myoid	TGFBR3
0	1.33728	0.698	0.401	0	Leydig&Peritubular myoid	ADAM12
0	1.21006	0.629	0.339	0	Leydig&Peritubular myoid	CCBE1
0	1.20106	0.667	0.398	0	Leydig&Peritubular myoid	COL27A1
0	1.18102	0.645	0.355	0	Leydig&Peritubular myoid	ZBTB16
0	1.17488	0.53	0.234	0	Leydig&Peritubular myoid	ZCCHC24
0	1.16762	0.725	0.438	0	Leydig&Peritubular myoid	TNS1
0	1.13853	0.581	0.299	0	Leydig&Peritubular myoid	ENSBTAG00000048488
0	1.133	0.374	0.081	0	Leydig&Peritubular myoid	MRGPRF
0	1.11813	0.682	0.415	0	Leydig&Peritubular myoid	ARHGAP10
0	1.1153	0.366	0.102	0	Leydig&Peritubular myoid	TNNT3
0	1.10482	0.58	0.316	0	Leydig&Peritubular myoid	KIRREL3
0	1.09455	0.571	0.286	0	Leydig&Peritubular myoid	ADAMTS9
0	1.0915	0.435	0.189	0	Leydig&Peritubular myoid	CROCC2
0	1.07938	0.602	0.329	0	Leydig&Peritubular myoid	SPON1
0	1.07906	0.438	0.156	0	Leydig&Peritubular myoid	PDGFRB
0	1.07481	0.497	0.211	0	Leydig&Peritubular myoid	IGFBP7
0	1.05884	0.605	0.346	0	Leydig&Peritubular myoid	ECE1
0	1.05331	0.437	0.164	0	Leydig&Peritubular myoid	HS3ST3A1
0	1.05234	0.424	0.164	0	Leydig&Peritubular myoid	EFCC1
0	1.05123	0.408	0.157	0	Leydig&Peritubular myoid	CSRP1
0	1.05067	0.48	0.217	0	Leydig&Peritubular myoid	TNS2
0	1.04979	0.466	0.185	0	Leydig&Peritubular myoid	TMEM164
0	1.04365	0.601	0.35	0	Leydig&Peritubular myoid	ABLIM1
0	1.04234	0.386	0.117	0	Leydig&Peritubular myoid	PDGFRA
0	1.04231	0.605	0.322	0	Leydig&Peritubular myoid	CRB1
0	1.04173	0.542	0.274	0	Leydig&Peritubular myoid	EGFR
0	1.02764	0.445	0.172	0	Leydig&Peritubular myoid	NID1
0	1.02493	0.656	0.425	0	Leydig&Peritubular myoid	JAZF1
0	1.02294	0.603	0.35	0	Leydig&Peritubular myoid	HPCAL1
0	1.01886	0.411	0.122	0	Leydig&Peritubular myoid	MYADM
0	1.00856	0.665	0.42	0	Leydig&Peritubular myoid	GRK5
0	1.0054	0.416	0.156	0	Leydig&Peritubular myoid	NAB2
0	1.00539	0.383	0.137	0	Leydig&Peritubular myoid	PEAR1
0	1.00079	0.622	0.365	0	Leydig&Peritubular myoid	NFIX
0	0.994422	0.395	0.134	0	Leydig&Peritubular myoid	TEAD3
0	0.993647	0.563	0.315	0	Leydig&Peritubular myoid	CACNA1H
0	0.988412	0.518	0.26	0	Leydig&Peritubular myoid	NHS
0	0.988225	0.446	0.191	0	Leydig&Peritubular myoid	LAMB1
0	0.98552	0.558	0.31	0	Leydig&Peritubular myoid	ADCY5
0	0.983773	0.518	0.266	0	Leydig&Peritubular myoid	MYLK
0	0.978591	0.585	0.337	0	Leydig&Peritubular myoid	NTRK2
0	0.977852	0.334	0.088	0	Leydig&Peritubular myoid	NFATC4
0	0.968826	0.546	0.293	0	Leydig&Peritubular myoid	COL4A1
0	0.967846	0.375	0.14	0	Leydig&Peritubular myoid	EPHA1
0	0.967088	0.377	0.138	0	Leydig&Peritubular myoid	TWIST2
0	0.964276	0.478	0.22	0	Leydig&Peritubular myoid	LMNA
0	0.962905	0.487	0.247	0	Leydig&Peritubular myoid	GSN
0	0.962072	0.525	0.268	0	Leydig&Peritubular myoid	CREB3L2
0	0.961076	0.533	0.283	0	Leydig&Peritubular myoid	LHFPL2
0	0.959631	0.483	0.243	0	Leydig&Peritubular myoid	LRRK1
0	0.958745	0.53	0.274	0	Leydig&Peritubular myoid	IFFO2
0	0.958616	0.493	0.228	0	Leydig&Peritubular myoid	DBP
0	0.957769	0.412	0.169	0	Leydig&Peritubular myoid	LMOD1
0	0.95441	0.397	0.139	0	Leydig&Peritubular myoid	SPARC
0	0.950197	0.539	0.271	0	Leydig&Peritubular myoid	ST3GAL4
0	0.9495	0.491	0.251	0	Leydig&Peritubular myoid	SARDH
0	0.948812	0.677	0.447	0	Leydig&Peritubular myoid	SEPTIN9
0	0.944484	0.43	0.19	0	Leydig&Peritubular myoid	TNK2
0	0.941529	0.401	0.153	0	Leydig&Peritubular myoid	TRIP10
0	0.937098	0.449	0.218	0	Leydig&Peritubular myoid	MAST4
0	0.933359	0.445	0.197	0	Leydig&Peritubular myoid	FBLN1
0	0.927465	0.433	0.201	0	Leydig&Peritubular myoid	ADGRA2
0	0.920399	0.404	0.168	0	Leydig&Peritubular myoid	CAMK2A
0	0.917099	0.486	0.231	0	Leydig&Peritubular myoid	COLEC12
0	0.915287	0.516	0.289	0	Leydig&Peritubular myoid	CBFA2T3
0	0.91384	0.559	0.323	0	Leydig&Peritubular myoid	MOB3B
0	0.912171	0.332	0.104	0	Leydig&Peritubular myoid	PLAC9
0	0.909962	0.446	0.194	0	Leydig&Peritubular myoid	CA11
0	0.909565	0.46	0.224	0	Leydig&Peritubular myoid	TNKS1BP1
0	0.908587	0.499	0.262	0	Leydig&Peritubular myoid	SSBP4
0	0.908405	0.533	0.286	0	Leydig&Peritubular myoid	SYNPO2
0	0.905313	0.47	0.238	0	Leydig&Peritubular myoid	PTCH1
0	0.902081	0.45	0.216	0	Leydig&Peritubular myoid	LAMC3
0	0.898647	0.716	0.52	0	Leydig&Peritubular myoid	CMIP
0	0.895011	0.384	0.143	0	Leydig&Peritubular myoid	TRAF3IP2
0	0.892942	0.429	0.193	0	Leydig&Peritubular myoid	SPRYD3
0	0.88941	0.403	0.169	0	Leydig&Peritubular myoid	NYAP1
0	0.887033	0.349	0.12	0	Leydig&Peritubular myoid	EMILIN1
0	0.884757	0.373	0.159	0	Leydig&Peritubular myoid	ZNF385A
0	0.884125	0.592	0.36	0	Leydig&Peritubular myoid	UST
0	0.879623	0.75	0.558	0	Leydig&Peritubular myoid	NCOR2
0	0.877811	0.527	0.299	0	Leydig&Peritubular myoid	SH3PXD2B
0	0.877263	0.519	0.292	0	Leydig&Peritubular myoid	ENSBTAG00000053984
0	0.872765	0.488	0.266	0	Leydig&Peritubular myoid	DAAM2
0	0.871072	0.451	0.22	0	Leydig&Peritubular myoid	NIBAN2
0	0.869884	0.528	0.294	0	Leydig&Peritubular myoid	AHNAK
0	0.869579	0.567	0.343	0	Leydig&Peritubular myoid	LRP1
0	0.868756	0.357	0.113	0	Leydig&Peritubular myoid	GPM6B
0	0.868463	0.519	0.288	0	Leydig&Peritubular myoid	PDZRN3
0	0.867812	0.501	0.277	0	Leydig&Peritubular myoid	SCARA5
0	0.867732	0.403	0.174	0	Leydig&Peritubular myoid	VSTM4
0	0.865284	0.456	0.231	0	Leydig&Peritubular myoid	SSC5D
0	0.861392	0.625	0.406	0	Leydig&Peritubular myoid	CTBP2
0	0.86045	0.479	0.235	0	Leydig&Peritubular myoid	PLXND1
0	0.858848	0.46	0.241	0	Leydig&Peritubular myoid	IGSF3
0	0.854326	0.437	0.211	0	Leydig&Peritubular myoid	CREB3L1
0	0.854221	0.415	0.19	0	Leydig&Peritubular myoid	MYLK4
0	0.853885	0.451	0.22	0	Leydig&Peritubular myoid	IRAG1
0	0.841794	0.439	0.207	0	Leydig&Peritubular myoid	CDH11
0	0.832801	0.499	0.279	0	Leydig&Peritubular myoid	ACTN1
0	0.82788	0.54	0.326	0	Leydig&Peritubular myoid	HSPA12A
0	0.826278	0.626	0.413	0	Leydig&Peritubular myoid	RBFOX2
0	0.825332	0.426	0.219	0	Leydig&Peritubular myoid	SYNGR1
0	0.824667	0.406	0.187	0	Leydig&Peritubular myoid	FBLN5
0	0.823946	0.431	0.211	0	Leydig&Peritubular myoid	DDR1
0	0.822124	0.296	0.078	0	Leydig&Peritubular myoid	EVA1B
0	0.821183	0.42	0.207	0	Leydig&Peritubular myoid	SMARCD3
0	0.820035	0.668	0.45	0	Leydig&Peritubular myoid	NFIA
0	0.817979	0.53	0.316	0	Leydig&Peritubular myoid	CUEDC1
0	0.815216	0.371	0.153	0	Leydig&Peritubular myoid	HTRA1
0	0.810467	0.601	0.416	0	Leydig&Peritubular myoid	VAV2
0	0.807961	0.38	0.18	0	Leydig&Peritubular myoid	CSPG4
0	0.805907	0.453	0.251	0	Leydig&Peritubular myoid	BIN1
0	0.805626	0.286	0.077	0	Leydig&Peritubular myoid	ADAMTS1
0	0.804681	0.483	0.261	0	Leydig&Peritubular myoid	RBPMS
0	0.804343	0.472	0.262	0	Leydig&Peritubular myoid	ZBTB7B
0	0.80232	0.322	0.124	0	Leydig&Peritubular myoid	COL6A1
0	0.797896	0.426	0.214	0	Leydig&Peritubular myoid	RRAS
0	0.794835	0.426	0.221	0	Leydig&Peritubular myoid	SPSB4
0	0.794307	0.52	0.303	0	Leydig&Peritubular myoid	PXYLP1
0	0.789798	0.474	0.258	0	Leydig&Peritubular myoid	DMPK
0	0.78919	0.562	0.358	0	Leydig&Peritubular myoid	BICC1
0	0.786773	0.456	0.234	0	Leydig&Peritubular myoid	NRP1
0	0.783841	0.387	0.184	0	Leydig&Peritubular myoid	HIF3A
0	0.783754	0.533	0.346	0	Leydig&Peritubular myoid	PTPRS
0	0.782477	0.491	0.297	0	Leydig&Peritubular myoid	MATN2
0	0.782347	0.3	0.087	0	Leydig&Peritubular myoid	NDRG2
0	0.780695	0.434	0.228	0	Leydig&Peritubular myoid	ARRB1
0	0.780691	0.304	0.091	0	Leydig&Peritubular myoid	EDNRA
0	0.780563	0.35	0.145	0	Leydig&Peritubular myoid	PLPP7
0	0.780186	0.336	0.148	0	Leydig&Peritubular myoid	GSTM1
0	0.779997	0.6	0.395	0	Leydig&Peritubular myoid	BCL2
0	0.779647	0.5	0.287	0	Leydig&Peritubular myoid	TEF
0	0.778288	0.606	0.402	0	Leydig&Peritubular myoid	TSPAN9
0	0.776653	0.566	0.343	0	Leydig&Peritubular myoid	LDB2
0	0.775806	0.449	0.244	0	Leydig&Peritubular myoid	ENSBTAG00000051422
0	0.774087	0.475	0.287	0	Leydig&Peritubular myoid	SULF2
0	0.773822	0.546	0.346	0	Leydig&Peritubular myoid	CTDSPL
0	0.771324	0.348	0.149	0	Leydig&Peritubular myoid	JUP
0	0.769654	0.605	0.415	0	Leydig&Peritubular myoid	RXRA
0	0.76807	0.4	0.199	0	Leydig&Peritubular myoid	COL15A1
0	0.767852	0.619	0.418	0	Leydig&Peritubular myoid	ZBTB7C
0	0.767449	0.48	0.266	0	Leydig&Peritubular myoid	NECTIN2
0	0.766682	0.358	0.172	0	Leydig&Peritubular myoid	TNC
0	0.766291	0.651	0.455	0	Leydig&Peritubular myoid	ZNF423
0	0.76616	0.395	0.194	0	Leydig&Peritubular myoid	PLCD1
0	0.76555	0.546	0.344	0	Leydig&Peritubular myoid	EGFLAM
0	0.764566	0.336	0.139	0	Leydig&Peritubular myoid	MAMLD1
0	0.764444	0.297	0.086	0	Leydig&Peritubular myoid	OAF
0	0.762999	0.569	0.351	0	Leydig&Peritubular myoid	ACTN4
0	0.762632	0.4	0.199	0	Leydig&Peritubular myoid	SORBS3
0	0.760535	0.373	0.153	0	Leydig&Peritubular myoid	NR1D1
0	0.757355	0.472	0.264	0	Leydig&Peritubular myoid	CACHD1
0	0.756623	0.536	0.34	0	Leydig&Peritubular myoid	MAN1C1
0	0.756319	0.34	0.141	0	Leydig&Peritubular myoid	IL2RA
0	0.755321	0.515	0.298	0	Leydig&Peritubular myoid	PHLDB1
0	0.755024	0.66	0.488	0	Leydig&Peritubular myoid	RAI1
0	0.753798	0.429	0.229	0	Leydig&Peritubular myoid	SYNPO
0	0.753148	0.561	0.354	0	Leydig&Peritubular myoid	DAAM1
0	0.752013	0.34	0.123	0	Leydig&Peritubular myoid	NR2F2
0	0.752004	0.665	0.494	0	Leydig&Peritubular myoid	SMG6
0	0.749138	0.478	0.267	0	Leydig&Peritubular myoid	NIBAN1
0	0.748212	0.309	0.119	0	Leydig&Peritubular myoid	NHERF2
0	0.747123	0.33	0.139	0	Leydig&Peritubular myoid	EMP2
0	0.746543	0.312	0.129	0	Leydig&Peritubular myoid	ENSBTAG00000012692
0	0.743325	0.644	0.453	0	Leydig&Peritubular myoid	DAB2IP
0	0.743286	0.515	0.309	0	Leydig&Peritubular myoid	MTHFD1L
0	0.742829	0.333	0.144	0	Leydig&Peritubular myoid	ANGPT4
0	0.742017	0.55	0.351	0	Leydig&Peritubular myoid	SKI
0	0.741572	0.398	0.192	0	Leydig&Peritubular myoid	LPAR1
0	0.739741	0.342	0.147	0	Leydig&Peritubular myoid	ELN
0	0.738919	0.359	0.165	0	Leydig&Peritubular myoid	SPACA6
0	0.737856	0.306	0.118	0	Leydig&Peritubular myoid	KRT80
0	0.737332	0.314	0.102	0	Leydig&Peritubular myoid	HOXC6
0	0.735193	0.429	0.222	0	Leydig&Peritubular myoid	SIX5
0	0.734765	0.436	0.234	0	Leydig&Peritubular myoid	LNX1
0	0.734099	0.45	0.246	0	Leydig&Peritubular myoid	BCL9L
0	0.733908	0.245	0.063	0	Leydig&Peritubular myoid	PRR33
0	0.733198	0.243	0.057	0	Leydig&Peritubular myoid	TBX3
0	0.732992	0.516	0.325	0	Leydig&Peritubular myoid	ERGIC1
0	0.731653	0.499	0.3	0	Leydig&Peritubular myoid	FOXO3
0	0.731603	0.507	0.312	0	Leydig&Peritubular myoid	PHLDB2
0	0.731034	0.31	0.13	0	Leydig&Peritubular myoid	ARHGEF40
0	0.730583	0.319	0.13	0	Leydig&Peritubular myoid	RHOC
0	0.730538	0.348	0.166	0	Leydig&Peritubular myoid	AHDC1
0	0.729414	0.274	0.077	0	Leydig&Peritubular myoid	IGFBP6
0	0.72827	0.655	0.474	0	Leydig&Peritubular myoid	CACNA1C
0	0.725775	0.36	0.172	0	Leydig&Peritubular myoid	TSHZ1
0	0.724333	0.541	0.354	0	Leydig&Peritubular myoid	COL5A1
0	0.724315	0.342	0.14	0	Leydig&Peritubular myoid	NPEPL1
0	0.721464	0.286	0.101	0	Leydig&Peritubular myoid	LHX9
0	0.721454	0.449	0.267	0	Leydig&Peritubular myoid	BAHCC1
0	0.721317	0.389	0.193	0	Leydig&Peritubular myoid	RGMA
0	0.719664	0.383	0.177	0	Leydig&Peritubular myoid	PLEKHH3
0	0.719648	0.456	0.251	0	Leydig&Peritubular myoid	ENSBTAG00000051680
0	0.718852	0.493	0.295	0	Leydig&Peritubular myoid	FRMD6
0	0.71866	0.299	0.101	0	Leydig&Peritubular myoid	NGFR
0	0.716584	0.275	0.096	0	Leydig&Peritubular myoid	HEYL
0	0.713275	0.352	0.161	0	Leydig&Peritubular myoid	ATOH8
0	0.712497	0.278	0.077	0	Leydig&Peritubular myoid	HOXD3
0	0.710523	0.431	0.24	0	Leydig&Peritubular myoid	CRISPLD2
0	0.710193	0.369	0.18	0	Leydig&Peritubular myoid	CCND2
0	0.706125	0.346	0.15	0	Leydig&Peritubular myoid	TNFRSF1A
0	0.705761	0.377	0.174	0	Leydig&Peritubular myoid	HDAC7
0	0.704722	0.347	0.164	0	Leydig&Peritubular myoid	TGM2
0	0.704338	0.441	0.261	0	Leydig&Peritubular myoid	RIPOR3
0	0.702703	0.46	0.266	0	Leydig&Peritubular myoid	RAB30
0	0.702256	0.337	0.151	0	Leydig&Peritubular myoid	BMF
0	0.701752	0.496	0.311	0	Leydig&Peritubular myoid	ARHGEF17
0	0.701385	0.387	0.188	0	Leydig&Peritubular myoid	KHNYN
0	0.70001	0.47	0.288	0	Leydig&Peritubular myoid	GNA12
0	0.699816	0.31	0.099	0	Leydig&Peritubular myoid	ICAM1
0	0.699241	0.274	0.087	0	Leydig&Peritubular myoid	CD300LG
0	0.698886	0.407	0.203	0	Leydig&Peritubular myoid	PLEKHA2
0	0.698669	0.456	0.27	0	Leydig&Peritubular myoid	PTK7
0	0.698549	0.369	0.194	0	Leydig&Peritubular myoid	COL4A6
0	0.697403	0.262	0.089	0	Leydig&Peritubular myoid	HTRA3
0	0.697242	0.243	0.065	0	Leydig&Peritubular myoid	SELENOM
0	0.693824	0.272	0.084	0	Leydig&Peritubular myoid	MXRA8
0	0.691347	0.39	0.205	0	Leydig&Peritubular myoid	ENSBTAG00000005448
0	0.691076	0.594	0.407	0	Leydig&Peritubular myoid	NFIC
0	0.689273	0.401	0.211	0	Leydig&Peritubular myoid	SPSB2
0	0.688935	0.371	0.172	0	Leydig&Peritubular myoid	CALD1
0	0.688292	0.336	0.146	0	Leydig&Peritubular myoid	NRG1.1
0	0.687313	0.473	0.277	0	Leydig&Peritubular myoid	SERINC5
0	0.68721	0.456	0.284	0	Leydig&Peritubular myoid	AGRN
0	0.687042	0.534	0.347	0	Leydig&Peritubular myoid	ME3
0	0.685735	0.361	0.17	0	Leydig&Peritubular myoid	PTMS
0	0.68361	0.288	0.105	0	Leydig&Peritubular myoid	ENSBTAG00000053940
0	0.683144	0.275	0.088	0	Leydig&Peritubular myoid	MAOA
0	0.682641	0.355	0.161	0	Leydig&Peritubular myoid	ENSBTAG00000038112
0	0.682192	0.336	0.155	0	Leydig&Peritubular myoid	KANK2
0	0.679447	0.386	0.207	0	Leydig&Peritubular myoid	FGFR1
0	0.67861	0.297	0.111	0	Leydig&Peritubular myoid	EIF4EBP1
0	0.677893	0.375	0.183	0	Leydig&Peritubular myoid	MEIS1
0	0.676057	0.286	0.103	0	Leydig&Peritubular myoid	COL1A1
0	0.675786	0.477	0.283	0	Leydig&Peritubular myoid	PSME1
0	0.675553	0.37	0.199	0	Leydig&Peritubular myoid	SMTN
0	0.674886	0.464	0.27	0	Leydig&Peritubular myoid	PRMT1
0	0.674261	0.559	0.379	0	Leydig&Peritubular myoid	CHD9
0	0.673611	0.409	0.198	0	Leydig&Peritubular myoid	CCDC102B
0	0.671095	0.652	0.477	0	Leydig&Peritubular myoid	ITPR1
0	0.670922	0.251	0.072	0	Leydig&Peritubular myoid	CCR7
0	0.670405	0.65	0.476	0	Leydig&Peritubular myoid	CAMK1D
0	0.669373	0.317	0.138	0	Leydig&Peritubular myoid	CTDSP1
0	0.668002	0.449	0.267	0	Leydig&Peritubular myoid	ATP6V0D1
0	0.667396	0.408	0.22	0	Leydig&Peritubular myoid	SHC1
0	0.666671	0.291	0.115	0	Leydig&Peritubular myoid	CYGB
0	0.666508	0.397	0.209	0	Leydig&Peritubular myoid	LRRC75A
0	0.665957	0.37	0.188	0	Leydig&Peritubular myoid	PLPP3
0	0.665947	0.52	0.337	0	Leydig&Peritubular myoid	DENND2B
0	0.664936	0.526	0.329	0	Leydig&Peritubular myoid	TACC1
0	0.661432	0.581	0.401	0	Leydig&Peritubular myoid	PLXNA2
0	0.661091	0.404	0.232	0	Leydig&Peritubular myoid	CACNA1G
0	0.660562	0.324	0.152	0	Leydig&Peritubular myoid	NTHL1
0	0.658041	0.377	0.2	0	Leydig&Peritubular myoid	TNXB
0	0.657014	0.335	0.172	0	Leydig&Peritubular myoid	ALPL
0	0.656079	0.235	0.08	0	Leydig&Peritubular myoid	MYMK
0	0.65566	0.541	0.355	0	Leydig&Peritubular myoid	CUBN
0	0.655391	0.345	0.155	0	Leydig&Peritubular myoid	TSHZ3
0	0.655249	0.298	0.137	0	Leydig&Peritubular myoid	EXTL1
0	0.654422	0.617	0.45	0	Leydig&Peritubular myoid	THADA
0	0.652876	0.352	0.166	0	Leydig&Peritubular myoid	C6
0	0.652543	0.418	0.217	0	Leydig&Peritubular myoid	MEIS2
0	0.652401	0.223	0.041	0	Leydig&Peritubular myoid	EMX2
0	0.652234	0.397	0.209	0	Leydig&Peritubular myoid	CDON
0	0.652156	0.36	0.185	0	Leydig&Peritubular myoid	P4HA2
0	0.651361	0.467	0.296	0	Leydig&Peritubular myoid	DNM1
0	0.651224	0.305	0.131	0	Leydig&Peritubular myoid	ENSBTAG00000051982
0	0.650712	0.246	0.071	0	Leydig&Peritubular myoid	IGFBP4
0	0.650019	0.363	0.179	0	Leydig&Peritubular myoid	FSTL1
0	0.648279	0.328	0.152	0	Leydig&Peritubular myoid	CST3
0	0.646599	0.359	0.18	0	Leydig&Peritubular myoid	ELK3
0	0.64652	0.308	0.151	0	Leydig&Peritubular myoid	ADAMTSL2
0	0.644803	0.464	0.282	0	Leydig&Peritubular myoid	CLMN
0	0.644792	0.329	0.149	0	Leydig&Peritubular myoid	RIMS4
0	0.644395	0.342	0.168	0	Leydig&Peritubular myoid	TPM1
0	0.64438	0.363	0.176	0	Leydig&Peritubular myoid	GATA4
0	0.64398	0.324	0.152	0	Leydig&Peritubular myoid	EBF4
0	0.643863	0.34	0.143	0	Leydig&Peritubular myoid	FOSL2
0	0.642866	0.244	0.077	0	Leydig&Peritubular myoid	PDLIM3
0	0.642097	0.434	0.239	0	Leydig&Peritubular myoid	NRP2
0	0.641673	0.313	0.138	0	Leydig&Peritubular myoid	EHD2
0	0.640458	0.637	0.466	0	Leydig&Peritubular myoid	CELF4
0	0.6398	0.477	0.291	0	Leydig&Peritubular myoid	TIMP2
0	0.63624	0.347	0.161	0	Leydig&Peritubular myoid	ENSBTAG00000001308
0	0.636215	0.524	0.351	0	Leydig&Peritubular myoid	NOTCH2
0	0.634528	0.344	0.177	0	Leydig&Peritubular myoid	LDB1
0	0.634093	0.307	0.136	0	Leydig&Peritubular myoid	TSPAN32
0	0.633805	0.242	0.083	0	Leydig&Peritubular myoid	ARHGEF25
0	0.633193	0.242	0.073	0	Leydig&Peritubular myoid	RBP1
0	0.631983	0.644	0.483	0	Leydig&Peritubular myoid	CAPZB
0	0.631492	0.353	0.19	0	Leydig&Peritubular myoid	LPIN3
0	0.631119	0.342	0.169	0	Leydig&Peritubular myoid	CDC42EP4
0	0.62772	0.257	0.095	0	Leydig&Peritubular myoid	NBL1
0	0.62766	0.603	0.414	0	Leydig&Peritubular myoid	PALM2
0	0.626727	0.292	0.133	0	Leydig&Peritubular myoid	PGGHG
0	0.626358	0.399	0.201	0	Leydig&Peritubular myoid	TGFBR2
0	0.626131	0.326	0.155	0	Leydig&Peritubular myoid	COL5A3
0	0.624841	0.319	0.158	0	Leydig&Peritubular myoid	TFAP4
0	0.62448	0.27	0.104	0	Leydig&Peritubular myoid	S100A13
0	0.623212	0.292	0.136	0	Leydig&Peritubular myoid	COL6A2
0	0.622524	0.326	0.157	0	Leydig&Peritubular myoid	IGF2
0	0.621477	0.273	0.113	0	Leydig&Peritubular myoid	MMP23
0	0.621129	0.415	0.232	0	Leydig&Peritubular myoid	SH3BP5
0	0.620951	0.382	0.2	0	Leydig&Peritubular myoid	KLF10
0	0.620625	0.521	0.34	0	Leydig&Peritubular myoid	RARA
0	0.62049	0.342	0.172	0	Leydig&Peritubular myoid	SLC29A1
0	0.620464	0.257	0.097	0	Leydig&Peritubular myoid	PKDCC
0	0.61902	0.364	0.168	0	Leydig&Peritubular myoid	GGTA1
0	0.618126	0.566	0.386	0	Leydig&Peritubular myoid	ABCC1
0	0.618092	0.534	0.354	0	Leydig&Peritubular myoid	LTBP1
0	0.61798	0.495	0.32	0	Leydig&Peritubular myoid	SLC25A25
0	0.617973	0.653	0.493	0	Leydig&Peritubular myoid	MACROD1
0	0.6176	0.398	0.222	0	Leydig&Peritubular myoid	DCPS
0	0.617232	0.359	0.181	0	Leydig&Peritubular myoid	PSME2
0	0.614282	0.25	0.077	0	Leydig&Peritubular myoid	TBX2
0	0.61337	0.255	0.087	0	Leydig&Peritubular myoid	COL1A2
0	0.612903	0.615	0.436	0	Leydig&Peritubular myoid	PALLD
0	0.611509	0.482	0.285	0	Leydig&Peritubular myoid	ETS1
0	0.611368	0.243	0.08	0	Leydig&Peritubular myoid	MB
0	0.610795	0.471	0.293	0	Leydig&Peritubular myoid	MKNK2
0	0.609825	0.391	0.214	0	Leydig&Peritubular myoid	SMARCD2
0	0.60972	0.449	0.27	0	Leydig&Peritubular myoid	TLE1
0	0.609089	0.338	0.171	0	Leydig&Peritubular myoid	KLF3
0	0.607301	0.266	0.096	0	Leydig&Peritubular myoid	ZNF503
0	0.606389	0.277	0.106	0	Leydig&Peritubular myoid	CCDC170
0	0.606218	0.593	0.434	0	Leydig&Peritubular myoid	MEGF11
0	0.602302	0.277	0.122	0	Leydig&Peritubular myoid	CD63
0	0.601866	0.313	0.146	0	Leydig&Peritubular myoid	TSPAN15
0	0.598878	0.272	0.11	0	Leydig&Peritubular myoid	STAT6
0	0.598402	0.236	0.081	0	Leydig&Peritubular myoid	TCF23
0	0.597072	0.651	0.505	0	Leydig&Peritubular myoid	KCNQ1
0	0.594816	0.234	0.052	0	Leydig&Peritubular myoid	DCN
0	0.592678	0.292	0.128	0	Leydig&Peritubular myoid	POLA2
0	0.592317	0.333	0.166	0	Leydig&Peritubular myoid	TSC22D3
0	0.591561	0.255	0.097	0	Leydig&Peritubular myoid	FZD7
0	0.589674	0.365	0.185	0	Leydig&Peritubular myoid	PROCA1
0	0.589669	0.346	0.181	0	Leydig&Peritubular myoid	EPHB3
0	0.589585	0.221	0.053	0	Leydig&Peritubular myoid	NR2F1
0	0.587651	0.335	0.161	0	Leydig&Peritubular myoid	JAG1
0	0.587181	0.529	0.34	0	Leydig&Peritubular myoid	GAB2
0	0.581233	0.199	0.032	0	Leydig&Peritubular myoid	ICAM4
0	0.580724	0.609	0.444	0	Leydig&Peritubular myoid	SCFD2
0	0.580506	0.263	0.111	0	Leydig&Peritubular myoid	MID1
0	0.576963	0.66	0.49	0	Leydig&Peritubular myoid	FBXL19
0	0.576672	0.228	0.087	0	Leydig&Peritubular myoid	PRELP
0	0.574624	0.266	0.116	0	Leydig&Peritubular myoid	IGSF8
0	0.57243	0.188	0.046	0	Leydig&Peritubular myoid	DAPL1
0	0.571567	0.405	0.231	0	Leydig&Peritubular myoid	LIFR
0	0.571169	0.213	0.052	0	Leydig&Peritubular myoid	PPP1R14A
0	0.570649	0.214	0.063	0	Leydig&Peritubular myoid	RARRES2
0	0.569041	0.21	0.057	0	Leydig&Peritubular myoid	OSR1
0	0.568565	0.361	0.185	0	Leydig&Peritubular myoid	DDR2
0	0.56772	0.29	0.117	0	Leydig&Peritubular myoid	NRG1
0	0.562333	0.281	0.115	0	Leydig&Peritubular myoid	PCOLCE
0	0.559595	0.257	0.097	0	Leydig&Peritubular myoid	ENSBTAG00000033169
0	0.558475	0.646	0.473	0	Leydig&Peritubular myoid	ITGA9
0	0.556201	0.269	0.111	0	Leydig&Peritubular myoid	CDRT4
0	0.55463	0.285	0.125	0	Leydig&Peritubular myoid	TSPAN33
0	0.552113	0.236	0.096	0	Leydig&Peritubular myoid	BOK
0	0.551507	0.305	0.143	0	Leydig&Peritubular myoid	GPR161
0	0.55111	0.281	0.126	0	Leydig&Peritubular myoid	ITGB8
0	0.550751	0.305	0.144	0	Leydig&Peritubular myoid	ABHD11
0	0.547818	0.294	0.136	0	Leydig&Peritubular myoid	RAP2B
0	0.546743	0.286	0.132	0	Leydig&Peritubular myoid	FSCN1
0	0.545942	0.254	0.109	0	Leydig&Peritubular myoid	TAMALIN
0	0.545443	0.181	0.03	0	Leydig&Peritubular myoid	TWIST1
0	0.541747	0.272	0.119	0	Leydig&Peritubular myoid	NFKBIA
0	0.54121	0.258	0.11	0	Leydig&Peritubular myoid	HES1
0	0.539707	0.298	0.142	0	Leydig&Peritubular myoid	RBPMS2
0	0.536115	0.254	0.11	0	Leydig&Peritubular myoid	UBE2L6
0	0.534744	0.295	0.136	0	Leydig&Peritubular myoid	ZFP36
0	0.532149	0.245	0.101	0	Leydig&Peritubular myoid	CSF1
0	0.528722	0.389	0.215	0	Leydig&Peritubular myoid	JUND
0	0.525816	0.185	0.048	0	Leydig&Peritubular myoid	SPON2
0	0.523259	0.196	0.051	0	Leydig&Peritubular myoid	COL3A1
0	0.521743	0.201	0.056	0	Leydig&Peritubular myoid	GAS1
0	0.519956	0.247	0.102	0	Leydig&Peritubular myoid	TSKU
0	0.519674	0.206	0.066	0	Leydig&Peritubular myoid	ADAMTS4
0	0.516941	0.21	0.055	0	Leydig&Peritubular myoid	EPYC
0	0.515968	0.205	0.062	0	Leydig&Peritubular myoid	CAV1
0	0.513447	0.26	0.108	0	Leydig&Peritubular myoid	RSPO3
0	0.508888	0.188	0.042	0	Leydig&Peritubular myoid	TMEM119
0	0.508826	0.206	0.068	0	Leydig&Peritubular myoid	RGMB
0	0.506383	0.221	0.081	0	Leydig&Peritubular myoid	ENSBTAG00000016774
0	0.505006	0.204	0.054	0	Leydig&Peritubular myoid	CYP1B1
0	0.500284	0.229	0.084	0	Leydig&Peritubular myoid	ANGPTL4
0	0.498602	0.29	0.128	0	Leydig&Peritubular myoid	ZFP36L1
0	0.494889	0.169	0.037	0	Leydig&Peritubular myoid	FZD2
0	0.487387	0.199	0.069	0	Leydig&Peritubular myoid	CCDC8
0	0.485703	0.201	0.058	0	Leydig&Peritubular myoid	PLSCR4
0	0.481091	0.224	0.078	0	Leydig&Peritubular myoid	SOCS3
0	0.479364	0.176	0.041	0	Leydig&Peritubular myoid	CD248
0	0.467515	0.191	0.063	0	Leydig&Peritubular myoid	ERP27
0	0.466309	0.201	0.062	0	Leydig&Peritubular myoid	NRK
0	0.466076	0.225	0.085	0	Leydig&Peritubular myoid	SH3PXD2A
0	0.464206	0.212	0.076	0	Leydig&Peritubular myoid	ENSBTAG00000047319
0	0.464186	0.178	0.046	0	Leydig&Peritubular myoid	ARX
0	0.458572	0.191	0.053	0	Leydig&Peritubular myoid	OSR2
0	0.457775	0.21	0.076	0	Leydig&Peritubular myoid	PNMA8A
0	0.450691	0.181	0.049	0	Leydig&Peritubular myoid	IFI6
0	0.423968	0.148	0.032	0	Leydig&Peritubular myoid	S100A14
0	0.410176	0.14	0.032	0	Leydig&Peritubular myoid	SNAI2
0	0.409129	0.16	0.04	0	Leydig&Peritubular myoid	DCSTAMP
0	0.407853	0.155	0.033	0	Leydig&Peritubular myoid	HOXD9
0	0.404622	0.174	0.052	0	Leydig&Peritubular myoid	OLFML3
0	0.392451	0.142	0.021	0	Leydig&Peritubular myoid	TCF21
0	0.375858	0.139	0.024	0	Leydig&Peritubular myoid	HOXD10
0	0.361664	0.152	0.04	0	Leydig&Peritubular myoid	ARSI
0	0.345341	0.161	0.045	0	Leydig&Peritubular myoid	PI15
1.08e-307	0.598276	0.298	0.144	2.32e-303	Leydig&Peritubular myoid	ATP1A2
1.25e-307	0.470152	0.212	0.079	2.7e-303	Leydig&Peritubular myoid	SPARCL1
1.73e-307	0.551532	0.433	0.257	3.73e-303	Leydig&Peritubular myoid	PDE7B
5.41e-307	0.631905	0.524	0.355	1.16e-302	Leydig&Peritubular myoid	VAC14
9.36e-307	0.572957	0.55	0.386	2.01e-302	Leydig&Peritubular myoid	PPM1H
4.84e-306	0.571173	0.329	0.169	1.04e-301	Leydig&Peritubular myoid	TGFB2
5.13e-306	0.53182	0.304	0.149	1.1e-301	Leydig&Peritubular myoid	CBLN3
1.07e-305	0.651131	0.466	0.3	2.3e-301	Leydig&Peritubular myoid	KCNB1
1.2e-305	0.607909	0.375	0.21	2.57e-301	Leydig&Peritubular myoid	NKD1
1.29e-305	0.575607	0.511	0.343	2.76e-301	Leydig&Peritubular myoid	PLXDC2
2.63e-304	0.591776	0.437	0.264	5.65e-300	Leydig&Peritubular myoid	HDGF
2.29e-303	0.498986	0.251	0.108	4.93e-299	Leydig&Peritubular myoid	RASD2
2.42e-303	0.644916	0.337	0.178	5.21e-299	Leydig&Peritubular myoid	PTH1R
2.65e-302	0.561039	0.34	0.181	5.69e-298	Leydig&Peritubular myoid	CHEK2
4.43e-302	0.549836	0.247	0.106	9.52e-298	Leydig&Peritubular myoid	FBLIM1
1.57e-301	0.533911	0.263	0.118	3.38e-297	Leydig&Peritubular myoid	PBX2
2.46e-301	0.594264	0.362	0.201	5.29e-297	Leydig&Peritubular myoid	NR1H3
6.95e-301	0.601724	0.377	0.213	1.49e-296	Leydig&Peritubular myoid	CAPN5
8.16e-301	0.503861	0.264	0.117	1.75e-296	Leydig&Peritubular myoid	EPHB4
8.98e-301	0.628441	0.367	0.205	1.93e-296	Leydig&Peritubular myoid	XPNPEP1
1.81e-300	0.571917	0.381	0.215	3.89e-296	Leydig&Peritubular myoid	LHFPL6
3.53e-300	0.647594	0.456	0.282	7.58e-296	Leydig&Peritubular myoid	FBN1
5.76e-300	0.550627	0.35	0.19	1.24e-295	Leydig&Peritubular myoid	MAMSTR
6.97e-300	0.596585	0.509	0.335	1.5e-295	Leydig&Peritubular myoid	HMCN2
4.35e-299	0.599057	0.511	0.343	9.35e-295	Leydig&Peritubular myoid	ZFPM2
5.76e-299	0.54683	0.306	0.152	1.24e-294	Leydig&Peritubular myoid	RNF31
1.44e-298	0.581067	0.465	0.295	3.1e-294	Leydig&Peritubular myoid	CCDC9
2.97e-298	0.487485	0.265	0.119	6.39e-294	Leydig&Peritubular myoid	ADAP2
8.78e-297	0.570283	0.384	0.22	1.89e-292	Leydig&Peritubular myoid	MAP1A
3.12e-296	0.619406	0.42	0.254	6.7e-292	Leydig&Peritubular myoid	LRRC8A
1.11e-295	0.49088	0.253	0.112	2.38e-291	Leydig&Peritubular myoid	WNT5A
1.56e-295	0.380904	0.144	0.037	3.36e-291	Leydig&Peritubular myoid	CAMK2N1
2.73e-295	0.57627	0.527	0.35	5.87e-291	Leydig&Peritubular myoid	AFF1
3.46e-295	0.695978	0.31	0.159	7.44e-291	Leydig&Peritubular myoid	AOX1
3.28e-294	0.442463	0.207	0.078	7.04e-290	Leydig&Peritubular myoid	BMP4
3.46e-294	0.574605	0.451	0.282	7.43e-290	Leydig&Peritubular myoid	GLI3
4.33e-294	0.538048	0.305	0.154	9.3e-290	Leydig&Peritubular myoid	ENSBTAG00000036298
1.38e-293	0.325448	0.132	0.031	2.97e-289	Leydig&Peritubular myoid	PCDH18
1.99e-293	0.442835	0.264	0.118	4.29e-289	Leydig&Peritubular myoid	CDK15
5.73e-293	0.543013	0.326	0.17	1.23e-288	Leydig&Peritubular myoid	EGR1
7.73e-293	0.506274	0.294	0.141	1.66e-288	Leydig&Peritubular myoid	COL5A2
4.7e-292	0.542256	0.314	0.16	1.01e-287	Leydig&Peritubular myoid	DVL3
9.86e-292	0.404229	0.237	0.1	2.12e-287	Leydig&Peritubular myoid	ETS2
2.18e-290	0.472107	0.194	0.07	4.69e-286	Leydig&Peritubular myoid	TMEM200B
2.75e-290	0.544328	0.344	0.186	5.91e-286	Leydig&Peritubular myoid	ACBD4
3.01e-290	0.448372	0.168	0.053	6.46e-286	Leydig&Peritubular myoid	COX4I2
4.72e-290	0.533666	0.408	0.244	1.01e-285	Leydig&Peritubular myoid	CBX5
2.15e-289	0.604245	0.321	0.168	4.61e-285	Leydig&Peritubular myoid	ENG
3.13e-289	0.53022	0.308	0.157	6.72e-285	Leydig&Peritubular myoid	DENND4A
1.1e-288	0.622632	0.355	0.198	2.35e-284	Leydig&Peritubular myoid	DHRS3
1.14e-288	0.549943	0.296	0.148	2.46e-284	Leydig&Peritubular myoid	VWA1
1.49e-288	0.553093	0.591	0.433	3.19e-284	Leydig&Peritubular myoid	ADAMTS17
1.26e-287	0.476809	0.176	0.06	2.71e-283	Leydig&Peritubular myoid	SLC30A10
1.35e-287	0.593173	0.538	0.374	2.9e-283	Leydig&Peritubular myoid	TRIO
1.35e-287	0.364909	0.152	0.043	2.91e-283	Leydig&Peritubular myoid	CPXM1
8.12e-287	0.563467	0.408	0.243	1.75e-282	Leydig&Peritubular myoid	SPHK2
3.59e-286	0.276437	0.114	0.022	7.71e-282	Leydig&Peritubular myoid	IFITM3
1.57e-285	0.585893	0.328	0.173	3.37e-281	Leydig&Peritubular myoid	WT1
3.89e-285	0.415479	0.226	0.093	8.36e-281	Leydig&Peritubular myoid	PMAIP1
6.15e-285	0.619034	0.391	0.23	1.32e-280	Leydig&Peritubular myoid	CNIH3
7.46e-285	0.573749	0.328	0.174	1.6e-280	Leydig&Peritubular myoid	OTULINL
4.71e-284	0.457552	0.271	0.125	1.01e-279	Leydig&Peritubular myoid	ZNF366
6.8e-284	0.610217	0.438	0.279	1.46e-279	Leydig&Peritubular myoid	DTD1
9.37e-283	0.521598	0.422	0.259	2.01e-278	Leydig&Peritubular myoid	FAM117A
2.49e-282	0.358421	0.161	0.05	5.35e-278	Leydig&Peritubular myoid	SIGLEC10
1.78e-281	0.556462	0.398	0.236	3.83e-277	Leydig&Peritubular myoid	CRY2
9.6e-281	0.571227	0.535	0.378	2.06e-276	Leydig&Peritubular myoid	EFNA5
1.43e-280	0.57369	0.309	0.159	3.07e-276	Leydig&Peritubular myoid	NYNRIN
3.32e-280	0.57216	0.37	0.211	7.14e-276	Leydig&Peritubular myoid	THRA
1.07e-279	0.50942	0.418	0.253	2.31e-275	Leydig&Peritubular myoid	ENSBTAG00000012722
1.11e-279	0.547357	0.334	0.18	2.37e-275	Leydig&Peritubular myoid	CHRNB1
2.77e-279	0.548977	0.295	0.149	5.95e-275	Leydig&Peritubular myoid	TRIB2
7.56e-279	0.553609	0.406	0.244	1.62e-274	Leydig&Peritubular myoid	KLF7
3.35e-278	0.55755	0.508	0.343	7.2e-274	Leydig&Peritubular myoid	ENSBTAG00000049814
1.62e-277	0.561364	0.399	0.236	3.49e-273	Leydig&Peritubular myoid	AHCYL1
1.92e-277	0.577846	0.42	0.256	4.13e-273	Leydig&Peritubular myoid	PDE4A
4.56e-277	0.46617	0.178	0.061	9.79e-273	Leydig&Peritubular myoid	REM1
2.61e-276	0.557754	0.271	0.131	5.61e-272	Leydig&Peritubular myoid	PMP22
3.37e-276	0.508253	0.273	0.131	7.23e-272	Leydig&Peritubular myoid	RAB34
4.61e-276	0.590052	0.524	0.372	9.9e-272	Leydig&Peritubular myoid	COL26A1
1.51e-275	0.454095	0.184	0.068	3.24e-271	Leydig&Peritubular myoid	C15H11orf96
3.02e-275	0.481433	0.352	0.195	6.49e-271	Leydig&Peritubular myoid	SERTAD3
2.51e-274	0.537463	0.38	0.219	5.39e-270	Leydig&Peritubular myoid	PARVA
9.2e-274	0.44837	0.24	0.105	1.98e-269	Leydig&Peritubular myoid	ENSBTAG00000046755
1.08e-273	0.488596	0.597	0.433	2.31e-269	Leydig&Peritubular myoid	ZNF524
2.32e-273	0.466721	0.298	0.153	4.99e-269	Leydig&Peritubular myoid	ANKMY2
4.19e-273	0.508848	0.258	0.12	9e-269	Leydig&Peritubular myoid	GLI1
1e-272	0.447482	0.18	0.064	2.16e-268	Leydig&Peritubular myoid	EFS
1.01e-272	0.580145	0.311	0.163	2.17e-268	Leydig&Peritubular myoid	MN1
1.58e-272	0.634351	0.504	0.341	3.39e-268	Leydig&Peritubular myoid	COL18A1
1.77e-272	0.450118	0.169	0.058	3.8e-268	Leydig&Peritubular myoid	THBD
2.43e-271	0.33031	0.125	0.03	5.22e-267	Leydig&Peritubular myoid	MSC
3.17e-271	0.462242	0.267	0.129	6.81e-267	Leydig&Peritubular myoid	LMO4
7.85e-271	0.534686	0.285	0.142	1.69e-266	Leydig&Peritubular myoid	OLFML2B
8.78e-271	0.478936	0.213	0.088	1.89e-266	Leydig&Peritubular myoid	IGFBP5
1.68e-270	0.468906	0.248	0.113	3.61e-266	Leydig&Peritubular myoid	DSEL
1.88e-270	0.598119	0.491	0.335	4.03e-266	Leydig&Peritubular myoid	SMPD3
2.19e-270	0.423783	0.181	0.066	4.7e-266	Leydig&Peritubular myoid	AMER1
9.37e-270	0.526874	0.336	0.182	2.01e-265	Leydig&Peritubular myoid	EMILIN2
5.89e-269	0.489597	0.26	0.124	1.27e-264	Leydig&Peritubular myoid	HDHD3
7.91e-269	0.555959	0.434	0.273	1.7e-264	Leydig&Peritubular myoid	NFIB
4.08e-268	0.325336	0.148	0.044	8.77e-264	Leydig&Peritubular myoid	SELENOP
5.95e-268	0.374911	0.139	0.038	1.28e-263	Leydig&Peritubular myoid	MFAP5
6.29e-268	0.440639	0.206	0.082	1.35e-263	Leydig&Peritubular myoid	PODN
7.61e-268	0.533447	0.493	0.328	1.64e-263	Leydig&Peritubular myoid	ARID5B
7.68e-268	0.558634	0.474	0.313	1.65e-263	Leydig&Peritubular myoid	CORO1C
1.07e-267	0.547499	0.46	0.297	2.3e-263	Leydig&Peritubular myoid	CENPP
3.3e-267	0.419426	0.229	0.097	7.08e-263	Leydig&Peritubular myoid	PRDM1
1.3e-266	0.451755	0.248	0.112	2.79e-262	Leydig&Peritubular myoid	MMP2
2.05e-266	0.514882	0.296	0.152	4.41e-262	Leydig&Peritubular myoid	ALAD
2.23e-266	0.493657	0.284	0.142	4.79e-262	Leydig&Peritubular myoid	WWC3
5.1e-266	0.514878	0.302	0.156	1.1e-261	Leydig&Peritubular myoid	DNAI2
1.11e-265	0.593613	0.356	0.203	2.39e-261	Leydig&Peritubular myoid	CD81
5.25e-265	0.595512	0.461	0.301	1.13e-260	Leydig&Peritubular myoid	DBN1
7.05e-265	0.556907	0.424	0.264	1.52e-260	Leydig&Peritubular myoid	GGA1
8.19e-265	0.536369	0.297	0.155	1.76e-260	Leydig&Peritubular myoid	ENTPD6
1.25e-264	0.481253	0.368	0.211	2.68e-260	Leydig&Peritubular myoid	NDUFA11
1.29e-264	0.562045	0.451	0.288	2.77e-260	Leydig&Peritubular myoid	EPHB2
1.4e-264	0.515483	0.377	0.219	3e-260	Leydig&Peritubular myoid	ZEB2
1.51e-264	0.544366	0.356	0.203	3.24e-260	Leydig&Peritubular myoid	RARG
2.49e-264	0.451913	0.223	0.095	5.36e-260	Leydig&Peritubular myoid	ENSBTAG00000031548
4.71e-264	0.585765	0.311	0.166	1.01e-259	Leydig&Peritubular myoid	KCNK3
5.12e-264	0.586473	0.423	0.262	1.1e-259	Leydig&Peritubular myoid	TSPAN18
8.21e-264	0.584585	0.442	0.286	1.76e-259	Leydig&Peritubular myoid	ATXN1
9.19e-264	0.47726	0.195	0.076	1.97e-259	Leydig&Peritubular myoid	AGT
3.68e-263	0.569056	0.36	0.208	7.92e-259	Leydig&Peritubular myoid	ACAP3
1.87e-262	0.45427	0.189	0.072	4.02e-258	Leydig&Peritubular myoid	TUBB6
2.12e-261	0.511643	0.301	0.157	4.55e-257	Leydig&Peritubular myoid	MED24
2.34e-261	0.623729	0.349	0.2	5.03e-257	Leydig&Peritubular myoid	PALM
3.01e-261	0.549457	0.334	0.184	6.47e-257	Leydig&Peritubular myoid	VIPR2
9.43e-261	0.530463	0.242	0.113	2.03e-256	Leydig&Peritubular myoid	ENSBTAG00000054368
9.7e-261	0.469396	0.282	0.143	2.09e-256	Leydig&Peritubular myoid	LRRC61
6.19e-260	0.428178	0.186	0.072	1.33e-255	Leydig&Peritubular myoid	ENSBTAG00000054238
6.64e-260	0.529789	0.567	0.407	1.43e-255	Leydig&Peritubular myoid	BNC2
1.72e-259	0.529197	0.542	0.378	3.7e-255	Leydig&Peritubular myoid	FMNL2
2.72e-259	0.520876	0.31	0.166	5.84e-255	Leydig&Peritubular myoid	CSNK1E
2.06e-258	0.420358	0.195	0.075	4.42e-254	Leydig&Peritubular myoid	KLF2
5.31e-258	0.598534	0.219	0.096	1.14e-253	Leydig&Peritubular myoid	NPDC1
1.9e-257	0.553461	0.504	0.346	4.08e-253	Leydig&Peritubular myoid	STK10
3.73e-257	0.54597	0.35	0.201	8.02e-253	Leydig&Peritubular myoid	CDC42BPG
3.74e-257	0.514781	0.236	0.108	8.03e-253	Leydig&Peritubular myoid	ENSBTAG00000025258
4.29e-257	0.411189	0.235	0.104	9.22e-253	Leydig&Peritubular myoid	UBA7
4.9e-257	0.515655	0.322	0.175	1.05e-252	Leydig&Peritubular myoid	EPHA4
5.5e-257	0.536857	0.28	0.14	1.18e-252	Leydig&Peritubular myoid	LOXL1
1e-256	0.391347	0.198	0.079	2.15e-252	Leydig&Peritubular myoid	ZNF703
2.19e-256	0.508549	0.352	0.201	4.7e-252	Leydig&Peritubular myoid	PBXIP1
3.59e-256	0.505309	0.298	0.155	7.7e-252	Leydig&Peritubular myoid	ZYX
7.22e-256	0.540249	0.502	0.343	1.55e-251	Leydig&Peritubular myoid	SASH1
1.49e-255	0.354898	0.122	0.031	3.21e-251	Leydig&Peritubular myoid	ISLR
3.85e-255	0.524627	0.38	0.226	8.27e-251	Leydig&Peritubular myoid	SLC4A2
6.31e-255	0.361332	0.167	0.058	1.36e-250	Leydig&Peritubular myoid	SOX11
1.31e-254	0.517304	0.314	0.17	2.81e-250	Leydig&Peritubular myoid	BRME1
1.63e-254	0.546664	0.336	0.189	3.5e-250	Leydig&Peritubular myoid	SLC9A5
2e-254	0.550758	0.483	0.328	4.3e-250	Leydig&Peritubular myoid	IRS1
5.63e-254	0.477044	0.372	0.218	1.21e-249	Leydig&Peritubular myoid	RNF5
1.22e-253	0.478911	0.296	0.154	2.62e-249	Leydig&Peritubular myoid	FHL2
1.92e-253	0.422619	0.19	0.074	4.13e-249	Leydig&Peritubular myoid	C1QTNF2
2.62e-253	0.464052	0.226	0.101	5.63e-249	Leydig&Peritubular myoid	RTKN
6.1e-251	0.487047	0.35	0.201	1.31e-246	Leydig&Peritubular myoid	PRR12
1.66e-250	0.540983	0.512	0.353	3.57e-246	Leydig&Peritubular myoid	TANC1
2.33e-250	0.442206	0.624	0.481	5.01e-246	Leydig&Peritubular myoid	SGMS1
2.5e-250	0.472706	0.296	0.156	5.38e-246	Leydig&Peritubular myoid	CDK5
3.33e-250	0.47433	0.277	0.139	7.17e-246	Leydig&Peritubular myoid	LAMB3
3.64e-250	0.533211	0.32	0.176	7.83e-246	Leydig&Peritubular myoid	SLC43A1
6.18e-250	0.552707	0.364	0.216	1.33e-245	Leydig&Peritubular myoid	TNFRSF19
1.55e-249	0.417947	0.197	0.079	3.34e-245	Leydig&Peritubular myoid	OLFML1
1.93e-249	0.402047	0.167	0.06	4.16e-245	Leydig&Peritubular myoid	FMOD
2.14e-249	0.585612	0.412	0.259	4.61e-245	Leydig&Peritubular myoid	PER2
5.45e-248	0.470092	0.362	0.211	1.17e-243	Leydig&Peritubular myoid	TOB1
6.13e-248	0.466509	0.241	0.114	1.32e-243	Leydig&Peritubular myoid	NRADD
3.25e-247	0.548876	0.43	0.273	6.98e-243	Leydig&Peritubular myoid	TLE2
5.96e-247	0.462477	0.376	0.223	1.28e-242	Leydig&Peritubular myoid	MED29
6.95e-247	0.429083	0.199	0.083	1.49e-242	Leydig&Peritubular myoid	PHLDA1
7.21e-247	0.520994	0.269	0.136	1.55e-242	Leydig&Peritubular myoid	MLF2
1.76e-246	0.566044	0.306	0.166	3.78e-242	Leydig&Peritubular myoid	SMAD7
3.56e-246	0.505169	0.376	0.226	7.66e-242	Leydig&Peritubular myoid	NFE2L1
2.17e-245	0.440596	0.208	0.09	4.66e-241	Leydig&Peritubular myoid	SERPINH1
2.24e-245	0.449361	0.259	0.126	4.8e-241	Leydig&Peritubular myoid	ELF4
2.71e-245	0.402848	0.204	0.085	5.82e-241	Leydig&Peritubular myoid	ICAM5
3.72e-245	0.492977	0.253	0.122	7.98e-241	Leydig&Peritubular myoid	CDKL1
5.81e-245	0.502956	0.427	0.27	1.25e-240	Leydig&Peritubular myoid	AKT1S1
8.4e-245	0.366816	0.14	0.043	1.8e-240	Leydig&Peritubular myoid	TMEM47
1.76e-244	0.526217	0.408	0.252	3.78e-240	Leydig&Peritubular myoid	PPCDC
5.16e-244	0.505963	0.311	0.17	1.11e-239	Leydig&Peritubular myoid	KLF15
6.93e-244	0.576403	0.374	0.229	1.49e-239	Leydig&Peritubular myoid	COL28A1
8e-244	0.483439	0.231	0.106	1.72e-239	Leydig&Peritubular myoid	ST6GALNAC6
3.93e-243	0.358571	0.199	0.082	8.44e-239	Leydig&Peritubular myoid	C1RL
5.68e-243	0.432099	0.249	0.12	1.22e-238	Leydig&Peritubular myoid	LGALS1
6.02e-243	0.421007	0.21	0.092	1.29e-238	Leydig&Peritubular myoid	MYC
6.67e-243	0.51201	0.252	0.124	1.43e-238	Leydig&Peritubular myoid	ENSBTAG00000049701
6.12e-242	0.405645	0.185	0.074	1.32e-237	Leydig&Peritubular myoid	PDK4
7.77e-242	0.501604	0.342	0.198	1.67e-237	Leydig&Peritubular myoid	IL17RD
1.16e-241	0.586604	0.296	0.16	2.5e-237	Leydig&Peritubular myoid	ADAMTS10
1.26e-241	0.493937	0.482	0.323	2.71e-237	Leydig&Peritubular myoid	ING1
1.44e-241	0.536873	0.305	0.165	3.1e-237	Leydig&Peritubular myoid	FLNA
2.51e-241	0.500924	0.422	0.265	5.39e-237	Leydig&Peritubular myoid	SLC27A1
3.52e-241	0.459219	0.226	0.104	7.56e-237	Leydig&Peritubular myoid	ACVRL1
6.99e-241	0.481992	0.278	0.144	1.5e-236	Leydig&Peritubular myoid	WDR86
9.99e-241	0.57582	0.314	0.175	2.15e-236	Leydig&Peritubular myoid	BMP1
1.16e-240	0.443711	0.39	0.231	2.49e-236	Leydig&Peritubular myoid	ADAM19
2.04e-240	0.540733	0.514	0.358	4.37e-236	Leydig&Peritubular myoid	APP
3.15e-240	0.416347	0.225	0.103	6.77e-236	Leydig&Peritubular myoid	CEBPB
9.31e-240	0.441986	0.34	0.194	2e-235	Leydig&Peritubular myoid	LZTS2
1.05e-239	0.587977	0.276	0.142	2.26e-235	Leydig&Peritubular myoid	AMOTL2
1.47e-239	0.388416	0.213	0.093	3.15e-235	Leydig&Peritubular myoid	PSMB8
2.14e-239	0.432996	0.256	0.126	4.6e-235	Leydig&Peritubular myoid	BCL3
2.65e-239	0.499284	0.29	0.154	5.7e-235	Leydig&Peritubular myoid	GRAMD1A
3.69e-239	0.515278	0.29	0.155	7.93e-235	Leydig&Peritubular myoid	LRRC71
2.18e-238	0.529418	0.348	0.205	4.7e-234	Leydig&Peritubular myoid	IFRD2
2.44e-238	0.528577	0.342	0.199	5.24e-234	Leydig&Peritubular myoid	ENSBTAG00000048379
4.32e-238	0.513662	0.468	0.312	9.28e-234	Leydig&Peritubular myoid	MIDN
1.66e-236	0.479691	0.513	0.345	3.57e-232	Leydig&Peritubular myoid	MYH9
2.38e-236	0.534586	0.502	0.355	5.12e-232	Leydig&Peritubular myoid	NRG2
2.47e-236	0.442722	0.281	0.147	5.32e-232	Leydig&Peritubular myoid	NREP
3.96e-236	0.560619	0.336	0.196	8.5e-232	Leydig&Peritubular myoid	IGDCC4
5.19e-236	0.517094	0.355	0.212	1.11e-231	Leydig&Peritubular myoid	P4HTM
6.38e-236	0.5277	0.492	0.336	1.37e-231	Leydig&Peritubular myoid	RBMS1
1.29e-235	0.457729	0.216	0.098	2.76e-231	Leydig&Peritubular myoid	PTGR3
3.67e-235	0.476386	0.313	0.174	7.89e-231	Leydig&Peritubular myoid	PLEKHG2
4.65e-235	0.474902	0.457	0.304	1e-230	Leydig&Peritubular myoid	GAB1
2.13e-234	0.457057	0.182	0.072	4.58e-230	Leydig&Peritubular myoid	CDA
4.16e-234	0.47132	0.177	0.069	8.94e-230	Leydig&Peritubular myoid	LIPG
2.38e-233	0.546036	0.455	0.304	5.11e-229	Leydig&Peritubular myoid	STK24
3.21e-233	0.423997	0.211	0.093	6.9e-229	Leydig&Peritubular myoid	CD34
1.37e-232	0.425502	0.328	0.182	2.94e-228	Leydig&Peritubular myoid	ASB2
1.72e-232	0.43644	0.219	0.1	3.69e-228	Leydig&Peritubular myoid	LTBR
3.96e-232	0.518675	0.413	0.264	8.51e-228	Leydig&Peritubular myoid	KLF16
5.49e-232	0.448732	0.274	0.142	1.18e-227	Leydig&Peritubular myoid	SLC24A1
6.03e-232	0.468486	0.303	0.164	1.3e-227	Leydig&Peritubular myoid	CHST3
8.73e-232	0.419821	0.241	0.117	1.88e-227	Leydig&Peritubular myoid	VIM
1.2e-231	0.539411	0.323	0.185	2.58e-227	Leydig&Peritubular myoid	MTCH1
1.23e-231	0.454242	0.395	0.24	2.63e-227	Leydig&Peritubular myoid	ST3GAL1
1.67e-231	0.47387	0.628	0.469	3.59e-227	Leydig&Peritubular myoid	ZMIZ1
6.5e-231	0.397989	0.177	0.069	1.4e-226	Leydig&Peritubular myoid	S1PR2
1.37e-230	0.356979	0.226	0.103	2.94e-226	Leydig&Peritubular myoid	C7
2.11e-230	0.470584	0.352	0.208	4.54e-226	Leydig&Peritubular myoid	FDFT1
2.12e-230	0.369439	0.186	0.076	4.56e-226	Leydig&Peritubular myoid	INKA1
3.5e-230	0.465551	0.303	0.165	7.53e-226	Leydig&Peritubular myoid	EHBP1L1
6.67e-230	0.426469	0.338	0.195	1.43e-225	Leydig&Peritubular myoid	VMAC
6.71e-230	0.4496	0.35	0.207	1.44e-225	Leydig&Peritubular myoid	UBTF
3.86e-229	0.465133	0.326	0.186	8.3e-225	Leydig&Peritubular myoid	NOP53
4.55e-229	0.502167	0.351	0.207	9.78e-225	Leydig&Peritubular myoid	AGFG2
4.97e-229	0.439975	0.229	0.109	1.07e-224	Leydig&Peritubular myoid	FOS
5.64e-229	0.441041	0.216	0.098	1.21e-224	Leydig&Peritubular myoid	OLFML2A
1.18e-228	0.403279	0.142	0.048	2.54e-224	Leydig&Peritubular myoid	FUT7
3.06e-228	0.333175	0.125	0.037	6.58e-224	Leydig&Peritubular myoid	RAMP2
8.41e-228	0.480954	0.523	0.371	1.81e-223	Leydig&Peritubular myoid	GNAQ
8.81e-228	0.444734	0.341	0.193	1.89e-223	Leydig&Peritubular myoid	ETNK2
4.49e-227	0.50019	0.343	0.202	9.64e-223	Leydig&Peritubular myoid	ERF
1.11e-226	0.423563	0.235	0.113	2.39e-222	Leydig&Peritubular myoid	ITM2B
1.28e-226	0.315219	0.124	0.036	2.75e-222	Leydig&Peritubular myoid	HSPB7
2.59e-226	0.463376	0.214	0.099	5.57e-222	Leydig&Peritubular myoid	TST
9.2e-226	0.449611	0.236	0.115	1.98e-221	Leydig&Peritubular myoid	TPI1
9.48e-226	0.50395	0.315	0.179	2.04e-221	Leydig&Peritubular myoid	CHPF
1.36e-225	0.511641	0.455	0.3	2.92e-221	Leydig&Peritubular myoid	SMOC2
1.74e-225	0.516341	0.384	0.239	3.73e-221	Leydig&Peritubular myoid	SZRD1
3.16e-225	0.519811	0.402	0.257	6.79e-221	Leydig&Peritubular myoid	EHD1
4.78e-225	0.279421	0.103	0.024	1.03e-220	Leydig&Peritubular myoid	ENSBTAG00000050172
6.52e-225	0.462261	0.601	0.463	1.4e-220	Leydig&Peritubular myoid	MAML2
8.33e-225	0.489906	0.4	0.254	1.79e-220	Leydig&Peritubular myoid	MEAK7
1.19e-223	0.33251	0.15	0.053	2.55e-219	Leydig&Peritubular myoid	MEOX1
3.75e-223	0.540929	0.52	0.373	8.05e-219	Leydig&Peritubular myoid	ZFPM1
1.18e-222	0.491741	0.283	0.152	2.53e-218	Leydig&Peritubular myoid	C1QTNF7
1.96e-222	0.400531	0.213	0.098	4.21e-218	Leydig&Peritubular myoid	CASQ1
4.86e-222	0.353488	0.247	0.123	1.05e-217	Leydig&Peritubular myoid	BTG2
7.18e-222	0.453326	0.282	0.151	1.54e-217	Leydig&Peritubular myoid	POLR3F
7.82e-222	0.519214	0.28	0.151	1.68e-217	Leydig&Peritubular myoid	ALDH1A3
1.08e-221	0.449451	0.255	0.13	2.32e-217	Leydig&Peritubular myoid	IMPDH1
1.53e-221	0.370133	0.207	0.092	3.28e-217	Leydig&Peritubular myoid	SCN4B
9.66e-221	0.478975	0.322	0.186	2.08e-216	Leydig&Peritubular myoid	NTAQ1
1.38e-220	0.307255	0.105	0.026	2.96e-216	Leydig&Peritubular myoid	ENSBTAG00000050454
1.45e-220	0.51796	0.306	0.173	3.13e-216	Leydig&Peritubular myoid	FAM234A
2e-220	0.494775	0.266	0.14	4.31e-216	Leydig&Peritubular myoid	PTCH2
2.49e-220	0.484139	0.431	0.284	5.34e-216	Leydig&Peritubular myoid	ACIN1
3.31e-220	0.525071	0.449	0.296	7.11e-216	Leydig&Peritubular myoid	FBXO21
8.91e-220	0.568355	0.324	0.188	1.92e-215	Leydig&Peritubular myoid	ARHGAP28
1.4e-219	0.475626	0.266	0.141	3.02e-215	Leydig&Peritubular myoid	HYAL3
4.69e-219	0.390815	0.19	0.082	1.01e-214	Leydig&Peritubular myoid	ENC1
6.6e-219	0.410866	0.262	0.137	1.42e-214	Leydig&Peritubular myoid	VEGFA
9.71e-219	0.510999	0.327	0.189	2.09e-214	Leydig&Peritubular myoid	ATP1A1
1e-218	0.409566	0.273	0.142	2.15e-214	Leydig&Peritubular myoid	ENSBTAG00000019881
4.08e-218	0.567563	0.535	0.401	8.76e-214	Leydig&Peritubular myoid	ABLIM2
7.72e-218	0.476617	0.422	0.274	1.66e-213	Leydig&Peritubular myoid	GNG12
3.65e-217	0.47888	0.399	0.255	7.84e-213	Leydig&Peritubular myoid	MTHFR
4.26e-217	0.435939	0.247	0.126	9.16e-213	Leydig&Peritubular myoid	TLCD1
1.05e-216	0.453524	0.252	0.129	2.25e-212	Leydig&Peritubular myoid	LRRC2
1.19e-216	0.444787	0.248	0.126	2.55e-212	Leydig&Peritubular myoid	CLEC18C
2.99e-216	0.53984	0.461	0.319	6.42e-212	Leydig&Peritubular myoid	NFATC1
5.72e-216	0.334725	0.123	0.037	1.23e-211	Leydig&Peritubular myoid	C1S
6.63e-216	0.456916	0.308	0.174	1.43e-211	Leydig&Peritubular myoid	B3GNT2
7.94e-216	0.4842	0.315	0.181	1.71e-211	Leydig&Peritubular myoid	MOV10
1.7e-215	0.470905	0.303	0.171	3.64e-211	Leydig&Peritubular myoid	PTN
2.25e-215	0.446473	0.568	0.416	4.84e-211	Leydig&Peritubular myoid	EBF1
3.22e-215	0.37205	0.212	0.097	6.93e-211	Leydig&Peritubular myoid	TMPRSS4
3.87e-215	0.343884	0.148	0.053	8.31e-211	Leydig&Peritubular myoid	RNF39
5.18e-215	0.439421	0.358	0.216	1.11e-210	Leydig&Peritubular myoid	POLA1
6.48e-215	0.400217	0.191	0.082	1.39e-210	Leydig&Peritubular myoid	SULT1A1
7.23e-215	0.512111	0.523	0.373	1.55e-210	Leydig&Peritubular myoid	TCF7L2
1.12e-214	0.414852	0.171	0.07	2.41e-210	Leydig&Peritubular myoid	CDC42EP2
1.81e-214	0.397796	0.272	0.145	3.9e-210	Leydig&Peritubular myoid	PSMB9
2.36e-214	0.360316	0.233	0.114	5.06e-210	Leydig&Peritubular myoid	CDKN1C
2.55e-214	0.432965	0.218	0.104	5.48e-210	Leydig&Peritubular myoid	NHSL2
3.35e-214	0.350819	0.139	0.047	7.2e-210	Leydig&Peritubular myoid	ENSBTAG00000006864
2.12e-213	0.458538	0.338	0.199	4.56e-209	Leydig&Peritubular myoid	KCNAB2
2.72e-213	0.505206	0.383	0.243	5.84e-209	Leydig&Peritubular myoid	SPRED2
3.6e-213	0.467947	0.31	0.177	7.74e-209	Leydig&Peritubular myoid	LDLR
8.26e-213	0.477088	0.306	0.175	1.77e-208	Leydig&Peritubular myoid	MTSS2
1.97e-212	0.472419	0.394	0.254	4.24e-208	Leydig&Peritubular myoid	TMEM104
2.34e-212	0.430786	0.248	0.127	5.02e-208	Leydig&Peritubular myoid	TRIP6
2.91e-212	0.309087	0.114	0.032	6.26e-208	Leydig&Peritubular myoid	FOXS1
6.25e-212	0.471818	0.281	0.153	1.34e-207	Leydig&Peritubular myoid	AFAP1L2
1.09e-211	0.377932	0.226	0.109	2.33e-207	Leydig&Peritubular myoid	SLC1A3
1.66e-211	0.46734	0.309	0.177	3.57e-207	Leydig&Peritubular myoid	TRIM8
3.59e-211	0.493233	0.392	0.249	7.72e-207	Leydig&Peritubular myoid	PNKP
4.86e-211	0.411076	0.219	0.105	1.04e-206	Leydig&Peritubular myoid	ARSD
5.08e-211	0.418162	0.211	0.1	1.09e-206	Leydig&Peritubular myoid	NAA80
7.6e-211	0.368066	0.193	0.084	1.63e-206	Leydig&Peritubular myoid	CYP2D14
8.3e-211	0.468137	0.285	0.158	1.78e-206	Leydig&Peritubular myoid	GAPDH
1.12e-210	0.405746	0.281	0.153	2.41e-206	Leydig&Peritubular myoid	TAP1
1.89e-210	0.51466	0.453	0.311	4.05e-206	Leydig&Peritubular myoid	RHBDD1
3.39e-210	0.493143	0.364	0.225	7.28e-206	Leydig&Peritubular myoid	ALDH16A1
4.66e-210	0.350521	0.21	0.097	1e-205	Leydig&Peritubular myoid	SERP2
6.22e-210	0.428027	0.179	0.076	1.34e-205	Leydig&Peritubular myoid	ENSBTAG00000048456
1.72e-209	0.438609	0.202	0.093	3.7e-205	Leydig&Peritubular myoid	PHETA2
6.55e-209	0.409798	0.263	0.14	1.41e-204	Leydig&Peritubular myoid	STX10
3.94e-208	0.485428	0.275	0.148	8.47e-204	Leydig&Peritubular myoid	NDRG1
7.46e-208	0.500576	0.509	0.375	1.6e-203	Leydig&Peritubular myoid	GPRC5C
1.17e-207	0.346977	0.163	0.064	2.52e-203	Leydig&Peritubular myoid	RASD1
1.55e-207	0.452025	0.305	0.173	3.33e-203	Leydig&Peritubular myoid	PARD6G
2.6e-207	0.514724	0.439	0.296	5.58e-203	Leydig&Peritubular myoid	UBTD1
2.83e-207	0.411816	0.351	0.21	6.08e-203	Leydig&Peritubular myoid	FKBP5
4.28e-207	0.374608	0.641	0.511	9.21e-203	Leydig&Peritubular myoid	AKAP13
4.85e-207	0.443599	0.328	0.195	1.04e-202	Leydig&Peritubular myoid	NADK2
6.75e-207	0.401495	0.197	0.09	1.45e-202	Leydig&Peritubular myoid	DOK1
9.36e-207	0.496559	0.352	0.217	2.01e-202	Leydig&Peritubular myoid	PRDM11
9.7e-207	0.489765	0.363	0.221	2.08e-202	Leydig&Peritubular myoid	NUAK1
1.1e-206	0.562041	0.304	0.176	2.37e-202	Leydig&Peritubular myoid	SEMA3F
1.25e-206	0.514286	0.479	0.331	2.69e-202	Leydig&Peritubular myoid	RGS3
3.4e-206	0.446614	0.376	0.238	7.3e-202	Leydig&Peritubular myoid	SRF
4.51e-206	0.424434	0.272	0.146	9.7e-202	Leydig&Peritubular myoid	SEMA6D
4.84e-206	0.462891	0.332	0.198	1.04e-201	Leydig&Peritubular myoid	HS6ST1
7.65e-206	0.453368	0.366	0.226	1.64e-201	Leydig&Peritubular myoid	MUS81
1.12e-205	0.46359	0.305	0.176	2.4e-201	Leydig&Peritubular myoid	IFFO1
2.99e-205	0.427623	0.235	0.118	6.42e-201	Leydig&Peritubular myoid	ROM1
8.56e-205	0.436441	0.313	0.182	1.84e-200	Leydig&Peritubular myoid	TLR3
8.67e-205	0.450391	0.299	0.169	1.86e-200	Leydig&Peritubular myoid	TPT1
1.05e-204	0.396936	0.234	0.118	2.25e-200	Leydig&Peritubular myoid	IER2
1.12e-204	0.451924	0.263	0.142	2.4e-200	Leydig&Peritubular myoid	ALDH7A1
1.5e-204	0.385713	0.215	0.103	3.23e-200	Leydig&Peritubular myoid	NTRK1
1.89e-204	0.456104	0.508	0.368	4.07e-200	Leydig&Peritubular myoid	RNF216
2.36e-204	0.385056	0.173	0.072	5.07e-200	Leydig&Peritubular myoid	PDCD1
3.25e-204	0.525925	0.353	0.218	6.98e-200	Leydig&Peritubular myoid	FHOD1
3.34e-204	0.442792	0.524	0.386	7.18e-200	Leydig&Peritubular myoid	PACSIN2
5.09e-204	0.391491	0.208	0.098	1.09e-199	Leydig&Peritubular myoid	NDUFS2
1.75e-203	0.4404	0.165	0.067	3.75e-199	Leydig&Peritubular myoid	SHISA4
1.84e-203	0.306739	0.121	0.038	3.95e-199	Leydig&Peritubular myoid	IFI27
2.69e-203	0.501194	0.297	0.171	5.78e-199	Leydig&Peritubular myoid	TRMU
2.77e-203	0.532496	0.457	0.317	5.96e-199	Leydig&Peritubular myoid	FLNB
5.47e-203	0.440649	0.416	0.271	1.17e-198	Leydig&Peritubular myoid	TSEN34
1.36e-202	0.270729	0.125	0.041	2.92e-198	Leydig&Peritubular myoid	ENSBTAG00000045929
1.44e-202	0.410185	0.203	0.096	3.1e-198	Leydig&Peritubular myoid	HSPB1
1.88e-202	0.431159	0.19	0.085	4.04e-198	Leydig&Peritubular myoid	ADAMTS15
2e-202	0.477228	0.45	0.307	4.3e-198	Leydig&Peritubular myoid	COL4A2
2.26e-202	0.433441	0.311	0.182	4.86e-198	Leydig&Peritubular myoid	ZBTB38
2.92e-202	0.482517	0.413	0.271	6.27e-198	Leydig&Peritubular myoid	MAP3K11
3.14e-202	0.339688	0.206	0.098	6.74e-198	Leydig&Peritubular myoid	TXNIP
5.19e-202	0.576042	0.421	0.285	1.12e-197	Leydig&Peritubular myoid	LTBP2
5.52e-202	0.490917	0.325	0.193	1.19e-197	Leydig&Peritubular myoid	RHOBTB3
1.71e-201	0.439279	0.338	0.205	3.68e-197	Leydig&Peritubular myoid	TGFB3
2.29e-201	0.415387	0.266	0.144	4.92e-197	Leydig&Peritubular myoid	NEK8
2.74e-201	0.382959	0.139	0.051	5.88e-197	Leydig&Peritubular myoid	HRCT1
2.85e-201	0.442858	0.288	0.161	6.13e-197	Leydig&Peritubular myoid	SCNN1A
2.88e-201	0.41486	0.272	0.147	6.18e-197	Leydig&Peritubular myoid	HIC1
3.89e-201	0.478747	0.446	0.306	8.37e-197	Leydig&Peritubular myoid	SPTBN4
6.97e-201	0.284582	0.144	0.053	1.5e-196	Leydig&Peritubular myoid	SHOX2
1.03e-200	0.329602	0.191	0.085	2.21e-196	Leydig&Peritubular myoid	OSMR
1.74e-200	0.391169	0.316	0.184	3.73e-196	Leydig&Peritubular myoid	SIPA1
1.95e-200	0.396562	0.237	0.119	4.2e-196	Leydig&Peritubular myoid	HHIP
2.75e-200	0.474128	0.354	0.219	5.91e-196	Leydig&Peritubular myoid	GTPBP1
5.61e-200	0.481348	0.362	0.226	1.21e-195	Leydig&Peritubular myoid	PPARA
7.52e-200	0.43645	0.217	0.107	1.62e-195	Leydig&Peritubular myoid	PTGDS
8.45e-200	0.387952	0.284	0.158	1.82e-195	Leydig&Peritubular myoid	SLC38A2
2.34e-199	0.407766	0.33	0.197	5.03e-195	Leydig&Peritubular myoid	AGPAT1
4.39e-199	0.336672	0.184	0.081	9.43e-195	Leydig&Peritubular myoid	IKZF4
5.35e-199	0.450167	0.224	0.112	1.15e-194	Leydig&Peritubular myoid	ARL8A
5.79e-199	0.379899	0.275	0.152	1.25e-194	Leydig&Peritubular myoid	DDIT4
7.63e-199	0.414351	0.177	0.077	1.64e-194	Leydig&Peritubular myoid	AMPD3
1.22e-198	0.303768	0.153	0.059	2.62e-194	Leydig&Peritubular myoid	DPT
1.47e-198	0.422304	0.399	0.258	3.16e-194	Leydig&Peritubular myoid	PPP1R10
1.53e-198	0.378733	0.266	0.144	3.29e-194	Leydig&Peritubular myoid	CTSB
1.73e-198	0.450537	0.415	0.271	3.73e-194	Leydig&Peritubular myoid	IRF2
2.65e-198	0.449727	0.639	0.507	5.7e-194	Leydig&Peritubular myoid	SORCS2
8.57e-198	0.431178	0.33	0.197	1.84e-193	Leydig&Peritubular myoid	RAB43
9.31e-198	0.463539	0.256	0.137	2e-193	Leydig&Peritubular myoid	LRIG3
1.18e-197	0.43355	0.29	0.166	2.54e-193	Leydig&Peritubular myoid	ACVR2B
2.09e-197	0.449036	0.225	0.114	4.49e-193	Leydig&Peritubular myoid	ENTREP3
2.24e-197	0.27346	0.114	0.034	4.81e-193	Leydig&Peritubular myoid	MT1E
3.05e-197	0.399671	0.241	0.126	6.55e-193	Leydig&Peritubular myoid	SSPN
3.95e-197	0.412383	0.402	0.26	8.49e-193	Leydig&Peritubular myoid	SORBS2
5.42e-197	0.471509	0.415	0.277	1.16e-192	Leydig&Peritubular myoid	TMTC1
6.06e-197	0.329281	0.117	0.036	1.3e-192	Leydig&Peritubular myoid	AMOT
1.12e-196	0.413865	0.266	0.145	2.41e-192	Leydig&Peritubular myoid	INKA2
1.51e-196	0.5014	0.41	0.271	3.24e-192	Leydig&Peritubular myoid	INSR
2.17e-196	0.355977	0.195	0.089	4.65e-192	Leydig&Peritubular myoid	SERPINE1
4.41e-196	0.262602	0.102	0.027	9.47e-192	Leydig&Peritubular myoid	ADRA2B
5.96e-196	0.440174	0.248	0.132	1.28e-191	Leydig&Peritubular myoid	IDH1
1.27e-195	0.445805	0.259	0.141	2.73e-191	Leydig&Peritubular myoid	PTGES2
1.65e-195	0.412269	0.234	0.121	3.54e-191	Leydig&Peritubular myoid	SSR3
1.68e-195	0.506447	0.362	0.228	3.61e-191	Leydig&Peritubular myoid	GNAI2
1.69e-195	0.420601	0.69	0.572	3.63e-191	Leydig&Peritubular myoid	MSI2
3.27e-195	0.384048	0.199	0.092	7.03e-191	Leydig&Peritubular myoid	ENPP1
4.64e-195	0.298694	0.151	0.058	9.97e-191	Leydig&Peritubular myoid	FGFR4
6.41e-195	0.398946	0.269	0.148	1.38e-190	Leydig&Peritubular myoid	ENSBTAG00000049217
7.55e-195	0.328549	0.253	0.133	1.62e-190	Leydig&Peritubular myoid	ITGA4
7.85e-195	0.42967	0.255	0.138	1.69e-190	Leydig&Peritubular myoid	CASTOR1
1.35e-194	0.279855	0.147	0.056	2.91e-190	Leydig&Peritubular myoid	JSP.1
1.55e-194	0.383955	0.245	0.13	3.32e-190	Leydig&Peritubular myoid	TSC22D1
1.82e-194	0.403671	0.23	0.118	3.92e-190	Leydig&Peritubular myoid	MRPL23
2.22e-194	0.277922	0.121	0.04	4.78e-190	Leydig&Peritubular myoid	C23H6orf141
2.29e-194	0.438472	0.312	0.185	4.91e-190	Leydig&Peritubular myoid	USP46
4.91e-194	0.3881	0.236	0.123	1.06e-189	Leydig&Peritubular myoid	CBX4
5.3e-194	0.297162	0.118	0.037	1.14e-189	Leydig&Peritubular myoid	TUBA1D
1.13e-193	0.449983	0.283	0.16	2.43e-189	Leydig&Peritubular myoid	EML3
1.72e-193	0.476383	0.478	0.337	3.69e-189	Leydig&Peritubular myoid	GPSM1
3.45e-193	0.363931	0.288	0.163	7.41e-189	Leydig&Peritubular myoid	IGFLR1
4.33e-193	0.504122	0.392	0.259	9.29e-189	Leydig&Peritubular myoid	COL16A1
9.9e-193	0.450591	0.527	0.39	2.13e-188	Leydig&Peritubular myoid	FGD5
1.3e-192	0.431778	0.441	0.295	2.8e-188	Leydig&Peritubular myoid	FYN
6.15e-192	0.288913	0.138	0.051	1.32e-187	Leydig&Peritubular myoid	AOC3
1.29e-191	0.458283	0.407	0.265	2.78e-187	Leydig&Peritubular myoid	TRANK1
1.41e-191	0.340598	0.193	0.088	3.03e-187	Leydig&Peritubular myoid	IL1R2
2.19e-191	0.388567	0.287	0.164	4.72e-187	Leydig&Peritubular myoid	HEXIM1
2.83e-191	0.318813	0.155	0.063	6.09e-187	Leydig&Peritubular myoid	ENSBTAG00000004586
4.39e-191	0.472901	0.586	0.464	9.43e-187	Leydig&Peritubular myoid	INPP5A
9.56e-191	0.421954	0.291	0.168	2.05e-186	Leydig&Peritubular myoid	NUMBL
3.59e-190	0.417126	0.396	0.255	7.7e-186	Leydig&Peritubular myoid	RBFA
4.24e-190	0.375411	0.168	0.072	9.11e-186	Leydig&Peritubular myoid	TMEM88B
5.93e-190	0.355588	0.198	0.093	1.27e-185	Leydig&Peritubular myoid	ENSBTAG00000050786
1.13e-189	0.416868	0.316	0.188	2.44e-185	Leydig&Peritubular myoid	DECR2
1.47e-189	0.336344	0.231	0.118	3.16e-185	Leydig&Peritubular myoid	DAB2
2.73e-189	0.424718	0.248	0.132	5.88e-185	Leydig&Peritubular myoid	MMP28
3.65e-189	0.396511	0.295	0.17	7.85e-185	Leydig&Peritubular myoid	ZFP36L2
5.2e-189	0.38	0.262	0.145	1.12e-184	Leydig&Peritubular myoid	ENSBTAG00000016928
5.96e-189	0.355749	0.231	0.118	1.28e-184	Leydig&Peritubular myoid	DTX4
6.78e-189	0.4609	0.412	0.276	1.46e-184	Leydig&Peritubular myoid	PTPA
8.55e-189	0.328349	0.137	0.052	1.84e-184	Leydig&Peritubular myoid	ENSBTAG00000054940
1.04e-188	0.374777	0.202	0.098	2.23e-184	Leydig&Peritubular myoid	GADD45A
4.15e-188	0.31688	0.146	0.058	8.91e-184	Leydig&Peritubular myoid	CHST2
6.72e-188	0.386938	0.293	0.169	1.44e-183	Leydig&Peritubular myoid	COPZ1
7.74e-188	0.397133	0.264	0.147	1.66e-183	Leydig&Peritubular myoid	FLOT1
1.57e-187	0.488341	0.25	0.137	3.38e-183	Leydig&Peritubular myoid	STX1A
1.74e-187	0.459289	0.26	0.144	3.74e-183	Leydig&Peritubular myoid	CAVIN1
1.94e-187	0.42252	0.317	0.192	4.17e-183	Leydig&Peritubular myoid	SSC4D
7.07e-187	0.45759	0.252	0.138	1.52e-182	Leydig&Peritubular myoid	CSDC2
1.51e-186	0.405887	0.218	0.109	3.24e-182	Leydig&Peritubular myoid	P2RX6
1.9e-186	0.43389	0.247	0.134	4.08e-182	Leydig&Peritubular myoid	PXDC1
2.47e-186	0.440865	0.416	0.28	5.31e-182	Leydig&Peritubular myoid	ASAP3
2.75e-186	0.400343	0.334	0.204	5.92e-182	Leydig&Peritubular myoid	ACTB
3.23e-186	0.481351	0.351	0.22	6.94e-182	Leydig&Peritubular myoid	GREB1
5.62e-186	0.464708	0.426	0.291	1.21e-181	Leydig&Peritubular myoid	CACNB2
7.9e-186	0.444807	0.624	0.491	1.7e-181	Leydig&Peritubular myoid	CTIF
1.66e-185	0.40724	0.36	0.226	3.57e-181	Leydig&Peritubular myoid	STAT3
1.95e-185	0.349819	0.168	0.074	4.19e-181	Leydig&Peritubular myoid	FZD8
2.07e-185	0.391664	0.278	0.158	4.46e-181	Leydig&Peritubular myoid	CDK4
2.43e-185	0.354981	0.227	0.118	5.23e-181	Leydig&Peritubular myoid	INAFM1
2.92e-185	0.29916	0.117	0.039	6.27e-181	Leydig&Peritubular myoid	OPTC
2.97e-185	0.406436	0.251	0.137	6.38e-181	Leydig&Peritubular myoid	SLC25A22
3.16e-185	0.429372	0.525	0.388	6.79e-181	Leydig&Peritubular myoid	SIN3A
4.52e-185	0.431642	0.322	0.195	9.72e-181	Leydig&Peritubular myoid	CARD19
5.47e-185	0.408096	0.59	0.457	1.17e-180	Leydig&Peritubular myoid	IGF1R
1.78e-184	0.400273	0.291	0.17	3.82e-180	Leydig&Peritubular myoid	NOTCH3
2.15e-184	0.356835	0.222	0.113	4.62e-180	Leydig&Peritubular myoid	NYX
2.76e-184	0.334869	0.192	0.091	5.93e-180	Leydig&Peritubular myoid	MGST3
4.75e-184	0.434731	0.357	0.227	1.02e-179	Leydig&Peritubular myoid	CTDSP2
5.66e-184	0.448269	0.439	0.303	1.22e-179	Leydig&Peritubular myoid	ZNF516
5.84e-184	0.34989	0.224	0.116	1.25e-179	Leydig&Peritubular myoid	SERTAD1
2.83e-183	0.435754	0.358	0.228	6.08e-179	Leydig&Peritubular myoid	MIB2
2.95e-183	0.369714	0.182	0.084	6.33e-179	Leydig&Peritubular myoid	MARVELD1
3.66e-183	0.487024	0.378	0.248	7.85e-179	Leydig&Peritubular myoid	TSC2
4.2e-183	0.469179	0.306	0.183	9.02e-179	Leydig&Peritubular myoid	FPGS
7.98e-183	0.428656	0.517	0.377	1.72e-178	Leydig&Peritubular myoid	MNT
1.01e-182	0.477284	0.182	0.085	2.17e-178	Leydig&Peritubular myoid	EMP1
1.26e-182	0.468258	0.308	0.185	2.7e-178	Leydig&Peritubular myoid	GTF3C5
1.31e-182	0.343488	0.171	0.076	2.82e-178	Leydig&Peritubular myoid	NES
2.78e-182	0.468201	0.436	0.3	5.98e-178	Leydig&Peritubular myoid	DPYSL2
2.88e-182	0.295155	0.183	0.082	6.18e-178	Leydig&Peritubular myoid	ENSBTAG00000016052
3.58e-182	0.387983	0.362	0.228	7.7e-178	Leydig&Peritubular myoid	NID2
4.29e-182	0.419214	0.278	0.16	9.23e-178	Leydig&Peritubular myoid	GBA1
7.23e-182	0.417926	0.34	0.211	1.55e-177	Leydig&Peritubular myoid	TARBP2
8.28e-182	0.422492	0.239	0.129	1.78e-177	Leydig&Peritubular myoid	TSPAN17
8.75e-182	0.394081	0.342	0.212	1.88e-177	Leydig&Peritubular myoid	SLC25A6
9.64e-182	0.391557	0.219	0.113	2.07e-177	Leydig&Peritubular myoid	MEX3A
1.17e-181	0.431948	0.33	0.204	2.52e-177	Leydig&Peritubular myoid	CDCA3
2.93e-181	0.366651	0.185	0.086	6.31e-177	Leydig&Peritubular myoid	ENSBTAG00000023752
4.25e-181	0.487599	0.338	0.212	9.14e-177	Leydig&Peritubular myoid	FGFR2
6.02e-181	0.430345	0.395	0.261	1.29e-176	Leydig&Peritubular myoid	ZNF687
9.15e-181	0.290387	0.195	0.093	1.97e-176	Leydig&Peritubular myoid	PLAGL1
1.81e-180	0.410188	0.275	0.157	3.89e-176	Leydig&Peritubular myoid	ANAPC15
2.65e-180	0.465041	0.317	0.194	5.69e-176	Leydig&Peritubular myoid	SCARB2
2.68e-180	0.444212	0.202	0.101	5.75e-176	Leydig&Peritubular myoid	SEMA3B
2.69e-180	0.394783	0.201	0.098	5.78e-176	Leydig&Peritubular myoid	DIPK1B
3.16e-180	0.456886	0.371	0.241	6.79e-176	Leydig&Peritubular myoid	ACVR1
3.54e-180	0.282695	0.178	0.08	7.61e-176	Leydig&Peritubular myoid	HOXD8
6.65e-180	0.334778	0.183	0.085	1.43e-175	Leydig&Peritubular myoid	FHL3
7.94e-180	0.446472	0.378	0.246	1.71e-175	Leydig&Peritubular myoid	HLF
8.53e-180	0.428462	0.348	0.22	1.83e-175	Leydig&Peritubular myoid	RAB31
1.11e-179	0.34145	0.232	0.121	2.39e-175	Leydig&Peritubular myoid	NFAM1
1.13e-179	0.442346	0.25	0.137	2.43e-175	Leydig&Peritubular myoid	ACSF2
1.23e-179	0.41211	0.401	0.267	2.64e-175	Leydig&Peritubular myoid	SEC24D
1.33e-179	0.419591	0.612	0.497	2.86e-175	Leydig&Peritubular myoid	RALGPS1
1.62e-179	0.410945	0.313	0.189	3.49e-175	Leydig&Peritubular myoid	ANKRD55
3.16e-179	0.442526	0.418	0.285	6.8e-175	Leydig&Peritubular myoid	JADE2
4.32e-179	0.363832	0.256	0.142	9.28e-175	Leydig&Peritubular myoid	HSPA1A
4.72e-179	0.429589	0.385	0.256	1.01e-174	Leydig&Peritubular myoid	VRK3
5.54e-179	0.350966	0.197	0.094	1.19e-174	Leydig&Peritubular myoid	ENSBTAG00000053833
9.77e-179	0.396596	0.266	0.15	2.1e-174	Leydig&Peritubular myoid	ILVBL
1e-178	0.50709	0.474	0.342	2.15e-174	Leydig&Peritubular myoid	PDE2A
1.75e-178	0.44632	0.432	0.298	3.77e-174	Leydig&Peritubular myoid	CCDC12
2.65e-178	0.470511	0.381	0.25	5.69e-174	Leydig&Peritubular myoid	AKAP12
4.99e-178	0.401499	0.337	0.211	1.07e-173	Leydig&Peritubular myoid	CIRBP
9.55e-178	0.407369	0.198	0.097	2.05e-173	Leydig&Peritubular myoid	YPEL4
9.91e-178	0.352574	0.253	0.137	2.13e-173	Leydig&Peritubular myoid	DUSP10
1.3e-177	0.426134	0.385	0.253	2.79e-173	Leydig&Peritubular myoid	ARSB
1.47e-177	0.364361	0.218	0.114	3.17e-173	Leydig&Peritubular myoid	PPT2
2.22e-177	0.349153	0.194	0.094	4.78e-173	Leydig&Peritubular myoid	CIDEA
3.4e-177	0.367001	0.228	0.121	7.32e-173	Leydig&Peritubular myoid	ZBTB12
4.36e-177	0.35708	0.176	0.081	9.38e-173	Leydig&Peritubular myoid	DTX3
6.74e-177	0.382243	0.224	0.118	1.45e-172	Leydig&Peritubular myoid	SLC2A4RG
6.96e-177	0.356528	0.15	0.063	1.5e-172	Leydig&Peritubular myoid	CCR10
8.25e-177	0.421963	0.536	0.393	1.77e-172	Leydig&Peritubular myoid	FILIP1L
8.84e-177	0.338765	0.217	0.112	1.9e-172	Leydig&Peritubular myoid	SMO
1.32e-176	0.351124	0.195	0.095	2.83e-172	Leydig&Peritubular myoid	SH3BGR
1.45e-176	0.345758	0.168	0.076	3.12e-172	Leydig&Peritubular myoid	CLEC3B
1.68e-176	0.380216	0.307	0.181	3.61e-172	Leydig&Peritubular myoid	ANKRD33B
3.21e-176	0.348376	0.2	0.099	6.9e-172	Leydig&Peritubular myoid	ELK1
5.72e-176	0.426568	0.416	0.286	1.23e-171	Leydig&Peritubular myoid	ITGA11
6.17e-176	0.431629	0.312	0.189	1.33e-171	Leydig&Peritubular myoid	LRRN2
6.18e-175	0.423321	0.343	0.218	1.33e-170	Leydig&Peritubular myoid	PWWP3A
1.1e-174	0.372559	0.324	0.198	2.36e-170	Leydig&Peritubular myoid	IFNAR1
1.62e-174	0.410952	0.313	0.19	3.48e-170	Leydig&Peritubular myoid	PIH1D1
2.5e-174	0.372902	0.171	0.078	5.37e-170	Leydig&Peritubular myoid	HYAL1
3.93e-174	0.36127	0.302	0.179	8.44e-170	Leydig&Peritubular myoid	NPSR1
5.57e-174	0.44622	0.477	0.344	1.2e-169	Leydig&Peritubular myoid	ZHX3
7.43e-174	0.409733	0.208	0.106	1.6e-169	Leydig&Peritubular myoid	ACTA2
8.83e-174	0.383506	0.313	0.192	1.9e-169	Leydig&Peritubular myoid	RAB1B
1.19e-173	0.365915	0.294	0.174	2.55e-169	Leydig&Peritubular myoid	JUNB
1.65e-173	0.32278	0.198	0.097	3.54e-169	Leydig&Peritubular myoid	TMEM140
2.25e-173	0.400177	0.363	0.236	4.83e-169	Leydig&Peritubular myoid	NEIL3
2.4e-173	0.406414	0.469	0.332	5.15e-169	Leydig&Peritubular myoid	PRICKLE2
3.09e-173	0.414446	0.178	0.085	6.63e-169	Leydig&Peritubular myoid	LCN12
4.77e-173	0.25741	0.12	0.043	1.02e-168	Leydig&Peritubular myoid	MAFB
8.52e-173	0.415203	0.254	0.141	1.83e-168	Leydig&Peritubular myoid	WNT6
1.81e-172	0.291613	0.148	0.061	3.89e-168	Leydig&Peritubular myoid	GDF11
1.88e-172	0.421161	0.5	0.368	4.04e-168	Leydig&Peritubular myoid	NTRK3
2.03e-172	0.398558	0.222	0.118	4.36e-168	Leydig&Peritubular myoid	MYLK2
2.19e-172	0.291749	0.137	0.054	4.7e-168	Leydig&Peritubular myoid	SCGB1A1
2.63e-172	0.385516	0.212	0.11	5.66e-168	Leydig&Peritubular myoid	IL17RA
4.51e-172	0.417306	0.278	0.163	9.68e-168	Leydig&Peritubular myoid	MTX1
4.78e-172	0.423911	0.214	0.112	1.03e-167	Leydig&Peritubular myoid	BCAM
1.96e-171	0.351596	0.241	0.133	4.21e-167	Leydig&Peritubular myoid	HSCB
3.03e-171	0.394675	0.313	0.192	6.52e-167	Leydig&Peritubular myoid	MTA2
3.82e-171	0.494638	0.46	0.332	8.2e-167	Leydig&Peritubular myoid	GRAMD4
6.82e-171	0.41018	0.365	0.238	1.46e-166	Leydig&Peritubular myoid	STXBP1
7.39e-171	0.44421	0.43	0.294	1.59e-166	Leydig&Peritubular myoid	SCD5
1.29e-170	0.32987	0.199	0.098	2.77e-166	Leydig&Peritubular myoid	CCND1
2.77e-170	0.406082	0.307	0.188	5.95e-166	Leydig&Peritubular myoid	UAP1
4.05e-170	0.448203	0.43	0.3	8.71e-166	Leydig&Peritubular myoid	JAKMIP3
4.54e-170	0.326408	0.14	0.058	9.76e-166	Leydig&Peritubular myoid	ADM
1.13e-169	0.475341	0.408	0.275	2.42e-165	Leydig&Peritubular myoid	WWTR1
3.7e-169	0.327294	0.278	0.162	7.95e-165	Leydig&Peritubular myoid	H4C2
7.18e-169	0.382623	0.208	0.107	1.54e-164	Leydig&Peritubular myoid	MAB21L3
7.62e-169	0.394215	0.245	0.138	1.64e-164	Leydig&Peritubular myoid	RCOR2
9e-169	0.412833	0.247	0.139	1.93e-164	Leydig&Peritubular myoid	SMOX
1.02e-168	0.456282	0.37	0.245	2.2e-164	Leydig&Peritubular myoid	USP5
1.35e-168	0.303359	0.207	0.104	2.89e-164	Leydig&Peritubular myoid	IL15
1.45e-168	0.367665	0.298	0.18	3.11e-164	Leydig&Peritubular myoid	METTL26
1.69e-168	0.399774	0.214	0.112	3.63e-164	Leydig&Peritubular myoid	FAM3D
2.04e-168	0.424281	0.42	0.286	4.39e-164	Leydig&Peritubular myoid	CDC14B
3.9e-168	0.433829	0.39	0.262	8.38e-164	Leydig&Peritubular myoid	VEPH1
5.66e-168	0.363455	0.302	0.183	1.22e-163	Leydig&Peritubular myoid	ARRB2
1.25e-167	0.331728	0.236	0.129	2.69e-163	Leydig&Peritubular myoid	TMEM198B
2.03e-167	0.35714	0.359	0.233	4.37e-163	Leydig&Peritubular myoid	OARD1
2.27e-167	0.460568	0.283	0.169	4.87e-163	Leydig&Peritubular myoid	MAFK
2.61e-167	0.349508	0.147	0.063	5.61e-163	Leydig&Peritubular myoid	PRICKLE3
3.64e-167	0.297522	0.282	0.162	7.82e-163	Leydig&Peritubular myoid	PLCXD3
8.01e-167	0.38641	0.572	0.445	1.72e-162	Leydig&Peritubular myoid	CIC
3.1e-166	0.277648	0.115	0.041	6.66e-162	Leydig&Peritubular myoid	IFI27L2
1.15e-165	0.374696	0.25	0.142	2.47e-161	Leydig&Peritubular myoid	DNAJC4
1.38e-165	0.366882	0.568	0.44	2.97e-161	Leydig&Peritubular myoid	PDZD2
1.93e-165	0.310378	0.222	0.118	4.16e-161	Leydig&Peritubular myoid	GADD45B
4.58e-165	0.388308	0.389	0.261	9.83e-161	Leydig&Peritubular myoid	KLF11
4.72e-165	0.387283	0.19	0.095	1.01e-160	Leydig&Peritubular myoid	P3H3
5.29e-165	0.414471	0.473	0.334	1.14e-160	Leydig&Peritubular myoid	SH3BP4
5.91e-165	0.436449	0.504	0.369	1.27e-160	Leydig&Peritubular myoid	MYO10
6.83e-165	0.350122	0.27	0.158	1.47e-160	Leydig&Peritubular myoid	GNAS.1
7.75e-165	0.408038	0.382	0.256	1.67e-160	Leydig&Peritubular myoid	USP36
8.85e-165	0.404368	0.236	0.131	1.9e-160	Leydig&Peritubular myoid	CLN6
3.08e-164	0.356926	0.164	0.075	6.61e-160	Leydig&Peritubular myoid	SNX33
4.64e-164	0.299136	0.157	0.07	9.97e-160	Leydig&Peritubular myoid	CEBPD
7.2e-164	0.371365	0.218	0.116	1.55e-159	Leydig&Peritubular myoid	CNTNAP1
7.51e-164	0.448072	0.38	0.25	1.61e-159	Leydig&Peritubular myoid	CPED1
2.3e-163	0.382342	0.267	0.156	4.93e-159	Leydig&Peritubular myoid	KHK
4.09e-163	0.54147	0.454	0.326	8.78e-159	Leydig&Peritubular myoid	MEGF6
4.65e-163	0.316482	0.287	0.17	1e-158	Leydig&Peritubular myoid	BTG1
5.36e-163	0.387504	0.291	0.176	1.15e-158	Leydig&Peritubular myoid	ISYNA1
6.86e-163	0.36455	0.293	0.177	1.47e-158	Leydig&Peritubular myoid	CKS1B
6.93e-163	0.366044	0.117	0.043	1.49e-158	Leydig&Peritubular myoid	CCN2
8.56e-163	0.432702	0.442	0.315	1.84e-158	Leydig&Peritubular myoid	IGF2R
1.53e-162	0.250327	0.135	0.054	3.29e-158	Leydig&Peritubular myoid	HMOX1
1.69e-162	0.422531	0.319	0.201	3.64e-158	Leydig&Peritubular myoid	GPR108
2.12e-162	0.422529	0.441	0.312	4.55e-158	Leydig&Peritubular myoid	MINDY4
2.6e-162	0.395202	0.433	0.302	5.58e-158	Leydig&Peritubular myoid	MBOAT7
3.15e-162	0.358292	0.26	0.15	6.76e-158	Leydig&Peritubular myoid	CLEC11A
3.25e-162	0.405223	0.284	0.17	6.99e-158	Leydig&Peritubular myoid	TCP11L2
3.32e-162	0.436347	0.546	0.412	7.12e-158	Leydig&Peritubular myoid	SSBP3
4.04e-162	0.411539	0.358	0.235	8.67e-158	Leydig&Peritubular myoid	DDX59
6.51e-162	0.43014	0.32	0.201	1.4e-157	Leydig&Peritubular myoid	SLC41A3
8.9e-162	0.37181	0.209	0.11	1.91e-157	Leydig&Peritubular myoid	FKBP9
9.02e-162	0.357642	0.36	0.233	1.94e-157	Leydig&Peritubular myoid	BCL6
1.12e-161	0.265246	0.138	0.057	2.41e-157	Leydig&Peritubular myoid	FOXD2
4.32e-161	0.280489	0.154	0.069	9.29e-157	Leydig&Peritubular myoid	ID3
4.72e-161	0.395424	0.284	0.17	1.01e-156	Leydig&Peritubular myoid	SLX1A
4.74e-161	0.372567	0.201	0.104	1.02e-156	Leydig&Peritubular myoid	DDAH2
6.56e-161	0.379519	0.296	0.181	1.41e-156	Leydig&Peritubular myoid	KIFC2
9.14e-161	0.38845	0.292	0.177	1.96e-156	Leydig&Peritubular myoid	FAXC
1.21e-160	0.335807	0.197	0.1	2.59e-156	Leydig&Peritubular myoid	STAT5A
1.24e-160	0.309681	0.214	0.112	2.67e-156	Leydig&Peritubular myoid	IGLON5
1.44e-160	0.424172	0.422	0.296	3.1e-156	Leydig&Peritubular myoid	STK40
1.65e-160	0.334187	0.231	0.127	3.54e-156	Leydig&Peritubular myoid	CREB3L4
1.88e-160	0.255454	0.126	0.049	4.03e-156	Leydig&Peritubular myoid	ENSBTAG00000053806
2.27e-160	0.416609	0.353	0.23	4.88e-156	Leydig&Peritubular myoid	SCLY
2.65e-160	0.447008	0.42	0.295	5.69e-156	Leydig&Peritubular myoid	TTYH3
2.93e-160	0.283913	0.113	0.041	6.3e-156	Leydig&Peritubular myoid	SFTPC
3.2e-160	0.418059	0.317	0.199	6.89e-156	Leydig&Peritubular myoid	ATOSB
3.95e-160	0.449449	0.519	0.383	8.5e-156	Leydig&Peritubular myoid	LRRFIP1
7.5e-160	0.36448	0.237	0.133	1.61e-155	Leydig&Peritubular myoid	MRPL4
1e-159	0.369012	0.299	0.182	2.15e-155	Leydig&Peritubular myoid	CTTNBP2NL
1.31e-159	0.397671	0.263	0.154	2.82e-155	Leydig&Peritubular myoid	TCAF1
1.55e-159	0.364209	0.289	0.175	3.34e-155	Leydig&Peritubular myoid	FXR2
1.83e-159	0.393762	0.428	0.296	3.93e-155	Leydig&Peritubular myoid	MAP3K12
1.88e-159	0.339474	0.165	0.077	4.04e-155	Leydig&Peritubular myoid	B3GNT9
1.91e-159	0.418638	0.464	0.336	4.11e-155	Leydig&Peritubular myoid	MORN1
2.02e-159	0.26103	0.13	0.052	4.34e-155	Leydig&Peritubular myoid	ENSBTAG00000050686
2.83e-159	0.446069	0.308	0.192	6.08e-155	Leydig&Peritubular myoid	COBLL1
2.83e-159	0.386247	0.364	0.24	6.09e-155	Leydig&Peritubular myoid	MEPCE
4.43e-159	0.300937	0.14	0.059	9.53e-155	Leydig&Peritubular myoid	CX3CL1
5.77e-159	0.400472	0.224	0.123	1.24e-154	Leydig&Peritubular myoid	IL11RA
9.55e-159	0.27499	0.103	0.034	2.05e-154	Leydig&Peritubular myoid	IFITM5
1.12e-158	0.457533	0.319	0.203	2.4e-154	Leydig&Peritubular myoid	SUN2
2.02e-158	0.372922	0.269	0.16	4.33e-154	Leydig&Peritubular myoid	HDAC10
2.68e-158	0.369252	0.302	0.186	5.75e-154	Leydig&Peritubular myoid	ATP10D
6.11e-158	0.330124	0.247	0.139	1.31e-153	Leydig&Peritubular myoid	RAB3IL1
6.16e-158	0.28719	0.132	0.054	1.32e-153	Leydig&Peritubular myoid	SLC30A2
1.07e-157	0.355854	0.186	0.094	2.3e-153	Leydig&Peritubular myoid	VAMP5
1.24e-157	0.315989	0.215	0.116	2.67e-153	Leydig&Peritubular myoid	INO80B
1.27e-157	0.295578	0.197	0.1	2.73e-153	Leydig&Peritubular myoid	MUSK
2.04e-157	0.378766	0.27	0.16	4.38e-153	Leydig&Peritubular myoid	HSPE1
4.42e-157	0.437811	0.444	0.317	9.49e-153	Leydig&Peritubular myoid	LRIG1
4.43e-157	0.413175	0.491	0.362	9.52e-153	Leydig&Peritubular myoid	CORO7
5.57e-157	0.448286	0.273	0.164	1.2e-152	Leydig&Peritubular myoid	SLC22A5
7.77e-157	0.32058	0.199	0.104	1.67e-152	Leydig&Peritubular myoid	EMC9
1.75e-156	0.415632	0.235	0.132	3.76e-152	Leydig&Peritubular myoid	RHBDF1
3.2e-156	0.373958	0.34	0.219	6.88e-152	Leydig&Peritubular myoid	FKBP2
3.99e-156	0.41952	0.266	0.157	8.56e-152	Leydig&Peritubular myoid	FLNC
4.4e-156	0.397366	0.264	0.157	9.45e-152	Leydig&Peritubular myoid	PNKD
7.35e-156	0.263154	0.129	0.052	1.58e-151	Leydig&Peritubular myoid	HOXC5
9.01e-156	0.389481	0.507	0.376	1.94e-151	Leydig&Peritubular myoid	EXT1
9.1e-156	0.26615	0.102	0.034	1.96e-151	Leydig&Peritubular myoid	APOD
1.17e-155	0.375398	0.219	0.119	2.52e-151	Leydig&Peritubular myoid	KLHL22
1.26e-155	0.433843	0.212	0.113	2.71e-151	Leydig&Peritubular myoid	DAGLA
1.3e-155	0.387475	0.415	0.282	2.79e-151	Leydig&Peritubular myoid	BCAR1
6.51e-155	0.371427	0.287	0.174	1.4e-150	Leydig&Peritubular myoid	RHBDF2
1.34e-154	0.490366	0.366	0.246	2.88e-150	Leydig&Peritubular myoid	EMID1
1.56e-154	0.362441	0.335	0.216	3.34e-150	Leydig&Peritubular myoid	BRD4
2.1e-154	0.372405	0.219	0.12	4.51e-150	Leydig&Peritubular myoid	MPG
4.09e-154	0.367486	0.36	0.238	8.8e-150	Leydig&Peritubular myoid	POLR2A
4.58e-154	0.358347	0.237	0.134	9.83e-150	Leydig&Peritubular myoid	CCDC107
5.03e-154	0.364891	0.194	0.1	1.08e-149	Leydig&Peritubular myoid	MATN1
5.6e-154	0.384876	0.445	0.319	1.2e-149	Leydig&Peritubular myoid	RALGPS2
7.46e-154	0.372939	0.479	0.345	1.6e-149	Leydig&Peritubular myoid	KLF13
1.49e-153	0.400163	0.301	0.187	3.2e-149	Leydig&Peritubular myoid	NUTF2
2.04e-153	0.418345	0.239	0.136	4.39e-149	Leydig&Peritubular myoid	CD99
3.26e-153	0.473114	0.379	0.254	7e-149	Leydig&Peritubular myoid	LAMA1
4.18e-153	0.38523	0.266	0.158	8.98e-149	Leydig&Peritubular myoid	TULP2
4.29e-153	0.365458	0.307	0.194	9.22e-149	Leydig&Peritubular myoid	YWHAG
5.86e-153	0.291017	0.137	0.058	1.26e-148	Leydig&Peritubular myoid	ENSBTAG00000049173
1.29e-152	0.333042	0.242	0.138	2.77e-148	Leydig&Peritubular myoid	DNAJC14
1.34e-152	0.310829	0.159	0.075	2.88e-148	Leydig&Peritubular myoid	TREX1
2.56e-152	0.350692	0.209	0.113	5.51e-148	Leydig&Peritubular myoid	GLYCTK
3.64e-152	0.365564	0.327	0.211	7.82e-148	Leydig&Peritubular myoid	ANKRD50
4.03e-152	0.388267	0.213	0.117	8.65e-148	Leydig&Peritubular myoid	SEPTIN5
5.19e-152	0.31891	0.159	0.074	1.11e-147	Leydig&Peritubular myoid	PGF
5.75e-152	0.340849	0.251	0.146	1.24e-147	Leydig&Peritubular myoid	PRRG2
6.12e-152	0.380746	0.365	0.245	1.32e-147	Leydig&Peritubular myoid	PGM5
8.15e-152	0.379197	0.335	0.216	1.75e-147	Leydig&Peritubular myoid	ZNF395
1.03e-151	0.302767	0.328	0.207	2.22e-147	Leydig&Peritubular myoid	RGS22
5.77e-151	0.306202	0.211	0.114	1.24e-146	Leydig&Peritubular myoid	GPSM3
1.01e-150	0.385592	0.333	0.216	2.16e-146	Leydig&Peritubular myoid	SNAPC2
1.16e-150	0.3195	0.189	0.098	2.5e-146	Leydig&Peritubular myoid	TSPAN31
1.27e-150	0.355386	0.291	0.179	2.72e-146	Leydig&Peritubular myoid	FUZ
1.43e-150	0.350949	0.186	0.096	3.07e-146	Leydig&Peritubular myoid	HS3ST1
3.53e-150	0.296161	0.184	0.094	7.59e-146	Leydig&Peritubular myoid	TXNL4A
3.56e-150	0.372792	0.378	0.257	7.65e-146	Leydig&Peritubular myoid	MAP2K1
6.17e-150	0.331576	0.171	0.084	1.33e-145	Leydig&Peritubular myoid	P3H4
8.01e-150	0.368742	0.214	0.118	1.72e-145	Leydig&Peritubular myoid	ANXA5
8.42e-150	0.282447	0.101	0.035	1.81e-145	Leydig&Peritubular myoid	BGN
9.05e-150	0.40516	0.321	0.204	1.94e-145	Leydig&Peritubular myoid	TRIM62
9.35e-150	0.326607	0.235	0.134	2.01e-145	Leydig&Peritubular myoid	KLRB1
2.29e-149	0.369217	0.226	0.126	4.92e-145	Leydig&Peritubular myoid	AR
4.26e-149	0.299207	0.176	0.087	9.15e-145	Leydig&Peritubular myoid	CYS1
5.32e-149	0.293268	0.266	0.156	1.14e-144	Leydig&Peritubular myoid	NDST3
5.36e-149	0.425055	0.287	0.178	1.15e-144	Leydig&Peritubular myoid	CYB5R3
7.54e-149	0.338694	0.186	0.095	1.62e-144	Leydig&Peritubular myoid	HRC
8.94e-149	0.407987	0.358	0.24	1.92e-144	Leydig&Peritubular myoid	PPP1R12C
9.68e-149	0.385511	0.389	0.266	2.08e-144	Leydig&Peritubular myoid	ATP2B4
1.16e-148	0.357818	0.287	0.174	2.5e-144	Leydig&Peritubular myoid	GNG2
1.31e-148	0.269073	0.102	0.036	2.82e-144	Leydig&Peritubular myoid	PHLDA3
1.35e-148	0.35416	0.471	0.347	2.9e-144	Leydig&Peritubular myoid	SSBP2
1.72e-148	0.383569	0.457	0.331	3.7e-144	Leydig&Peritubular myoid	ASAP2
1.74e-148	0.290804	0.25	0.145	3.75e-144	Leydig&Peritubular myoid	SMAD9
2.67e-148	0.307996	0.18	0.091	5.74e-144	Leydig&Peritubular myoid	CDR2L
4.38e-148	0.278699	0.233	0.131	9.41e-144	Leydig&Peritubular myoid	PPP1R18
4.55e-148	0.406723	0.271	0.164	9.78e-144	Leydig&Peritubular myoid	JDP2
6.34e-148	0.357146	0.497	0.365	1.36e-143	Leydig&Peritubular myoid	RIN3
7e-148	0.293768	0.167	0.082	1.5e-143	Leydig&Peritubular myoid	DUSP6
7.15e-148	0.381425	0.433	0.307	1.54e-143	Leydig&Peritubular myoid	SP1
8.71e-148	0.383612	0.378	0.257	1.87e-143	Leydig&Peritubular myoid	WIPI1
1.25e-147	0.39666	0.228	0.13	2.69e-143	Leydig&Peritubular myoid	C21H14orf132
1.29e-147	0.393947	0.153	0.072	2.76e-143	Leydig&Peritubular myoid	TAGLN
1.39e-147	0.268678	0.138	0.061	2.99e-143	Leydig&Peritubular myoid	ENSBTAG00000050580
1.45e-147	0.354957	0.207	0.113	3.12e-143	Leydig&Peritubular myoid	CDC42EP1
1.7e-147	0.464824	0.301	0.191	3.65e-143	Leydig&Peritubular myoid	NR4A1
2.01e-147	0.402949	0.312	0.199	4.32e-143	Leydig&Peritubular myoid	CCNJL
2.92e-147	0.317721	0.286	0.177	6.27e-143	Leydig&Peritubular myoid	CHCHD7
6.88e-147	0.321094	0.2	0.108	1.48e-142	Leydig&Peritubular myoid	SDR39U1
7.43e-147	0.298769	0.13	0.055	1.6e-142	Leydig&Peritubular myoid	SLC22A17
8.58e-147	0.37075	0.351	0.234	1.84e-142	Leydig&Peritubular myoid	ING2
1.31e-146	0.358663	0.332	0.215	2.82e-142	Leydig&Peritubular myoid	SDC2
1.46e-146	0.312122	0.228	0.127	3.13e-142	Leydig&Peritubular myoid	TMEM51
1.49e-146	0.286421	0.156	0.074	3.19e-142	Leydig&Peritubular myoid	TOMM40L
1.59e-146	0.39326	0.567	0.448	3.41e-142	Leydig&Peritubular myoid	ARHGEF10L
1.73e-146	0.27018	0.137	0.06	3.71e-142	Leydig&Peritubular myoid	MAGED2
1.94e-146	0.350335	0.19	0.1	4.16e-142	Leydig&Peritubular myoid	NT5C1A
1.97e-146	0.301466	0.124	0.051	4.24e-142	Leydig&Peritubular myoid	SERPING1
2.5e-146	0.395177	0.346	0.23	5.38e-142	Leydig&Peritubular myoid	SLC3A2
4.96e-146	0.436307	0.432	0.307	1.07e-141	Leydig&Peritubular myoid	NAV1
5.22e-146	0.378531	0.289	0.18	1.12e-141	Leydig&Peritubular myoid	TP53BP2
8.25e-146	0.321044	0.415	0.289	1.77e-141	Leydig&Peritubular myoid	SLX4IP
1.28e-145	0.396366	0.299	0.188	2.74e-141	Leydig&Peritubular myoid	GIT1
1.28e-145	0.317426	0.32	0.204	2.75e-141	Leydig&Peritubular myoid	COTL1
1.78e-145	0.30785	0.184	0.095	3.83e-141	Leydig&Peritubular myoid	INHBA
1.83e-145	0.362473	0.347	0.23	3.94e-141	Leydig&Peritubular myoid	PIM3
2.02e-145	0.317012	0.167	0.081	4.35e-141	Leydig&Peritubular myoid	MMP14
2.12e-145	0.28789	0.197	0.105	4.57e-141	Leydig&Peritubular myoid	EMD
2.15e-145	0.284744	0.161	0.077	4.62e-141	Leydig&Peritubular myoid	ZNF467
2.32e-145	0.309657	0.206	0.112	4.99e-141	Leydig&Peritubular myoid	PPP1R15A
2.79e-145	0.314313	0.302	0.19	5.99e-141	Leydig&Peritubular myoid	HNRNPA1
4.57e-145	0.363961	0.284	0.176	9.83e-141	Leydig&Peritubular myoid	TRMT61A
4.67e-145	0.250262	0.146	0.066	1e-140	Leydig&Peritubular myoid	BOLA-NC1
5.46e-145	0.406128	0.382	0.261	1.17e-140	Leydig&Peritubular myoid	CYHR1
5.68e-145	0.405711	0.307	0.196	1.22e-140	Leydig&Peritubular myoid	PDXK
7.13e-145	0.450598	0.464	0.349	1.53e-140	Leydig&Peritubular myoid	CHN2
1.17e-144	0.346531	0.337	0.221	2.5e-140	Leydig&Peritubular myoid	PALD1
1.26e-144	0.387149	0.217	0.12	2.72e-140	Leydig&Peritubular myoid	MYOCD
1.47e-144	0.388537	0.336	0.221	3.16e-140	Leydig&Peritubular myoid	SGSM1
3.45e-144	0.25331	0.138	0.061	7.42e-140	Leydig&Peritubular myoid	IER3
3.63e-144	0.328547	0.192	0.099	7.79e-140	Leydig&Peritubular myoid	AGPAT2
6.43e-144	0.321424	0.244	0.143	1.38e-139	Leydig&Peritubular myoid	TMEM256
9.75e-144	0.348673	0.275	0.169	2.09e-139	Leydig&Peritubular myoid	PYM1
1.22e-143	0.411559	0.437	0.318	2.61e-139	Leydig&Peritubular myoid	TRIOBP
2.25e-143	0.37161	0.241	0.142	4.84e-139	Leydig&Peritubular myoid	ENSBTAG00000050249
4.24e-143	0.35067	0.219	0.124	9.1e-139	Leydig&Peritubular myoid	NOSTRIN
4.71e-143	0.359967	0.304	0.194	1.01e-138	Leydig&Peritubular myoid	EIF1
6.17e-143	0.373794	0.261	0.158	1.33e-138	Leydig&Peritubular myoid	ZNF436
6.49e-143	0.365823	0.271	0.167	1.4e-138	Leydig&Peritubular myoid	WDR4
1.12e-142	0.390749	0.421	0.301	2.41e-138	Leydig&Peritubular myoid	POR
1.19e-142	0.263476	0.171	0.085	2.55e-138	Leydig&Peritubular myoid	IER5L
1.94e-142	0.415201	0.271	0.166	4.16e-138	Leydig&Peritubular myoid	ASIC4
2.39e-142	0.38806	0.493	0.371	5.14e-138	Leydig&Peritubular myoid	TEAD1
2.4e-142	0.413276	0.336	0.223	5.17e-138	Leydig&Peritubular myoid	TRAF7
3.58e-142	0.333246	0.281	0.173	7.69e-138	Leydig&Peritubular myoid	VAMP1
3.67e-142	0.25188	0.127	0.054	7.89e-138	Leydig&Peritubular myoid	ENSBTAG00000050012
3.81e-142	0.335307	0.216	0.12	8.2e-138	Leydig&Peritubular myoid	IL4I1
3.85e-142	0.375905	0.274	0.169	8.27e-138	Leydig&Peritubular myoid	PEF1
7.3e-142	0.38263	0.286	0.179	1.57e-137	Leydig&Peritubular myoid	PRICKLE4
7.53e-142	0.398351	0.261	0.159	1.62e-137	Leydig&Peritubular myoid	RAPGEF3
7.94e-142	0.402603	0.526	0.401	1.71e-137	Leydig&Peritubular myoid	TTC7A
2.21e-141	0.38137	0.442	0.322	4.75e-137	Leydig&Peritubular myoid	COL14A1
2.55e-141	0.38617	0.485	0.367	5.47e-137	Leydig&Peritubular myoid	CARM1
2.58e-141	0.337398	0.185	0.096	5.53e-137	Leydig&Peritubular myoid	CSRP2
3.07e-141	0.317001	0.243	0.142	6.59e-137	Leydig&Peritubular myoid	HSPA1L
3.41e-141	0.397897	0.274	0.169	7.33e-137	Leydig&Peritubular myoid	KLHL21
5.13e-141	0.259222	0.145	0.068	1.1e-136	Leydig&Peritubular myoid	ANG2
6.97e-141	0.33332	0.388	0.262	1.5e-136	Leydig&Peritubular myoid	MBP
8.45e-141	0.313938	0.152	0.072	1.82e-136	Leydig&Peritubular myoid	EXOC3L4
1.1e-140	0.340825	0.256	0.153	2.37e-136	Leydig&Peritubular myoid	KLF9
1.15e-140	0.394104	0.307	0.197	2.48e-136	Leydig&Peritubular myoid	SLC9A1
1.29e-140	0.425476	0.395	0.276	2.76e-136	Leydig&Peritubular myoid	PPFIBP1
1.47e-140	0.325214	0.336	0.221	3.16e-136	Leydig&Peritubular myoid	CCDC96
1.88e-140	0.371831	0.314	0.203	4.04e-136	Leydig&Peritubular myoid	DYNC2I2
2.47e-140	0.361749	0.373	0.255	5.31e-136	Leydig&Peritubular myoid	TOB2
2.73e-140	0.293183	0.187	0.099	5.88e-136	Leydig&Peritubular myoid	COX7A1
4.16e-140	0.341962	0.305	0.193	8.95e-136	Leydig&Peritubular myoid	SYN3
6.22e-140	0.3486	0.275	0.169	1.34e-135	Leydig&Peritubular myoid	ZBTB22
6.34e-140	0.43055	0.229	0.134	1.36e-135	Leydig&Peritubular myoid	CYP27A1
7.33e-140	0.35917	0.241	0.142	1.58e-135	Leydig&Peritubular myoid	SEMA4C
7.36e-140	0.311945	0.276	0.17	1.58e-135	Leydig&Peritubular myoid	KLF6
9.18e-140	0.336504	0.182	0.096	1.97e-135	Leydig&Peritubular myoid	MPST
9.26e-140	0.369898	0.252	0.152	1.99e-135	Leydig&Peritubular myoid	GLIPR2
9.6e-140	0.346762	0.307	0.197	2.06e-135	Leydig&Peritubular myoid	POLD2
1.04e-139	0.293668	0.155	0.075	2.24e-135	Leydig&Peritubular myoid	FZD1
1.2e-139	0.368357	0.357	0.238	2.58e-135	Leydig&Peritubular myoid	EPHA2
1.34e-139	0.41557	0.301	0.193	2.88e-135	Leydig&Peritubular myoid	ABCC3
2.7e-139	0.435805	0.265	0.164	5.79e-135	Leydig&Peritubular myoid	PRODH
3.35e-139	0.332652	0.25	0.149	7.2e-135	Leydig&Peritubular myoid	ENSBTAG00000043974
3.43e-139	0.388222	0.262	0.159	7.38e-135	Leydig&Peritubular myoid	LSM4
5.39e-139	0.31191	0.186	0.098	1.16e-134	Leydig&Peritubular myoid	IRF9
5.75e-139	0.339904	0.214	0.121	1.23e-134	Leydig&Peritubular myoid	ANKRD40
7.72e-139	0.278055	0.122	0.051	1.66e-134	Leydig&Peritubular myoid	TULP1
2.67e-138	0.28745	0.172	0.087	5.73e-134	Leydig&Peritubular myoid	EMP3
2.86e-138	0.261796	0.134	0.06	6.15e-134	Leydig&Peritubular myoid	LPL
4.32e-138	0.411049	0.307	0.199	9.29e-134	Leydig&Peritubular myoid	RASSF1
4.44e-138	0.410305	0.345	0.233	9.55e-134	Leydig&Peritubular myoid	COQ8A
7.93e-138	0.271992	0.132	0.058	1.7e-133	Leydig&Peritubular myoid	CDX1
8.73e-138	0.367636	0.265	0.164	1.88e-133	Leydig&Peritubular myoid	PARP3
9.07e-138	0.412616	0.315	0.206	1.95e-133	Leydig&Peritubular myoid	THBS3
1.08e-137	0.300824	0.236	0.137	2.31e-133	Leydig&Peritubular myoid	MAF
1.24e-137	0.357899	0.142	0.066	2.67e-133	Leydig&Peritubular myoid	LCAT
1.46e-137	0.39848	0.358	0.245	3.13e-133	Leydig&Peritubular myoid	CHST15
1.54e-137	0.324425	0.367	0.25	3.31e-133	Leydig&Peritubular myoid	GSK3A
1.73e-137	0.385165	0.305	0.198	3.71e-133	Leydig&Peritubular myoid	KLC2
2.35e-137	0.333328	0.169	0.086	5.05e-133	Leydig&Peritubular myoid	GP1BB
2.84e-137	0.385062	0.364	0.248	6.11e-133	Leydig&Peritubular myoid	DOCK6
5.35e-137	0.373697	0.246	0.147	1.15e-132	Leydig&Peritubular myoid	CBX6
6.92e-137	0.338121	0.212	0.12	1.49e-132	Leydig&Peritubular myoid	ENSBTAG00000054829
7.13e-137	0.341112	0.318	0.207	1.53e-132	Leydig&Peritubular myoid	MRPS18B
1.09e-136	0.365516	0.536	0.42	2.35e-132	Leydig&Peritubular myoid	EVL
1.17e-136	0.293597	0.197	0.107	2.52e-132	Leydig&Peritubular myoid	SEMA5B
1.83e-136	0.384085	0.24	0.144	3.92e-132	Leydig&Peritubular myoid	CD151
1.95e-136	0.381638	0.409	0.289	4.19e-132	Leydig&Peritubular myoid	SH3RF1
2.48e-136	0.342762	0.255	0.154	5.32e-132	Leydig&Peritubular myoid	TMEM198
2.7e-136	0.354247	0.275	0.171	5.81e-132	Leydig&Peritubular myoid	HSPD1
3.01e-136	0.26943	0.181	0.095	6.46e-132	Leydig&Peritubular myoid	RPL23A
3.03e-136	0.330145	0.201	0.111	6.52e-132	Leydig&Peritubular myoid	CNN3
3.99e-136	0.352307	0.353	0.238	8.57e-132	Leydig&Peritubular myoid	PIK3R2
4.15e-136	0.336355	0.237	0.14	8.93e-132	Leydig&Peritubular myoid	PLAT
8.34e-136	0.338767	0.203	0.112	1.79e-131	Leydig&Peritubular myoid	LRRC74B
1.58e-135	0.313123	0.249	0.149	3.41e-131	Leydig&Peritubular myoid	PPP1R15B
1.69e-135	0.368247	0.24	0.143	3.62e-131	Leydig&Peritubular myoid	ENSBTAG00000049082
1.8e-135	0.350471	0.42	0.301	3.87e-131	Leydig&Peritubular myoid	TSHZ2
1.81e-135	0.34884	0.349	0.236	3.9e-131	Leydig&Peritubular myoid	UBE2M
1.98e-135	0.312575	0.267	0.162	4.26e-131	Leydig&Peritubular myoid	PTGIS
2.19e-135	0.288441	0.231	0.133	4.7e-131	Leydig&Peritubular myoid	ABCC9
2.39e-135	0.392588	0.439	0.316	5.14e-131	Leydig&Peritubular myoid	MBNL2
3.23e-135	0.37329	0.392	0.275	6.94e-131	Leydig&Peritubular myoid	DAPK1
3.29e-135	0.343303	0.322	0.212	7.08e-131	Leydig&Peritubular myoid	TBC1D10B
5.33e-135	0.285142	0.175	0.091	1.14e-130	Leydig&Peritubular myoid	LGI4
5.48e-135	0.37771	0.371	0.254	1.18e-130	Leydig&Peritubular myoid	PRKAR2B
5.77e-135	0.257714	0.159	0.078	1.24e-130	Leydig&Peritubular myoid	FKBPL
1.12e-134	0.33904	0.296	0.189	2.41e-130	Leydig&Peritubular myoid	PMM1
1.18e-134	0.25636	0.145	0.069	2.55e-130	Leydig&Peritubular myoid	ID1
1.53e-134	0.366784	0.412	0.294	3.3e-130	Leydig&Peritubular myoid	TRPS1
1.63e-134	0.296858	0.243	0.145	3.5e-130	Leydig&Peritubular myoid	HINFP
1.63e-134	0.360797	0.48	0.363	3.51e-130	Leydig&Peritubular myoid	PLEKHA6
1.97e-134	0.31877	0.256	0.156	4.24e-130	Leydig&Peritubular myoid	THAP11
3.81e-134	0.273903	0.18	0.095	8.18e-130	Leydig&Peritubular myoid	WBP1
4.11e-134	0.258861	0.135	0.062	8.83e-130	Leydig&Peritubular myoid	TAP2
4.53e-134	0.281939	0.164	0.083	9.74e-130	Leydig&Peritubular myoid	ANKRD34A
4.56e-134	0.376963	0.141	0.065	9.8e-130	Leydig&Peritubular myoid	MAOB
4.94e-134	0.324061	0.235	0.139	1.06e-129	Leydig&Peritubular myoid	RESF1
7.3e-134	0.361772	0.266	0.166	1.57e-129	Leydig&Peritubular myoid	AAMP
8.48e-134	0.297755	0.228	0.132	1.82e-129	Leydig&Peritubular myoid	STX16
1.02e-133	0.281249	0.279	0.174	2.2e-129	Leydig&Peritubular myoid	TUBB
1.09e-133	0.358272	0.213	0.121	2.35e-129	Leydig&Peritubular myoid	CLSTN3
2.06e-133	0.363239	0.221	0.129	4.43e-129	Leydig&Peritubular myoid	CLCF1
2.31e-133	0.296791	0.131	0.059	4.96e-129	Leydig&Peritubular myoid	DES
2.32e-133	0.350132	0.3	0.194	4.98e-129	Leydig&Peritubular myoid	PRCC
2.46e-133	0.363284	0.251	0.153	5.3e-129	Leydig&Peritubular myoid	PIAS3
3.32e-133	0.353705	0.508	0.382	7.13e-129	Leydig&Peritubular myoid	RIN2
4.07e-133	0.34494	0.422	0.303	8.75e-129	Leydig&Peritubular myoid	LRCH1
4.69e-133	0.332008	0.196	0.108	1.01e-128	Leydig&Peritubular myoid	IRF1
5.08e-133	0.397602	0.309	0.202	1.09e-128	Leydig&Peritubular myoid	TNFRSF8
6.38e-133	0.363999	0.439	0.323	1.37e-128	Leydig&Peritubular myoid	ARAP1
1.12e-132	0.379748	0.238	0.142	2.4e-128	Leydig&Peritubular myoid	TPM2
1.13e-132	0.297972	0.13	0.058	2.43e-128	Leydig&Peritubular myoid	SLC26A10
2.12e-132	0.350733	0.357	0.243	4.55e-128	Leydig&Peritubular myoid	TBC1D17
3.15e-132	0.266156	0.245	0.146	6.76e-128	Leydig&Peritubular myoid	CXADR
3.74e-132	0.3865	0.293	0.189	8.03e-128	Leydig&Peritubular myoid	NOS3
4.35e-132	0.304848	0.319	0.209	9.36e-128	Leydig&Peritubular myoid	ENSBTAG00000026836
4.71e-132	0.314436	0.235	0.139	1.01e-127	Leydig&Peritubular myoid	SETMAR
3.41e-131	0.347845	0.262	0.161	7.33e-127	Leydig&Peritubular myoid	RASIP1
3.78e-131	0.317755	0.261	0.161	8.12e-127	Leydig&Peritubular myoid	SCAND1
6.29e-131	0.373705	0.55	0.436	1.35e-126	Leydig&Peritubular myoid	IQSEC1
6.89e-131	0.408684	0.376	0.263	1.48e-126	Leydig&Peritubular myoid	PLXNB2
9.12e-131	0.312113	0.428	0.298	1.96e-126	Leydig&Peritubular myoid	KIRREL1
1.29e-130	0.309752	0.228	0.134	2.77e-126	Leydig&Peritubular myoid	PMVK
1.52e-130	0.323935	0.268	0.166	3.27e-126	Leydig&Peritubular myoid	SFXN2
3.41e-130	0.331613	0.28	0.178	7.32e-126	Leydig&Peritubular myoid	LRRC17
3.83e-130	0.346055	0.219	0.127	8.22e-126	Leydig&Peritubular myoid	SLC12A9
4.51e-130	0.307787	0.21	0.12	9.7e-126	Leydig&Peritubular myoid	KIAA2013
6.93e-130	0.250771	0.115	0.049	1.49e-125	Leydig&Peritubular myoid	RTL5
7.36e-130	0.328551	0.343	0.231	1.58e-125	Leydig&Peritubular myoid	TOMM40
7.5e-130	0.347399	0.377	0.261	1.61e-125	Leydig&Peritubular myoid	ARMC5
8.05e-130	0.30997	0.283	0.18	1.73e-125	Leydig&Peritubular myoid	HEXIM2
8.86e-130	0.318428	0.289	0.184	1.9e-125	Leydig&Peritubular myoid	LDLRAP1
1e-129	0.314996	0.217	0.126	2.16e-125	Leydig&Peritubular myoid	RPS12
1.1e-129	0.315207	0.305	0.198	2.36e-125	Leydig&Peritubular myoid	HSPA8
1.15e-129	0.32925	0.4	0.279	2.47e-125	Leydig&Peritubular myoid	HK1
2.17e-129	0.36525	0.263	0.163	4.67e-125	Leydig&Peritubular myoid	SH3D21
3.41e-129	0.40249	0.409	0.295	7.33e-125	Leydig&Peritubular myoid	DLG4
3.41e-129	0.30178	0.186	0.101	7.34e-125	Leydig&Peritubular myoid	FKBP10
5.65e-129	0.317857	0.197	0.11	1.21e-124	Leydig&Peritubular myoid	ARAF
5.66e-129	0.360253	0.172	0.092	1.22e-124	Leydig&Peritubular myoid	HSD3B7
8.56e-129	0.258235	0.151	0.074	1.84e-124	Leydig&Peritubular myoid	C1R
1.37e-128	0.352126	0.325	0.216	2.95e-124	Leydig&Peritubular myoid	SPAG7
1.7e-128	0.392212	0.418	0.299	3.66e-124	Leydig&Peritubular myoid	ROR1
2.2e-128	0.416508	0.358	0.248	4.73e-124	Leydig&Peritubular myoid	RNF144A
2.7e-128	0.36042	0.231	0.137	5.79e-124	Leydig&Peritubular myoid	FBXL6
3.32e-128	0.353527	0.512	0.399	7.14e-124	Leydig&Peritubular myoid	GALNT18
9.37e-128	0.270895	0.157	0.079	2.01e-123	Leydig&Peritubular myoid	TSPYL2
2.43e-127	0.255044	0.22	0.127	5.22e-123	Leydig&Peritubular myoid	RHOJ
2.51e-127	0.256037	0.125	0.056	5.38e-123	Leydig&Peritubular myoid	GSTM1.1
3.87e-127	0.256521	0.167	0.086	8.31e-123	Leydig&Peritubular myoid	PCDH12
4.14e-127	0.331805	0.202	0.115	8.9e-123	Leydig&Peritubular myoid	ATP23
6.01e-127	0.299082	0.133	0.062	1.29e-122	Leydig&Peritubular myoid	GPR162
6.7e-127	0.291263	0.304	0.197	1.44e-122	Leydig&Peritubular myoid	PIM1
8.55e-127	0.250551	0.182	0.097	1.84e-122	Leydig&Peritubular myoid	LY86
9.24e-127	0.378484	0.372	0.262	1.98e-122	Leydig&Peritubular myoid	MLXIP
9.37e-127	0.346254	0.274	0.174	2.01e-122	Leydig&Peritubular myoid	SLC25A1
1.38e-126	0.280468	0.178	0.096	2.97e-122	Leydig&Peritubular myoid	KLHL15
1.41e-126	0.381326	0.282	0.182	3.04e-122	Leydig&Peritubular myoid	SLC1A7
1.57e-126	0.280761	0.167	0.088	3.37e-122	Leydig&Peritubular myoid	GSTA4
1.57e-126	0.362264	0.307	0.201	3.37e-122	Leydig&Peritubular myoid	KCNQ4
1.8e-126	0.327716	0.289	0.186	3.87e-122	Leydig&Peritubular myoid	RPP40
2.14e-126	0.406655	0.238	0.145	4.6e-122	Leydig&Peritubular myoid	SLC19A1
3.01e-126	0.379308	0.342	0.236	6.47e-122	Leydig&Peritubular myoid	TTC39A
3.05e-126	0.28252	0.286	0.182	6.55e-122	Leydig&Peritubular myoid	ANXA6
9.49e-126	0.307884	0.615	0.501	2.04e-121	Leydig&Peritubular myoid	ARHGEF3
2.13e-125	0.314336	0.37	0.257	4.58e-121	Leydig&Peritubular myoid	FIZ1
3.29e-125	0.308849	0.152	0.077	7.06e-121	Leydig&Peritubular myoid	EFNB1
7.51e-125	0.349345	0.297	0.195	1.61e-120	Leydig&Peritubular myoid	LLGL1
8.27e-125	0.303611	0.104	0.042	1.78e-120	Leydig&Peritubular myoid	PNMT
9.31e-125	0.423017	0.295	0.193	2e-120	Leydig&Peritubular myoid	SPEG
1.21e-124	0.364487	0.326	0.219	2.6e-120	Leydig&Peritubular myoid	WFDC1
1.5e-124	0.327649	0.222	0.132	3.23e-120	Leydig&Peritubular myoid	UGCG
2.8e-124	0.396708	0.423	0.311	6.03e-120	Leydig&Peritubular myoid	CCDC146
3.09e-124	0.383834	0.512	0.408	6.64e-120	Leydig&Peritubular myoid	MVB12B
3.48e-124	0.344487	0.337	0.229	7.48e-120	Leydig&Peritubular myoid	ENSBTAG00000055281
5.39e-124	0.32636	0.567	0.441	1.16e-119	Leydig&Peritubular myoid	CMSS1
5.68e-124	0.318039	0.234	0.142	1.22e-119	Leydig&Peritubular myoid	IRF2BPL
6.92e-124	0.294841	0.212	0.124	1.49e-119	Leydig&Peritubular myoid	ISCA2
9.91e-124	0.304567	0.224	0.133	2.13e-119	Leydig&Peritubular myoid	STRA8
1.04e-123	0.330632	0.194	0.109	2.24e-119	Leydig&Peritubular myoid	KIF12
1.1e-123	0.272357	0.322	0.215	2.37e-119	Leydig&Peritubular myoid	H4C8
1.19e-123	0.371506	0.262	0.166	2.57e-119	Leydig&Peritubular myoid	PEX5
1.49e-123	0.30302	0.185	0.103	3.19e-119	Leydig&Peritubular myoid	RAPGEFL1
1.6e-123	0.332067	0.305	0.201	3.44e-119	Leydig&Peritubular myoid	LAPTM4B
1.78e-123	0.300136	0.192	0.108	3.83e-119	Leydig&Peritubular myoid	B3GAT3
1.96e-123	0.331986	0.437	0.321	4.2e-119	Leydig&Peritubular myoid	MBNL1
2.09e-123	0.310222	0.218	0.127	4.5e-119	Leydig&Peritubular myoid	ITGA5
2.42e-123	0.305103	0.294	0.191	5.19e-119	Leydig&Peritubular myoid	RBM8A
2.9e-123	0.300073	0.242	0.148	6.24e-119	Leydig&Peritubular myoid	C8H9orf43
3.24e-123	0.327046	0.32	0.214	6.96e-119	Leydig&Peritubular myoid	RBIS
7.23e-123	0.287109	0.272	0.172	1.55e-118	Leydig&Peritubular myoid	NAT9
9.24e-123	0.297599	0.37	0.257	1.99e-118	Leydig&Peritubular myoid	LAMA2
1.09e-122	0.320536	0.341	0.232	2.34e-118	Leydig&Peritubular myoid	NAIF1
1.49e-122	0.345255	0.285	0.185	3.19e-118	Leydig&Peritubular myoid	VASH1
1.58e-122	0.340114	0.229	0.138	3.39e-118	Leydig&Peritubular myoid	SLC52A2
2.1e-122	0.321735	0.21	0.122	4.52e-118	Leydig&Peritubular myoid	SELENON
2.62e-122	0.284122	0.107	0.044	5.64e-118	Leydig&Peritubular myoid	CSF3
2.67e-122	0.369944	0.53	0.423	5.73e-118	Leydig&Peritubular myoid	GNG7
5.8e-122	0.326075	0.274	0.175	1.25e-117	Leydig&Peritubular myoid	AMZ1
7.46e-122	0.271797	0.188	0.104	1.6e-117	Leydig&Peritubular myoid	TAGLN2
7.48e-122	0.324173	0.285	0.182	1.61e-117	Leydig&Peritubular myoid	ADGRA1
1.08e-121	0.277618	0.166	0.088	2.33e-117	Leydig&Peritubular myoid	KLK4
1.44e-121	0.314199	0.122	0.055	3.1e-117	Leydig&Peritubular myoid	ENTPD2
1.64e-121	0.295324	0.229	0.138	3.52e-117	Leydig&Peritubular myoid	PIERCE1
2.04e-121	0.325448	0.216	0.127	4.37e-117	Leydig&Peritubular myoid	POLD4
2.53e-121	0.393978	0.387	0.278	5.43e-117	Leydig&Peritubular myoid	MAPK1
2.87e-121	0.299679	0.297	0.195	6.16e-117	Leydig&Peritubular myoid	FAM72A
3.38e-121	0.302732	0.177	0.097	7.27e-117	Leydig&Peritubular myoid	SWSAP1
6.33e-121	0.283385	0.255	0.158	1.36e-116	Leydig&Peritubular myoid	SLC1A5
7.26e-121	0.303894	0.231	0.141	1.56e-116	Leydig&Peritubular myoid	ANKRD39
7.73e-121	0.307501	0.179	0.098	1.66e-116	Leydig&Peritubular myoid	CACNB3
8.34e-121	0.351523	0.402	0.287	1.79e-116	Leydig&Peritubular myoid	SCARB1
9.26e-121	0.262297	0.165	0.087	1.99e-116	Leydig&Peritubular myoid	PRDX2
1.05e-120	0.320866	0.218	0.13	2.26e-116	Leydig&Peritubular myoid	RUSC1
1.87e-120	0.331532	0.37	0.262	4.01e-116	Leydig&Peritubular myoid	NPAS2
2.11e-120	0.310787	0.187	0.105	4.53e-116	Leydig&Peritubular myoid	ENSBTAG00000050791
2.49e-120	0.356853	0.309	0.208	5.35e-116	Leydig&Peritubular myoid	BIN3
2.74e-120	0.375218	0.395	0.287	5.88e-116	Leydig&Peritubular myoid	NUDCD3
3.63e-120	0.335687	0.279	0.18	7.81e-116	Leydig&Peritubular myoid	ARHGEF9
4.87e-120	0.296359	0.305	0.202	1.05e-115	Leydig&Peritubular myoid	SPSB3
6.03e-120	0.310277	0.348	0.24	1.3e-115	Leydig&Peritubular myoid	MAZ
6.3e-120	0.285875	0.215	0.127	1.35e-115	Leydig&Peritubular myoid	ZNF213
6.85e-120	0.294191	0.155	0.08	1.47e-115	Leydig&Peritubular myoid	SELENBP1
8.4e-120	0.252742	0.124	0.057	1.81e-115	Leydig&Peritubular myoid	DCLK3
9.35e-120	0.318471	0.222	0.134	2.01e-115	Leydig&Peritubular myoid	PANX1
1.54e-119	0.369422	0.417	0.307	3.3e-115	Leydig&Peritubular myoid	ADGRL1
1.79e-119	0.32862	0.526	0.415	3.84e-115	Leydig&Peritubular myoid	APBB2
2.05e-119	0.296182	0.234	0.143	4.41e-115	Leydig&Peritubular myoid	KICS2
2.34e-119	0.344151	0.37	0.261	5.04e-115	Leydig&Peritubular myoid	PCED1B
2.54e-119	0.307443	0.294	0.193	5.46e-115	Leydig&Peritubular myoid	MAX
3.81e-119	0.328604	0.268	0.171	8.2e-115	Leydig&Peritubular myoid	NABP2
4.25e-119	0.32807	0.232	0.141	9.14e-115	Leydig&Peritubular myoid	TLE5
4.73e-119	0.320976	0.246	0.152	1.02e-114	Leydig&Peritubular myoid	GRIA3
4.89e-119	0.354819	0.256	0.161	1.05e-114	Leydig&Peritubular myoid	RBMS2
6.26e-119	0.388839	0.304	0.202	1.35e-114	Leydig&Peritubular myoid	ABCA1
9.33e-119	0.252573	0.169	0.09	2.01e-114	Leydig&Peritubular myoid	CIART
9.7e-119	0.312417	0.247	0.154	2.08e-114	Leydig&Peritubular myoid	KLHL36
9.99e-119	0.339246	0.408	0.29	2.15e-114	Leydig&Peritubular myoid	EEIG1
1.08e-118	0.281896	0.216	0.129	2.33e-114	Leydig&Peritubular myoid	RAB3A
2.34e-118	0.277301	0.242	0.149	5.03e-114	Leydig&Peritubular myoid	C10H14orf119
2.6e-118	0.30409	0.303	0.202	5.59e-114	Leydig&Peritubular myoid	NR2F6
3.21e-118	0.369664	0.332	0.227	6.91e-114	Leydig&Peritubular myoid	ACOX3
3.6e-118	0.320489	0.27	0.174	7.74e-114	Leydig&Peritubular myoid	DIPK2A
4.52e-118	0.328295	0.482	0.369	9.71e-114	Leydig&Peritubular myoid	SCAF8
4.65e-118	0.303024	0.325	0.219	9.99e-114	Leydig&Peritubular myoid	FAH
5.58e-118	0.324512	0.198	0.114	1.2e-113	Leydig&Peritubular myoid	SLC39A4
1.05e-117	0.36952	0.156	0.082	2.26e-113	Leydig&Peritubular myoid	ENDOU
1.16e-117	0.315353	0.317	0.214	2.5e-113	Leydig&Peritubular myoid	NAMPT
1.34e-117	0.301341	0.179	0.097	2.88e-113	Leydig&Peritubular myoid	PDE6C
2.34e-117	0.277781	0.186	0.105	5.02e-113	Leydig&Peritubular myoid	PRAF2
2.36e-117	0.292659	0.249	0.156	5.08e-113	Leydig&Peritubular myoid	HSPB6
2.57e-117	0.32363	0.234	0.144	5.52e-113	Leydig&Peritubular myoid	MRPS26
3.24e-117	0.258194	0.201	0.114	6.96e-113	Leydig&Peritubular myoid	DPYS
3.78e-117	0.285446	0.238	0.147	8.12e-113	Leydig&Peritubular myoid	MSRB1
4.5e-117	0.335727	0.351	0.245	9.67e-113	Leydig&Peritubular myoid	HSD11B1L
5.6e-117	0.34011	0.392	0.279	1.2e-112	Leydig&Peritubular myoid	ARHGEF28
6.1e-117	0.271915	0.267	0.171	1.31e-112	Leydig&Peritubular myoid	CUTA
8.76e-117	0.289735	0.153	0.079	1.88e-112	Leydig&Peritubular myoid	CMKLR2
8.95e-117	0.30086	0.422	0.307	1.92e-112	Leydig&Peritubular myoid	CRYZL1
1.06e-116	0.346999	0.311	0.21	2.27e-112	Leydig&Peritubular myoid	NUB1
1.09e-116	0.300772	0.255	0.161	2.35e-112	Leydig&Peritubular myoid	SOX12
1.16e-116	0.275035	0.374	0.264	2.49e-112	Leydig&Peritubular myoid	NFYA
1.17e-116	0.307574	0.243	0.15	2.51e-112	Leydig&Peritubular myoid	LOXL3
1.32e-116	0.335429	0.385	0.274	2.84e-112	Leydig&Peritubular myoid	VCL
1.73e-116	0.291036	0.289	0.189	3.72e-112	Leydig&Peritubular myoid	PIGP
2.9e-116	0.327676	0.311	0.209	6.24e-112	Leydig&Peritubular myoid	RASA3
3.99e-116	0.311564	0.251	0.158	8.58e-112	Leydig&Peritubular myoid	TXN2
4.67e-116	0.403717	0.25	0.159	1e-111	Leydig&Peritubular myoid	GAS6
6.61e-116	0.314196	0.288	0.189	1.42e-111	Leydig&Peritubular myoid	ZNF446
6.75e-116	0.307392	0.237	0.146	1.45e-111	Leydig&Peritubular myoid	PCTP
6.88e-116	0.300684	0.292	0.193	1.48e-111	Leydig&Peritubular myoid	C1GALT1
9.16e-116	0.305169	0.276	0.179	1.97e-111	Leydig&Peritubular myoid	BZW2
1.04e-115	0.346209	0.331	0.226	2.23e-111	Leydig&Peritubular myoid	TTLL12
1.06e-115	0.274412	0.226	0.138	2.27e-111	Leydig&Peritubular myoid	LAMTOR4
1.06e-115	0.263421	0.221	0.133	2.27e-111	Leydig&Peritubular myoid	UQCR11
2.48e-115	0.322272	0.124	0.058	5.33e-111	Leydig&Peritubular myoid	ENSBTAG00000053524
2.76e-115	0.351188	0.42	0.312	5.93e-111	Leydig&Peritubular myoid	AP2A1
4.84e-115	0.259683	0.171	0.093	1.04e-110	Leydig&Peritubular myoid	SFXN3
4.9e-115	0.290871	0.209	0.124	1.05e-110	Leydig&Peritubular myoid	LAMTOR2
4.98e-115	0.266477	0.18	0.101	1.07e-110	Leydig&Peritubular myoid	AMMECR1
6.12e-115	0.284704	0.238	0.148	1.31e-110	Leydig&Peritubular myoid	KCNG3
1.23e-114	0.325004	0.336	0.233	2.64e-110	Leydig&Peritubular myoid	ARFGAP3
1.37e-114	0.255034	0.252	0.158	2.95e-110	Leydig&Peritubular myoid	C16H1orf53
1.38e-114	0.331424	0.279	0.182	2.96e-110	Leydig&Peritubular myoid	TMEM63B
1.39e-114	0.345133	0.35	0.245	2.99e-110	Leydig&Peritubular myoid	TFEB
1.74e-114	0.329151	0.296	0.197	3.74e-110	Leydig&Peritubular myoid	D2HGDH
1.9e-114	0.31918	0.272	0.175	4.09e-110	Leydig&Peritubular myoid	FAM114A1
1.99e-114	0.277581	0.27	0.173	4.28e-110	Leydig&Peritubular myoid	ENSBTAG00000050122
3.7e-114	0.266658	0.192	0.11	7.94e-110	Leydig&Peritubular myoid	MPV17L2
3.97e-114	0.294557	0.22	0.131	8.54e-110	Leydig&Peritubular myoid	TPPP3
4.29e-114	0.278332	0.226	0.138	9.21e-110	Leydig&Peritubular myoid	CCNG2
4.53e-114	0.402877	0.408	0.299	9.73e-110	Leydig&Peritubular myoid	EML1
5.21e-114	0.351606	0.294	0.196	1.12e-109	Leydig&Peritubular myoid	POFUT2
5.55e-114	0.255846	0.146	0.075	1.19e-109	Leydig&Peritubular myoid	C4A
6.52e-114	0.374405	0.231	0.144	1.4e-109	Leydig&Peritubular myoid	LANCL3
7.57e-114	0.389695	0.131	0.065	1.63e-109	Leydig&Peritubular myoid	PRKAG3
9.53e-114	0.299919	0.377	0.269	2.05e-109	Leydig&Peritubular myoid	RNF150
9.61e-114	0.280297	0.342	0.233	2.07e-109	Leydig&Peritubular myoid	WIPF1
1.08e-113	0.330593	0.251	0.158	2.33e-109	Leydig&Peritubular myoid	CS
1.17e-113	0.279002	0.178	0.099	2.52e-109	Leydig&Peritubular myoid	ENSBTAG00000052690
1.24e-113	0.381004	0.31	0.207	2.66e-109	Leydig&Peritubular myoid	ADCYAP1R1
1.72e-113	0.306895	0.277	0.18	3.69e-109	Leydig&Peritubular myoid	MICOS13
1.87e-113	0.284715	0.284	0.186	4.01e-109	Leydig&Peritubular myoid	GRIN3A
1.92e-113	0.325409	0.348	0.246	4.14e-109	Leydig&Peritubular myoid	NT5DC2
2.1e-113	0.291342	0.154	0.082	4.52e-109	Leydig&Peritubular myoid	FXYD1
4.43e-113	0.280632	0.414	0.301	9.52e-109	Leydig&Peritubular myoid	MAPK10
4.86e-113	0.312352	0.181	0.103	1.04e-108	Leydig&Peritubular myoid	ACY1
5.03e-113	0.276881	0.192	0.111	1.08e-108	Leydig&Peritubular myoid	BCORL1
5.07e-113	0.314783	0.278	0.181	1.09e-108	Leydig&Peritubular myoid	VCAN
8.75e-113	0.357964	0.358	0.254	1.88e-108	Leydig&Peritubular myoid	FGD6
9.19e-113	0.316369	0.335	0.232	1.98e-108	Leydig&Peritubular myoid	CFL1
9.89e-113	0.263729	0.243	0.15	2.13e-108	Leydig&Peritubular myoid	KCNJ3
9.95e-113	0.293563	0.272	0.176	2.14e-108	Leydig&Peritubular myoid	RPS11
1.04e-112	0.34415	0.227	0.139	2.23e-108	Leydig&Peritubular myoid	UPB1
1.08e-112	0.2875	0.26	0.167	2.33e-108	Leydig&Peritubular myoid	C7H19orf67
1.38e-112	0.266071	0.339	0.232	2.96e-108	Leydig&Peritubular myoid	ADCY3
1.53e-112	0.337182	0.423	0.308	3.3e-108	Leydig&Peritubular myoid	CD82
1.62e-112	0.315426	0.218	0.132	3.48e-108	Leydig&Peritubular myoid	IL15RA
1.66e-112	0.292474	0.205	0.121	3.57e-108	Leydig&Peritubular myoid	ANKRD35
1.68e-112	0.344274	0.379	0.271	3.61e-108	Leydig&Peritubular myoid	GAREM1
1.94e-112	0.270288	0.302	0.202	4.17e-108	Leydig&Peritubular myoid	COPE
2e-112	0.355139	0.32	0.22	4.3e-108	Leydig&Peritubular myoid	ABCB8
2.47e-112	0.265235	0.218	0.132	5.31e-108	Leydig&Peritubular myoid	TMEM187
2.54e-112	0.334212	0.381	0.273	5.47e-108	Leydig&Peritubular myoid	FOXO1
2.65e-112	0.346753	0.448	0.338	5.7e-108	Leydig&Peritubular myoid	SVIL
4.29e-112	0.304189	0.296	0.198	9.22e-108	Leydig&Peritubular myoid	TMEM219
4.86e-112	0.319461	0.488	0.378	1.04e-107	Leydig&Peritubular myoid	ABL1
5.8e-112	0.261943	0.297	0.196	1.25e-107	Leydig&Peritubular myoid	PIK3R1
6.25e-112	0.350289	0.357	0.252	1.34e-107	Leydig&Peritubular myoid	ZBTB7A
1.89e-111	0.25163	0.123	0.059	4.06e-107	Leydig&Peritubular myoid	S100A11
2e-111	0.303484	0.215	0.131	4.29e-107	Leydig&Peritubular myoid	GOSR2
2.04e-111	0.328733	0.295	0.198	4.39e-107	Leydig&Peritubular myoid	IZUMO4
4.2e-111	0.2971	0.178	0.101	9.03e-107	Leydig&Peritubular myoid	RSAD1
5.86e-111	0.389137	0.268	0.174	1.26e-106	Leydig&Peritubular myoid	TSPAN11
9.44e-111	0.343792	0.29	0.194	2.03e-106	Leydig&Peritubular myoid	PLXDC1
1.04e-110	0.341066	0.265	0.173	2.23e-106	Leydig&Peritubular myoid	L3MBTL3
1.13e-110	0.261428	0.209	0.125	2.42e-106	Leydig&Peritubular myoid	STX4
1.66e-110	0.318201	0.267	0.174	3.57e-106	Leydig&Peritubular myoid	GCLC
2.29e-110	0.299142	0.224	0.137	4.91e-106	Leydig&Peritubular myoid	BLOC1S3
3.57e-110	0.289237	0.207	0.123	7.67e-106	Leydig&Peritubular myoid	GARIN1A
3.82e-110	0.397157	0.447	0.34	8.2e-106	Leydig&Peritubular myoid	MICAL3
4.09e-110	0.361778	0.204	0.121	8.79e-106	Leydig&Peritubular myoid	VGLL3
4.65e-110	0.3084	0.316	0.216	9.99e-106	Leydig&Peritubular myoid	UBALD1
6.37e-110	0.291695	0.18	0.1	1.37e-105	Leydig&Peritubular myoid	ENSBTAG00000049620
7.03e-110	0.26006	0.187	0.107	1.51e-105	Leydig&Peritubular myoid	RASAL3
8.28e-110	0.278151	0.266	0.172	1.78e-105	Leydig&Peritubular myoid	DRAP1
1e-109	0.298618	0.774	0.689	2.15e-105	Leydig&Peritubular myoid	ND5
1.16e-109	0.32894	0.311	0.212	2.49e-105	Leydig&Peritubular myoid	FLII
1.34e-109	0.350316	0.353	0.25	2.87e-105	Leydig&Peritubular myoid	MICALL1
1.35e-109	0.272325	0.231	0.143	2.91e-105	Leydig&Peritubular myoid	PPDPF
1.44e-109	0.29262	0.231	0.143	3.1e-105	Leydig&Peritubular myoid	ILK
1.83e-109	0.322406	0.546	0.439	3.94e-105	Leydig&Peritubular myoid	RERE
1.92e-109	0.281005	0.3	0.202	4.12e-105	Leydig&Peritubular myoid	ENSBTAG00000045892
1.92e-109	0.321843	0.247	0.158	4.13e-105	Leydig&Peritubular myoid	C17H4orf46
1.96e-109	0.299145	0.317	0.215	4.22e-105	Leydig&Peritubular myoid	TMOD1
2.23e-109	0.335971	0.385	0.279	4.78e-105	Leydig&Peritubular myoid	KAT2B
3.79e-109	0.289559	0.205	0.123	8.15e-105	Leydig&Peritubular myoid	FANCE
4.86e-109	0.344338	0.251	0.162	1.04e-104	Leydig&Peritubular myoid	NR5A1
5.56e-109	0.289932	0.228	0.142	1.2e-104	Leydig&Peritubular myoid	IRF3
5.6e-109	0.29839	0.251	0.16	1.2e-104	Leydig&Peritubular myoid	RPL18
5.77e-109	0.273541	0.249	0.158	1.24e-104	Leydig&Peritubular myoid	FAM89B
8.48e-109	0.295979	0.208	0.126	1.82e-104	Leydig&Peritubular myoid	ANGPTL2
9.9e-109	0.286667	0.313	0.213	2.13e-104	Leydig&Peritubular myoid	PAOX
1.15e-108	0.294762	0.257	0.165	2.48e-104	Leydig&Peritubular myoid	SMAD1
1.25e-108	0.394845	0.373	0.27	2.69e-104	Leydig&Peritubular myoid	FAM107A
1.4e-108	0.278817	0.366	0.256	3e-104	Leydig&Peritubular myoid	NCOA7
1.5e-108	0.323275	0.354	0.25	3.23e-104	Leydig&Peritubular myoid	PCNX3
1.72e-108	0.267116	0.26	0.167	3.69e-104	Leydig&Peritubular myoid	HS3ST3B1
2.13e-108	0.370769	0.351	0.251	4.57e-104	Leydig&Peritubular myoid	ADAMTS7
2.23e-108	0.285691	0.183	0.105	4.8e-104	Leydig&Peritubular myoid	EFEMP2
3.58e-108	0.293738	0.25	0.16	7.69e-104	Leydig&Peritubular myoid	TDG
4.47e-108	0.274308	0.259	0.165	9.61e-104	Leydig&Peritubular myoid	ARHGEF2
4.5e-108	0.289755	0.264	0.172	9.68e-104	Leydig&Peritubular myoid	MPND
4.73e-108	0.306005	0.238	0.149	1.02e-103	Leydig&Peritubular myoid	MAFF
5.46e-108	0.32429	0.381	0.276	1.17e-103	Leydig&Peritubular myoid	ENSBTAG00000049964
6.06e-108	0.307919	0.29	0.194	1.3e-103	Leydig&Peritubular myoid	GOLGA2
6.06e-108	0.312454	0.326	0.226	1.3e-103	Leydig&Peritubular myoid	VPS9D1
6.37e-108	0.308928	0.291	0.195	1.37e-103	Leydig&Peritubular myoid	STX6
9.5e-108	0.355035	0.246	0.158	2.04e-103	Leydig&Peritubular myoid	VILL
1.06e-107	0.297118	0.248	0.159	2.28e-103	Leydig&Peritubular myoid	ANKRD16
1.23e-107	0.358141	0.315	0.218	2.64e-103	Leydig&Peritubular myoid	CLIC4
1.47e-107	0.309755	0.338	0.236	3.16e-103	Leydig&Peritubular myoid	HUNK
1.48e-107	0.279181	0.2	0.119	3.18e-103	Leydig&Peritubular myoid	CDK16
1.51e-107	0.264917	0.129	0.064	3.24e-103	Leydig&Peritubular myoid	CCN1
1.67e-107	0.277902	0.361	0.256	3.59e-103	Leydig&Peritubular myoid	ZNF444
1.78e-107	0.278808	0.27	0.176	3.84e-103	Leydig&Peritubular myoid	C29H11orf68
2.55e-107	0.287737	0.349	0.246	5.48e-103	Leydig&Peritubular myoid	DDIT3
2.57e-107	0.344107	0.272	0.18	5.52e-103	Leydig&Peritubular myoid	NFE2L2
3.55e-107	0.281897	0.171	0.097	7.64e-103	Leydig&Peritubular myoid	ENSBTAG00000031214
4.76e-107	0.284825	0.165	0.091	1.02e-102	Leydig&Peritubular myoid	MAP6D1
4.8e-107	0.281913	0.157	0.086	1.03e-102	Leydig&Peritubular myoid	TUBA1A
5.79e-107	0.30922	0.338	0.235	1.24e-102	Leydig&Peritubular myoid	FGF1
5.92e-107	0.322258	0.296	0.2	1.27e-102	Leydig&Peritubular myoid	MGAT1
6.09e-107	0.284523	0.319	0.218	1.31e-102	Leydig&Peritubular myoid	EIF4B
6.45e-107	0.259511	0.266	0.173	1.39e-102	Leydig&Peritubular myoid	PPP1R3E
7.32e-107	0.314092	0.339	0.238	1.57e-102	Leydig&Peritubular myoid	CTDNEP1
1.2e-106	0.30806	0.216	0.133	2.59e-102	Leydig&Peritubular myoid	MYL6
1.41e-106	0.287226	0.118	0.056	3.04e-102	Leydig&Peritubular myoid	HAP1
5.25e-106	0.295619	0.235	0.149	1.13e-101	Leydig&Peritubular myoid	MRPL38
7.09e-106	0.294929	0.271	0.179	1.52e-101	Leydig&Peritubular myoid	RAB4B
8.39e-106	0.292274	0.233	0.147	1.8e-101	Leydig&Peritubular myoid	YWHAB
9.02e-106	0.267606	0.232	0.146	1.94e-101	Leydig&Peritubular myoid	SMDT1
9.53e-106	0.28244	0.232	0.146	2.05e-101	Leydig&Peritubular myoid	RNASEH2A
1.51e-105	0.3184	0.267	0.174	3.24e-101	Leydig&Peritubular myoid	HCFC1
2.58e-105	0.353324	0.345	0.245	5.54e-101	Leydig&Peritubular myoid	CPNE5
3.18e-105	0.33915	0.417	0.301	6.83e-101	Leydig&Peritubular myoid	SYNE3
4.49e-105	0.311914	0.25	0.162	9.65e-101	Leydig&Peritubular myoid	ISCU
4.7e-105	0.268698	0.221	0.137	1.01e-100	Leydig&Peritubular myoid	NPC2
6.32e-105	0.315856	0.432	0.324	1.36e-100	Leydig&Peritubular myoid	NISCH
7.42e-105	0.300321	0.235	0.15	1.6e-100	Leydig&Peritubular myoid	GUCY1A1
1.16e-104	0.30075	0.292	0.197	2.49e-100	Leydig&Peritubular myoid	GABBR1
1.62e-104	0.254664	0.256	0.165	3.48e-100	Leydig&Peritubular myoid	H3-3A
3.31e-104	0.307207	0.297	0.202	7.12e-100	Leydig&Peritubular myoid	RAB5B
3.82e-104	0.252219	0.155	0.085	8.21e-100	Leydig&Peritubular myoid	DNASE2
4.54e-104	0.319063	0.547	0.444	9.76e-100	Leydig&Peritubular myoid	THRB
5.85e-104	0.336954	0.236	0.151	1.26e-99	Leydig&Peritubular myoid	G6PD
6.14e-104	0.264213	0.354	0.25	1.32e-99	Leydig&Peritubular myoid	MEF2C
7.39e-104	0.335153	0.245	0.156	1.59e-99	Leydig&Peritubular myoid	LMCD1
7.57e-104	0.293589	0.197	0.118	1.63e-99	Leydig&Peritubular myoid	SYNPO2L
8.11e-104	0.294274	0.233	0.148	1.74e-99	Leydig&Peritubular myoid	DMAC2L
1.01e-103	0.254039	0.128	0.064	2.16e-99	Leydig&Peritubular myoid	SLC11A1
1.18e-103	0.291133	0.357	0.254	2.54e-99	Leydig&Peritubular myoid	MLLT3
1.45e-103	0.303428	0.237	0.151	3.13e-99	Leydig&Peritubular myoid	TNFAIP1
1.63e-103	0.287065	0.318	0.219	3.5e-99	Leydig&Peritubular myoid	G3BP1
1.8e-103	0.311739	0.411	0.308	3.86e-99	Leydig&Peritubular myoid	WASF2
1.8e-103	0.314183	0.392	0.289	3.86e-99	Leydig&Peritubular myoid	SLC8A1
1.84e-103	0.289699	0.268	0.178	3.95e-99	Leydig&Peritubular myoid	INCA1
2.31e-103	0.273525	0.265	0.174	4.97e-99	Leydig&Peritubular myoid	TMC8
2.67e-103	0.337977	0.345	0.246	5.74e-99	Leydig&Peritubular myoid	SH3GL1
4.23e-103	0.271111	0.236	0.149	9.1e-99	Leydig&Peritubular myoid	ZNF575
9.01e-103	0.254463	0.208	0.127	1.94e-98	Leydig&Peritubular myoid	ZFX
9.36e-103	0.276296	0.238	0.152	2.01e-98	Leydig&Peritubular myoid	ENSBTAG00000052862
1.1e-102	0.28699	0.207	0.127	2.37e-98	Leydig&Peritubular myoid	CD276
1.12e-102	0.252783	0.223	0.139	2.4e-98	Leydig&Peritubular myoid	H2AC20
1.4e-102	0.338775	0.218	0.135	3.01e-98	Leydig&Peritubular myoid	TPM4
1.75e-102	0.31281	0.327	0.229	3.77e-98	Leydig&Peritubular myoid	MRC2
4.88e-102	0.284542	0.294	0.198	1.05e-97	Leydig&Peritubular myoid	NR4A2
5.38e-102	0.36295	0.485	0.378	1.16e-97	Leydig&Peritubular myoid	PLEC
8.76e-102	0.261935	0.177	0.102	1.88e-97	Leydig&Peritubular myoid	CCNG1
1.2e-101	0.323131	0.436	0.328	2.57e-97	Leydig&Peritubular myoid	U2AF2
1.59e-101	0.303206	0.248	0.161	3.42e-97	Leydig&Peritubular myoid	PML
1.72e-101	0.283468	0.318	0.221	3.69e-97	Leydig&Peritubular myoid	PHF23
1.92e-101	0.300721	0.387	0.284	4.12e-97	Leydig&Peritubular myoid	MITF
2e-101	0.315309	0.34	0.242	4.3e-97	Leydig&Peritubular myoid	REEP3
2.76e-101	0.332577	0.311	0.215	5.94e-97	Leydig&Peritubular myoid	UBTD2
2.98e-101	0.250355	0.195	0.117	6.4e-97	Leydig&Peritubular myoid	HSD17B7
3.86e-101	0.255959	0.316	0.219	8.29e-97	Leydig&Peritubular myoid	PLAG1
5.76e-101	0.315431	0.188	0.112	1.24e-96	Leydig&Peritubular myoid	SEMA4F
6.09e-101	0.325934	0.33	0.234	1.31e-96	Leydig&Peritubular myoid	STAB1
6.23e-101	0.298737	0.408	0.303	1.34e-96	Leydig&Peritubular myoid	SLC9A8
6.57e-101	0.273362	0.161	0.09	1.41e-96	Leydig&Peritubular myoid	ATG4A
7.63e-101	0.278214	0.332	0.233	1.64e-96	Leydig&Peritubular myoid	ESRRA
8.3e-101	0.297546	0.369	0.267	1.78e-96	Leydig&Peritubular myoid	PGAP2
1.3e-100	0.26962	0.234	0.149	2.8e-96	Leydig&Peritubular myoid	ENSBTAG00000051080
1.56e-100	0.293303	0.347	0.248	3.35e-96	Leydig&Peritubular myoid	ZCWPW1
1.61e-100	0.271233	0.243	0.157	3.47e-96	Leydig&Peritubular myoid	TMEM250
2.2e-100	0.301606	0.19	0.113	4.72e-96	Leydig&Peritubular myoid	PLEKHG6
2.2e-100	0.284606	0.225	0.143	4.73e-96	Leydig&Peritubular myoid	PUSL1
2.63e-100	0.300617	0.379	0.278	5.65e-96	Leydig&Peritubular myoid	KCNT2
2.74e-100	0.2895	0.193	0.117	5.89e-96	Leydig&Peritubular myoid	SCAMP3
3.24e-100	0.285007	0.191	0.115	6.96e-96	Leydig&Peritubular myoid	IKBKG
3.58e-100	0.279407	0.415	0.312	7.7e-96	Leydig&Peritubular myoid	GNAS
4e-100	0.277272	0.176	0.103	8.6e-96	Leydig&Peritubular myoid	LGALS3BP
4.46e-100	0.316854	0.329	0.233	9.59e-96	Leydig&Peritubular myoid	XRCC3
5.43e-100	0.277529	0.197	0.119	1.17e-95	Leydig&Peritubular myoid	PROB1
5.98e-100	0.307311	0.29	0.196	1.29e-95	Leydig&Peritubular myoid	OBSL1
6.94e-100	0.254116	0.208	0.129	1.49e-95	Leydig&Peritubular myoid	C19H17orf58
7.11e-100	0.295726	0.221	0.14	1.53e-95	Leydig&Peritubular myoid	FASTK
9.32e-100	0.292204	0.228	0.145	2e-95	Leydig&Peritubular myoid	GASK1B
9.96e-100	0.287842	0.303	0.209	2.14e-95	Leydig&Peritubular myoid	FAM76A
1.11e-99	0.362567	0.347	0.25	2.4e-95	Leydig&Peritubular myoid	AKNA
1.66e-99	0.307714	0.326	0.229	3.56e-95	Leydig&Peritubular myoid	ELP5
1.67e-99	0.257735	0.244	0.158	3.58e-95	Leydig&Peritubular myoid	PANK3
2.62e-99	0.286991	0.389	0.286	5.63e-95	Leydig&Peritubular myoid	NELFA
3.81e-99	0.274492	0.236	0.152	8.19e-95	Leydig&Peritubular myoid	CHRAC1
6.22e-99	0.284936	0.17	0.098	1.34e-94	Leydig&Peritubular myoid	OCRL
6.27e-99	0.334414	0.421	0.319	1.35e-94	Leydig&Peritubular myoid	ZNF618
1.23e-98	0.277481	0.764	0.68	2.65e-94	Leydig&Peritubular myoid	ND4
1.83e-98	0.295507	0.228	0.145	3.93e-94	Leydig&Peritubular myoid	CMTM7
1.83e-98	0.35093	0.171	0.1	3.94e-94	Leydig&Peritubular myoid	MYL9
1.91e-98	0.303811	0.372	0.27	4.11e-94	Leydig&Peritubular myoid	LIMD1
2.58e-98	0.308876	0.335	0.236	5.54e-94	Leydig&Peritubular myoid	PID1
3.53e-98	0.272995	0.178	0.104	7.59e-94	Leydig&Peritubular myoid	PHYHD1
5.24e-98	0.259701	0.247	0.161	1.13e-93	Leydig&Peritubular myoid	APCDD1
5.54e-98	0.252301	0.18	0.107	1.19e-93	Leydig&Peritubular myoid	ZBED5
1.04e-97	0.312922	0.272	0.184	2.23e-93	Leydig&Peritubular myoid	DVL1
1.36e-97	0.265481	0.331	0.232	2.92e-93	Leydig&Peritubular myoid	BRD2
1.97e-97	0.283743	0.32	0.225	4.24e-93	Leydig&Peritubular myoid	ATF5
3.47e-97	0.329897	0.245	0.161	7.46e-93	Leydig&Peritubular myoid	FAM131A
4.28e-97	0.281068	0.24	0.156	9.2e-93	Leydig&Peritubular myoid	AURKAIP1
4.72e-97	0.283369	0.271	0.182	1.01e-92	Leydig&Peritubular myoid	DDB2
5.19e-97	0.29386	0.262	0.175	1.12e-92	Leydig&Peritubular myoid	ALDH3A2
5.5e-97	0.251074	0.303	0.208	1.18e-92	Leydig&Peritubular myoid	UBXN11
5.81e-97	0.272649	0.763	0.683	1.25e-92	Leydig&Peritubular myoid	COX1
7.82e-97	0.261912	0.302	0.208	1.68e-92	Leydig&Peritubular myoid	TNFRSF1B
1.25e-96	0.284307	0.244	0.159	2.69e-92	Leydig&Peritubular myoid	BCL2L12
1.45e-96	0.343529	0.298	0.207	3.11e-92	Leydig&Peritubular myoid	BOC
1.86e-96	0.258647	0.184	0.111	4e-92	Leydig&Peritubular myoid	PIGT
1.94e-96	0.28729	0.394	0.291	4.17e-92	Leydig&Peritubular myoid	TECR
2.17e-96	0.262068	0.211	0.131	4.67e-92	Leydig&Peritubular myoid	TIMM17A
2.46e-96	0.261972	0.28	0.19	5.3e-92	Leydig&Peritubular myoid	CCNT1
2.58e-96	0.303141	0.271	0.183	5.55e-92	Leydig&Peritubular myoid	PPRC1
3.82e-96	0.330482	0.373	0.274	8.21e-92	Leydig&Peritubular myoid	CORO2B
3.96e-96	0.262921	0.249	0.163	8.51e-92	Leydig&Peritubular myoid	AHSA1
4.03e-96	0.295329	0.41	0.311	8.66e-92	Leydig&Peritubular myoid	PDE11A
5.81e-96	0.267804	0.23	0.148	1.25e-91	Leydig&Peritubular myoid	ATP5MC1
6.28e-96	0.258609	0.285	0.194	1.35e-91	Leydig&Peritubular myoid	DNAJB1
6.42e-96	0.258433	0.241	0.157	1.38e-91	Leydig&Peritubular myoid	EPHX3
6.82e-96	0.281494	0.191	0.116	1.46e-91	Leydig&Peritubular myoid	SETD7
8.94e-96	0.26329	0.195	0.119	1.92e-91	Leydig&Peritubular myoid	MRPL24
1e-95	0.30466	0.304	0.212	2.16e-91	Leydig&Peritubular myoid	PRCP
1.24e-95	0.257923	0.271	0.182	2.66e-91	Leydig&Peritubular myoid	SLC25A28
1.34e-95	0.308492	0.384	0.284	2.88e-91	Leydig&Peritubular myoid	ZNF787
1.35e-95	0.26832	0.204	0.126	2.9e-91	Leydig&Peritubular myoid	PSMB10
1.52e-95	0.263735	0.276	0.188	3.26e-91	Leydig&Peritubular myoid	PAGR1
1.64e-95	0.293354	0.264	0.176	3.52e-91	Leydig&Peritubular myoid	ENSBTAG00000033515
2.36e-95	0.300929	0.231	0.15	5.08e-91	Leydig&Peritubular myoid	SH2D3A
2.52e-95	0.276581	0.315	0.221	5.42e-91	Leydig&Peritubular myoid	ZNF384
3.8e-95	0.283341	0.137	0.073	8.16e-91	Leydig&Peritubular myoid	KLHL30
4.4e-95	0.30979	0.166	0.097	9.45e-91	Leydig&Peritubular myoid	S100A10
5.91e-95	0.257771	0.172	0.101	1.27e-90	Leydig&Peritubular myoid	USP11
1.07e-94	0.29243	0.302	0.21	2.3e-90	Leydig&Peritubular myoid	CARHSP1
1.19e-94	0.258	0.231	0.15	2.56e-90	Leydig&Peritubular myoid	SINHCAF
1.26e-94	0.260149	0.236	0.151	2.72e-90	Leydig&Peritubular myoid	TTYH2
1.43e-94	0.296676	0.456	0.354	3.08e-90	Leydig&Peritubular myoid	ZC3H4
2.88e-94	0.260453	0.231	0.149	6.18e-90	Leydig&Peritubular myoid	AP4B1
2.97e-94	0.279868	0.223	0.142	6.37e-90	Leydig&Peritubular myoid	NTAN1
3.85e-94	0.264905	0.189	0.116	8.28e-90	Leydig&Peritubular myoid	FBXO30
4.44e-94	0.348601	0.281	0.194	9.55e-90	Leydig&Peritubular myoid	GAS2L1
4.5e-94	0.276199	0.251	0.167	9.68e-90	Leydig&Peritubular myoid	MANBAL
5.38e-94	0.254902	0.215	0.135	1.16e-89	Leydig&Peritubular myoid	VSIR
6.04e-94	0.314988	0.513	0.406	1.3e-89	Leydig&Peritubular myoid	SIPA1L1
6.3e-94	0.27237	0.183	0.111	1.35e-89	Leydig&Peritubular myoid	CKAP4
6.53e-94	0.267225	0.209	0.132	1.4e-89	Leydig&Peritubular myoid	MINDY1
7.23e-94	0.255612	0.252	0.167	1.55e-89	Leydig&Peritubular myoid	IRF2BP2
7.29e-94	0.254409	0.27	0.184	1.57e-89	Leydig&Peritubular myoid	RMND1
7.61e-94	0.282759	0.324	0.23	1.63e-89	Leydig&Peritubular myoid	ZNF276
7.66e-94	0.275239	0.266	0.179	1.65e-89	Leydig&Peritubular myoid	TTC9C
8.9e-94	0.325519	0.355	0.258	1.91e-89	Leydig&Peritubular myoid	TRIM2
1.38e-93	0.274794	0.225	0.144	2.97e-89	Leydig&Peritubular myoid	TFR2
1.53e-93	0.3376	0.338	0.244	3.29e-89	Leydig&Peritubular myoid	LAMC1
1.67e-93	0.327591	0.207	0.131	3.6e-89	Leydig&Peritubular myoid	PCBP4
1.72e-93	0.265408	0.24	0.157	3.69e-89	Leydig&Peritubular myoid	TP53I13
1.72e-93	0.298459	0.361	0.263	3.71e-89	Leydig&Peritubular myoid	ENSBTAG00000006019
3.33e-93	0.305666	0.353	0.255	7.15e-89	Leydig&Peritubular myoid	TIMP3
4.52e-93	0.297733	0.281	0.194	9.72e-89	Leydig&Peritubular myoid	STARD10
5.55e-93	0.255526	0.251	0.168	1.19e-88	Leydig&Peritubular myoid	ATP5F1D
5.85e-93	0.280676	0.181	0.109	1.26e-88	Leydig&Peritubular myoid	COX7A2L
6.21e-93	0.273825	0.163	0.094	1.33e-88	Leydig&Peritubular myoid	AK1
6.41e-93	0.260769	0.219	0.14	1.38e-88	Leydig&Peritubular myoid	DYNLT2
7.78e-93	0.267665	0.334	0.234	1.67e-88	Leydig&Peritubular myoid	LZTS1
8e-93	0.25744	0.276	0.187	1.72e-88	Leydig&Peritubular myoid	GGPS1
8.38e-93	0.260022	0.306	0.214	1.8e-88	Leydig&Peritubular myoid	DNMBP
1.16e-92	0.348759	0.212	0.136	2.5e-88	Leydig&Peritubular myoid	TMBIM1
1.8e-92	0.283014	0.276	0.187	3.87e-88	Leydig&Peritubular myoid	FERMT2
3.25e-92	0.253362	0.183	0.111	6.98e-88	Leydig&Peritubular myoid	STOML1
3.44e-92	0.32171	0.212	0.135	7.39e-88	Leydig&Peritubular myoid	ANXA2
3.7e-92	0.281818	0.239	0.157	7.96e-88	Leydig&Peritubular myoid	MEX3B
4.07e-92	0.344134	0.253	0.17	8.74e-88	Leydig&Peritubular myoid	GLDN
4.19e-92	0.29063	0.263	0.178	8.99e-88	Leydig&Peritubular myoid	RRP9
5.32e-92	0.254965	0.364	0.265	1.14e-87	Leydig&Peritubular myoid	TADA2B
5.95e-92	0.307819	0.265	0.178	1.28e-87	Leydig&Peritubular myoid	SGF29
6.12e-92	0.320331	0.368	0.272	1.32e-87	Leydig&Peritubular myoid	SREBF1
1.17e-91	0.265535	0.175	0.105	2.5e-87	Leydig&Peritubular myoid	GNB5
1.45e-91	0.28071	0.315	0.222	3.11e-87	Leydig&Peritubular myoid	ENSBTAG00000053215
1.51e-91	0.291728	0.284	0.196	3.25e-87	Leydig&Peritubular myoid	SLC66A1
1.52e-91	0.335842	0.382	0.284	3.26e-87	Leydig&Peritubular myoid	TBL1X
1.6e-91	0.324744	0.285	0.193	3.43e-87	Leydig&Peritubular myoid	FXYD6
2.11e-91	0.27016	0.174	0.103	4.52e-87	Leydig&Peritubular myoid	TMEM249
2.17e-91	0.293811	0.376	0.279	4.66e-87	Leydig&Peritubular myoid	NFYC
2.35e-91	0.267567	0.31	0.217	5.06e-87	Leydig&Peritubular myoid	HDAC11
2.71e-91	0.268417	0.431	0.332	5.83e-87	Leydig&Peritubular myoid	XPO6
3.03e-91	0.288144	0.216	0.139	6.51e-87	Leydig&Peritubular myoid	TOMM6
3.05e-91	0.308149	0.357	0.262	6.56e-87	Leydig&Peritubular myoid	PTOV1
3.07e-91	0.30855	0.417	0.32	6.6e-87	Leydig&Peritubular myoid	FBXL13
3.71e-91	0.350895	0.429	0.334	7.98e-87	Leydig&Peritubular myoid	SLC22A23
3.77e-91	0.251644	0.189	0.116	8.09e-87	Leydig&Peritubular myoid	SNAPIN
5.87e-91	0.251315	0.267	0.181	1.26e-86	Leydig&Peritubular myoid	HSPH1
6.68e-91	0.284118	0.32	0.228	1.43e-86	Leydig&Peritubular myoid	ING5
1.02e-90	0.283331	0.213	0.136	2.19e-86	Leydig&Peritubular myoid	ATXN7L2
1.12e-90	0.258106	0.353	0.259	2.42e-86	Leydig&Peritubular myoid	USP10
1.14e-90	0.277045	0.139	0.076	2.45e-86	Leydig&Peritubular myoid	HPN
1.64e-90	0.300966	0.144	0.08	3.52e-86	Leydig&Peritubular myoid	SLC48A1
2.17e-90	0.296742	0.211	0.134	4.65e-86	Leydig&Peritubular myoid	CLU
3.16e-90	0.254284	0.299	0.209	6.78e-86	Leydig&Peritubular myoid	LRRC42
3.25e-90	0.296066	0.244	0.163	6.99e-86	Leydig&Peritubular myoid	BCL7A
3.83e-90	0.273804	0.405	0.302	8.23e-86	Leydig&Peritubular myoid	DLG5
4.85e-90	0.278541	0.364	0.268	1.04e-85	Leydig&Peritubular myoid	MCRIP2
5.76e-90	0.279785	0.302	0.213	1.24e-85	Leydig&Peritubular myoid	SYNCRIP
7.17e-90	0.276486	0.341	0.247	1.54e-85	Leydig&Peritubular myoid	GNA14
1.07e-89	0.263048	0.352	0.259	2.29e-85	Leydig&Peritubular myoid	OSBPL3
1.07e-89	0.26693	0.269	0.184	2.31e-85	Leydig&Peritubular myoid	TMED1
1.08e-89	0.300436	0.362	0.268	2.32e-85	Leydig&Peritubular myoid	MXI1
1.32e-89	0.297591	0.505	0.392	2.83e-85	Leydig&Peritubular myoid	TACC2
1.57e-89	0.256694	0.23	0.151	3.37e-85	Leydig&Peritubular myoid	HTRA2
1.63e-89	0.285082	0.752	0.669	3.5e-85	Leydig&Peritubular myoid	CYTB
2.36e-89	0.256141	0.177	0.107	5.08e-85	Leydig&Peritubular myoid	FAAP20
2.44e-89	0.264437	0.392	0.292	5.24e-85	Leydig&Peritubular myoid	RBM20
2.79e-89	0.268194	0.189	0.117	6e-85	Leydig&Peritubular myoid	ZNF697
3.4e-89	0.269198	0.151	0.086	7.3e-85	Leydig&Peritubular myoid	EGFL7
3.81e-89	0.3075	0.268	0.185	8.19e-85	Leydig&Peritubular myoid	NPRL2
4.1e-89	0.36062	0.213	0.139	8.81e-85	Leydig&Peritubular myoid	PNPLA2
4.13e-89	0.251212	0.231	0.152	8.88e-85	Leydig&Peritubular myoid	AUP1
4.35e-89	0.283178	0.252	0.17	9.34e-85	Leydig&Peritubular myoid	ALDOA
4.55e-89	0.25567	0.193	0.12	9.78e-85	Leydig&Peritubular myoid	ST6GALNAC4
7.62e-89	0.370638	0.257	0.175	1.64e-84	Leydig&Peritubular myoid	PLOD1
9.54e-89	0.337716	0.32	0.231	2.05e-84	Leydig&Peritubular myoid	SSH1
1.12e-88	0.301874	0.518	0.421	2.41e-84	Leydig&Peritubular myoid	SETBP1
1.24e-88	0.284711	0.211	0.135	2.66e-84	Leydig&Peritubular myoid	AMPD2
1.33e-88	0.307167	0.291	0.203	2.85e-84	Leydig&Peritubular myoid	KDSR
1.71e-88	0.311337	0.197	0.125	3.68e-84	Leydig&Peritubular myoid	TNFAIP3
1.88e-88	0.267225	0.117	0.061	4.04e-84	Leydig&Peritubular myoid	GPR37L1
2.21e-88	0.271975	0.237	0.157	4.75e-84	Leydig&Peritubular myoid	CCNE1
3.02e-88	0.291412	0.174	0.106	6.48e-84	Leydig&Peritubular myoid	ADAM15
4.36e-88	0.266399	0.263	0.179	9.38e-84	Leydig&Peritubular myoid	CUL7
6.02e-88	0.270564	0.296	0.208	1.29e-83	Leydig&Peritubular myoid	SLC29A3
6.23e-88	0.2529	0.258	0.174	1.34e-83	Leydig&Peritubular myoid	SNRPA
1.05e-87	0.291707	0.393	0.296	2.25e-83	Leydig&Peritubular myoid	STX3
1.15e-87	0.276622	0.254	0.172	2.46e-83	Leydig&Peritubular myoid	BRAT1
1.26e-87	0.314935	0.398	0.302	2.7e-83	Leydig&Peritubular myoid	LDLRAD3
1.68e-87	0.30992	0.373	0.276	3.62e-83	Leydig&Peritubular myoid	DOCK9
1.71e-87	0.342588	0.473	0.379	3.68e-83	Leydig&Peritubular myoid	EEFSEC
2.06e-87	0.27786	0.274	0.19	4.43e-83	Leydig&Peritubular myoid	TRAPPC6A
4.43e-87	0.257103	0.223	0.146	9.51e-83	Leydig&Peritubular myoid	DNAJB2
5.09e-87	0.266171	0.319	0.229	1.09e-82	Leydig&Peritubular myoid	DESI2
5.34e-87	0.277647	0.565	0.467	1.15e-82	Leydig&Peritubular myoid	PRKCA
6.15e-87	0.259283	0.279	0.192	1.32e-82	Leydig&Peritubular myoid	LIPE
9.33e-87	0.25882	0.267	0.183	2e-82	Leydig&Peritubular myoid	HNRNPUL2
1.16e-86	0.375009	0.288	0.203	2.5e-82	Leydig&Peritubular myoid	PKNOX2
1.2e-86	0.278074	0.183	0.113	2.59e-82	Leydig&Peritubular myoid	MAP3K6
1.32e-86	0.30421	0.402	0.307	2.83e-82	Leydig&Peritubular myoid	PLCG1
1.46e-86	0.255358	0.199	0.126	3.15e-82	Leydig&Peritubular myoid	FAM210B
1.57e-86	0.275483	0.228	0.15	3.38e-82	Leydig&Peritubular myoid	AKR7A2
1.82e-86	0.305689	0.33	0.24	3.92e-82	Leydig&Peritubular myoid	FRS3
2.03e-86	0.254827	0.344	0.25	4.37e-82	Leydig&Peritubular myoid	RAP2A
2.22e-86	0.293881	0.265	0.181	4.77e-82	Leydig&Peritubular myoid	DCP1B
3.24e-86	0.262296	0.192	0.121	6.96e-82	Leydig&Peritubular myoid	RGS9BP
4.56e-86	0.253097	0.197	0.124	9.8e-82	Leydig&Peritubular myoid	SH3BP1
4.59e-86	0.261667	0.301	0.212	9.87e-82	Leydig&Peritubular myoid	KHDRBS1
4.9e-86	0.265362	0.26	0.177	1.05e-81	Leydig&Peritubular myoid	C19H17orf49
4.9e-86	0.338723	0.224	0.148	1.05e-81	Leydig&Peritubular myoid	PLEKHG3
7.13e-86	0.299	0.199	0.126	1.53e-81	Leydig&Peritubular myoid	TMEM268
2.12e-85	0.288466	0.287	0.202	4.55e-81	Leydig&Peritubular myoid	DOC2G
3.6e-85	0.267471	0.732	0.644	7.74e-81	Leydig&Peritubular myoid	COX3
3.7e-85	0.267102	0.206	0.133	7.95e-81	Leydig&Peritubular myoid	TLE6
5.57e-85	0.288817	0.358	0.264	1.2e-80	Leydig&Peritubular myoid	PTDSS1
6.49e-85	0.378338	0.278	0.196	1.4e-80	Leydig&Peritubular myoid	STARD3
8.46e-85	0.252917	0.197	0.125	1.82e-80	Leydig&Peritubular myoid	POLM
1e-84	0.307929	0.352	0.257	2.15e-80	Leydig&Peritubular myoid	KCNH2
1.02e-84	0.278566	0.353	0.26	2.19e-80	Leydig&Peritubular myoid	TBC1D4
1.1e-84	0.274197	0.721	0.637	2.36e-80	Leydig&Peritubular myoid	COX2
1.58e-84	0.252593	0.312	0.222	3.4e-80	Leydig&Peritubular myoid	ATP2C2
1.71e-84	0.257696	0.255	0.174	3.68e-80	Leydig&Peritubular myoid	PRMT5
1.77e-84	0.263933	0.3	0.213	3.79e-80	Leydig&Peritubular myoid	ZC3H10
2.27e-84	0.264559	0.169	0.102	4.87e-80	Leydig&Peritubular myoid	BCL2L2
2.57e-84	0.25633	0.244	0.165	5.53e-80	Leydig&Peritubular myoid	TIPARP
2.72e-84	0.272784	0.262	0.179	5.84e-80	Leydig&Peritubular myoid	PRDM6
3.14e-84	0.266483	0.733	0.648	6.74e-80	Leydig&Peritubular myoid	ND2
4.33e-84	0.28188	0.296	0.21	9.3e-80	Leydig&Peritubular myoid	PHF13
8.08e-84	0.306135	0.242	0.163	1.74e-79	Leydig&Peritubular myoid	RAB36
1.4e-83	0.280444	0.578	0.482	3.01e-79	Leydig&Peritubular myoid	AOPEP
1.76e-83	0.264468	0.4	0.304	3.78e-79	Leydig&Peritubular myoid	TNIP2
1.96e-83	0.284895	0.719	0.632	4.21e-79	Leydig&Peritubular myoid	ATP6
2e-83	0.337695	0.383	0.295	4.3e-79	Leydig&Peritubular myoid	ST3GAL3
2.05e-83	0.273484	0.473	0.376	4.41e-79	Leydig&Peritubular myoid	ST7L
2.71e-83	0.285847	0.259	0.178	5.82e-79	Leydig&Peritubular myoid	DEXI
3.12e-83	0.287013	0.392	0.298	6.7e-79	Leydig&Peritubular myoid	WDTC1
4.28e-83	0.253791	0.301	0.214	9.2e-79	Leydig&Peritubular myoid	YPEL5
6.16e-83	0.258335	0.349	0.257	1.32e-78	Leydig&Peritubular myoid	ENSBTAG00000054228
6.75e-83	0.269197	0.235	0.157	1.45e-78	Leydig&Peritubular myoid	MARCKS
1.01e-82	0.253379	0.212	0.139	2.17e-78	Leydig&Peritubular myoid	EFNA3
1.15e-82	0.260676	0.187	0.118	2.48e-78	Leydig&Peritubular myoid	SLC28A3
2.61e-82	0.282254	0.289	0.204	5.6e-78	Leydig&Peritubular myoid	TRMT2A
2.93e-82	0.319014	0.191	0.122	6.29e-78	Leydig&Peritubular myoid	TPMT
3.91e-82	0.288277	0.402	0.305	8.41e-78	Leydig&Peritubular myoid	MAML3
4.82e-82	0.256566	0.307	0.219	1.04e-77	Leydig&Peritubular myoid	CACYBP
8.45e-82	0.286761	0.418	0.325	1.82e-77	Leydig&Peritubular myoid	PPP3CA
1.32e-81	0.250355	0.292	0.206	2.84e-77	Leydig&Peritubular myoid	FDXR
1.38e-81	0.255735	0.226	0.15	2.96e-77	Leydig&Peritubular myoid	CDK5RAP3
1.72e-81	0.281268	0.279	0.196	3.7e-77	Leydig&Peritubular myoid	NEURL1B
2.35e-81	0.312384	0.282	0.201	5.06e-77	Leydig&Peritubular myoid	MICALL2
3.14e-81	0.277664	0.351	0.258	6.74e-77	Leydig&Peritubular myoid	COL13A1
1.01e-80	0.28077	0.249	0.171	2.17e-76	Leydig&Peritubular myoid	PRR36
1.14e-80	0.285799	0.399	0.299	2.45e-76	Leydig&Peritubular myoid	PXN
1.31e-80	0.312214	0.275	0.194	2.82e-76	Leydig&Peritubular myoid	ENSBTAG00000023064
2.31e-80	0.267136	0.241	0.164	4.97e-76	Leydig&Peritubular myoid	CREB3
3.68e-80	0.250468	0.163	0.097	7.91e-76	Leydig&Peritubular myoid	CCN4
8.52e-80	0.263961	0.303	0.219	1.83e-75	Leydig&Peritubular myoid	PLCD3
8.79e-80	0.257921	0.291	0.203	1.89e-75	Leydig&Peritubular myoid	FIGN
9.73e-80	0.25281	0.322	0.234	2.09e-75	Leydig&Peritubular myoid	GNB2
9.79e-80	0.282962	0.385	0.292	2.1e-75	Leydig&Peritubular myoid	MTMR4
1.14e-79	0.253131	0.208	0.136	2.45e-75	Leydig&Peritubular myoid	CDH24
1.74e-79	0.272438	0.372	0.279	3.75e-75	Leydig&Peritubular myoid	BCL9
3.96e-79	0.289063	0.382	0.289	8.51e-75	Leydig&Peritubular myoid	ARHGAP21
5.16e-79	0.259715	0.302	0.218	1.11e-74	Leydig&Peritubular myoid	INPP5B
5.59e-79	0.287105	0.215	0.143	1.2e-74	Leydig&Peritubular myoid	ZSCAN20
5.66e-79	0.296828	0.317	0.231	1.22e-74	Leydig&Peritubular myoid	LDB3
7.42e-79	0.268484	0.196	0.127	1.59e-74	Leydig&Peritubular myoid	CANT1
7.79e-79	0.293757	0.313	0.225	1.67e-74	Leydig&Peritubular myoid	TIAM1
1.04e-78	0.273611	0.421	0.326	2.23e-74	Leydig&Peritubular myoid	BCL2L1
1.9e-78	0.296649	0.233	0.158	4.08e-74	Leydig&Peritubular myoid	ARHGEF19
2.41e-78	0.285136	0.249	0.172	5.17e-74	Leydig&Peritubular myoid	SLC25A29
2.7e-78	0.330956	0.279	0.199	5.8e-74	Leydig&Peritubular myoid	MOCS1
6e-78	0.340083	0.465	0.373	1.29e-73	Leydig&Peritubular myoid	TNRC18
3.75e-77	0.291766	0.17	0.107	8.07e-73	Leydig&Peritubular myoid	H6PD
4.64e-77	0.322785	0.24	0.165	9.98e-73	Leydig&Peritubular myoid	DGKA
1.06e-76	0.325947	0.298	0.217	2.27e-72	Leydig&Peritubular myoid	PPP5C
1.12e-76	0.265556	0.197	0.129	2.41e-72	Leydig&Peritubular myoid	BCAT2
2.18e-76	0.261708	0.209	0.139	4.68e-72	Leydig&Peritubular myoid	CIB2
3.45e-76	0.257325	0.347	0.26	7.41e-72	Leydig&Peritubular myoid	DPY19L1
3.47e-76	0.299618	0.267	0.189	7.46e-72	Leydig&Peritubular myoid	NDUFA10
4.41e-76	0.291649	0.207	0.137	9.47e-72	Leydig&Peritubular myoid	EFNA2
7.58e-76	0.251333	0.414	0.318	1.63e-71	Leydig&Peritubular myoid	ABHD12
8.08e-76	0.282102	0.278	0.198	1.74e-71	Leydig&Peritubular myoid	EFTUD2
1.24e-75	0.270124	0.228	0.155	2.66e-71	Leydig&Peritubular myoid	JMJD6
1.4e-75	0.253501	0.707	0.618	3.02e-71	Leydig&Peritubular myoid	ND3
1.41e-75	0.260291	0.698	0.611	3.04e-71	Leydig&Peritubular myoid	ND4L
3.6e-75	0.288582	0.234	0.161	7.73e-71	Leydig&Peritubular myoid	TMEM9
4.73e-75	0.253373	0.278	0.198	1.02e-70	Leydig&Peritubular myoid	TESK1
7.86e-75	0.274951	0.722	0.638	1.69e-70	Leydig&Peritubular myoid	ND1
1.06e-74	0.280287	0.374	0.286	2.29e-70	Leydig&Peritubular myoid	TPCN1
1.06e-74	0.277249	0.234	0.161	2.29e-70	Leydig&Peritubular myoid	ABHD17A
1.46e-74	0.276546	0.363	0.275	3.15e-70	Leydig&Peritubular myoid	ZNF704
4.34e-74	0.261773	0.413	0.322	9.34e-70	Leydig&Peritubular myoid	RALGDS
1.22e-73	0.278986	0.365	0.278	2.61e-69	Leydig&Peritubular myoid	BAZ2A
7.44e-73	0.256731	0.194	0.127	1.6e-68	Leydig&Peritubular myoid	VPS18
1.16e-72	0.250761	0.481	0.39	2.49e-68	Leydig&Peritubular myoid	DNMT3A
1.33e-72	0.256531	0.252	0.178	2.85e-68	Leydig&Peritubular myoid	KIAA1614
1.59e-72	0.258554	0.378	0.288	3.41e-68	Leydig&Peritubular myoid	WDR1
2.49e-72	0.263721	0.483	0.391	5.34e-68	Leydig&Peritubular myoid	XXYLT1
5.05e-72	0.25404	0.215	0.146	1.09e-67	Leydig&Peritubular myoid	LRP10
9.1e-72	0.335652	0.3	0.221	1.95e-67	Leydig&Peritubular myoid	MYZAP
2.43e-71	0.27022	0.681	0.594	5.22e-67	Leydig&Peritubular myoid	ATP8
7.08e-71	0.290862	0.315	0.233	1.52e-66	Leydig&Peritubular myoid	ATG13
1.09e-70	0.277026	0.177	0.114	2.34e-66	Leydig&Peritubular myoid	FAM163B
1.81e-70	0.260109	0.196	0.13	3.88e-66	Leydig&Peritubular myoid	GGT1
2.6e-70	0.298755	0.354	0.271	5.59e-66	Leydig&Peritubular myoid	PEMT
1.5e-69	0.278041	0.336	0.251	3.22e-65	Leydig&Peritubular myoid	PDIA5
1.74e-69	0.255882	0.251	0.176	3.75e-65	Leydig&Peritubular myoid	TSC22D4
3.44e-68	0.267234	0.226	0.156	7.4e-64	Leydig&Peritubular myoid	TRAF4
4.59e-68	0.251332	0.294	0.216	9.86e-64	Leydig&Peritubular myoid	SMARCC2
7.72e-68	0.256744	0.387	0.302	1.66e-63	Leydig&Peritubular myoid	BANP
8.43e-68	0.260594	0.306	0.225	1.81e-63	Leydig&Peritubular myoid	HSPG2
8.49e-67	0.287486	0.359	0.277	1.82e-62	Leydig&Peritubular myoid	SETD1A
3.08e-66	0.252333	0.217	0.15	6.63e-62	Leydig&Peritubular myoid	AKT1
3.42e-66	0.260513	0.236	0.166	7.36e-62	Leydig&Peritubular myoid	NUCB1
3.84e-66	0.261832	0.278	0.203	8.25e-62	Leydig&Peritubular myoid	SMARCA5
7.09e-66	0.254883	0.211	0.144	1.52e-61	Leydig&Peritubular myoid	CIAO2A
7.67e-66	0.268097	0.247	0.177	1.65e-61	Leydig&Peritubular myoid	ATN1
1.36e-65	0.315351	0.307	0.231	2.93e-61	Leydig&Peritubular myoid	LTBP3
1.48e-65	0.25798	0.698	0.617	3.18e-61	Leydig&Peritubular myoid	ND6
7.99e-65	0.309544	0.292	0.219	1.72e-60	Leydig&Peritubular myoid	SLC7A1
8.97e-65	0.274402	0.392	0.307	1.93e-60	Leydig&Peritubular myoid	CHID1
1.67e-64	0.252938	0.35	0.268	3.58e-60	Leydig&Peritubular myoid	SAMD4B
3.35e-64	0.300059	0.218	0.152	7.19e-60	Leydig&Peritubular myoid	ALDH3B1
6.56e-64	0.265713	0.278	0.205	1.41e-59	Leydig&Peritubular myoid	SCARF2
7.34e-64	0.267178	0.395	0.312	1.58e-59	Leydig&Peritubular myoid	SH3BP2
8.64e-64	0.298583	0.368	0.287	1.86e-59	Leydig&Peritubular myoid	EPN2
2.52e-63	0.253356	0.339	0.255	5.41e-59	Leydig&Peritubular myoid	TRAM2
1.4e-62	0.251649	0.24	0.17	3e-58	Leydig&Peritubular myoid	GLRX5
1.78e-62	0.264177	0.289	0.214	3.83e-58	Leydig&Peritubular myoid	ZNFX1
2.27e-62	0.254952	0.256	0.185	4.89e-58	Leydig&Peritubular myoid	CAP2
4.13e-62	0.281556	0.207	0.143	8.88e-58	Leydig&Peritubular myoid	STRA6
5.18e-61	0.257125	0.256	0.187	1.11e-56	Leydig&Peritubular myoid	PRPSAP1
5.7e-61	0.279875	0.383	0.304	1.22e-56	Leydig&Peritubular myoid	MTA1
1.73e-60	0.272329	0.203	0.14	3.72e-56	Leydig&Peritubular myoid	ZC3H12D
2.06e-60	0.299657	0.275	0.205	4.43e-56	Leydig&Peritubular myoid	DTX1
1.19e-59	0.251996	0.266	0.197	2.56e-55	Leydig&Peritubular myoid	RGL2
1.26e-59	0.257384	0.482	0.396	2.71e-55	Leydig&Peritubular myoid	SCUBE1
3e-59	0.255806	0.123	0.075	6.44e-55	Leydig&Peritubular myoid	CRIP1
2.26e-58	0.250927	0.237	0.171	4.85e-54	Leydig&Peritubular myoid	MYOM3
3.37e-58	0.251057	0.277	0.207	7.24e-54	Leydig&Peritubular myoid	HM13
2.44e-57	0.251885	0.37	0.291	5.25e-53	Leydig&Peritubular myoid	LIMS1
2.69e-57	0.251192	0.235	0.17	5.78e-53	Leydig&Peritubular myoid	ORAI3
2.88e-57	0.263996	0.369	0.29	6.19e-53	Leydig&Peritubular myoid	MINK1
5e-57	0.278633	0.113	0.068	1.07e-52	Leydig&Peritubular myoid	TNNI1
5.84e-57	0.279767	0.217	0.156	1.26e-52	Leydig&Peritubular myoid	VDAC1
3.11e-56	0.259053	0.273	0.204	6.69e-52	Leydig&Peritubular myoid	TPGS1
1.8e-55	0.291071	0.205	0.145	3.87e-51	Leydig&Peritubular myoid	ISM1
4.7e-55	0.256555	0.3	0.23	1.01e-50	Leydig&Peritubular myoid	EIF2B3
9.19e-55	0.268208	0.343	0.268	1.97e-50	Leydig&Peritubular myoid	TCF25
4.75e-52	0.257064	0.275	0.209	1.02e-47	Leydig&Peritubular myoid	ZNF385C
4.12e-51	0.254984	0.209	0.151	8.85e-47	Leydig&Peritubular myoid	PACSIN3
1.03e-50	0.2684	0.328	0.259	2.22e-46	Leydig&Peritubular myoid	PIK3C2B
1.62e-48	0.26229	0.122	0.079	3.49e-44	Leydig&Peritubular myoid	GSTA5
6.74e-48	0.280238	0.233	0.176	1.45e-43	Leydig&Peritubular myoid	SLC28A1
1.34e-47	0.273426	0.236	0.177	2.88e-43	Leydig&Peritubular myoid	PCSK7
2.82e-47	0.250813	0.233	0.174	6.06e-43	Leydig&Peritubular myoid	SLC2A1
1.88e-45	0.329152	0.268	0.209	4.03e-41	Leydig&Peritubular myoid	GREB1L
3.69e-43	0.265816	0.232	0.176	7.92e-39	Leydig&Peritubular myoid	AXL
3.71e-42	0.278638	0.235	0.179	7.98e-38	Leydig&Peritubular myoid	HHIPL1
1.69e-37	0.294115	0.173	0.128	3.62e-33	Leydig&Peritubular myoid	COL4A4
4.55e-25	0.256231	0.289	0.242	9.78e-21	Leydig&Peritubular myoid	GPC1
1.55e-15	0.289172	0.172	0.145	3.32e-11	Leydig&Peritubular myoid	SLC22A3
0	0.619711	0.174	0.026	0	Spermatogonia	ENSBTAG00000049752
0	0.530591	0.176	0.029	0	Spermatogonia	SALL4
1.04e-286	0.768353	0.294	0.08	2.24e-282	Spermatogonia	SYT14
9.36e-281	0.732688	0.325	0.096	2.01e-276	Spermatogonia	ELAVL2
2.74e-267	0.46028	0.167	0.03	5.89e-263	Spermatogonia	DNTT
3.23e-246	0.425367	0.129	0.019	6.94e-242	Spermatogonia	ASCL2
2.15e-244	0.561051	0.203	0.046	4.62e-240	Spermatogonia	BEND4
1.58e-238	0.830109	0.381	0.145	3.39e-234	Spermatogonia	DMRT1
2.67e-218	0.812096	0.439	0.19	5.74e-214	Spermatogonia	EPHA5
9.53e-218	0.708282	0.39	0.153	2.05e-213	Spermatogonia	CPEB1
1.18e-212	0.778966	0.444	0.192	2.53e-208	Spermatogonia	RIMS2.1
2.15e-209	0.547545	0.178	0.042	4.62e-205	Spermatogonia	RADX
7.11e-209	0.734547	0.487	0.226	1.53e-204	Spermatogonia	CADPS
6.78e-204	0.653658	0.366	0.142	1.46e-199	Spermatogonia	LRFN5
1.22e-201	0.770317	0.416	0.182	2.62e-197	Spermatogonia	IGSF21
8.39e-200	0.611516	0.607	0.322	1.8e-195	Spermatogonia	ZNF280B
[truncated: 9,131 more rows]

## Sheet: rna_atac_int
Markers for nine testicular cell types in Simmental cattle identified through integrated RNA sequencing and ATAC sequencing analyses
Spermatogonia	Spermatocytes	Spermatids	Sertoli	Leydig&Peritubular myoid	Smooth muscle	Macrophage	T/NK cell	Endothelial
DMRT1	DNAH14	TTLL10	ADGRG1	KCNIP1	SH3RF1	F13A1	IKZF1	PTPRB
ELAVL2	HS3ST5	PHF21B	MERTK	LTBP4	EPS8	CSF1R	PRKCH	ERG
CPEB1	DNAH8	DNAJC5B	NEDD9	TGFBR3	FRMD3	EHD4	LCP2	FLT1
DDX10	KHDRBS3	ACE	CDH2	ADAM12	MYO1B	INPP5D	PPP1R16B	RAPGEF2
NR3C2	SPATA16	SH3RF2	MAP3K21	COL27A1	NTF3	FRMD4B	CD244	AFAP1L1
MRPS25	ANO1	SPATA6	SRGAP1	TNS1	C16H1orf21	CD86	ITK	EPAS1
TEX11	ARMC3	OSBP2	FSHR	ARHGAP10	PLCL1	PTPRJ	IL2RB	ABCG2
NT5DC1	PDE10A	SPATC1	P3H2	SPON1	MBNL2	PHACTR2	TRPM2	RUNDC3B
BEND4	ADAM32	SH3GL3	FRMPD1	IGFBP7	RAMP1	GDA	PREX1	LIMCH1
LIN28B	FSIP1	EFCAB6	TOX	ECE1	ADORA2A	PDGFC	PIP4K2A	FILIP1
MGMT	ENSBTAG00000006043	SRPK2	DPF3	HS3ST3A1	LDB2	SLA	RUNX3	FLI1
SNAP91	FSIP2	CLPB	PLXNC1	CSRP1	FILIP1	SPI1	CD247	DYSF
DAZL	ADAM3A	PKIB	SH3TC2	ABLIM1	RBPMS	FNBP1	LCP1	SLCO2A1
SYCP1	SPAG17	TRIM36	FXYD6	PDGFRA	EMCN	ENSBTAG00000046324	SAMHD1	PREX2
REC114	C2CD6	VWA3B	KIRREL1	EGFR	FRMD4A	RUNX1	UBASH3B	EGFL7
STAG3	STK33	CBY2	TJP2	NID1	TINAGL1	GAS7	ARHGAP25	FAT4
STK31	TTC6	VASH2	TNS3	MYADM	RIPOR3	MSR1	ITGB2	ROBO4
MOV10L1	ENSBTAG00000000886	IRGC	UBE2E2	NHS	MYO7B	MRC1	SCML4	DOCK4
FARP1	TENM3	AZIN2	PLEKHA7	LAMB1	TCF4	RUBCNL	PTPRC	MYO1B
MIS18BP1	LUZP2	HSPA4L	SEMA6A	ADCY5	ADAMTSL1	MTSS1	ENSBTAG00000046324	ETS1
MPPED2	FMN1	RSPH14	TBC1D8	MYLK	PKIG	CD163	VAV3	JAM2
NA	CLGN	NA	CYP7B1	NTRK2	ITGA7	MERTK	NEDD9	EFNB2
NA	ZNF280B	NA	ARHGEF10	COL4A1	KITLG	PIK3AP1	IKZF2	DENND5B
NA	CFAP95	NA	ELOVL2	GSN	PDGFRB	C5AR1	SYTL2	ENSBTAG00000005997
NA	CEP126	NA	GATA6	CREB3L2	COL4A2	RGL1	INPP5D	ARHGAP31
NA	LRRIQ1	NA	BCAR3	LRRK1	ARHGAP10	DAB2	RAC2	PRKCH
NA	ZPBP	NA	TBC1D9	SPARC	VSTM4	PRKCB	SATB1	CRIM1
NA	KIZ	NA	LRP8	MAST4	PLCB4	IQGAP2	APBB1IP	TEK
NA	GKAP1	NA	TOX2	FBLN1	CACNB2	TGFBI	ZAP70	MRTFB
NA	ODAD2	NA	ENSBTAG00000027420	COLEC12	DAAM2	RGS10	CSK	CYYR1
NA	PEBP4	NA	ME1	PLAC9	ACE2	PEPD	CD44	EMCN
NA	DDX4	NA	WNT6	SYNPO2	COL4A1	IRAK2	ANTXR2	MYRIP
NA	DNAH7	NA	CLU	PTCH1	PALM2	PALD1	FNBP1	RAMP3
NA	HSPA4L	NA	SH3GL3	LAMC3	ITIH5	LYN	CBLB	PALMD
NA	SHCBP1L	NA	SEMA3D	EMILIN1	SEPTIN8	CTTNBP2	IL12RB2	NR5A2
NA	PROK2	NA	KIF21A	UST	MAML2	SLCO2B1	PTPRE	TCF4
NA	SLC26A8	NA	SYNE2	ENSBTAG00000053984	KCNK17	PKIB	ARAP2	ESAM
NA	LDHC	NA	SCD5	AHNAK	TNFRSF21	SIRPA	STK17B	FAM171A1
NA	NA	NA	MGAT5	LRP1	PDE8B	XDH	FLI1	KDR
NA	NA	NA	TACC2	GPM6B	TBX2	LIPA	RAB27B	MYZAP
NA	NA	NA	NCOA7	PDZRN3	RGS5	PDE4B	STK17A	PLXND1
NA	NA	NA	BLVRA	SCARA5	TM4SF1	PTAFR	PIK3R1	DLL4
NA	NA	NA	ACSBG1	CDH11	CPM	GRK3	SLA2	COBLL1
NA	NA	NA	MYO7A	ACTN1	ESAM	PLXNC1	ZC3HAV1	DEPTOR
NA	NA	NA	TTYH1	RBFOX2	PLS3	FNIP2	TGFB1	GATA2
NA	NA	NA	ACHE	EVA1B	S1PR3	DOCK8	PSTPIP1	JAG2
NA	NA	NA	KCNH2	NFIA	MCAM	TRAF3	ITGAL	SHANK3
NA	NA	NA	EPHX2	HTRA1	FAM162B	CD83	CST7	DISC1
NA	NA	NA	CRIM1	RBPMS	BREH1	RBM47	LNPEP	MCC
NA	NA	NA	CRYAB	COL6A1	NA	FCHSD2	LCK	MECOM
NA	NA	NA	SOX9	BICC1	NA	NRP2	FYB1	SH3BGRL2
NA	NA	NA	PCCB	NRP1	NA	TRIT1	CD84	EHD4
NA	NA	NA	SLC52A3	EDNRA	NA	DAPK1	TCF7	ENSBTAG00000019432
NA	NA	NA	SPOCK2	LDB2	NA	TYROBP	SEMA4D	KITLG
NA	NA	NA	MRPS6	CTDSPL	NA	ARHGAP18	CRTAM	PDGFB
NA	NA	NA	SRPK2	COL15A1	NA	ATP2B1	TRAF3IP3	PECAM1
NA	NA	NA	MTCL1	EGFLAM	NA	PLAU	ENSBTAG00000030426	COLGALT2
NA	NA	NA	GPRC5B	CACHD1	NA	SRGAP2	DGKZ	CLIC5
NA	NA	NA	HSD17B12	DAAM1	NA	SYK	PVRIG	ITPKB
NA	NA	NA	MANBA	NR2F2	NA	PFKFB3	ARHGEF18	WWTR1
NA	NA	NA	REEP1	ENSBTAG00000012692	NA	MYO1E	PDGFB	ITGA6
NA	NA	NA	BOD1L1	ELN	NA	LAPTM5	LAPTM5	NFIB
NA	NA	NA	PAM	PHLDB2	NA	RAPGEF1	RASGRP1	SPARC
NA	NA	NA	FYB2	IGFBP6	NA	TRPS1	MFNG	RASGRF2
NA	NA	NA	AQP8	LHX9	NA	MITF	LFNG	ADGRL4
NA	NA	NA	EPB41L2	FRMD6	NA	MAPKAPK2	TNFRSF1B	CDH5
NA	NA	NA	INHA	HEYL	NA	MKNK1	ARHGAP26	PITPNM2
NA	NA	NA	PAXX	ICAM1	NA	OSM	DOCK10	LAMA5
NA	NA	NA	MAP1B	COL4A6	NA	CD74	CYTIP	SRGAP2
NA	NA	NA	TANC2	SELENOM	NA	GGTA1	ELF1	HECW2
NA	NA	NA	ZFHX3	MXRA8	NA	ITGB2	RUNX2	APBB2
NA	NA	NA	KITLG	CALD1	NA	TNFRSF1B	ENSBTAG00000000144	ITGA1
NA	NA	NA	PCBP3	PTMS	NA	EXT1	RUNX1	MEF2C
NA	NA	NA	MYO9B	MAOA	NA	SRGN	RASSF5	ILDR2
NA	NA	NA	ITPRID2	KANK2	NA	ELF1	GIMAP8	UCP2
NA	NA	NA	MBNL2	COL1A1	NA	TPD52	RAP1A	NECTIN2
NA	NA	NA	ENTREP2	CHD9	NA	MAP3K8	IPCEF1	CD47
NA	NA	NA	MAP7	CCDC102B	NA	CTSB	CORO1A	TRAK1
NA	NA	NA	DENND5B	ITPR1	NA	ELL2	CD2	MPPED2
NA	NA	NA	SLCO3A1	PLPP3	NA	RGS1	ITGA6	ATP1B1
NA	NA	NA	ARHGEF3	P4HA2	NA	MAF	ABI3	TIE1
NA	NA	NA	ATP1B1	IGFBP4	NA	TLR2	ETS1	RCBTB2
NA	NA	NA	EPS8	FSTL1	NA	ADGRE5	SAMSN1	PRKCE
NA	NA	NA	MAPKAPK2	CST3	NA	CXCL16	CAB39	TANC1
NA	NA	NA	PCYT1B	FBN1	NA	WWP1	RNF125	GGTA1
NA	NA	NA	MFSD13A	TPM1	NA	ITGAM	RGCC	SLC39A14
NA	NA	NA	R3HCC1	GATA4	NA	ARRDC3	TXK	XDH
NA	NA	NA	CMAS	PDLIM3	NA	CEMIP2	PICALM	TNFSF10
NA	NA	NA	PTPN21	COL18A1	NA	RARRES1	EZR	SNRK
NA	NA	NA	VCL	RBP1	NA	SWAP70	EVI2A	TSPAN9
NA	NA	NA	MMD	NBL1	NA	ANTXR2	CCL5	PLEKHG1
NA	NA	NA	KLHL23	PALM2	NA	OSBPL11	CRLF3	PLEC
NA	NA	NA	KLK1	S100A13	NA	SLC40A1	PDE3B	ENSBTAG00000015666
NA	NA	NA	CAPRIN2	COL6A2	NA	CTSC	HOPX	CLDN5
NA	NA	NA	RALYL	IGF2	NA	MAFB	RIN3	VAV3
NA	NA	NA	UBAP2	MMP23	NA	CTSH	KLF13	TINAGL1
NA	NA	NA	CDC14B	SLC29A1	NA	FMNL2	MYO1F	CSGALNACT1
NA	NA	NA	MAP3K1	LTBP1	NA	TNS3	PTPN22	CD34
NA	NA	NA	TCF4	COL1A2	NA	TRIB1	TESC	DAB2IP
NA	NA	NA	RGS6	ZFPM2	NA	IL10	ENSBTAG00000050052	CLEC14A
NA	NA	NA	SF3A2	DCN	NA	EFHD2	FOXO1	LRRFIP1
NA	NA	NA	DCTN1	COL28A1	NA	RNASET2	LY6E	DOCK9
NA	NA	NA	JAM2	PLXDC2	NA	EMILIN2	DTNB	HSPG2
NA	NA	NA	MTA3	GLI3	NA	PEAK1	AKNA	TMEM204
NA	NA	NA	MDH1	DAPL1	NA	ETV6	ADGRE5	CALCRL
NA	NA	NA	CLEC18C	LHFPL6	NA	CD14	WIPF1	FGD4
NA	NA	NA	PDE8A	NA	NA	GPR183	ENSBTAG00000027204	CRYBG3
NA	NA	NA	JADE3	NA	NA	AHCY	CD3D	AFDN
NA	NA	NA	MSRB3	NA	NA	CXCR4	DOCK2	NOS1AP
NA	NA	NA	APOA1	NA	NA	C1QB	DOCK8	MYO1E
NA	NA	NA	EPHA5	NA	NA	ATF3	LPIN2	WT1
NA	NA	NA	NA	NA	NA	ENSBTAG00000013919	RBPJ	AHNAK
NA	NA	NA	NA	NA	NA	BANK1	REL	ENSBTAG00000047605
NA	NA	NA	NA	NA	NA	NIBAN1	IBTK	CHST7
NA	NA	NA	NA	NA	NA	PLAC8A	RABGAP1L	KIF13A
NA	NA	NA	NA	NA	NA	METRNL	PRF1	EPB41L4A
NA	NA	NA	NA	NA	NA	RASGEF1B	LGALS9	NPNT
NA	NA	NA	NA	NA	NA	MEF2A	TOX	NEDD4L
NA	NA	NA	NA	NA	NA	TLR4	MSN	MSN
NA	NA	NA	NA	NA	NA	IRF8	COTL1	DCLK2
NA	NA	NA	NA	NA	NA	DOCK4	PTPN1	ETS2
NA	NA	NA	NA	NA	NA	RCAN1	ABR	GMDS
NA	NA	NA	NA	NA	NA	NFKBID	CYTH1	ENSBTAG00000038652
NA	NA	NA	NA	NA	NA	NRP1	PTPN12	SOX17
NA	NA	NA	NA	NA	NA	ATP13A3	ENSBTAG00000039588	CAVIN2
NA	NA	NA	NA	NA	NA	RBPJ	MATK	ITGA2
NA	NA	NA	NA	NA	NA	CR2	CXCR4	BCAM
NA	NA	NA	NA	NA	NA	ZSWIM6	BIN2	LRCH1
NA	NA	NA	NA	NA	NA	GAB2	ENSBTAG00000051845	ENSBTAG00000046324
NA	NA	NA	NA	NA	NA	LRCH1	MBNL1	TGFBR2
NA	NA	NA	NA	NA	NA	COTL1	MDFIC	DIPK2B
NA	NA	NA	NA	NA	NA	NA	ENSBTAG00000031913	DACH1
NA	NA	NA	NA	NA	NA	NA	ZFP36L2	GCNT1
NA	NA	NA	NA	NA	NA	NA	STK26	PALM2
NA	NA	NA	NA	NA	NA	NA	CD8A	ADGRF5
NA	NA	NA	NA	NA	NA	NA	C25H16orf54	ARHGEF9
NA	NA	NA	NA	NA	NA	NA	UCP2	MTUS1
NA	NA	NA	NA	NA	NA	NA	SGK1	GARRE1
NA	NA	NA	NA	NA	NA	NA	SPN	MGLL
NA	NA	NA	NA	NA	NA	NA	NKG7	RALB
NA	NA	NA	NA	NA	NA	NA	METRNL	TPST2
NA	NA	NA	NA	NA	NA	NA	CD3E	APP
NA	NA	NA	NA	NA	NA	NA	TIFA	ABLIM1
NA	NA	NA	NA	NA	NA	NA	PLEKHA1	SCARB1
NA	NA	NA	NA	NA	NA	NA	SIK3	CRACR2B
NA	NA	NA	NA	NA	NA	NA	FYN	S1PR1
NA	NA	NA	NA	NA	NA	NA	UBALD2	GASK1B
NA	NA	NA	NA	NA	NA	NA	PTPRCAP	ZBTB16
NA	NA	NA	NA	NA	NA	NA	NCR3	PLS3
NA	NA	NA	NA	NA	NA	NA	AKAP13	IQGAP1
NA	NA	NA	NA	NA	NA	NA	ARPC2	SOX18
NA	NA	NA	NA	NA	NA	NA	NA	LEPR
NA	NA	NA	NA	NA	NA	NA	NA	KANK3
NA	NA	NA	NA	NA	NA	NA	NA	PDGFD
NA	NA	NA	NA	NA	NA	NA	NA	CTNND1
NA	NA	NA	NA	NA	NA	NA	NA	MIPEP
NA	NA	NA	NA	NA	NA	NA	NA	S100A16
NA	NA	NA	NA	NA	NA	NA	NA	OSBPL10
NA	NA	NA	NA	NA	NA	NA	NA	ENSBTAG00000025398
NA	NA	NA	NA	NA	NA	NA	NA	IFNGR1
NA	NA	NA	NA	NA	NA	NA	NA	FRYL
NA	NA	NA	NA	NA	NA	NA	NA	SCARF1
NA	NA	NA	NA	NA	NA	NA	NA	LMO2
NA	NA	NA	NA	NA	NA	NA	NA	EFNA1
NA	NA	NA	NA	NA	NA	NA	NA	NAAA
NA	NA	NA	NA	NA	NA	NA	NA	CD74
