# Supplementary material for: Depicting the dynamic transcriptional and epigenetic landscape of testis development in pubertal Simmental cattle
Source: J Anim Sci Biotechnol. 2026 May 18;17:96. doi: 10.1186/s40104-026-01406-x (PMC13181952; doi:10.1186/s40104-026-01406-x)
Supplement: Supplementary file 4 — Additional file 4: Table S4. Analysis of germ cell markers, biological functions and key transcription factors based on RNA-seq data. [file 40104_2026_1406_MOESM4_ESM.xlsx]

## Sheet: rna_celltype
Markers for six germ cell types in Simmental cattle
p_val	avg_log2FC	pct.1	pct.2	p_val_adj	cluster	gene
0	2.70722	0.963	0.334	0	Late_spermatocytes	ENSBTAG00000032687
0	2.66051	0.984	0.384	0	Late_spermatocytes	ENSBTAG00000027420
0	2.62124	0.869	0.225	0	Late_spermatocytes	SPINLW1
0	2.60858	0.955	0.336	0	Late_spermatocytes	PTGDS
0	2.37588	0.821	0.214	0	Late_spermatocytes	DEFB119
0	2.33892	0.938	0.284	0	Late_spermatocytes	FATE1
0	2.30999	0.892	0.339	0	Late_spermatocytes	CST3
0	2.25416	0.855	0.236	0	Late_spermatocytes	MGC133636
0	1.86643	0.596	0.187	0	Late_spermatocytes	ENSBTAG00000011931
0	1.86495	0.552	0.134	0	Late_spermatocytes	DEFB123
0	1.80328	0.981	0.528	0	Late_spermatocytes	ENSBTAG00000038488
0	1.76748	0.581	0.161	0	Late_spermatocytes	AARD
0	1.76459	0.903	0.439	0	Late_spermatocytes	ENSBTAG00000005654
0	1.73317	0.751	0.269	0	Late_spermatocytes	HSPB1
0	1.65784	0.556	0.179	0	Late_spermatocytes	PLAC9
0	1.64819	0.522	0.153	0	Late_spermatocytes	PSMB9
0	1.5828	0.918	0.497	0	Late_spermatocytes	RPS12
0	1.54416	0.956	0.477	0	Late_spermatocytes	FTH1
0	1.43272	0.869	0.413	0	Late_spermatocytes	BUD23
0	1.36651	0.724	0.358	0	Late_spermatocytes	PRDX1
0	1.1724	0.901	0.656	0	Late_spermatocytes	ENSBTAG00000067556
0	0.810325	0.998	0.929	0	Late_spermatocytes	GSTM3
1.93015e-300	0.527483	1	0.985	4.58199e-296	Late_spermatocytes	UBB
3.62582e-294	1.42087	0.642	0.271	8.60732e-290	Late_spermatocytes	RBM3
1.50678e-286	1.45908	0.606	0.247	3.57695e-282	Late_spermatocytes	TALDO1
3.62528e-277	1.59441	0.485	0.146	8.60606e-273	Late_spermatocytes	SLC25A4
2.06906e-274	1.61685	0.476	0.139	4.91174e-270	Late_spermatocytes	ENSBTAG00000012289
4.5337e-260	0.925985	0.889	0.644	1.07625e-255	Late_spermatocytes	RPS2
5.09903e-254	1.81538	0.421	0.109	1.21046e-249	Late_spermatocytes	APOA1
7.67818e-244	1.20939	0.674	0.361	1.82272e-239	Late_spermatocytes	DBI
4.23511e-240	0.484274	0.855	0.525	1.00537e-235	Late_spermatocytes	TPT1
1.44039e-237	1.56922	0.367	0.078	3.41935e-233	Late_spermatocytes	DEFB122A
3.30999e-234	1.31445	0.571	0.247	7.85759e-230	Late_spermatocytes	HMGN3
4.34221e-234	1.60867	0.382	0.09	1.0308e-229	Late_spermatocytes	INHA
2.61605e-233	1.56071	0.399	0.104	6.21023e-229	Late_spermatocytes	CITED1
3.70044e-231	1.35974	0.533	0.214	8.78448e-227	Late_spermatocytes	PPIB
3.46366e-229	1.38244	0.512	0.199	8.22239e-225	Late_spermatocytes	DNAAF3
4.01778e-227	0.894442	0.843	0.612	9.53781e-223	Late_spermatocytes	RPS5
3.72076e-222	0.880039	0.876	0.561	8.83272e-218	Late_spermatocytes	ENSBTAG00000013343
1.45011e-219	1.26537	0.558	0.237	3.44242e-215	Late_spermatocytes	GAPDH
9.49885e-217	1.15888	0.623	0.303	2.25493e-212	Late_spermatocytes	ACTB
3.21197e-214	1.53447	0.427	0.142	7.62489e-210	Late_spermatocytes	GPX1
2.0773e-211	1.42122	0.417	0.131	4.93131e-207	Late_spermatocytes	ENSBTAG00000058538
8.72425e-205	1.25109	0.563	0.278	2.07105e-200	Late_spermatocytes	ATP6V0E1
1.78354e-198	1.11464	0.641	0.373	4.23394e-194	Late_spermatocytes	CFL1
2.41238e-192	1.38989	0.368	0.106	5.72674e-188	Late_spermatocytes	ABHD11
5.07094e-192	1.39531	0.416	0.146	1.20379e-187	Late_spermatocytes	ENSBTAG00000052272
1.25942e-189	1.36921	0.386	0.12	2.98973e-185	Late_spermatocytes	ENSBTAG00000047229
1.09978e-188	1.4107	0.362	0.105	2.61076e-184	Late_spermatocytes	GSTT1
2.65643e-187	1.33051	0.409	0.143	6.30611e-183	Late_spermatocytes	PAXX
1.59709e-174	0.955629	0.671	0.416	3.79134e-170	Late_spermatocytes	PEBP1
2.87132e-168	1.36884	0.316	0.084	6.81623e-164	Late_spermatocytes	SEPTIN4
1.26392e-163	0.609922	0.803	0.546	3.00043e-159	Late_spermatocytes	RPS27A
1.94295e-162	0.967743	0.613	0.339	4.61238e-158	Late_spermatocytes	CHCHD2
8.79244e-162	0.63356	0.899	0.798	2.08724e-157	Late_spermatocytes	CALM1
2.02076e-160	1.26067	0.351	0.115	4.79709e-156	Late_spermatocytes	TOMM5
2.47899e-159	1.25653	0.401	0.157	5.88488e-155	Late_spermatocytes	ZCCHC17
4.5069e-158	1.28109	0.326	0.097	1.06989e-153	Late_spermatocytes	CRYAB
1.15468e-155	1.239	0.305	0.084	2.7411e-151	Late_spermatocytes	HPRT1
2.25734e-155	0.711534	0.85	0.701	5.35869e-151	Late_spermatocytes	RPLP2
8.44584e-153	0.729887	0.773	0.555	2.00496e-148	Late_spermatocytes	RPS28
1.08479e-151	1.27531	0.261	0.058	2.57519e-147	Late_spermatocytes	ENSBTAG00000027383
1.34803e-151	1.08716	0.518	0.274	3.2001e-147	Late_spermatocytes	ATP5IF1
1.68557e-147	0.813969	0.672	0.397	4.00139e-143	Late_spermatocytes	MT-COX2
1.74272e-145	0.581283	0.884	0.726	4.13703e-141	Late_spermatocytes	RPS14
3.3575e-145	1.20827	0.35	0.125	7.97036e-141	Late_spermatocytes	POLR2L
4.81444e-140	0.891224	0.693	0.517	1.1429e-135	Late_spermatocytes	RTRAF
4.08054e-139	0.809014	0.776	0.563	9.68679e-135	Late_spermatocytes	MT-COX1
1.49024e-138	1.18423	0.345	0.124	3.53768e-134	Late_spermatocytes	TXN
1.59999e-138	0.999477	0.629	0.421	3.79821e-134	Late_spermatocytes	STMN1
1.87981e-138	1.18974	0.39	0.167	4.46249e-134	Late_spermatocytes	MRPL16
3.59309e-138	0.647093	0.752	0.535	8.52964e-134	Late_spermatocytes	RPL8
8.39618e-138	1.11736	0.438	0.207	1.99317e-133	Late_spermatocytes	SSR4
3.04489e-137	1.1767	0.285	0.082	7.22827e-133	Late_spermatocytes	BAX
4.76906e-136	0.596977	0.875	0.741	1.13213e-131	Late_spermatocytes	RPL32
2.3174e-135	0.694327	0.69	0.446	5.50129e-131	Late_spermatocytes	ENSBTAG00000013866
5.14745e-135	1.09539	0.41	0.181	1.22195e-130	Late_spermatocytes	WDR83OS
1.12107e-134	1.14767	0.362	0.145	2.66132e-130	Late_spermatocytes	PRDX6
1.41477e-134	0.85293	0.641	0.423	3.35851e-130	Late_spermatocytes	RBX1
5.39117e-134	1.25365	0.241	0.056	1.27981e-129	Late_spermatocytes	PPP1R14A
6.11481e-133	1.22946	0.244	0.057	1.45159e-128	Late_spermatocytes	OXT
5.49475e-132	1.1228	0.468	0.243	1.3044e-127	Late_spermatocytes	NDUFA11
7.16772e-132	1.20315	0.293	0.092	1.70155e-127	Late_spermatocytes	GNG11
6.59126e-131	0.779746	0.492	0.23	1.5647e-126	Late_spermatocytes	PARK7
1.48378e-129	0.754519	0.527	0.257	3.52235e-125	Late_spermatocytes	ENSBTAG00000018854
1.98749e-129	0.522749	0.875	0.725	4.7181e-125	Late_spermatocytes	RPS7
3.81624e-129	1.15289	0.257	0.069	9.05937e-125	Late_spermatocytes	UNC119
5.73209e-129	1.01944	0.473	0.244	1.36074e-124	Late_spermatocytes	ARL6IP1
6.62929e-129	1.27392	0.505	0.306	1.57373e-124	Late_spermatocytes	CLU
1.15916e-128	0.927677	0.652	0.431	2.75173e-124	Late_spermatocytes	MT-CYTB
1.36453e-128	1.02483	0.628	0.453	3.23927e-124	Late_spermatocytes	TIMP2
1.02333e-127	1.26092	0.267	0.076	2.42928e-123	Late_spermatocytes	CLEC3B
3.75656e-127	0.810239	0.64	0.412	8.91769e-123	Late_spermatocytes	RPL11
2.51131e-126	1.04386	0.396	0.173	5.96159e-122	Late_spermatocytes	LAMTOR1
8.83024e-126	1.17842	0.269	0.08	2.09621e-121	Late_spermatocytes	TSPO
3.64114e-125	0.833825	0.667	0.486	8.64369e-121	Late_spermatocytes	ATP5ME
3.87096e-123	1.13792	0.22	0.049	9.18926e-119	Late_spermatocytes	SNCB
2.1293e-120	0.856898	0.447	0.214	5.05475e-116	Late_spermatocytes	ATP5MC3
3.05434e-118	0.820065	0.605	0.396	7.2507e-114	Late_spermatocytes	PPIA
5.21624e-118	0.848396	0.527	0.294	1.23828e-113	Late_spermatocytes	RPL27A
1.63963e-117	0.969092	0.42	0.199	3.89233e-113	Late_spermatocytes	LSM6
1.19807e-115	1.02678	0.4	0.193	2.8441e-111	Late_spermatocytes	TBCB
4.95304e-115	0.867672	0.568	0.364	1.1758e-110	Late_spermatocytes	ENSBTAG00000057074
1.52693e-114	1.11124	0.364	0.168	3.62479e-110	Late_spermatocytes	VPS28
4.3206e-114	0.904552	0.412	0.192	1.02567e-109	Late_spermatocytes	MYL12A
4.83076e-114	0.670054	0.755	0.594	1.14677e-109	Late_spermatocytes	NXT1
1.67669e-113	0.613501	0.678	0.449	3.98029e-109	Late_spermatocytes	RPS24
1.87094e-113	0.879429	0.465	0.244	4.44143e-109	Late_spermatocytes	ENSBTAG00000062897
1.53919e-111	0.556986	0.843	0.694	3.65389e-107	Late_spermatocytes	RPL18
2.55304e-110	1.00728	0.215	0.053	6.06067e-106	Late_spermatocytes	BLVRA
1.96916e-109	1.05652	0.331	0.136	4.67459e-105	Late_spermatocytes	LDHB
5.7752e-108	1.15638	0.231	0.067	1.37098e-103	Late_spermatocytes	AQP8
2.89456e-107	0.778276	0.571	0.369	6.87139e-103	Late_spermatocytes	ATP5F1C
2.46266e-106	0.946719	0.45	0.25	5.84612e-102	Late_spermatocytes	ENSBTAG00000049452
7.04484e-106	1.06346	0.28	0.103	1.67237e-101	Late_spermatocytes	ATXN7L3B
1.65685e-105	1.04436	0.334	0.145	3.93319e-101	Late_spermatocytes	SSR2
5.70074e-105	0.867866	0.539	0.33	1.3533e-100	Late_spermatocytes	MT-ND4
2.4275e-103	1.02803	0.2	0.049	5.76265e-99	Late_spermatocytes	RENBP
2.56078e-103	0.735433	0.642	0.465	6.07903e-99	Late_spermatocytes	ATP5MG
2.85186e-103	1.05958	0.324	0.14	6.77004e-99	Late_spermatocytes	FABP5
9.21534e-103	1.01797	0.209	0.055	2.18763e-98	Late_spermatocytes	NPDC1
3.68312e-101	0.983597	0.375	0.186	8.74335e-97	Late_spermatocytes	CIB1
1.42378e-100	1.03746	0.267	0.097	3.37991e-96	Late_spermatocytes	C1QBP
3.52948e-100	0.996153	0.242	0.078	8.37863e-96	Late_spermatocytes	C3H1orf122
4.5055e-100	0.54687	0.835	0.732	1.06956e-95	Late_spermatocytes	ENSBTAG00000061800
6.63704e-100	0.546649	0.797	0.652	1.57557e-95	Late_spermatocytes	RPL38
1.93441e-99	0.972271	0.419	0.235	4.59209e-95	Late_spermatocytes	UQCRFS1
1.70091e-98	0.894384	0.439	0.245	4.0378e-94	Late_spermatocytes	SEC61B
1.13078e-97	1.01638	0.257	0.092	2.68435e-93	Late_spermatocytes	PRDX2
3.37565e-97	0.269823	0.876	0.724	8.01345e-93	Late_spermatocytes	RPS18
5.2684e-97	0.990436	0.255	0.091	1.25067e-92	Late_spermatocytes	TPM1
5.28418e-97	0.948757	0.386	0.198	1.25441e-92	Late_spermatocytes	NDUFB10
5.54573e-97	0.982946	0.34	0.159	1.3165e-92	Late_spermatocytes	GLRX5
6.66567e-97	1.0418	0.24	0.08	1.58236e-92	Late_spermatocytes	PCSK1N
1.45319e-96	0.839152	0.341	0.148	3.44973e-92	Late_spermatocytes	ASB9
2.65361e-96	0.633106	0.708	0.549	6.2994e-92	Late_spermatocytes	ENSBTAG00000030169
3.09772e-95	1.01121	0.167	0.034	7.35369e-91	Late_spermatocytes	PLAC1
8.40179e-94	0.51791	0.878	0.765	1.9945e-89	Late_spermatocytes	MT-COX3
1.04607e-93	0.860688	0.436	0.245	2.48328e-89	Late_spermatocytes	MRPS6
2.4251e-93	0.997716	0.232	0.077	5.75695e-89	Late_spermatocytes	ENSBTAG00000036028
3.41795e-93	0.985551	0.196	0.053	8.11387e-89	Late_spermatocytes	NINJ1
3.48231e-93	1.03392	0.222	0.069	8.26666e-89	Late_spermatocytes	ENSBTAG00000025485
3.50023e-93	1.03283	0.224	0.071	8.30919e-89	Late_spermatocytes	METRN
8.97199e-93	1.00465	0.191	0.05	2.12986e-88	Late_spermatocytes	NMB
3.47234e-92	0.856073	0.492	0.293	8.24299e-88	Late_spermatocytes	MT-ND2
1.06464e-91	0.811206	0.439	0.239	2.52736e-87	Late_spermatocytes	HINT1
1.23122e-91	0.697228	0.416	0.207	2.9228e-87	Late_spermatocytes	NDUFA4
2.28468e-91	1.02297	0.194	0.053	5.4236e-87	Late_spermatocytes	ENSBTAG00000032875
3.44979e-91	0.962898	0.233	0.079	8.18945e-87	Late_spermatocytes	C18H19orf48
8.05394e-90	1.00365	0.282	0.115	1.91193e-85	Late_spermatocytes	IGFBP7
9.81939e-90	0.939626	0.279	0.114	2.33102e-85	Late_spermatocytes	BTG3
1.48023e-89	0.384298	0.95	0.884	3.51393e-85	Late_spermatocytes	CALM3
1.05112e-88	0.944149	0.326	0.154	2.49526e-84	Late_spermatocytes	RPA3
2.09889e-88	0.893177	0.153	0.03	4.98255e-84	Late_spermatocytes	CLEC12B
6.01425e-88	0.927376	0.342	0.17	1.42772e-83	Late_spermatocytes	PSMD4
6.88182e-88	0.89945	0.389	0.213	1.63368e-83	Late_spermatocytes	ENSBTAG00000038842
4.59458e-87	0.858381	0.385	0.203	1.09071e-82	Late_spermatocytes	COX6A1
1.35781e-86	0.896086	0.345	0.169	3.2233e-82	Late_spermatocytes	VIM
9.49172e-86	0.986627	0.247	0.095	2.25324e-81	Late_spermatocytes	MARCKSL1
1.06921e-84	0.633686	0.626	0.45	2.5382e-80	Late_spermatocytes	ERH
3.4931e-84	0.735664	0.387	0.2	8.29227e-80	Late_spermatocytes	POLE4
5.02559e-84	0.364929	0.921	0.817	1.19302e-79	Late_spermatocytes	RPLP1
5.60577e-84	0.982199	0.285	0.127	1.33075e-79	Late_spermatocytes	TUBA1A
9.72e-84	0.758657	0.446	0.26	2.30743e-79	Late_spermatocytes	ATP5F1A
3.01054e-83	0.957378	0.23	0.084	7.14672e-79	Late_spermatocytes	CUEDC2
6.42841e-83	0.905707	0.195	0.059	1.52604e-78	Late_spermatocytes	FXYD6
4.26866e-82	0.671057	0.638	0.498	1.01334e-77	Late_spermatocytes	ENSBTAG00000004472
5.28616e-82	0.429748	0.485	0.27	1.25488e-77	Late_spermatocytes	RPL14
8.9554e-82	0.568603	0.743	0.636	2.12592e-77	Late_spermatocytes	EDF1
1.20029e-81	0.724012	0.563	0.408	2.84936e-77	Late_spermatocytes	ATP5PF
2.59996e-81	0.917583	0.204	0.067	6.17205e-77	Late_spermatocytes	RHOC
9.54318e-81	0.904752	0.329	0.164	2.26546e-76	Late_spermatocytes	UBE2M
1.15205e-80	0.783119	0.439	0.264	2.73485e-76	Late_spermatocytes	PSMB2
4.75642e-80	0.925234	0.194	0.061	1.12913e-75	Late_spermatocytes	MXRA7
6.81616e-80	0.667251	0.486	0.296	1.61809e-75	Late_spermatocytes	ATP6V1G1
1.7181e-79	0.915354	0.221	0.078	4.07861e-75	Late_spermatocytes	RBP1
2.15175e-79	0.818157	0.344	0.175	5.10805e-75	Late_spermatocytes	SNRPD3
4.525e-79	0.746069	0.52	0.355	1.07419e-74	Late_spermatocytes	RPS29
6.24268e-79	0.906712	0.204	0.068	1.48195e-74	Late_spermatocytes	UQCC4
7.9651e-79	0.526503	0.688	0.531	1.89083e-74	Late_spermatocytes	ENSBTAG00000062210
1.23981e-78	0.848598	0.326	0.162	2.94318e-74	Late_spermatocytes	DYNLRB1
2.4034e-78	0.860242	0.347	0.185	5.70543e-74	Late_spermatocytes	SUCLG1
3.74495e-78	0.872124	0.306	0.147	8.89015e-74	Late_spermatocytes	MRPL20
4.88924e-78	0.889448	0.275	0.121	1.16066e-73	Late_spermatocytes	ATP6V0B
7.90312e-78	0.617109	0.661	0.533	1.87612e-73	Late_spermatocytes	COX4I1
1.1486e-77	0.900054	0.261	0.111	2.72666e-73	Late_spermatocytes	TXNDC15
9.74379e-77	0.947731	0.283	0.13	2.31308e-72	Late_spermatocytes	MLLT6
3.41153e-76	0.885479	0.338	0.179	8.09862e-72	Late_spermatocytes	CHMP2A
3.50296e-76	0.819852	0.425	0.262	8.31567e-72	Late_spermatocytes	MYL6
3.64624e-76	0.898329	0.298	0.144	8.6558e-72	Late_spermatocytes	RNASEK
8.77727e-76	0.622394	0.63	0.483	2.08364e-71	Late_spermatocytes	HAGH
2.15468e-75	0.866271	0.292	0.139	5.11498e-71	Late_spermatocytes	UQCRQ
3.26033e-74	0.804646	0.468	0.316	7.73969e-70	Late_spermatocytes	SH3BGRL3
3.93435e-74	0.860899	0.346	0.189	9.33975e-70	Late_spermatocytes	TRIR
1.34885e-73	0.811549	0.374	0.21	3.20202e-69	Late_spermatocytes	SF3B5
3.73229e-73	0.815058	0.154	0.04	8.86009e-69	Late_spermatocytes	GAMT
4.39642e-73	0.252328	0.762	0.575	1.04367e-68	Late_spermatocytes	RPL28
2.31295e-72	0.896877	0.285	0.138	5.49072e-68	Late_spermatocytes	STMP1
6.15612e-72	0.337663	0.879	0.769	1.4614e-67	Late_spermatocytes	RPS10
3.15208e-71	0.85895	0.184	0.061	7.48272e-67	Late_spermatocytes	HEBP2
3.28238e-71	0.740989	0.549	0.388	7.79205e-67	Late_spermatocytes	MT-ND1
4.94807e-71	0.665188	0.371	0.198	1.17462e-66	Late_spermatocytes	PFN1
5.24908e-71	0.719817	0.418	0.256	1.24608e-66	Late_spermatocytes	TMEM147
5.48441e-71	0.853036	0.175	0.055	1.30194e-66	Late_spermatocytes	CLTB
8.64652e-71	0.842052	0.263	0.12	2.0526e-66	Late_spermatocytes	CYC1
1.28193e-70	0.889402	0.258	0.117	3.04316e-66	Late_spermatocytes	NDUFA10
2.00793e-70	0.803953	0.144	0.036	4.76663e-66	Late_spermatocytes	SAT2
1.75397e-68	0.836682	0.246	0.107	4.16375e-64	Late_spermatocytes	R3HCC1
3.40171e-68	0.432926	0.842	0.75	8.07533e-64	Late_spermatocytes	ATP5F1E
5.15903e-68	0.848266	0.17	0.054	1.2247e-63	Late_spermatocytes	WFDC15B
5.32591e-68	0.845575	0.286	0.142	1.26432e-63	Late_spermatocytes	C6H4orf3
6.61263e-68	0.374285	0.89	0.791	1.56977e-63	Late_spermatocytes	YBX3
8.1375e-68	0.792015	0.179	0.059	1.93176e-63	Late_spermatocytes	TUBA1B
9.12986e-68	0.624817	0.51	0.341	2.16734e-63	Late_spermatocytes	SUB1
3.56311e-67	0.815904	0.195	0.071	8.45848e-63	Late_spermatocytes	SSBP3
1.72268e-66	0.822529	0.358	0.211	4.08947e-62	Late_spermatocytes	ENSBTAG00000053755
3.51851e-66	0.786176	0.16	0.049	8.35258e-62	Late_spermatocytes	LGALS1
6.55065e-66	0.720533	0.303	0.152	1.55506e-61	Late_spermatocytes	REXO2
1.43305e-65	0.639838	0.534	0.385	3.40191e-61	Late_spermatocytes	OAZ1
4.58934e-65	0.780253	0.144	0.039	1.08946e-60	Late_spermatocytes	S100B
5.43566e-65	0.794484	0.354	0.207	1.29037e-60	Late_spermatocytes	PSMB4
6.37766e-65	0.867033	0.228	0.1	1.51399e-60	Late_spermatocytes	NDUFB11
1.11154e-64	0.769931	0.157	0.048	2.63869e-60	Late_spermatocytes	CASTOR1
2.2885e-64	0.733406	0.477	0.341	5.43268e-60	Late_spermatocytes	FANCD2
7.61131e-64	0.713941	0.472	0.333	1.80685e-59	Late_spermatocytes	ISYNA1
1.88809e-63	0.596876	0.398	0.232	4.48214e-59	Late_spermatocytes	ENSBTAG00000066789
6.40712e-63	0.785357	0.224	0.096	1.52099e-58	Late_spermatocytes	RAB17
1.19105e-62	0.536313	0.693	0.578	2.82744e-58	Late_spermatocytes	RPS9
1.31863e-62	0.766228	0.144	0.041	3.13029e-58	Late_spermatocytes	TMEM14A
2.37782e-62	0.82479	0.235	0.106	5.6447e-58	Late_spermatocytes	NDUFV1
3.68937e-62	0.696563	0.309	0.161	8.75819e-58	Late_spermatocytes	FKBP1A
7.40941e-62	0.802498	0.311	0.169	1.75892e-57	Late_spermatocytes	RNF181
8.10962e-62	0.799561	0.269	0.134	1.92514e-57	Late_spermatocytes	ENSBTAG00000040602
1.54268e-61	0.822285	0.18	0.066	3.66216e-57	Late_spermatocytes	MRPS14
5.85959e-61	0.800822	0.264	0.131	1.39101e-56	Late_spermatocytes	MYL12B
6.29733e-61	0.901949	0.208	0.087	1.49492e-56	Late_spermatocytes	ESPN
1.04688e-60	0.688875	0.477	0.344	2.4852e-56	Late_spermatocytes	UQCRH
1.42886e-60	0.671245	0.517	0.39	3.39196e-56	Late_spermatocytes	ROMO1
2.43969e-60	0.750466	0.17	0.059	5.79158e-56	Late_spermatocytes	SPTSSA
5.66613e-60	0.813722	0.263	0.131	1.34508e-55	Late_spermatocytes	PSMA7
1.71976e-59	0.525364	0.535	0.373	4.08254e-55	Late_spermatocytes	CNBP
1.83691e-59	0.737307	0.348	0.207	4.36063e-55	Late_spermatocytes	PPP1R35
2.20842e-59	0.789348	0.186	0.072	5.24256e-55	Late_spermatocytes	COX14
2.2759e-59	0.310442	0.614	0.448	5.40275e-55	Late_spermatocytes	RPL18A
3.04347e-59	0.808572	0.183	0.071	7.22489e-55	Late_spermatocytes	CLIC1
4.94225e-59	0.74936	0.141	0.042	1.17324e-54	Late_spermatocytes	SUSD3
3.09275e-58	0.768224	0.148	0.047	7.34189e-54	Late_spermatocytes	ACTN4
6.06482e-58	0.807536	0.22	0.098	1.43973e-53	Late_spermatocytes	CMAS
8.14422e-58	0.785749	0.189	0.076	1.93336e-53	Late_spermatocytes	ARL8A
8.51344e-58	0.719108	0.245	0.115	2.02101e-53	Late_spermatocytes	CMTM8
3.71213e-57	0.359415	0.61	0.445	8.81222e-53	Late_spermatocytes	RPS20
5.04402e-57	0.625583	0.339	0.191	1.1974e-52	Late_spermatocytes	HMGB1
8.01609e-57	0.506618	0.576	0.434	1.90294e-52	Late_spermatocytes	RPS19
8.91212e-57	0.765709	0.381	0.251	2.11565e-52	Late_spermatocytes	MRPL41
1.09668e-56	0.487797	0.339	0.185	2.6034e-52	Late_spermatocytes	ENSBTAG00000000524
2.66059e-56	0.638424	0.1	0.02	6.31598e-52	Late_spermatocytes	BCAT2
2.82829e-56	0.5246	0.637	0.519	6.71408e-52	Late_spermatocytes	CHCHD10
3.66362e-56	0.714135	0.358	0.218	8.69707e-52	Late_spermatocytes	PRMT1
3.70037e-56	0.759021	0.181	0.071	8.78431e-52	Late_spermatocytes	NDUFA1
5.42203e-56	0.82509	0.245	0.124	1.28714e-51	Late_spermatocytes	GAS2L1
1.09277e-55	0.71766	0.147	0.048	2.59413e-51	Late_spermatocytes	RAB12
2.67781e-55	0.699391	0.146	0.048	6.35685e-51	Late_spermatocytes	VDAC1
3.53976e-55	0.742289	0.312	0.18	8.40304e-51	Late_spermatocytes	ATP5F1B
3.90793e-55	0.462278	0.739	0.65	9.27704e-51	Late_spermatocytes	ZC3H10
5.72943e-55	0.709141	0.104	0.023	1.36011e-50	Late_spermatocytes	FXYD3
8.54289e-55	0.901254	0.2	0.087	2.028e-50	Late_spermatocytes	ENSBTAG00000051210
1.15222e-54	0.727894	0.139	0.044	2.73526e-50	Late_spermatocytes	TUBB3
1.2604e-54	0.744636	0.153	0.053	2.99205e-50	Late_spermatocytes	ARF5
2.11466e-54	0.74157	0.17	0.065	5.01998e-50	Late_spermatocytes	ZYX
2.31088e-54	0.696529	0.12	0.032	5.4858e-50	Late_spermatocytes	MAGEA10
1.0316e-53	0.809851	0.226	0.108	2.44891e-49	Late_spermatocytes	PPP1R1A
1.41152e-53	0.693709	0.148	0.05	3.35082e-49	Late_spermatocytes	ZNF771
1.43222e-53	0.666476	0.116	0.03	3.39996e-49	Late_spermatocytes	TST
2.23932e-53	0.296026	0.783	0.658	5.31592e-49	Late_spermatocytes	RPL7A
3.90195e-53	0.740272	0.15	0.053	9.26284e-49	Late_spermatocytes	B3GAT3
4.73574e-53	0.513738	0.515	0.371	1.12422e-48	Late_spermatocytes	RPL19
6.16427e-53	0.697553	0.126	0.037	1.46334e-48	Late_spermatocytes	RRAS
1.00032e-52	0.658194	0.116	0.03	2.37466e-48	Late_spermatocytes	ENSBTAG00000030296
1.46523e-52	0.721971	0.148	0.051	3.47832e-48	Late_spermatocytes	PRPS2
1.66002e-51	0.765159	0.347	0.227	3.94072e-47	Late_spermatocytes	FIS1
1.67492e-51	0.712643	0.367	0.24	3.97608e-47	Late_spermatocytes	CHID1
2.50669e-51	0.656515	0.122	0.035	5.95063e-47	Late_spermatocytes	ENSBTAG00000052155
2.54288e-51	0.805235	0.233	0.117	6.03653e-47	Late_spermatocytes	TAGAP
5.94223e-51	0.683869	0.377	0.239	1.41063e-46	Late_spermatocytes	MT-ND5
1.13108e-50	0.709841	0.277	0.151	2.68506e-46	Late_spermatocytes	BOLA3
2.17646e-50	0.516492	0.621	0.521	5.1667e-46	Late_spermatocytes	DYNLL1
2.36014e-50	0.75077	0.184	0.079	5.60273e-46	Late_spermatocytes	AIG1
2.60751e-50	0.665741	0.1	0.023	6.18996e-46	Late_spermatocytes	ENSBTAG00000020813
2.96325e-50	0.750708	0.253	0.134	7.03445e-46	Late_spermatocytes	TXN2
3.82537e-50	0.595776	0.465	0.332	9.08105e-46	Late_spermatocytes	NDUFAB1
9.98873e-50	0.695552	0.137	0.046	2.37123e-45	Late_spermatocytes	RAMP2
1.37059e-49	0.723988	0.182	0.078	3.25366e-45	Late_spermatocytes	VPS25
1.6991e-49	0.666436	0.117	0.033	4.03349e-45	Late_spermatocytes	PSMB8
2.85567e-49	0.696466	0.309	0.184	6.77906e-45	Late_spermatocytes	AHSA1
3.18368e-49	0.678686	0.142	0.05	7.55773e-45	Late_spermatocytes	NT5C
4.0626e-49	0.675428	0.114	0.032	9.64421e-45	Late_spermatocytes	EIF4EBP1
7.92102e-49	0.596864	0.461	0.333	1.88037e-44	Late_spermatocytes	POLR2F
1.94779e-48	0.690068	0.237	0.122	4.62387e-44	Late_spermatocytes	MDH2
2.03215e-48	0.704167	0.307	0.185	4.82412e-44	Late_spermatocytes	UCHL3
2.25623e-48	0.639673	0.118	0.035	5.35605e-44	Late_spermatocytes	TSTD1
4.68739e-48	0.612618	0.43	0.301	1.11274e-43	Late_spermatocytes	PFDN2
8.82495e-48	0.731664	0.229	0.118	2.09496e-43	Late_spermatocytes	ATP6V0D1
1.0719e-47	0.664593	0.264	0.143	2.54458e-43	Late_spermatocytes	SLC25A6
2.0237e-47	0.722078	0.162	0.065	4.80406e-43	Late_spermatocytes	PTN
2.21903e-47	0.51316	0.635	0.526	5.26775e-43	Late_spermatocytes	ENSBTAG00000070065
2.32134e-47	0.638412	0.137	0.048	5.51062e-43	Late_spermatocytes	IMP3
7.82996e-47	0.648213	0.105	0.028	1.85875e-42	Late_spermatocytes	MGST1
2.06949e-46	0.634178	0.126	0.042	4.91276e-42	Late_spermatocytes	KCNH2
4.29943e-46	0.656634	0.137	0.049	1.02064e-41	Late_spermatocytes	ENSBTAG00000058591
4.57389e-46	0.672385	0.119	0.038	1.0858e-41	Late_spermatocytes	MESP2
7.69165e-46	0.69757	0.15	0.059	1.82592e-41	Late_spermatocytes	CARD19
1.51765e-45	0.640466	0.117	0.037	3.60275e-41	Late_spermatocytes	RND2
1.52475e-45	0.647394	0.383	0.264	3.61961e-41	Late_spermatocytes	LAMTOR5
4.08006e-45	0.690551	0.207	0.102	9.68565e-41	Late_spermatocytes	NDUFS6
5.99713e-45	0.703366	0.276	0.161	1.42366e-40	Late_spermatocytes	ATP5PD
2.08468e-44	0.626748	0.109	0.032	4.94883e-40	Late_spermatocytes	HMGN5
2.43559e-44	0.65022	0.13	0.046	5.78185e-40	Late_spermatocytes	NUDT16
2.67444e-44	0.690432	0.185	0.085	6.34886e-40	Late_spermatocytes	ENSBTAG00000062846
1.18739e-43	0.601631	0.117	0.038	2.81874e-39	Late_spermatocytes	MRPS34
1.52391e-43	0.55529	0.34	0.214	3.61762e-39	Late_spermatocytes	SRP14
1.5372e-43	0.696458	0.164	0.071	3.64917e-39	Late_spermatocytes	UQCR11
2.51576e-43	0.568384	0.281	0.159	5.97217e-39	Late_spermatocytes	BCAP31
5.16431e-43	0.680674	0.123	0.043	1.22596e-38	Late_spermatocytes	NME3
5.17269e-43	0.647728	0.178	0.08	1.22794e-38	Late_spermatocytes	NHERF1
6.16544e-43	0.666654	0.184	0.087	1.46361e-38	Late_spermatocytes	PKN1
8.37695e-43	0.636798	0.159	0.067	1.9886e-38	Late_spermatocytes	GPSM1
1.05406e-42	0.670123	0.107	0.032	2.50224e-38	Late_spermatocytes	ENSBTAG00000003152
2.00297e-42	0.671095	0.288	0.175	4.75484e-38	Late_spermatocytes	TOMM6
3.25709e-42	0.526767	0.508	0.405	7.732e-38	Late_spermatocytes	RPL13A
4.85411e-42	0.642173	0.355	0.246	1.15232e-37	Late_spermatocytes	PPDPF
9.64152e-42	0.640172	0.315	0.2	2.2888e-37	Late_spermatocytes	NDUFS7
1.9168e-41	0.623186	0.224	0.119	4.55029e-37	Late_spermatocytes	TIMM10
2.65891e-41	0.535103	0.531	0.44	6.31198e-37	Late_spermatocytes	PSMB5
3.14673e-41	0.284926	0.647	0.521	7.47003e-37	Late_spermatocytes	RPS3A
4.07338e-41	0.647617	0.139	0.055	9.6698e-37	Late_spermatocytes	HSD17B10
5.413e-41	0.614342	0.127	0.047	1.28499e-36	Late_spermatocytes	ENSBTAG00000005252
7.05612e-41	0.675787	0.186	0.09	1.67505e-36	Late_spermatocytes	TIMM17B
1.37521e-40	0.644973	0.256	0.149	3.26462e-36	Late_spermatocytes	POLR3K
2.29703e-40	0.643898	0.301	0.189	5.45293e-36	Late_spermatocytes	SNRNP25
4.14561e-40	0.640752	0.172	0.08	9.84126e-36	Late_spermatocytes	ADH5
5.16724e-40	0.730176	0.148	0.064	1.22665e-35	Late_spermatocytes	VKORC1
3.85363e-39	0.631325	0.143	0.059	9.14814e-35	Late_spermatocytes	DPM3
4.93033e-39	0.286973	0.595	0.476	1.17041e-34	Late_spermatocytes	RPS8
5.07091e-39	0.638532	0.247	0.14	1.20378e-34	Late_spermatocytes	PDIA6
2.02425e-38	0.307875	0.812	0.764	4.80536e-34	Late_spermatocytes	TUBB4B
3.02762e-38	0.632149	0.176	0.085	7.18726e-34	Late_spermatocytes	RWDD4
3.30679e-38	0.626872	0.23	0.129	7.84998e-34	Late_spermatocytes	PSMG3
4.24906e-38	0.626021	0.164	0.076	1.00868e-33	Late_spermatocytes	KRTCAP2
6.69509e-38	0.590627	0.159	0.072	1.58935e-33	Late_spermatocytes	H2AC20
1.14002e-37	0.573288	0.102	0.033	2.7063e-33	Late_spermatocytes	RAB40B
1.16898e-37	0.649232	0.243	0.142	2.77503e-33	Late_spermatocytes	RAB5C
1.34995e-37	0.491917	0.54	0.448	3.20465e-33	Late_spermatocytes	ATP5MF
1.3874e-37	0.605668	0.186	0.093	3.29356e-33	Late_spermatocytes	NUDT14
1.56134e-37	0.461165	0.55	0.439	3.70647e-33	Late_spermatocytes	MT-ATP6
1.84194e-37	0.648767	0.265	0.162	4.37258e-33	Late_spermatocytes	ALKBH7
2.46662e-37	0.582904	0.128	0.05	5.85551e-33	Late_spermatocytes	RILPL2
2.65947e-37	0.504062	0.315	0.202	6.31332e-33	Late_spermatocytes	ENSBTAG00000008646
3.91232e-37	0.562125	0.301	0.19	9.28745e-33	Late_spermatocytes	RPL22
4.09028e-37	0.612495	0.139	0.059	9.70991e-33	Late_spermatocytes	POLR2G
8.44133e-37	0.638714	0.138	0.059	2.00389e-32	Late_spermatocytes	TRMU
1.78015e-36	0.592843	0.103	0.035	4.2259e-32	Late_spermatocytes	UQCC5
1.79668e-36	0.600784	0.163	0.076	4.26513e-32	Late_spermatocytes	COA3
2.56105e-36	0.632456	0.148	0.067	6.07967e-32	Late_spermatocytes	PGLS
5.44155e-36	0.556445	0.11	0.04	1.29177e-31	Late_spermatocytes	SCN1B
1.16572e-35	0.606394	0.135	0.057	2.76729e-31	Late_spermatocytes	CIAO2A
1.46142e-35	0.636525	0.247	0.15	3.46925e-31	Late_spermatocytes	DCTN3
2.83323e-35	0.568245	0.101	0.035	6.72579e-31	Late_spermatocytes	CLDN11
3.86793e-35	0.607381	0.29	0.189	9.18207e-31	Late_spermatocytes	TIMM13
7.57609e-35	0.50437	0.435	0.333	1.79849e-30	Late_spermatocytes	ENSBTAG00000057942
7.63274e-35	0.572318	0.146	0.065	1.81194e-30	Late_spermatocytes	RAMP1
8.22115e-35	0.427037	0.475	0.365	1.95162e-30	Late_spermatocytes	RPS15
8.46287e-35	0.577081	0.129	0.054	2.009e-30	Late_spermatocytes	MLF2
9.27647e-35	0.612722	0.175	0.087	2.20214e-30	Late_spermatocytes	CTSD
1.45276e-34	0.618663	0.197	0.106	3.44871e-30	Late_spermatocytes	ITM2B
1.70077e-34	0.647402	0.236	0.141	4.03745e-30	Late_spermatocytes	POLR2D
2.06736e-34	0.642361	0.141	0.064	4.90772e-30	Late_spermatocytes	TEN1
4.20064e-34	0.310935	0.728	0.632	9.9719e-30	Late_spermatocytes	DNAAF1
5.36889e-34	0.589891	0.125	0.052	1.27452e-29	Late_spermatocytes	GSTA4
9.50866e-34	0.455709	0.506	0.405	2.25726e-29	Late_spermatocytes	ENSBTAG00000047265
2.02728e-33	0.553086	0.431	0.342	4.81257e-29	Late_spermatocytes	TPRG1L
2.18805e-33	0.580911	0.346	0.249	5.19422e-29	Late_spermatocytes	MRPL27
5.08879e-33	0.615526	0.156	0.077	1.20803e-28	Late_spermatocytes	MRPL55
6.72049e-33	0.595918	0.2	0.112	1.59538e-28	Late_spermatocytes	COPS6
7.72053e-33	0.481577	0.213	0.12	1.83278e-28	Late_spermatocytes	ZFAND5
8.51953e-33	0.573233	0.388	0.293	2.02245e-28	Late_spermatocytes	MICOS13
9.5133e-33	0.534229	0.112	0.044	2.25836e-28	Late_spermatocytes	REX1BD
1.02832e-32	0.472478	0.531	0.456	2.44114e-28	Late_spermatocytes	PSMD8
1.58549e-32	0.531831	0.108	0.041	3.76379e-28	Late_spermatocytes	SMIM12
2.73996e-32	0.480062	0.135	0.06	6.5044e-28	Late_spermatocytes	H1-4
6.28202e-32	0.67567	0.256	0.168	1.49129e-27	Late_spermatocytes	ATP6V0C
9.08096e-32	0.43944	0.387	0.275	2.15573e-27	Late_spermatocytes	ENSBTAG00000050219
1.26585e-31	0.592673	0.142	0.067	3.005e-27	Late_spermatocytes	LAP3
2.12175e-31	0.567389	0.145	0.069	5.03682e-27	Late_spermatocytes	PHB2
2.45527e-31	0.457093	0.279	0.176	5.82856e-27	Late_spermatocytes	ENSBTAG00000049833
2.89814e-31	0.596541	0.157	0.079	6.87989e-27	Late_spermatocytes	ENSBTAG00000007106
6.44676e-31	0.557408	0.237	0.145	1.5304e-26	Late_spermatocytes	TBCA
1.31323e-30	0.277803	0.785	0.726	3.11747e-26	Late_spermatocytes	MORF4L1
1.79424e-30	0.523392	0.12	0.051	4.25934e-26	Late_spermatocytes	NCBP2AS2
2.22269e-30	0.53611	0.403	0.32	5.27645e-26	Late_spermatocytes	COPE
3.13372e-30	0.595977	0.191	0.109	7.43914e-26	Late_spermatocytes	LAMTOR4
5.33306e-30	0.527127	0.141	0.067	1.26602e-25	Late_spermatocytes	METTL9
5.92693e-30	0.449602	0.509	0.425	1.40699e-25	Late_spermatocytes	VSIG10L
6.84629e-30	0.554577	0.258	0.166	1.62524e-25	Late_spermatocytes	NUDC
9.28601e-30	0.565934	0.223	0.135	2.20441e-25	Late_spermatocytes	PSMD7
9.51993e-30	0.569362	0.355	0.269	2.25994e-25	Late_spermatocytes	NDUFB7
9.78894e-30	0.536399	0.314	0.218	2.3238e-25	Late_spermatocytes	ZFYVE21
1.46976e-29	0.397643	0.578	0.507	3.48906e-25	Late_spermatocytes	RANBP1
1.5362e-29	0.57651	0.187	0.105	3.64678e-25	Late_spermatocytes	ENSBTAG00000060180
2.05108e-29	-1.32182	0.766	0.757	4.86906e-25	Late_spermatocytes	UBE2N
4.98787e-29	0.515001	0.375	0.286	1.18407e-24	Late_spermatocytes	NDUFB8
9.88853e-29	0.545362	0.16	0.083	2.34744e-24	Late_spermatocytes	MRPL12
3.49954e-28	0.370731	0.358	0.252	8.30755e-24	Late_spermatocytes	RPS3
3.58351e-28	0.309815	0.665	0.6	8.50689e-24	Late_spermatocytes	TOMM20
5.82458e-28	0.530701	0.161	0.085	1.3827e-23	Late_spermatocytes	ARPC1B
1.25323e-27	0.580972	0.167	0.092	2.97505e-23	Late_spermatocytes	ARL6IP5
1.61291e-27	0.484793	0.141	0.069	3.82889e-23	Late_spermatocytes	FBXL15
1.73114e-27	0.521394	0.13	0.062	4.10956e-23	Late_spermatocytes	JOSD2
1.91632e-27	0.386576	0.452	0.361	4.54914e-23	Late_spermatocytes	MANF
2.06276e-27	0.516852	0.385	0.299	4.8968e-23	Late_spermatocytes	MAP1LC3B
2.19942e-27	0.440456	0.461	0.38	5.22121e-23	Late_spermatocytes	UBE2S
2.28083e-27	0.475825	0.251	0.162	5.41446e-23	Late_spermatocytes	GNB2
2.86855e-27	0.446817	0.382	0.288	6.80965e-23	Late_spermatocytes	EIF4A1
2.99005e-27	0.552448	0.129	0.062	7.09808e-23	Late_spermatocytes	ETHE1
3.51818e-27	0.587667	0.212	0.131	8.35181e-23	Late_spermatocytes	SRP19
3.60571e-27	0.549059	0.18	0.103	8.55959e-23	Late_spermatocytes	TUBB
3.70315e-27	0.551724	0.179	0.102	8.79091e-23	Late_spermatocytes	PSMA5
3.71468e-27	0.503701	0.109	0.048	8.81829e-23	Late_spermatocytes	CMBL
3.7879e-27	0.547408	0.258	0.17	8.9921e-23	Late_spermatocytes	TIMM8B
5.67949e-27	0.559337	0.276	0.19	1.34825e-22	Late_spermatocytes	NDUFS5
9.6357e-27	0.420471	0.502	0.423	2.28742e-22	Late_spermatocytes	SNRPD2
1.20124e-26	0.558328	0.184	0.108	2.85161e-22	Late_spermatocytes	APEX1
1.76257e-26	0.527895	0.27	0.183	4.18417e-22	Late_spermatocytes	CENPV
1.78355e-26	0.452445	0.167	0.092	4.23398e-22	Late_spermatocytes	INSL3
2.88778e-26	0.508613	0.109	0.049	6.85529e-22	Late_spermatocytes	FUNDC1
6.2082e-26	0.53521	0.107	0.048	1.47376e-21	Late_spermatocytes	LAMTOR2
7.28376e-26	0.434565	0.43	0.346	1.72909e-21	Late_spermatocytes	TMEM258
7.65709e-26	0.457763	0.373	0.285	1.81772e-21	Late_spermatocytes	ENSBTAG00000025564
8.2916e-26	0.49244	0.231	0.147	1.96834e-21	Late_spermatocytes	RPS19BP1
1.0169e-25	0.378172	0.295	0.2	2.41401e-21	Late_spermatocytes	COPS9
3.176e-25	0.268184	0.317	0.215	7.5395e-21	Late_spermatocytes	RPL27
3.505e-25	0.544358	0.113	0.053	8.32052e-21	Late_spermatocytes	IDH3B
7.32579e-25	0.495467	0.266	0.184	1.73907e-20	Late_spermatocytes	PSMC3
1.36881e-24	-1.08198	0.627	0.626	3.24942e-20	Late_spermatocytes	ENSBTAG00000031582
1.6769e-24	0.348784	0.552	0.479	3.9808e-20	Late_spermatocytes	NDUFA6
1.76814e-24	0.524332	0.114	0.054	4.1974e-20	Late_spermatocytes	SPR
1.95017e-24	0.446838	0.108	0.049	4.6295e-20	Late_spermatocytes	SPARC
3.17229e-24	0.490916	0.118	0.057	7.53069e-20	Late_spermatocytes	TMEM254
3.37134e-24	0.507855	0.299	0.214	8.00323e-20	Late_spermatocytes	MT-ND3
4.20614e-24	0.528017	0.17	0.099	9.98496e-20	Late_spermatocytes	CUTA
4.55762e-24	0.254365	0.749	0.671	1.08193e-19	Late_spermatocytes	CETN1
5.85536e-24	0.522962	0.141	0.075	1.39e-19	Late_spermatocytes	LACTB
1.01853e-23	0.543074	0.146	0.08	2.41789e-19	Late_spermatocytes	ERP29
1.13733e-23	0.447349	0.107	0.049	2.6999e-19	Late_spermatocytes	DCPS
1.50444e-23	0.457001	0.252	0.169	3.57138e-19	Late_spermatocytes	ENSBTAG00000002026
1.83389e-23	0.343865	0.292	0.203	4.35348e-19	Late_spermatocytes	PSMG4
2.92904e-23	0.348018	0.225	0.142	6.95324e-19	Late_spermatocytes	ATP5MC2
3.42412e-23	0.468755	0.2	0.125	8.12851e-19	Late_spermatocytes	NDUFA2
3.73776e-23	0.511133	0.149	0.083	8.87306e-19	Late_spermatocytes	TRAPPC1
4.34361e-23	0.500834	0.137	0.073	1.03113e-18	Late_spermatocytes	OOEP
4.62685e-23	0.486893	0.272	0.193	1.09837e-18	Late_spermatocytes	PLPP6
4.73027e-23	0.518052	0.167	0.098	1.12292e-18	Late_spermatocytes	ARPC3
5.01289e-23	0.468835	0.1	0.045	1.19001e-18	Late_spermatocytes	NMRAL1
1.27964e-22	0.480492	0.116	0.058	3.03773e-18	Late_spermatocytes	C7H1orf35
2.10321e-22	0.510574	0.188	0.117	4.99281e-18	Late_spermatocytes	USP21
2.1347e-22	0.385443	0.253	0.172	5.06755e-18	Late_spermatocytes	CLTA
2.22617e-22	0.332286	0.462	0.372	5.2847e-18	Late_spermatocytes	RPL3
2.74757e-22	0.49271	0.243	0.167	6.52247e-18	Late_spermatocytes	HYPK
3.27127e-22	0.425739	0.392	0.316	7.76568e-18	Late_spermatocytes	RPL10A
3.54508e-22	0.50538	0.316	0.241	8.41566e-18	Late_spermatocytes	DAD1
5.78619e-22	0.492533	0.364	0.297	1.37358e-17	Late_spermatocytes	ISCU
9.65348e-22	0.490789	0.122	0.064	2.29164e-17	Late_spermatocytes	ATP5F1D
1.18344e-21	0.341294	0.507	0.427	2.80936e-17	Late_spermatocytes	SAP18
1.59699e-21	0.419216	0.367	0.288	3.7911e-17	Late_spermatocytes	PSMB1
1.76372e-21	0.337015	0.561	0.495	4.18689e-17	Late_spermatocytes	RPL13
1.80567e-21	0.450171	0.13	0.07	4.28649e-17	Late_spermatocytes	GABARAPL1
3.29299e-21	0.52679	0.198	0.131	7.81723e-17	Late_spermatocytes	ENSBTAG00000007754
3.82354e-21	0.480423	0.142	0.08	9.07669e-17	Late_spermatocytes	MRPL43
4.14798e-21	0.432026	0.365	0.288	9.84688e-17	Late_spermatocytes	ARL3
4.19827e-21	0.528067	0.275	0.203	9.96628e-17	Late_spermatocytes	TESC
4.9195e-21	0.408565	0.209	0.135	1.16784e-16	Late_spermatocytes	ELOC
4.99058e-21	0.432156	0.364	0.287	1.18471e-16	Late_spermatocytes	RAB11A
5.7943e-21	0.500658	0.259	0.186	1.37551e-16	Late_spermatocytes	SSR3
6.13619e-21	0.444007	0.136	0.075	1.45667e-16	Late_spermatocytes	TMEM70
8.18888e-21	0.362563	0.519	0.468	1.94396e-16	Late_spermatocytes	ENSBTAG00000020139
1.04031e-20	0.282081	0.587	0.515	2.4696e-16	Late_spermatocytes	LCA5L
1.19004e-20	0.485852	0.217	0.146	2.82503e-16	Late_spermatocytes	PHETA2
1.25452e-20	0.473694	0.187	0.118	2.97812e-16	Late_spermatocytes	NME2
2.1063e-20	0.499663	0.139	0.08	5.00016e-16	Late_spermatocytes	PDK3
2.36544e-20	0.272848	0.618	0.557	5.61531e-16	Late_spermatocytes	CFAP298
4.96845e-20	0.481142	0.328	0.26	1.17946e-15	Late_spermatocytes	SMARCB1
1.08543e-19	0.510183	0.186	0.121	2.57671e-15	Late_spermatocytes	UBE2I.1
2.0692e-19	0.397596	0.21	0.139	4.91207e-15	Late_spermatocytes	BANF1
3.16346e-19	0.466241	0.165	0.102	7.50974e-15	Late_spermatocytes	MKKS
4.37684e-19	0.406647	0.107	0.055	1.03902e-14	Late_spermatocytes	H2AC6
1.19306e-18	0.337341	0.52	0.463	2.83221e-14	Late_spermatocytes	SSNA1
1.58215e-18	0.459898	0.149	0.09	3.75587e-14	Late_spermatocytes	LIN7B
1.60941e-18	0.420002	0.11	0.058	3.82058e-14	Late_spermatocytes	WDR45B
3.62223e-18	0.42356	0.155	0.095	8.59882e-14	Late_spermatocytes	LACTB2
3.85945e-18	-0.869899	0.677	0.654	9.16196e-14	Late_spermatocytes	CRISP2
4.16465e-18	0.448758	0.137	0.081	9.88646e-14	Late_spermatocytes	HSPD1
5.00437e-18	0.446043	0.125	0.071	1.18799e-13	Late_spermatocytes	DNPH1
7.55647e-18	0.360047	0.338	0.263	1.79383e-13	Late_spermatocytes	COX6C
1.134e-17	0.410171	0.132	0.077	2.692e-13	Late_spermatocytes	GCSH
1.3044e-17	0.3628	0.351	0.282	3.0965e-13	Late_spermatocytes	SNRPD1
1.44713e-17	0.418454	0.102	0.054	3.43535e-13	Late_spermatocytes	NOP10
1.78074e-17	0.463858	0.258	0.192	4.22729e-13	Late_spermatocytes	EMC6
2.25412e-17	0.361044	0.43	0.369	5.35106e-13	Late_spermatocytes	UBE2T
2.31606e-17	0.460947	0.261	0.195	5.4981e-13	Late_spermatocytes	ABHD17A
2.52076e-17	0.434612	0.222	0.156	5.98403e-13	Late_spermatocytes	MRPS33
3.08666e-17	0.464099	0.155	0.098	7.32743e-13	Late_spermatocytes	ATRAID
3.27813e-17	0.311853	0.527	0.488	7.78195e-13	Late_spermatocytes	DNAJA1
3.61842e-17	0.423558	0.108	0.059	8.58976e-13	Late_spermatocytes	ENSBTAG00000034598
4.07347e-17	0.395355	0.211	0.145	9.67002e-13	Late_spermatocytes	HLTF
4.36221e-17	0.415839	0.358	0.299	1.03554e-12	Late_spermatocytes	CAPNS1
5.22312e-17	0.456737	0.121	0.071	1.23992e-12	Late_spermatocytes	PPP1CA
8.09487e-17	0.393417	0.208	0.144	1.92164e-12	Late_spermatocytes	HSPE1
1.02585e-16	0.450667	0.11	0.061	2.43527e-12	Late_spermatocytes	PRPF19
1.0886e-16	0.426273	0.179	0.118	2.58423e-12	Late_spermatocytes	MRPS16
1.37015e-16	0.303377	0.424	0.354	3.2526e-12	Late_spermatocytes	RPL34
1.48493e-16	0.429553	0.211	0.148	3.52507e-12	Late_spermatocytes	MRPL28
1.81224e-16	0.412363	0.309	0.244	4.30207e-12	Late_spermatocytes	SPSB3
1.85289e-16	0.438561	0.158	0.102	4.39858e-12	Late_spermatocytes	CYTH2
1.93538e-16	0.431714	0.151	0.095	4.5944e-12	Late_spermatocytes	PSMA2
1.99403e-16	0.427031	0.119	0.069	4.73363e-12	Late_spermatocytes	UBE2V2
2.09072e-16	0.407602	0.127	0.075	4.96315e-12	Late_spermatocytes	MRPS2
4.26019e-16	0.361368	0.391	0.328	1.01133e-11	Late_spermatocytes	NSMCE1
4.31819e-16	0.429858	0.253	0.191	1.0251e-11	Late_spermatocytes	ENSBTAG00000065394
4.71332e-16	0.287065	0.516	0.457	1.11889e-11	Late_spermatocytes	IZUMO4
5.28219e-16	0.407352	0.238	0.174	1.25394e-11	Late_spermatocytes	BTF3L4
8.51843e-16	0.352836	0.458	0.415	2.02219e-11	Late_spermatocytes	RNH1
1.87534e-15	0.407659	0.105	0.059	4.45188e-11	Late_spermatocytes	C9H6orf120
2.05124e-15	0.432065	0.215	0.157	4.86943e-11	Late_spermatocytes	ATP6V1E1
2.07535e-15	0.418453	0.296	0.242	4.92667e-11	Late_spermatocytes	ENSBTAG00000051386
2.81089e-15	0.35752	0.448	0.408	6.67278e-11	Late_spermatocytes	ENO1
3.4229e-15	0.412147	0.137	0.085	8.12563e-11	Late_spermatocytes	COX16
3.65818e-15	0.454761	0.222	0.165	8.68415e-11	Late_spermatocytes	CCDC85B
4.16632e-15	0.419883	0.138	0.086	9.89043e-11	Late_spermatocytes	UQCC6
4.63647e-15	0.420091	0.123	0.074	1.10065e-10	Late_spermatocytes	MDH1
5.61374e-15	0.411092	0.324	0.269	1.33265e-10	Late_spermatocytes	YJEFN3
7.77045e-15	0.411799	0.211	0.152	1.84463e-10	Late_spermatocytes	MRPL17
8.64907e-15	0.443627	0.24	0.182	2.0532e-10	Late_spermatocytes	ARPC5L
8.99887e-15	0.401686	0.237	0.176	2.13624e-10	Late_spermatocytes	MRPL9
9.18539e-15	0.284966	0.496	0.434	2.18052e-10	Late_spermatocytes	FAM216A
1.07427e-14	0.37724	0.123	0.075	2.5502e-10	Late_spermatocytes	ENSBTAG00000052720
1.10034e-14	0.441823	0.157	0.106	2.6121e-10	Late_spermatocytes	RABL6
1.30902e-14	0.413208	0.127	0.079	3.10749e-10	Late_spermatocytes	PSMC4
1.38468e-14	0.425755	0.172	0.118	3.2871e-10	Late_spermatocytes	GRPEL1
1.57826e-14	0.406884	0.108	0.063	3.74663e-10	Late_spermatocytes	IDH1
2.01696e-14	0.410659	0.202	0.145	4.78805e-10	Late_spermatocytes	LEPROTL1
2.02044e-14	0.419083	0.179	0.124	4.79632e-10	Late_spermatocytes	RBM4
2.04867e-14	0.448437	0.146	0.096	4.86334e-10	Late_spermatocytes	SURF1
2.243e-14	0.405254	0.104	0.06	5.32465e-10	Late_spermatocytes	IDH3G
2.29463e-14	0.27168	0.611	0.588	5.44722e-10	Late_spermatocytes	PRKAR1A
2.56842e-14	0.381511	0.334	0.278	6.09717e-10	Late_spermatocytes	VDAC2
2.68834e-14	0.401119	0.253	0.193	6.38186e-10	Late_spermatocytes	MRPL58
2.7359e-14	0.371211	0.16	0.107	6.49475e-10	Late_spermatocytes	ANP32E
2.74712e-14	0.386715	0.1	0.057	6.52139e-10	Late_spermatocytes	GNB1
3.25125e-14	0.42857	0.2	0.145	7.71814e-10	Late_spermatocytes	MRPL54
3.33442e-14	0.405871	0.145	0.094	7.91557e-10	Late_spermatocytes	POLR2H
3.34358e-14	0.388649	0.151	0.099	7.93732e-10	Late_spermatocytes	COA5
3.54566e-14	0.358111	0.298	0.237	8.41705e-10	Late_spermatocytes	MRPS18C
3.65412e-14	0.251486	0.613	0.58	8.67452e-10	Late_spermatocytes	POMP
3.847e-14	0.392602	0.258	0.197	9.1324e-10	Late_spermatocytes	NAA20
4.16541e-14	0.376305	0.16	0.108	9.88826e-10	Late_spermatocytes	LSM1
4.2087e-14	0.435792	0.175	0.122	9.99104e-10	Late_spermatocytes	RAB5IF
4.65697e-14	0.423803	0.16	0.108	1.10552e-09	Late_spermatocytes	APRT
5.79854e-14	0.433613	0.178	0.125	1.37652e-09	Late_spermatocytes	PSENEN
6.38763e-14	0.425314	0.123	0.076	1.51636e-09	Late_spermatocytes	PTTG1IP
7.8243e-14	0.364755	0.226	0.17	1.85741e-09	Late_spermatocytes	MRPL38
8.87535e-14	0.365271	0.104	0.06	2.10692e-09	Late_spermatocytes	PPP1CB
8.99948e-14	0.368329	0.322	0.265	2.13639e-09	Late_spermatocytes	SKP1
9.73436e-14	0.361019	0.128	0.08	2.31084e-09	Late_spermatocytes	PRELID1
1.06527e-13	0.382107	0.118	0.072	2.52884e-09	Late_spermatocytes	SMIM26
1.12431e-13	0.338908	0.12	0.073	2.66901e-09	Late_spermatocytes	PAFAH1B3
1.32306e-13	0.42351	0.339	0.294	3.1408e-09	Late_spermatocytes	ENSBTAG00000038330
1.38498e-13	0.359091	0.189	0.135	3.28781e-09	Late_spermatocytes	RHEB
1.50824e-13	0.407073	0.137	0.089	3.5804e-09	Late_spermatocytes	SF3A2
1.7267e-13	0.337739	0.139	0.089	4.09902e-09	Late_spermatocytes	RPS4X
1.82211e-13	0.384171	0.325	0.272	4.32551e-09	Late_spermatocytes	RAB11B
3.22141e-13	0.355804	0.191	0.137	7.6473e-09	Late_spermatocytes	ENSBTAG00000012898
3.27074e-13	0.383047	0.119	0.074	7.76442e-09	Late_spermatocytes	MED19
3.90531e-13	0.390691	0.148	0.099	9.27081e-09	Late_spermatocytes	TRAPPC4
3.99684e-13	0.416652	0.116	0.071	9.4881e-09	Late_spermatocytes	PDIA5
4.24488e-13	0.389542	0.143	0.095	1.00769e-08	Late_spermatocytes	STOML2
4.49714e-13	0.462292	0.165	0.118	1.06758e-08	Late_spermatocytes	PKM
4.83226e-13	0.360436	0.131	0.084	1.14713e-08	Late_spermatocytes	CTTN
5.14087e-13	0.368277	0.106	0.064	1.22039e-08	Late_spermatocytes	MAP1B
6.71099e-13	0.3837	0.297	0.245	1.59312e-08	Late_spermatocytes	NDUFA8
8.27022e-13	0.383493	0.183	0.131	1.96327e-08	Late_spermatocytes	BLOC1S2
8.36587e-13	0.362441	0.272	0.216	1.98597e-08	Late_spermatocytes	MAP7
8.65331e-13	0.40017	0.157	0.108	2.05421e-08	Late_spermatocytes	ENSBTAG00000051146
9.23117e-13	0.358057	0.104	0.063	2.19139e-08	Late_spermatocytes	TXNDC17
9.54405e-13	0.38838	0.264	0.21	2.26566e-08	Late_spermatocytes	CIAO2B
1.22179e-12	0.406252	0.161	0.113	2.9004e-08	Late_spermatocytes	CZIB
1.23062e-12	0.422296	0.151	0.104	2.92137e-08	Late_spermatocytes	RAB1B
1.61126e-12	0.359648	0.115	0.072	3.82497e-08	Late_spermatocytes	CCS
2.77283e-12	-0.473941	0.658	0.647	6.58243e-08	Late_spermatocytes	PROCA1
2.81859e-12	0.368233	0.114	0.072	6.69105e-08	Late_spermatocytes	ING2
2.91822e-12	0.423569	0.198	0.149	6.92757e-08	Late_spermatocytes	BLOC1S1
3.6768e-12	0.325846	0.311	0.257	8.72836e-08	Late_spermatocytes	MRPL11
5.04092e-12	0.378759	0.117	0.075	1.19666e-07	Late_spermatocytes	VAT1
6.07268e-12	0.34727	0.154	0.107	1.44159e-07	Late_spermatocytes	MRPS23
6.30374e-12	0.347856	0.127	0.083	1.49645e-07	Late_spermatocytes	CHRAC1
7.18067e-12	0.36516	0.141	0.095	1.70462e-07	Late_spermatocytes	NIPSNAP2
7.41047e-12	0.326753	0.144	0.098	1.75917e-07	Late_spermatocytes	STUB1
1.21674e-11	0.381516	0.121	0.079	2.88842e-07	Late_spermatocytes	PPIG
1.29566e-11	0.354152	0.177	0.128	3.07577e-07	Late_spermatocytes	ENTREP2
1.58857e-11	0.329052	0.225	0.172	3.7711e-07	Late_spermatocytes	PSMB7
1.6189e-11	0.341238	0.176	0.128	3.84312e-07	Late_spermatocytes	ENY2
1.68925e-11	0.452138	0.225	0.181	4.0101e-07	Late_spermatocytes	KDELR1
2.21661e-11	0.323037	0.333	0.285	5.262e-07	Late_spermatocytes	EIF4G2
3.34334e-11	0.351311	0.25	0.198	7.93676e-07	Late_spermatocytes	ENDOG
3.73079e-11	0.329804	0.34	0.291	8.85652e-07	Late_spermatocytes	COX5A
3.92232e-11	0.360679	0.168	0.122	9.31119e-07	Late_spermatocytes	SQSTM1
4.25651e-11	0.326373	0.184	0.136	1.01045e-06	Late_spermatocytes	SNRPB
4.29888e-11	0.338984	0.115	0.074	1.02051e-06	Late_spermatocytes	ENSBTAG00000048885
4.45461e-11	0.296413	0.254	0.2	1.05748e-06	Late_spermatocytes	ENSBTAG00000015156
4.73912e-11	0.372801	0.22	0.17	1.12502e-06	Late_spermatocytes	DPY30
4.89711e-11	0.344682	0.269	0.218	1.16252e-06	Late_spermatocytes	SUDS3
5.19797e-11	0.356735	0.269	0.222	1.23395e-06	Late_spermatocytes	ATP5PB
5.67422e-11	0.382909	0.113	0.074	1.347e-06	Late_spermatocytes	MRPS11
5.85936e-11	0.348287	0.113	0.074	1.39095e-06	Late_spermatocytes	MIF
6.2691e-11	0.301131	0.416	0.377	1.48822e-06	Late_spermatocytes	KDELR2
6.3038e-11	0.374403	0.109	0.07	1.49646e-06	Late_spermatocytes	GPAA1
7.24137e-11	0.342815	0.33	0.284	1.71903e-06	Late_spermatocytes	HSBP1
8.36418e-11	0.392214	0.25	0.206	1.98557e-06	Late_spermatocytes	MRPS26
1.03918e-10	0.35815	0.123	0.083	2.4669e-06	Late_spermatocytes	PSMA3
1.32903e-10	0.313155	0.321	0.275	3.15498e-06	Late_spermatocytes	ARPC2
1.88408e-10	0.258188	0.383	0.334	4.47262e-06	Late_spermatocytes	GGNBP1
2.27723e-10	0.369851	0.177	0.133	5.40591e-06	Late_spermatocytes	RBM42
2.70959e-10	0.319211	0.101	0.064	6.4323e-06	Late_spermatocytes	TAF7
2.86827e-10	0.314296	0.126	0.085	6.80898e-06	Late_spermatocytes	SRI
3.04158e-10	0.412529	0.199	0.158	7.22041e-06	Late_spermatocytes	CHMP3
3.45849e-10	0.406884	0.254	0.215	8.21011e-06	Late_spermatocytes	TTYH1
3.83517e-10	0.320158	0.378	0.338	9.10431e-06	Late_spermatocytes	SPAG7
4.51783e-10	0.273593	0.249	0.197	1.07249e-05	Late_spermatocytes	ARL4D
4.6419e-10	0.375289	0.261	0.217	1.10194e-05	Late_spermatocytes	TSSC4
5.61051e-10	0.311882	0.319	0.273	1.33188e-05	Late_spermatocytes	SDF2L1
5.64346e-10	0.375299	0.166	0.124	1.3397e-05	Late_spermatocytes	SDHA
6.19566e-10	0.341426	0.258	0.211	1.47079e-05	Late_spermatocytes	MRPL2
6.26146e-10	0.371786	0.306	0.27	1.48641e-05	Late_spermatocytes	CDO1
7.06607e-10	0.300886	0.246	0.197	1.67742e-05	Late_spermatocytes	SCAND1
7.77105e-10	0.34266	0.161	0.118	1.84477e-05	Late_spermatocytes	IFT20
7.85089e-10	0.366828	0.186	0.144	1.86372e-05	Late_spermatocytes	HTATIP2
8.222e-10	0.362035	0.284	0.241	1.95182e-05	Late_spermatocytes	CSNK2B
9.46236e-10	0.387889	0.19	0.148	2.24627e-05	Late_spermatocytes	TCF25
1.30123e-09	0.279495	0.366	0.322	3.08898e-05	Late_spermatocytes	ENSBTAG00000039555
1.48914e-09	0.333224	0.132	0.093	3.53507e-05	Late_spermatocytes	RPL7L1
1.50859e-09	0.326303	0.119	0.082	3.58124e-05	Late_spermatocytes	MRTO4
1.72769e-09	0.305287	0.105	0.069	4.10136e-05	Late_spermatocytes	DNAJC19
1.84742e-09	0.4126	0.15	0.113	4.38559e-05	Late_spermatocytes	PTS
2.77055e-09	0.2842	0.408	0.372	6.577e-05	Late_spermatocytes	DERL2
3.43425e-09	0.303082	0.361	0.325	8.15258e-05	Late_spermatocytes	UBE2L3
3.49123e-09	0.292302	0.426	0.399	8.28783e-05	Late_spermatocytes	BCL7C
3.79284e-09	0.294199	0.102	0.067	9.00381e-05	Late_spermatocytes	MAF1
3.87053e-09	0.337758	0.247	0.206	9.18824e-05	Late_spermatocytes	DNAJA2
4.0056e-09	0.287151	0.195	0.151	9.5089e-05	Late_spermatocytes	ARPC5
5.84173e-09	0.320382	0.18	0.139	0.000138677	Late_spermatocytes	ATP5MC1
5.89147e-09	0.324324	0.215	0.175	0.000139857	Late_spermatocytes	RNASEH1
5.99613e-09	0.319166	0.364	0.332	0.000142342	Late_spermatocytes	ATP6V1F
8.55999e-09	0.374647	0.213	0.174	0.000203206	Late_spermatocytes	SYCE1L
1.13646e-08	0.305634	0.13	0.093	0.000269783	Late_spermatocytes	MT-ND4L
1.4449e-08	0.34148	0.261	0.223	0.000343004	Late_spermatocytes	EIF6
1.49211e-08	0.328585	0.107	0.073	0.000354212	Late_spermatocytes	ATG12
1.7405e-08	0.35625	0.147	0.11	0.000413176	Late_spermatocytes	SARS1
1.97212e-08	0.276465	0.301	0.26	0.000468163	Late_spermatocytes	HDGFL1
2.22419e-08	0.329905	0.209	0.17	0.000528001	Late_spermatocytes	MICU2
2.30152e-08	0.39293	0.147	0.113	0.000546359	Late_spermatocytes	C19H17orf49
2.39918e-08	0.316512	0.101	0.069	0.00056954	Late_spermatocytes	NME1
3.08672e-08	0.302335	0.399	0.372	0.000732757	Late_spermatocytes	TRAPPC5
3.3102e-08	0.277814	0.111	0.078	0.000785809	Late_spermatocytes	CHCHD1
3.54144e-08	0.30122	0.101	0.069	0.000840701	Late_spermatocytes	PSAP
3.74482e-08	0.294881	0.213	0.173	0.000888983	Late_spermatocytes	RBM8A
3.78147e-08	0.332468	0.145	0.11	0.000897683	Late_spermatocytes	HRAS
3.91152e-08	0.316777	0.201	0.161	0.000928556	Late_spermatocytes	PRXL2B
4.03337e-08	0.280208	0.207	0.166	0.000957483	Late_spermatocytes	COX7A2L
4.66206e-08	0.31455	0.101	0.069	0.00110673	Late_spermatocytes	FERMT2
6.74843e-08	0.312866	0.158	0.121	0.00160201	Late_spermatocytes	FAM98A
6.94879e-08	0.257319	0.415	0.388	0.00164957	Late_spermatocytes	RPS17
8.46473e-08	0.304364	0.123	0.09	0.00200944	Late_spermatocytes	NUCKS1
9.07019e-08	0.377704	0.132	0.1	0.00215317	Late_spermatocytes	CDKN1A
9.6707e-08	0.323348	0.15	0.116	0.00229573	Late_spermatocytes	CNIH4
9.85297e-08	0.301294	0.261	0.224	0.002339	Late_spermatocytes	DPCD
9.98417e-08	0.319175	0.154	0.118	0.00237014	Late_spermatocytes	SVBP
9.98686e-08	0.338542	0.174	0.138	0.00237078	Late_spermatocytes	TTC19
1.07763e-07	0.311908	0.109	0.078	0.00255819	Late_spermatocytes	ENSBTAG00000054578
1.14395e-07	0.325636	0.274	0.238	0.00271562	Late_spermatocytes	MED29
1.25399e-07	0.26793	0.153	0.115	0.00297685	Late_spermatocytes	EFHD1
1.35349e-07	0.308813	0.29	0.26	0.00321304	Late_spermatocytes	TPM3
1.38348e-07	0.337373	0.171	0.134	0.00328425	Late_spermatocytes	ENSBTAG00000001858
1.45761e-07	0.3346	0.155	0.12	0.00346022	Late_spermatocytes	OAT
1.82048e-07	0.32064	0.221	0.184	0.00432163	Late_spermatocytes	EIF2S2
1.84699e-07	0.304729	0.181	0.145	0.00438457	Late_spermatocytes	ARF1
1.98598e-07	0.310952	0.127	0.094	0.00471452	Late_spermatocytes	ENSBTAG00000000103
2.07349e-07	0.318509	0.132	0.099	0.00492225	Late_spermatocytes	JAK1
2.41905e-07	0.277728	0.151	0.116	0.00574259	Late_spermatocytes	SEC11C
3.19114e-07	-0.321834	0.753	0.722	0.00757545	Late_spermatocytes	ODF2
3.40877e-07	0.292488	0.102	0.072	0.00809207	Late_spermatocytes	POLR2E
3.53371e-07	0.306561	0.143	0.109	0.00838867	Late_spermatocytes	C2H2orf76
3.96117e-07	0.307024	0.192	0.156	0.00940342	Late_spermatocytes	FAM32A
3.99125e-07	0.343063	0.182	0.148	0.00947483	Late_spermatocytes	BSG
4.02781e-07	0.284024	0.308	0.277	0.00956161	Late_spermatocytes	WFDC3
4.24926e-07	0.296941	0.162	0.128	0.0100873	Late_spermatocytes	EMD
4.48542e-07	0.308439	0.122	0.09	0.0106479	Late_spermatocytes	EIF3F
5.37863e-07	0.287287	0.142	0.11	0.0127683	Late_spermatocytes	CRIPT
5.57833e-07	0.258727	0.188	0.152	0.0132424	Late_spermatocytes	MTPN
5.95619e-07	0.260249	0.331	0.295	0.0141394	Late_spermatocytes	ENSBTAG00000059669
6.17082e-07	0.277986	0.185	0.15	0.0146489	Late_spermatocytes	PSMC1
6.8999e-07	0.287947	0.333	0.305	0.0163797	Late_spermatocytes	TCEA2
7.35077e-07	0.269958	0.366	0.341	0.01745	Late_spermatocytes	EIF3K
8.05005e-07	-0.366947	0.794	0.752	0.01911	Late_spermatocytes	ENSBTAG00000060173
8.93733e-07	0.315716	0.118	0.089	0.0212163	Late_spermatocytes	ENSBTAG00000069911
9.489e-07	0.380817	0.204	0.177	0.0225259	Late_spermatocytes	DNLZ
9.80859e-07	0.317415	0.145	0.114	0.0232846	Late_spermatocytes	NDUFS2
9.84872e-07	0.308876	0.212	0.179	0.0233799	Late_spermatocytes	ZBTB8OS
1.02225e-06	0.270093	0.218	0.184	0.0242671	Late_spermatocytes	SNF8
1.0899e-06	0.291278	0.201	0.166	0.0258731	Late_spermatocytes	P2RX5
1.57795e-06	0.275876	0.317	0.287	0.037459	Late_spermatocytes	ATP5MK.1
1.60749e-06	0.272804	0.157	0.124	0.0381602	Late_spermatocytes	C10H15orf61
1.71503e-06	0.261295	0.102	0.074	0.0407132	Late_spermatocytes	CHMP4B
1.72802e-06	0.283844	0.25	0.217	0.0410216	Late_spermatocytes	PSMA1
1.83903e-06	0.251853	0.287	0.251	0.0436568	Late_spermatocytes	F2
2.11209e-06	0.30756	0.259	0.234	0.050139	Late_spermatocytes	MPC2
2.39589e-06	0.253597	0.134	0.103	0.056876	Late_spermatocytes	PHF5A
2.51508e-06	0.291494	0.178	0.146	0.0597055	Late_spermatocytes	C16H1orf53
2.73978e-06	0.271799	0.156	0.124	0.0650397	Late_spermatocytes	RNF7
2.81819e-06	0.259752	0.24	0.207	0.0669009	Late_spermatocytes	DIABLO
2.9172e-06	0.317313	0.256	0.228	0.0692514	Late_spermatocytes	RNF10
3.06285e-06	0.286989	0.291	0.262	0.0727089	Late_spermatocytes	EMC8
3.33027e-06	0.316642	0.201	0.171	0.0790574	Late_spermatocytes	PLEKHO1
4.03143e-06	0.276269	0.206	0.174	0.0957022	Late_spermatocytes	MRPL39
4.15436e-06	0.291389	0.285	0.257	0.0986203	Late_spermatocytes	RPL21
4.44654e-06	0.317155	0.223	0.192	0.105556	Late_spermatocytes	FN3KRP
4.77535e-06	0.265378	0.124	0.095	0.113362	Late_spermatocytes	BLMH
4.95175e-06	0.251717	0.16	0.129	0.11755	Late_spermatocytes	PDCD10
5.03756e-06	0.282584	0.121	0.093	0.119587	Late_spermatocytes	SIDT2
5.04454e-06	0.270219	0.152	0.12	0.119752	Late_spermatocytes	PRPSAP1
6.47681e-06	0.280532	0.155	0.126	0.153753	Late_spermatocytes	CTNNBIP1
7.66e-06	0.313474	0.224	0.197	0.181841	Late_spermatocytes	AGTRAP
9.06898e-06	0.273705	0.342	0.32	0.215289	Late_spermatocytes	PFDN6
1.12635e-05	0.280283	0.217	0.189	0.267383	Late_spermatocytes	UQCRC1
1.18993e-05	0.273764	0.304	0.282	0.282478	Late_spermatocytes	NAA38
1.80938e-05	0.318564	0.162	0.135	0.429528	Late_spermatocytes	NUB1
1.85061e-05	0.25213	0.268	0.241	0.439317	Late_spermatocytes	SERBP1
1.86334e-05	0.27519	0.192	0.163	0.442337	Late_spermatocytes	MAPRE3
2.1004e-05	0.260165	0.237	0.207	0.498613	Late_spermatocytes	CCDC89
2.14512e-05	0.290022	0.235	0.209	0.50923	Late_spermatocytes	BCKDK
2.15067e-05	-0.583737	0.687	0.662	0.510548	Late_spermatocytes	ENSBTAG00000068825
3.3323e-05	0.252937	0.144	0.116	0.791054	Late_spermatocytes	HASPIN
4.21286e-05	0.276998	0.182	0.154	1	Late_spermatocytes	BAZ1A
4.39668e-05	-0.483322	0.626	0.618	1	Late_spermatocytes	C5H12orf54
5.0655e-05	0.324281	0.14	0.116	1	Late_spermatocytes	TUFM
6.10684e-05	0.306974	0.143	0.12	1	Late_spermatocytes	CCM2
6.73892e-05	0.269566	0.116	0.092	1	Late_spermatocytes	GET3
7.11813e-05	0.287528	0.302	0.29	1	Late_spermatocytes	SNRPN
7.41166e-05	0.26338	0.285	0.264	1	Late_spermatocytes	ENSBTAG00000015892
7.48708e-05	0.2652	0.13	0.105	1	Late_spermatocytes	PINK1
8.73328e-05	0.262688	0.129	0.105	1	Late_spermatocytes	RALA
0.000103143	0.267224	0.233	0.212	1	Late_spermatocytes	PRDX4
0.0001084	0.263191	0.206	0.18	1	Late_spermatocytes	ADSS1
0.000187348	-0.286889	0.752	0.723	1	Late_spermatocytes	ENSBTAG00000031462
0.000237273	0.256457	0.141	0.118	1	Late_spermatocytes	MRPL51
0.000278929	0.250073	0.308	0.295	1	Late_spermatocytes	VTI1B
0.00030885	0.280387	0.161	0.14	1	Late_spermatocytes	TMED4
0.000383423	0.274676	0.243	0.225	1	Late_spermatocytes	STK25
0.000482217	0.305904	0.116	0.097	1	Late_spermatocytes	RNF187
0.000502481	0.2794	0.204	0.184	1	Late_spermatocytes	MSRB3
0.000532907	0.305432	0.153	0.134	1	Late_spermatocytes	TNNT1
0.000615465	0.253683	0.117	0.096	1	Late_spermatocytes	PSMD2
0.000670823	0.250803	0.2	0.18	1	Late_spermatocytes	AP2S1
0.000677514	0.253189	0.116	0.096	1	Late_spermatocytes	ENSBTAG00000008632
0.00069855	0.253554	0.262	0.249	1	Late_spermatocytes	ZC3H15
0.000799932	0.265972	0.184	0.166	1	Late_spermatocytes	PUF60
0.00105846	0.290999	0.239	0.228	1	Late_spermatocytes	POLDIP2
0.00155883	0.269227	0.148	0.131	1	Late_spermatocytes	RABAC1
0.00345648	-0.733698	0.767	0.701	1	Late_spermatocytes	PRM2
0	2.36101	0.539	0.129	0	Early_spermatocytes	ROBO2
0	2.17674	0.76	0.406	0	Early_spermatocytes	GPC5
0	2.16928	0.532	0.148	0	Early_spermatocytes	CTNNA3
0	2.07272	0.724	0.441	0	Early_spermatocytes	TMEM190
0	1.98958	0.633	0.243	0	Early_spermatocytes	ENSBTAG00000063782
1.4248e-271	2.2626	0.492	0.161	3.38233e-267	Early_spermatocytes	ENSBTAG00000069946
1.81696e-258	1.89654	0.409	0.101	4.31327e-254	Early_spermatocytes	MAGI2
4.48752e-234	1.88281	0.34	0.068	1.06529e-229	Early_spermatocytes	IQCM
1.24799e-228	1.88006	0.407	0.116	2.9626e-224	Early_spermatocytes	GRID2
1.08487e-224	1.6174	0.354	0.078	2.57537e-220	Early_spermatocytes	KIAA0825
3.37323e-222	1.66963	0.406	0.115	8.00772e-218	Early_spermatocytes	IMMP2L
9.30875e-219	1.51228	0.299	0.049	2.2098e-214	Early_spermatocytes	ADAMTS6
3.99029e-215	1.82931	0.311	0.058	9.47254e-211	Early_spermatocytes	LRP1B
1.06311e-213	1.78403	0.434	0.145	2.52372e-209	Early_spermatocytes	FHIT
4.03362e-213	1.75685	0.315	0.062	9.57541e-209	Early_spermatocytes	CHSY3
6.27506e-209	1.69225	0.328	0.072	1.48964e-204	Early_spermatocytes	TSBP1
4.25347e-201	1.92169	0.309	0.065	1.00973e-196	Early_spermatocytes	NCKAP5
1.57473e-199	1.66521	0.523	0.256	3.73824e-195	Early_spermatocytes	PACRG
1.11553e-189	1.42071	0.324	0.077	2.64817e-185	Early_spermatocytes	RFX3
3.68621e-188	1.53011	0.307	0.068	8.75068e-184	Early_spermatocytes	LRBA
1.78561e-183	1.67201	0.454	0.187	4.23886e-179	Early_spermatocytes	TENM3
1.31817e-182	1.54864	0.368	0.112	3.12921e-178	Early_spermatocytes	ADGRL3
1.95636e-179	1.36206	0.255	0.042	4.64421e-175	Early_spermatocytes	FNDC3B
5.07106e-178	1.47107	0.346	0.099	1.20382e-173	Early_spermatocytes	CAMKMT
1.21878e-176	1.6426	0.375	0.125	2.89327e-172	Early_spermatocytes	PARD3B
2.11734e-173	1.48608	0.349	0.103	5.02636e-169	Early_spermatocytes	KALRN
3.10855e-173	1.42033	0.437	0.173	7.37939e-169	Early_spermatocytes	ANK3
1.35651e-171	1.43758	0.341	0.1	3.22021e-167	Early_spermatocytes	ODAD2
2.74704e-168	1.29072	0.256	0.048	6.52121e-164	Early_spermatocytes	ENSBTAG00000056272
3.70836e-166	1.33825	0.284	0.065	8.80328e-162	Early_spermatocytes	CABCOCO1
3.46516e-165	1.38813	0.256	0.05	8.22595e-161	Early_spermatocytes	PTPRQ
4.29867e-161	1.40664	0.296	0.075	1.02046e-156	Early_spermatocytes	NOL4
8.23633e-160	1.40334	0.384	0.139	1.95522e-155	Early_spermatocytes	EBF1
2.08416e-159	1.67953	0.306	0.084	4.94758e-155	Early_spermatocytes	AUTS2
2.47562e-157	1.24504	0.23	0.04	5.87688e-153	Early_spermatocytes	FER1L5
1.44537e-156	1.3873	0.372	0.135	3.43118e-152	Early_spermatocytes	CTNNA2
2.72489e-156	1.15281	0.156	0.008	6.46861e-152	Early_spermatocytes	LRRTM3
3.86589e-155	1.59366	0.288	0.075	9.17724e-151	Early_spermatocytes	LRMDA
1.77043e-154	1.38626	0.264	0.06	4.20282e-150	Early_spermatocytes	LENG8
6.61325e-154	1.37683	0.324	0.099	1.56992e-149	Early_spermatocytes	IQCA1
9.96248e-154	1.30528	0.259	0.056	2.36499e-149	Early_spermatocytes	GLIS3
1.59876e-152	1.31925	0.251	0.053	3.79529e-148	Early_spermatocytes	MAPK10
3.90817e-152	1.48992	0.319	0.096	9.2776e-148	Early_spermatocytes	DLG2
3.9465e-152	1.31592	0.337	0.109	9.3686e-148	Early_spermatocytes	TBC1D5
3.22985e-151	1.28748	0.234	0.044	7.66734e-147	Early_spermatocytes	CACNA1D
5.17459e-150	1.26315	0.288	0.076	1.2284e-145	Early_spermatocytes	NUP210L
1.77893e-149	1.50837	0.282	0.075	4.22299e-145	Early_spermatocytes	FBXL17
1.07517e-148	1.30612	0.274	0.069	2.55235e-144	Early_spermatocytes	ITFG1
3.05421e-148	1.21941	0.187	0.023	7.25038e-144	Early_spermatocytes	NTN4
3.86928e-148	1.27614	0.274	0.068	9.18528e-144	Early_spermatocytes	DNAH3
2.05554e-146	1.27334	0.303	0.088	4.87964e-142	Early_spermatocytes	ENSBTAG00000033759
4.69306e-146	1.21897	0.22	0.039	1.11408e-141	Early_spermatocytes	MCTP2
6.60596e-146	1.31517	0.323	0.102	1.56819e-141	Early_spermatocytes	DNAH7
7.82479e-146	1.25922	0.376	0.142	1.85753e-141	Early_spermatocytes	LRRIQ1
1.36317e-145	1.2797	0.228	0.044	3.23603e-141	Early_spermatocytes	SCFD2
4.59044e-145	1.41803	0.226	0.044	1.08973e-140	Early_spermatocytes	NELL1
3.28303e-143	1.22275	0.364	0.133	7.79359e-139	Early_spermatocytes	ENSBTAG00000065778
3.45782e-143	1.27918	0.222	0.042	8.20852e-139	Early_spermatocytes	TRHDE
4.3649e-142	1.35898	0.346	0.124	1.03618e-137	Early_spermatocytes	EXOC4
7.40635e-142	1.47231	0.35	0.128	1.75819e-137	Early_spermatocytes	ENSBTAG00000051836
2.79994e-141	1.13001	0.157	0.013	6.64678e-137	Early_spermatocytes	ENSBTAG00000070013
2.9577e-141	1.08593	0.554	0.323	7.02128e-137	Early_spermatocytes	CFAP95
6.27973e-141	1.48761	0.218	0.041	1.49075e-136	Early_spermatocytes	NKAIN2
8.91876e-138	1.29268	0.282	0.08	2.11722e-133	Early_spermatocytes	CFAP46
3.0061e-137	1.24004	0.246	0.058	7.13619e-133	Early_spermatocytes	ELOVL5
2.03371e-136	1.30946	0.205	0.037	4.82781e-132	Early_spermatocytes	ENSBTAG00000057848
1.85722e-133	1.37301	0.22	0.046	4.40886e-129	Early_spermatocytes	CNBD1
3.41357e-133	1.3242	0.296	0.092	8.10348e-129	Early_spermatocytes	DNAH11
3.96626e-133	1.31086	0.304	0.098	9.41551e-129	Early_spermatocytes	FOXP1
2.46627e-132	1.29043	0.222	0.048	5.85469e-128	Early_spermatocytes	CSMD3
4.13086e-132	1.215	0.188	0.03	9.80625e-128	Early_spermatocytes	GABRG3
2.43211e-131	1.37816	0.418	0.191	5.77358e-127	Early_spermatocytes	TRPM3
4.11802e-130	1.24907	0.312	0.105	9.77576e-126	Early_spermatocytes	FSIP1
8.31558e-129	1.2322	0.558	0.355	1.97404e-124	Early_spermatocytes	SUGCT
3.34275e-127	1.19012	0.222	0.05	7.93537e-123	Early_spermatocytes	LEKR1
8.32754e-127	1.12805	0.213	0.044	1.97687e-122	Early_spermatocytes	ENSBTAG00000067163
9.61611e-127	1.17636	0.48	0.259	2.28277e-122	Early_spermatocytes	DNAH14
1.36455e-126	1.22957	0.372	0.156	3.23931e-122	Early_spermatocytes	PDE10A
2.02836e-126	1.31944	0.272	0.081	4.81513e-122	Early_spermatocytes	CFAP54
3.43694e-126	1.18511	0.27	0.078	8.15894e-122	Early_spermatocytes	NEK10
5.55255e-126	1.24782	0.271	0.081	1.31812e-121	Early_spermatocytes	SUPT3H
7.29016e-126	0.991201	0.159	0.019	1.73061e-121	Early_spermatocytes	ITGBL1
7.76586e-126	1.10895	0.203	0.04	1.84354e-121	Early_spermatocytes	ENSBTAG00000066977
2.65041e-125	1.09753	0.176	0.027	6.29182e-121	Early_spermatocytes	ADAMTSL1
8.29682e-125	1.11346	0.175	0.027	1.96958e-120	Early_spermatocytes	LRGUK
8.48877e-125	1.21616	0.308	0.107	2.01515e-120	Early_spermatocytes	SYCP1
1.94127e-124	1.30458	0.176	0.027	4.60837e-120	Early_spermatocytes	ZNF793
1.24509e-123	1.23107	0.256	0.071	2.95572e-119	Early_spermatocytes	PDE4D
5.85008e-122	1.14943	0.33	0.123	1.38875e-117	Early_spermatocytes	DNAH12
1.72417e-121	1.15011	0.258	0.074	4.093e-117	Early_spermatocytes	ENSBTAG00000006819
5.30345e-119	0.997147	0.175	0.029	1.25899e-114	Early_spermatocytes	FBXL2
5.54115e-119	1.31131	0.305	0.113	1.31541e-114	Early_spermatocytes	LPP
7.02113e-118	1.07415	0.213	0.049	1.66675e-113	Early_spermatocytes	ITSN1
1.17513e-117	1.09605	0.201	0.042	2.78963e-113	Early_spermatocytes	VPS13D
7.3191e-117	0.978935	0.128	0.01	1.73748e-112	Early_spermatocytes	ENSBTAG00000061632
1.56147e-116	1.25061	0.209	0.048	3.70678e-112	Early_spermatocytes	KIF6
1.60423e-116	1.00974	0.518	0.311	3.80828e-112	Early_spermatocytes	CEP112
4.24732e-116	1.11851	0.233	0.062	1.00827e-111	Early_spermatocytes	CCDC192
4.44099e-116	1.05755	0.471	0.256	1.05425e-111	Early_spermatocytes	IQGAP2
7.29811e-116	1.33326	0.272	0.089	1.7325e-111	Early_spermatocytes	EYA1
8.20753e-116	1.30582	0.259	0.081	1.94839e-111	Early_spermatocytes	ARHGAP24
2.02493e-115	1.08455	0.209	0.048	4.80699e-111	Early_spermatocytes	STXBP4
4.67433e-115	0.653282	0.93	0.883	1.10964e-110	Early_spermatocytes	DKKL1
6.4805e-115	1.07281	0.154	0.021	1.53841e-110	Early_spermatocytes	ENSBTAG00000062101
1.99608e-114	1.26834	0.254	0.077	4.73849e-110	Early_spermatocytes	EXOC6
3.92092e-114	1.29946	0.361	0.158	9.30788e-110	Early_spermatocytes	DYNC2H1
5.82261e-114	1.02406	0.197	0.042	1.38223e-109	Early_spermatocytes	TIAM2
4.02731e-113	1.10041	0.307	0.113	9.56044e-109	Early_spermatocytes	TTC23L
6.05747e-113	0.992878	0.206	0.047	1.43798e-108	Early_spermatocytes	LRRC9
1.20342e-112	1.14614	0.227	0.059	2.85679e-108	Early_spermatocytes	FBXL13
1.23168e-112	1.038	0.17	0.029	2.92389e-108	Early_spermatocytes	TNFSF18
1.65231e-112	1.24037	0.188	0.039	3.92241e-108	Early_spermatocytes	NPAS3
1.92527e-111	1.35399	0.298	0.113	4.57041e-107	Early_spermatocytes	LAMA3
5.1949e-111	1.12627	0.256	0.079	1.23322e-106	Early_spermatocytes	VPS13B
1.51135e-110	1.17586	0.188	0.04	3.58779e-106	Early_spermatocytes	AKAP6
5.21027e-110	1.19367	0.277	0.095	1.23687e-105	Early_spermatocytes	BTBD9
1.65652e-109	1.23027	0.231	0.064	3.93241e-105	Early_spermatocytes	PRKN
7.95234e-109	1.04661	0.231	0.065	1.88781e-104	Early_spermatocytes	LDAH
2.62486e-108	1.09867	0.173	0.033	6.23117e-104	Early_spermatocytes	RYR2
1.17387e-107	0.942842	0.162	0.027	2.78665e-103	Early_spermatocytes	ENSBTAG00000061235
3.13386e-107	1.31023	0.368	0.179	7.43948e-103	Early_spermatocytes	RELN
3.70994e-107	1.37137	0.336	0.151	8.80703e-103	Early_spermatocytes	CCDC91
4.54765e-107	1.07719	0.21	0.053	1.07957e-102	Early_spermatocytes	NUBPL
7.20367e-107	1.21966	0.239	0.072	1.71008e-102	Early_spermatocytes	SASH1
3.44848e-106	0.939234	0.15	0.022	8.18635e-102	Early_spermatocytes	ENSBTAG00000058078
4.62804e-106	1.06644	0.223	0.061	1.09865e-101	Early_spermatocytes	ZSWIM6
4.8163e-106	1.07909	0.283	0.1	1.14334e-101	Early_spermatocytes	TTLL5
1.05321e-105	1.08586	0.216	0.058	2.50023e-101	Early_spermatocytes	SOX6
6.59759e-105	0.950758	0.199	0.048	1.5662e-100	Early_spermatocytes	FAM227A
1.17845e-104	1.11636	0.256	0.083	2.79752e-100	Early_spermatocytes	DNAH10
1.2619e-104	1.15806	0.236	0.071	2.99562e-100	Early_spermatocytes	CFAP61
2.82146e-104	0.960341	0.149	0.023	6.69786e-100	Early_spermatocytes	ERC1
5.21646e-104	0.969704	0.134	0.017	1.23834e-99	Early_spermatocytes	ENSBTAG00000059083
1.44163e-103	1.07087	0.155	0.026	3.42229e-99	Early_spermatocytes	PPFIA2
3.7352e-103	1.06148	0.298	0.114	8.867e-99	Early_spermatocytes	CCDC60
4.87965e-103	1.05959	0.287	0.105	1.15838e-98	Early_spermatocytes	ATAD2
4.64354e-102	0.904959	0.146	0.022	1.10233e-97	Early_spermatocytes	ENSBTAG00000057604
5.85697e-102	1.0697	0.204	0.053	1.39039e-97	Early_spermatocytes	SGCD
6.38598e-102	1.03235	0.178	0.038	1.51597e-97	Early_spermatocytes	ALK
1.43594e-101	1.02398	0.231	0.069	3.40877e-97	Early_spermatocytes	SCLT1
4.76648e-101	1.05553	0.305	0.121	1.13151e-96	Early_spermatocytes	KIF3A
6.25411e-101	0.950555	0.14	0.02	1.48466e-96	Early_spermatocytes	PDGFC
1.56426e-100	1.10648	0.215	0.06	3.7134e-96	Early_spermatocytes	ENSBTAG00000051512
4.52945e-100	1.12262	0.239	0.076	1.07525e-95	Early_spermatocytes	AFG2A
7.37732e-100	1.09144	0.301	0.119	1.7513e-95	Early_spermatocytes	MYO3B
2.86622e-99	1.0578	0.254	0.087	6.80412e-95	Early_spermatocytes	AGBL3
4.87693e-99	0.898631	0.154	0.027	1.15773e-94	Early_spermatocytes	MROH9
8.14154e-99	1.04156	0.156	0.029	1.93272e-94	Early_spermatocytes	COL24A1
1.38591e-98	0.634167	0.843	0.802	3.29002e-94	Early_spermatocytes	CLGN
1.403e-98	1.05831	0.261	0.091	3.33059e-94	Early_spermatocytes	KIAA0586
3.90283e-98	1.0529	0.168	0.035	9.26493e-94	Early_spermatocytes	SLC44A5
4.1793e-98	0.933677	0.195	0.049	9.92124e-94	Early_spermatocytes	DZANK1
7.26693e-98	0.92922	0.175	0.038	1.7251e-93	Early_spermatocytes	DNAAF9
7.98555e-98	1.06312	0.177	0.04	1.89569e-93	Early_spermatocytes	WDPCP
8.51566e-98	1.03405	0.225	0.068	2.02153e-93	Early_spermatocytes	LUZP1
1.25375e-97	0.994833	0.171	0.037	2.97629e-93	Early_spermatocytes	CD200
1.50286e-97	1.12305	0.176	0.04	3.56764e-93	Early_spermatocytes	ANO4
1.88736e-97	0.998195	0.571	0.395	4.4804e-93	Early_spermatocytes	CALR3
2.31416e-97	0.988501	0.23	0.071	5.49358e-93	Early_spermatocytes	GOLGA2
4.05459e-97	1.21042	0.346	0.162	9.6252e-93	Early_spermatocytes	CFAP299
4.42612e-97	0.94184	0.143	0.023	1.05072e-92	Early_spermatocytes	ATF5
9.86563e-97	1.09274	0.22	0.065	2.342e-92	Early_spermatocytes	CDKAL1
1.21518e-96	0.979661	0.206	0.056	2.88472e-92	Early_spermatocytes	CCDC148
2.87828e-96	1.07534	0.193	0.05	6.83276e-92	Early_spermatocytes	KIF16B
5.02156e-96	1.09462	0.336	0.153	1.19207e-91	Early_spermatocytes	DNAH8
5.48412e-96	1.14736	0.15	0.027	1.30187e-91	Early_spermatocytes	ADGRB3
2.11555e-95	0.969231	0.187	0.046	5.02211e-91	Early_spermatocytes	ADCY10
2.61877e-95	1.03854	0.232	0.074	6.2167e-91	Early_spermatocytes	ELP4
2.78606e-95	1.03839	0.221	0.066	6.61383e-91	Early_spermatocytes	DIP2C
3.26908e-95	1.22741	0.323	0.141	7.76048e-91	Early_spermatocytes	ANK2
8.79783e-95	0.898989	0.126	0.017	2.08852e-90	Early_spermatocytes	ULK3
2.84545e-94	0.970888	0.164	0.035	6.75481e-90	Early_spermatocytes	ENSBTAG00000057314
3.61242e-94	1.09126	0.376	0.193	8.57552e-90	Early_spermatocytes	TTC29
3.93973e-94	1.00715	0.167	0.037	9.35252e-90	Early_spermatocytes	VWC2
4.80958e-94	0.984593	0.317	0.134	1.14175e-89	Early_spermatocytes	G2E3
2.22799e-93	1.04136	0.229	0.073	5.28903e-89	Early_spermatocytes	NCOA2
2.53493e-93	1.07864	0.259	0.093	6.01767e-89	Early_spermatocytes	TMEM132B
2.87877e-93	0.975077	0.244	0.082	6.83392e-89	Early_spermatocytes	CCDC81
3.14633e-93	0.841706	0.121	0.015	7.46908e-89	Early_spermatocytes	ENSBTAG00000056264
3.97262e-93	1.02108	0.178	0.043	9.43059e-89	Early_spermatocytes	INPP4B
4.85157e-93	1.11519	0.262	0.097	1.15171e-88	Early_spermatocytes	EXOC6B
5.0374e-93	0.873594	0.502	0.309	1.19583e-88	Early_spermatocytes	FSIP2
6.92605e-93	0.931099	0.128	0.018	1.64417e-88	Early_spermatocytes	THSD7B
1.75567e-92	1.12005	0.247	0.087	4.16779e-88	Early_spermatocytes	FRMD4A
1.819e-92	1.23882	0.247	0.088	4.31813e-88	Early_spermatocytes	MACROD2
2.54776e-92	0.885824	0.121	0.015	6.04812e-88	Early_spermatocytes	BMPER
4.12248e-92	0.970716	0.197	0.054	9.78636e-88	Early_spermatocytes	GAB1
5.09689e-92	1.01454	0.261	0.098	1.20995e-87	Early_spermatocytes	C2CD3
5.55496e-92	1.01445	0.281	0.11	1.31869e-87	Early_spermatocytes	SPMIP2
7.06466e-92	1.00586	0.283	0.112	1.67708e-87	Early_spermatocytes	UMAD1
1.78983e-91	0.95187	0.188	0.048	4.24888e-87	Early_spermatocytes	KDM4C
1.97008e-91	0.920744	0.143	0.026	4.67676e-87	Early_spermatocytes	GRIK1
5.72031e-91	0.996103	0.206	0.06	1.35795e-86	Early_spermatocytes	ENSBTAG00000049733
2.35797e-90	0.997328	0.265	0.099	5.59758e-86	Early_spermatocytes	IFT81
2.80613e-90	0.980337	0.251	0.09	6.66146e-86	Early_spermatocytes	NBEA
3.08348e-90	1.09366	0.496	0.339	7.31987e-86	Early_spermatocytes	ZNF280B
3.73106e-90	1.03612	0.326	0.148	8.85716e-86	Early_spermatocytes	EPB41L2
4.47545e-90	0.945297	0.228	0.073	1.06243e-85	Early_spermatocytes	GALK2
4.6065e-90	0.947717	0.145	0.027	1.09354e-85	Early_spermatocytes	ADAMTS9
8.94654e-90	1.18132	0.173	0.043	2.12382e-85	Early_spermatocytes	ENSBTAG00000062853
1.57086e-89	1.00228	0.312	0.136	3.72907e-85	Early_spermatocytes	ARHGAP20
1.67288e-89	0.947166	0.131	0.021	3.97124e-85	Early_spermatocytes	ENSBTAG00000063265
1.43445e-88	0.958743	0.212	0.065	3.40524e-84	Early_spermatocytes	CCDC82
2.86346e-88	0.96425	0.185	0.049	6.79757e-84	Early_spermatocytes	C5
3.27321e-88	1.05258	0.398	0.219	7.77026e-84	Early_spermatocytes	CEP126
7.42278e-88	0.87428	0.156	0.034	1.76209e-83	Early_spermatocytes	STARD13
9.98144e-88	0.916277	0.202	0.059	2.36949e-83	Early_spermatocytes	MKLN1
1.28203e-87	0.992142	0.162	0.037	3.04341e-83	Early_spermatocytes	DOCK4
1.89643e-87	0.948833	0.383	0.198	4.50193e-83	Early_spermatocytes	ENSBTAG00000067051
2.07588e-87	0.884799	0.124	0.019	4.92792e-83	Early_spermatocytes	RSPO2
2.53736e-87	1.00633	0.225	0.075	6.02344e-83	Early_spermatocytes	TTLL11
3.0329e-87	0.981778	0.151	0.031	7.19979e-83	Early_spermatocytes	USH2A
4.97784e-87	1.00637	0.285	0.118	1.18169e-82	Early_spermatocytes	DIAPH3
5.23513e-87	0.889312	0.198	0.057	1.24277e-82	Early_spermatocytes	RAD54L2
1.43017e-86	0.99525	0.335	0.161	3.39508e-82	Early_spermatocytes	GIGYF2
1.63586e-86	0.773789	0.117	0.016	3.88337e-82	Early_spermatocytes	SGCZ
1.73162e-86	0.990257	0.375	0.198	4.1107e-82	Early_spermatocytes	CADM1
9.57354e-86	0.980578	0.182	0.049	2.27266e-81	Early_spermatocytes	DNAH9
1.48617e-85	0.967016	0.186	0.052	3.52802e-81	Early_spermatocytes	CA12
3.06825e-85	0.939909	0.214	0.069	7.28373e-81	Early_spermatocytes	LRRC74A
6.97518e-85	0.939476	0.151	0.033	1.65584e-80	Early_spermatocytes	ARID1B
7.73562e-85	0.945935	0.147	0.03	1.83636e-80	Early_spermatocytes	ENSBTAG00000061669
1.08892e-84	0.851324	0.128	0.021	2.58498e-80	Early_spermatocytes	PRICKLE2
1.4721e-84	0.928854	0.199	0.06	3.49462e-80	Early_spermatocytes	DNAJC1
1.48624e-84	0.996615	0.246	0.091	3.52819e-80	Early_spermatocytes	DCDC1
1.80222e-84	0.937509	0.162	0.039	4.2783e-80	Early_spermatocytes	NRXN3
1.97291e-84	1.00394	0.188	0.054	4.68348e-80	Early_spermatocytes	ZCCHC7
2.4161e-84	0.955228	0.414	0.238	5.73557e-80	Early_spermatocytes	ULK4
4.49632e-84	0.951061	0.225	0.077	1.06738e-79	Early_spermatocytes	SNRK
7.08273e-84	0.727197	0.106	0.012	1.68137e-79	Early_spermatocytes	ZNF169
1.1266e-83	0.9903	0.208	0.067	2.67442e-79	Early_spermatocytes	RAB3GAP1
1.13365e-83	0.946792	0.223	0.076	2.69118e-79	Early_spermatocytes	KMT2C
1.38406e-83	0.930785	0.16	0.038	3.28561e-79	Early_spermatocytes	KSR2
1.57142e-83	0.98595	0.275	0.113	3.73039e-79	Early_spermatocytes	SPATA17
1.8829e-83	0.905248	0.204	0.063	4.46983e-79	Early_spermatocytes	SLC4A7
6.56413e-83	0.995586	0.369	0.195	1.55826e-78	Early_spermatocytes	HS3ST5
8.82663e-83	0.909149	0.193	0.058	2.09535e-78	Early_spermatocytes	C24H18orf54
1.04553e-82	0.91687	0.182	0.051	2.48197e-78	Early_spermatocytes	CERKL
1.1772e-82	0.794782	0.105	0.012	2.79456e-78	Early_spermatocytes	LINGO2
1.62151e-82	0.946315	0.298	0.13	3.84931e-78	Early_spermatocytes	TTC6
1.68219e-82	0.876564	0.129	0.023	3.99334e-78	Early_spermatocytes	ZNF804A
2.32774e-82	0.73947	0.108	0.014	5.52583e-78	Early_spermatocytes	HOMER2
2.46508e-82	1.18551	0.219	0.076	5.85186e-78	Early_spermatocytes	BCAS3
2.87796e-82	0.962397	0.184	0.052	6.83198e-78	Early_spermatocytes	ENSBTAG00000063677
4.63893e-82	0.914423	0.139	0.028	1.10123e-77	Early_spermatocytes	ENSBTAG00000058114
5.51012e-82	0.937664	0.144	0.03	1.30805e-77	Early_spermatocytes	DCC
1.09344e-81	1.07207	0.25	0.099	2.59572e-77	Early_spermatocytes	TENM4
1.73666e-81	0.816614	0.117	0.018	4.12267e-77	Early_spermatocytes	ENSBTAG00000055583
2.17225e-80	0.976802	0.204	0.066	5.1567e-76	Early_spermatocytes	CEP128
5.20607e-80	0.769607	0.57	0.418	1.23587e-75	Early_spermatocytes	ADAM32
1.04362e-79	0.91027	0.175	0.048	2.47746e-75	Early_spermatocytes	TBC1D32
1.58153e-79	0.976993	0.226	0.081	3.7544e-75	Early_spermatocytes	JARID2
3.14001e-79	0.895652	0.189	0.057	7.45407e-75	Early_spermatocytes	RAPGEF6
4.01729e-79	0.809489	0.138	0.028	9.53664e-75	Early_spermatocytes	ENSBTAG00000058572
1.62134e-78	0.879786	0.204	0.067	3.8489e-74	Early_spermatocytes	IFT80
1.90334e-78	0.78166	0.119	0.02	4.51833e-74	Early_spermatocytes	DNAH5
1.91223e-78	0.861201	0.16	0.041	4.53944e-74	Early_spermatocytes	DPF3
2.21315e-78	0.888816	0.172	0.048	5.2538e-74	Early_spermatocytes	C16H1orf105
2.77388e-78	0.844952	0.14	0.03	6.58492e-74	Early_spermatocytes	KCNU1
3.09236e-78	0.855734	0.123	0.022	7.34095e-74	Early_spermatocytes	STXBP5L
8.46647e-78	0.931788	0.142	0.032	2.00986e-73	Early_spermatocytes	ENSBTAG00000038495
1.133e-77	0.8882	0.195	0.061	2.68963e-73	Early_spermatocytes	ENSBTAG00000068566
2.37717e-77	0.977247	0.352	0.186	5.64316e-73	Early_spermatocytes	FMN1
2.52577e-77	0.873186	0.155	0.039	5.99593e-73	Early_spermatocytes	LRRC43
2.85334e-77	0.76163	0.14	0.03	6.77354e-73	Early_spermatocytes	CATSPERD
2.91197e-77	1.04859	0.225	0.084	6.91273e-73	Early_spermatocytes	SLIT3
3.32814e-77	0.806852	0.139	0.03	7.90068e-73	Early_spermatocytes	PRKCE
3.50526e-77	0.781942	0.16	0.041	8.32114e-73	Early_spermatocytes	SGPL1
3.97268e-77	1.00369	0.341	0.177	9.43074e-73	Early_spermatocytes	EHBP1
4.69163e-77	1.10672	0.23	0.087	1.11375e-72	Early_spermatocytes	GRIK2
1.07408e-76	0.731804	0.58	0.436	2.54977e-72	Early_spermatocytes	CREM
1.9312e-76	0.837799	0.17	0.047	4.58448e-72	Early_spermatocytes	PPWD1
3.20696e-76	0.942888	0.417	0.252	7.613e-72	Early_spermatocytes	PSD3
3.44262e-76	0.90242	0.319	0.155	8.17243e-72	Early_spermatocytes	UBE3D
4.3241e-76	0.83062	0.142	0.032	1.0265e-71	Early_spermatocytes	MTBP
4.54066e-76	0.760581	0.139	0.03	1.07791e-71	Early_spermatocytes	ZFHX4
2.49785e-75	1.00111	0.291	0.137	5.92965e-71	Early_spermatocytes	NMNAT2
4.42456e-75	0.919144	0.155	0.04	1.05035e-70	Early_spermatocytes	DOCK5
6.67075e-75	0.785613	0.159	0.041	1.58357e-70	Early_spermatocytes	RASAL2
8.27236e-75	0.797635	0.156	0.04	1.96378e-70	Early_spermatocytes	ENSBTAG00000062705
1.00309e-74	0.815891	0.119	0.022	2.38123e-70	Early_spermatocytes	ABTB2
1.04619e-74	1.01416	0.299	0.142	2.48354e-70	Early_spermatocytes	DNAL4
1.87575e-74	0.85706	0.132	0.028	4.45285e-70	Early_spermatocytes	ZNF33B
1.92725e-74	0.866407	0.201	0.067	4.5751e-70	Early_spermatocytes	SNCAIP
2.30636e-74	0.962453	0.188	0.06	5.47507e-70	Early_spermatocytes	CELF2
4.00722e-74	0.715354	0.122	0.023	9.51274e-70	Early_spermatocytes	IFT46
5.79824e-74	0.809545	0.159	0.043	1.37644e-69	Early_spermatocytes	SPIRE1
1.0743e-73	0.924391	0.147	0.037	2.55029e-69	Early_spermatocytes	FSTL5
1.09062e-73	0.753073	0.126	0.026	2.58902e-69	Early_spermatocytes	ENSBTAG00000067684
1.17901e-73	0.751901	0.126	0.025	2.79886e-69	Early_spermatocytes	KATNIP
1.61803e-73	0.897955	0.141	0.033	3.84105e-69	Early_spermatocytes	GALNT17
1.76823e-73	0.890393	0.233	0.091	4.19761e-69	Early_spermatocytes	CCDC18
2.33551e-73	0.770446	0.12	0.023	5.54426e-69	Early_spermatocytes	ENSBTAG00000069672
5.25957e-73	0.879515	0.172	0.051	1.24857e-68	Early_spermatocytes	CTNND2
6.18734e-73	0.970483	0.492	0.339	1.46881e-68	Early_spermatocytes	ENSBTAG00000053468
6.2363e-73	0.787653	0.114	0.02	1.48044e-68	Early_spermatocytes	AMPH
1.04235e-72	0.799954	0.15	0.038	2.47443e-68	Early_spermatocytes	VWA3A
1.07509e-72	0.724721	0.11	0.018	2.55216e-68	Early_spermatocytes	ENSBTAG00000056266
1.3918e-72	0.841883	0.202	0.069	3.30399e-68	Early_spermatocytes	ANKRD17
1.41911e-72	0.865651	0.149	0.038	3.36882e-68	Early_spermatocytes	PDE1C
1.43022e-72	0.94013	0.235	0.094	3.3952e-68	Early_spermatocytes	CCDC30
1.73909e-72	0.832975	0.162	0.045	4.12844e-68	Early_spermatocytes	MYO18B
1.79658e-72	0.917931	0.298	0.142	4.2649e-68	Early_spermatocytes	ENSBTAG00000003810
2.00918e-72	0.742952	0.128	0.027	4.76959e-68	Early_spermatocytes	B3GALT1
2.26036e-72	0.849056	0.129	0.027	5.36588e-68	Early_spermatocytes	NRG3
2.87192e-72	0.717984	0.111	0.019	6.81764e-68	Early_spermatocytes	ENSBTAG00000046041
3.04837e-72	0.921648	0.25	0.105	7.23654e-68	Early_spermatocytes	CFAP43
3.47401e-72	0.912489	0.233	0.092	8.24696e-68	Early_spermatocytes	TESK2
8.30318e-72	0.917019	0.143	0.035	1.97109e-67	Early_spermatocytes	AGAP1
1.41105e-71	0.806973	0.13	0.028	3.34969e-67	Early_spermatocytes	SH3BGR
1.592e-71	1.11948	0.283	0.136	3.77925e-67	Early_spermatocytes	PPP2R2B
1.64224e-71	0.907002	0.142	0.035	3.89853e-67	Early_spermatocytes	RBMS3
3.2472e-71	0.899701	0.213	0.079	7.70853e-67	Early_spermatocytes	TMEM131L
4.99245e-71	0.841627	0.243	0.097	1.18516e-66	Early_spermatocytes	PIGN
7.00165e-71	0.970544	0.289	0.139	1.66212e-66	Early_spermatocytes	RIIAD1
8.65063e-71	0.79589	0.168	0.049	2.05357e-66	Early_spermatocytes	CCDC191
2.47427e-70	0.839373	0.174	0.054	5.87368e-66	Early_spermatocytes	FNBP4
3.65148e-70	0.73374	0.102	0.016	8.66824e-66	Early_spermatocytes	ENSBTAG00000025021
3.88527e-70	0.884513	0.209	0.077	9.22324e-66	Early_spermatocytes	CCDC178
4.2643e-70	0.937645	0.138	0.034	1.0123e-65	Early_spermatocytes	NAALADL2
6.1094e-70	0.950753	0.281	0.13	1.45031e-65	Early_spermatocytes	EPB41L4A
1.20887e-69	0.745157	0.133	0.031	2.86974e-65	Early_spermatocytes	SLC38A6
1.31369e-69	0.866997	0.174	0.055	3.11858e-65	Early_spermatocytes	TTC39B
3.34487e-69	0.697832	0.107	0.018	7.94038e-65	Early_spermatocytes	MYBPC1
3.42177e-69	0.853458	0.223	0.086	8.12295e-65	Early_spermatocytes	MBTD1
3.96755e-69	0.865963	0.178	0.057	9.41856e-65	Early_spermatocytes	ASH1L
4.05048e-69	0.861693	0.15	0.04	9.61544e-65	Early_spermatocytes	CALN1
9.77149e-69	0.783978	0.116	0.023	2.31965e-64	Early_spermatocytes	ENSBTAG00000056624
1.19301e-68	0.841344	0.166	0.051	2.83208e-64	Early_spermatocytes	DPP6
1.41939e-68	0.826523	0.165	0.049	3.36949e-64	Early_spermatocytes	WDR7
1.82899e-68	0.864656	0.163	0.049	4.34184e-64	Early_spermatocytes	BBS9
2.93033e-68	0.665777	0.102	0.016	6.95631e-64	Early_spermatocytes	ENSBTAG00000040222
4.13812e-68	0.88114	0.233	0.095	9.82349e-64	Early_spermatocytes	AFG1L
4.57606e-68	0.873109	0.164	0.05	1.08631e-63	Early_spermatocytes	SLC25A13
6.70353e-68	0.845895	0.125	0.028	1.59135e-63	Early_spermatocytes	ENSBTAG00000064359
9.25143e-68	0.909383	0.135	0.033	2.1962e-63	Early_spermatocytes	PTPRD
1.05865e-67	0.946542	0.283	0.137	2.51313e-63	Early_spermatocytes	CWC27
1.85231e-67	0.874327	0.23	0.093	4.39721e-63	Early_spermatocytes	GOLGB1
4.8204e-67	1.08365	0.185	0.064	1.14431e-62	Early_spermatocytes	WWOX
4.86216e-67	0.701851	0.1	0.016	1.15423e-62	Early_spermatocytes	ENSBTAG00000058802
4.9546e-67	0.714449	0.111	0.021	1.17617e-62	Early_spermatocytes	LTBP1
5.02413e-67	0.81652	0.223	0.088	1.19268e-62	Early_spermatocytes	MTUS1
5.96586e-67	0.888106	0.316	0.164	1.41623e-62	Early_spermatocytes	STRBP
6.65054e-67	0.909337	0.194	0.07	1.57877e-62	Early_spermatocytes	TENM2
8.16806e-67	0.90867	0.292	0.145	1.93902e-62	Early_spermatocytes	STAT4
1.30138e-66	0.683797	0.113	0.022	3.08935e-62	Early_spermatocytes	ENSBTAG00000062578
1.54755e-66	0.798764	0.139	0.036	3.67372e-62	Early_spermatocytes	FSTL4
1.54955e-66	0.82757	0.197	0.071	3.67848e-62	Early_spermatocytes	LMO7
2.18138e-66	0.736501	0.124	0.028	5.17837e-62	Early_spermatocytes	ATAD2B
4.33966e-66	0.835728	0.172	0.055	1.03019e-61	Early_spermatocytes	NEK11
4.58015e-66	0.981212	0.126	0.03	1.08728e-61	Early_spermatocytes	KCNH7
2.05633e-65	0.828558	0.166	0.052	4.88151e-61	Early_spermatocytes	ZEB1
2.73309e-65	0.82073	0.133	0.034	6.48807e-61	Early_spermatocytes	ANKFN1
3.02393e-65	0.770827	0.123	0.028	7.17851e-61	Early_spermatocytes	ITGA9
4.56437e-65	0.792724	0.2	0.074	1.08354e-60	Early_spermatocytes	PHKB
4.61311e-65	0.773842	0.14	0.038	1.09511e-60	Early_spermatocytes	TTC17
4.67034e-65	0.822582	0.215	0.085	1.10869e-60	Early_spermatocytes	DIDO1
5.69474e-65	0.739358	0.117	0.025	1.35187e-60	Early_spermatocytes	DLG1
6.8742e-65	0.752033	0.11	0.021	1.63187e-60	Early_spermatocytes	DPP10
8.62695e-65	0.75264	0.115	0.024	2.04795e-60	Early_spermatocytes	GSTCD
1.73086e-64	0.862488	0.114	0.024	4.10888e-60	Early_spermatocytes	ENSBTAG00000063033
2.14496e-64	0.776891	0.159	0.048	5.09191e-60	Early_spermatocytes	ANKMY1
2.32516e-64	0.846953	0.222	0.09	5.51969e-60	Early_spermatocytes	ANKRD28
2.40896e-64	0.791247	0.146	0.041	5.71863e-60	Early_spermatocytes	DMRT2
2.74828e-64	0.87806	0.324	0.173	6.52414e-60	Early_spermatocytes	ARMC3
3.68207e-64	0.729139	0.136	0.035	8.74087e-60	Early_spermatocytes	TBC1D19
3.78507e-64	0.790154	0.15	0.044	8.98538e-60	Early_spermatocytes	UBA6
4.66945e-64	0.716498	0.118	0.026	1.10848e-59	Early_spermatocytes	ENSBTAG00000069658
8.05904e-64	0.673044	0.118	0.026	1.91314e-59	Early_spermatocytes	TTC21A
8.34829e-64	0.914435	0.315	0.17	1.9818e-59	Early_spermatocytes	ENSBTAG00000000886
9.49895e-64	0.730408	0.105	0.02	2.25496e-59	Early_spermatocytes	ENSBTAG00000056282
1.00621e-63	0.843906	0.255	0.116	2.38864e-59	Early_spermatocytes	DEUP1
1.23687e-63	0.781858	0.146	0.042	2.93621e-59	Early_spermatocytes	PHF21A
2.25034e-63	0.879335	0.347	0.2	5.34209e-59	Early_spermatocytes	USP34
2.36688e-63	0.825431	0.284	0.14	5.61875e-59	Early_spermatocytes	NME7
2.66123e-63	0.839174	0.199	0.076	6.31749e-59	Early_spermatocytes	SEL1L2
3.12818e-63	0.856415	0.201	0.077	7.42598e-59	Early_spermatocytes	SVIL
3.30918e-63	0.746142	0.147	0.042	7.85566e-59	Early_spermatocytes	RBMS1
3.65998e-63	0.768353	0.142	0.04	8.68842e-59	Early_spermatocytes	SLF1
4.06383e-63	0.780233	0.111	0.023	9.64712e-59	Early_spermatocytes	NLGN1
4.19121e-63	0.716612	0.125	0.03	9.94952e-59	Early_spermatocytes	ARHGAP26
5.85458e-63	0.803813	0.222	0.091	1.38982e-58	Early_spermatocytes	DNAI4
6.25326e-63	0.791739	0.154	0.047	1.48446e-58	Early_spermatocytes	ANKS1A
6.25765e-63	0.74505	0.133	0.035	1.4855e-58	Early_spermatocytes	ZNF407
8.27975e-63	0.853611	0.202	0.078	1.96553e-58	Early_spermatocytes	DYNC2I1
8.60387e-63	0.791609	0.229	0.095	2.04247e-58	Early_spermatocytes	ELAPOR1
2.86484e-62	0.719269	0.12	0.028	6.80085e-58	Early_spermatocytes	DLEC1
4.5677e-62	0.941905	0.308	0.168	1.08433e-57	Early_spermatocytes	PPM1E
6.47135e-62	0.908283	0.295	0.151	1.53623e-57	Early_spermatocytes	CDH13
6.80315e-62	0.829375	0.205	0.08	1.615e-57	Early_spermatocytes	FAM135B
8.36137e-62	0.714403	0.136	0.037	1.98491e-57	Early_spermatocytes	NAA16
1.00768e-61	0.878601	0.185	0.068	2.39213e-57	Early_spermatocytes	SAXO1
1.37511e-61	0.878586	0.221	0.093	3.26437e-57	Early_spermatocytes	SPAM1
1.81787e-61	0.783461	0.116	0.026	4.31545e-57	Early_spermatocytes	ERC2
1.85414e-61	0.799875	0.156	0.048	4.40154e-57	Early_spermatocytes	RABGAP1L
1.91737e-61	0.74223	0.198	0.074	4.55164e-57	Early_spermatocytes	ENSBTAG00000025428
2.5528e-61	0.883041	0.268	0.132	6.06009e-57	Early_spermatocytes	TYR
2.74465e-61	0.67006	0.1	0.018	6.51551e-57	Early_spermatocytes	PDE8B
4.64851e-61	0.993724	0.171	0.059	1.10351e-56	Early_spermatocytes	STAG1
4.90568e-61	0.84825	0.216	0.09	1.16456e-56	Early_spermatocytes	LRRIQ3
1.26405e-60	0.849801	0.268	0.128	3.00072e-56	Early_spermatocytes	EQTN
1.96615e-60	0.9247	0.183	0.067	4.66745e-56	Early_spermatocytes	ENSBTAG00000058682
2.69923e-60	0.732836	0.134	0.036	6.40771e-56	Early_spermatocytes	ENSBTAG00000018549
2.72998e-60	0.756215	0.165	0.055	6.48069e-56	Early_spermatocytes	ARHGEF3
2.87582e-60	0.693506	0.119	0.028	6.8269e-56	Early_spermatocytes	KIF13B
2.89074e-60	0.849035	0.171	0.06	6.86234e-56	Early_spermatocytes	PHLPP1
7.94891e-60	0.833845	0.124	0.032	1.88699e-55	Early_spermatocytes	KCND2
1.59522e-59	0.741097	0.198	0.077	3.7869e-55	Early_spermatocytes	NDEL1
1.77025e-59	0.704537	0.153	0.048	4.20239e-55	Early_spermatocytes	NUP107
1.907e-59	0.816888	0.189	0.072	4.52703e-55	Early_spermatocytes	TRIM17
2.5825e-59	0.776775	0.438	0.296	6.1306e-55	Early_spermatocytes	AFAP1
2.69021e-59	0.865053	0.187	0.07	6.38628e-55	Early_spermatocytes	HS2ST1
4.07629e-59	0.826319	0.182	0.067	9.67671e-55	Early_spermatocytes	ENSBTAG00000030910
4.11621e-59	0.787879	0.203	0.081	9.77148e-55	Early_spermatocytes	PDILT
4.29533e-59	0.78106	0.177	0.064	1.01967e-54	Early_spermatocytes	FBXO36
5.01815e-59	0.847252	0.208	0.086	1.19126e-54	Early_spermatocytes	PTK2
5.26208e-59	0.748445	0.169	0.058	1.24916e-54	Early_spermatocytes	PPFIBP2
7.20092e-59	0.825635	0.387	0.243	1.70943e-54	Early_spermatocytes	EIF4G3
9.59459e-59	0.7979	0.149	0.047	2.27766e-54	Early_spermatocytes	NHSL1
9.95092e-59	0.696094	0.116	0.028	2.36225e-54	Early_spermatocytes	TMEFF1
1.00415e-58	0.7591	0.163	0.055	2.38376e-54	Early_spermatocytes	MATCAP2
1.38273e-58	0.687839	0.108	0.024	3.28246e-54	Early_spermatocytes	TRIO
1.49391e-58	0.900798	0.298	0.161	3.5464e-54	Early_spermatocytes	ZNF385D
1.55211e-58	0.818024	0.302	0.159	3.68454e-54	Early_spermatocytes	PPIL6
1.83977e-58	0.893816	0.23	0.103	4.36742e-54	Early_spermatocytes	NCOR2
2.23066e-58	0.80886	0.127	0.034	5.29535e-54	Early_spermatocytes	ASXL3
3.14233e-58	0.733741	0.133	0.037	7.45957e-54	Early_spermatocytes	PHTF2
3.59143e-58	0.640278	0.107	0.023	8.52569e-54	Early_spermatocytes	CSMD1
3.94013e-58	0.771462	0.16	0.054	9.35347e-54	Early_spermatocytes	TMEM95
4.6899e-58	0.657049	0.618	0.505	1.11333e-53	Early_spermatocytes	LUZP2
5.30319e-58	0.793455	0.232	0.103	1.25892e-53	Early_spermatocytes	TRA2A
7.47406e-58	0.718015	0.132	0.037	1.77427e-53	Early_spermatocytes	TRIOBP
7.96916e-58	0.672968	0.129	0.035	1.8918e-53	Early_spermatocytes	PLCD4
9.11643e-58	0.717795	0.152	0.049	2.16415e-53	Early_spermatocytes	XPR1
9.16963e-58	0.783668	0.262	0.127	2.17678e-53	Early_spermatocytes	UBE2H
9.64651e-58	0.74583	0.15	0.048	2.28999e-53	Early_spermatocytes	ATP10A
1.54948e-57	0.717641	0.146	0.045	3.67832e-53	Early_spermatocytes	RPS6KA5
1.96156e-57	0.574807	0.784	0.711	4.65655e-53	Early_spermatocytes	ENSBTAG00000031462
1.98222e-57	0.755191	0.173	0.062	4.7056e-53	Early_spermatocytes	LRRC49
2.57568e-57	0.722391	0.139	0.041	6.1144e-53	Early_spermatocytes	NCAPG2
2.63483e-57	0.787566	0.145	0.046	6.25481e-53	Early_spermatocytes	GOLGA7B
5.07853e-57	0.738299	0.185	0.07	1.20559e-52	Early_spermatocytes	PLCL1
6.36386e-57	0.811378	0.311	0.173	1.51072e-52	Early_spermatocytes	OSBPL9
6.99076e-57	0.656097	0.105	0.023	1.65954e-52	Early_spermatocytes	CORIN
8.11104e-57	0.744506	0.107	0.024	1.92548e-52	Early_spermatocytes	CDH12
8.61544e-57	0.756302	0.164	0.057	2.04522e-52	Early_spermatocytes	IFT122
9.29152e-57	0.614901	0.106	0.023	2.20571e-52	Early_spermatocytes	IFT56
9.40009e-57	0.768419	0.139	0.042	2.23149e-52	Early_spermatocytes	CPNE4
1.21711e-56	0.740509	0.111	0.026	2.8893e-52	Early_spermatocytes	ENSBTAG00000058945
1.49016e-56	0.808387	0.183	0.071	3.53749e-52	Early_spermatocytes	RAI14
1.52472e-56	0.819737	0.387	0.248	3.61953e-52	Early_spermatocytes	SOX5
1.91203e-56	0.796667	0.201	0.082	4.53896e-52	Early_spermatocytes	WDR27
4.05959e-56	0.801747	0.143	0.045	9.63706e-52	Early_spermatocytes	RALGAPA1
4.22604e-56	0.67148	0.587	0.481	1.00322e-51	Early_spermatocytes	TEX29
4.77716e-56	0.899877	0.178	0.067	1.13405e-51	Early_spermatocytes	MAGI1
5.50141e-56	0.749813	0.159	0.054	1.30598e-51	Early_spermatocytes	SDCCAG8
5.7316e-56	0.754007	0.21	0.088	1.36063e-51	Early_spermatocytes	SMCHD1
6.61792e-56	0.654729	0.12	0.031	1.57103e-51	Early_spermatocytes	CNBD2
8.24939e-56	0.71365	0.155	0.052	1.95832e-51	Early_spermatocytes	CFAP69
1.09091e-55	0.694659	0.108	0.025	2.5897e-51	Early_spermatocytes	CDK14
1.10905e-55	0.639403	0.108	0.025	2.63276e-51	Early_spermatocytes	METTL15
1.84032e-55	0.767827	0.531	0.411	4.36874e-51	Early_spermatocytes	ENSBTAG00000053242
4.68361e-55	0.727652	0.159	0.055	1.11184e-50	Early_spermatocytes	TCTN1
4.75922e-55	0.711396	0.15	0.049	1.12979e-50	Early_spermatocytes	EEA1
8.05789e-55	0.751454	0.132	0.039	1.91286e-50	Early_spermatocytes	PTPRT
9.53718e-55	0.813523	0.132	0.039	2.26403e-50	Early_spermatocytes	IQCA1L
1.00742e-54	0.678025	0.146	0.047	2.39152e-50	Early_spermatocytes	TTBK2
1.0639e-54	0.716877	0.165	0.059	2.52559e-50	Early_spermatocytes	RICTOR
1.82292e-54	0.781609	0.299	0.161	4.32743e-50	Early_spermatocytes	BAZ2B
2.50945e-54	0.742298	0.128	0.037	5.95718e-50	Early_spermatocytes	ENSBTAG00000050919
2.51297e-54	0.76734	0.202	0.085	5.96554e-50	Early_spermatocytes	VPS13A
2.64303e-54	0.765904	0.139	0.043	6.2743e-50	Early_spermatocytes	APBB2
4.04385e-54	0.780725	0.266	0.134	9.59969e-50	Early_spermatocytes	RFX4
4.08866e-54	0.866561	0.183	0.073	9.70608e-50	Early_spermatocytes	LIMCH1
1.41641e-53	0.633495	0.101	0.023	3.36241e-49	Early_spermatocytes	ENSBTAG00000011654
1.47132e-53	0.710211	0.11	0.027	3.49277e-49	Early_spermatocytes	SORBS1
1.50057e-53	0.866186	0.248	0.124	3.56221e-49	Early_spermatocytes	TMEM232
3.56463e-53	0.682378	0.11	0.028	8.46208e-49	Early_spermatocytes	OPCML
3.81759e-53	0.678562	0.137	0.042	9.06258e-49	Early_spermatocytes	RERE
4.78057e-53	0.745847	0.143	0.047	1.13486e-48	Early_spermatocytes	AHR
5.05607e-53	0.634587	0.108	0.027	1.20026e-48	Early_spermatocytes	LARS2
5.13375e-53	0.633846	0.1	0.023	1.2187e-48	Early_spermatocytes	KIAA1549
6.70223e-53	0.835477	0.275	0.146	1.59104e-48	Early_spermatocytes	SPAG9
9.03346e-53	0.695035	0.125	0.036	2.14445e-48	Early_spermatocytes	ANKS1B
1.3638e-52	0.763112	0.146	0.049	3.23753e-48	Early_spermatocytes	PDLIM5
1.4289e-52	0.619561	0.1	0.022	3.39207e-48	Early_spermatocytes	RAPGEF2
1.84677e-52	0.656002	0.117	0.032	4.38406e-48	Early_spermatocytes	SANBR
1.88965e-52	0.70453	0.14	0.045	4.48585e-48	Early_spermatocytes	FSD1L
1.91486e-52	0.804016	0.208	0.091	4.54567e-48	Early_spermatocytes	ADAMTSL3
4.45188e-52	0.707911	0.149	0.051	1.05683e-47	Early_spermatocytes	TUT4
5.06902e-52	0.616378	0.105	0.026	1.20333e-47	Early_spermatocytes	REDIC1
6.01874e-52	0.873589	0.209	0.095	1.42879e-47	Early_spermatocytes	EVI5
1.24663e-51	0.661047	0.111	0.029	2.95937e-47	Early_spermatocytes	PXYLP1
1.78591e-51	0.792103	0.24	0.118	4.23958e-47	Early_spermatocytes	GSK3B
1.8155e-51	0.702107	0.152	0.053	4.30981e-47	Early_spermatocytes	HIPK2
2.19442e-51	0.771963	0.155	0.056	5.20934e-47	Early_spermatocytes	SMG1
2.70538e-51	0.713698	0.144	0.048	6.42231e-47	Early_spermatocytes	TSPAN8
2.75384e-51	0.699218	0.154	0.054	6.53733e-47	Early_spermatocytes	CFAP221
3.58536e-51	0.737372	0.113	0.031	8.5113e-47	Early_spermatocytes	CADPS
3.8019e-51	0.653289	0.129	0.04	9.02533e-47	Early_spermatocytes	TCF7L1
3.90055e-51	0.738761	0.125	0.037	9.25951e-47	Early_spermatocytes	PIP5K1B
5.55654e-51	0.747249	0.169	0.064	1.31907e-46	Early_spermatocytes	ENSBTAG00000061500
5.75434e-51	0.572025	0.107	0.027	1.36602e-46	Early_spermatocytes	WSB1
8.8663e-51	0.721808	0.225	0.106	2.10477e-46	Early_spermatocytes	DYNC2LI1
1.13442e-50	0.77894	0.188	0.079	2.693e-46	Early_spermatocytes	EFCAB11
1.76657e-50	0.827637	0.298	0.169	4.19366e-46	Early_spermatocytes	CLDND2
1.84608e-50	0.747608	0.316	0.181	4.38242e-46	Early_spermatocytes	ZPBP
1.98383e-50	0.744661	0.123	0.037	4.7094e-46	Early_spermatocytes	ENSBTAG00000061766
2.27116e-50	0.743003	0.24	0.118	5.39151e-46	Early_spermatocytes	ARIH1
2.51289e-50	0.763723	0.219	0.102	5.96534e-46	Early_spermatocytes	CSNK1G1
3.81598e-50	0.758294	0.146	0.051	9.05876e-46	Early_spermatocytes	AKAP9
4.18497e-50	0.80534	0.178	0.072	9.93469e-46	Early_spermatocytes	ENSBTAG00000058207
5.14409e-50	0.752052	0.263	0.136	1.22115e-45	Early_spermatocytes	TEX26
5.19136e-50	0.685205	0.539	0.425	1.23238e-45	Early_spermatocytes	KIF5C
6.09173e-50	0.729591	0.121	0.036	1.44611e-45	Early_spermatocytes	TTC28
6.82278e-50	0.600024	0.129	0.04	1.61966e-45	Early_spermatocytes	PIP5K1A
6.89871e-50	0.679051	0.139	0.046	1.63768e-45	Early_spermatocytes	ENSBTAG00000053855
7.27538e-50	0.631406	0.125	0.038	1.7271e-45	Early_spermatocytes	OXSR1
1.01431e-49	0.591965	0.107	0.028	2.40786e-45	Early_spermatocytes	FUT8
1.28143e-49	0.724496	0.185	0.077	3.04198e-45	Early_spermatocytes	PIK3CB
2.83756e-49	0.804255	0.34	0.21	6.73609e-45	Early_spermatocytes	SETX
3.24858e-49	0.587524	0.124	0.038	7.7118e-45	Early_spermatocytes	ARFIP1
3.31139e-49	0.701933	0.212	0.096	7.8609e-45	Early_spermatocytes	DPY19L2
4.06641e-49	0.737076	0.149	0.054	9.65325e-45	Early_spermatocytes	ARB2A
4.70327e-49	0.732677	0.338	0.209	1.11651e-44	Early_spermatocytes	ALMS1
5.80471e-49	0.756917	0.146	0.052	1.37798e-44	Early_spermatocytes	ENSBTAG00000050199
6.19101e-49	0.685198	0.123	0.038	1.46968e-44	Early_spermatocytes	ENSBTAG00000056826
6.28853e-49	0.594704	0.107	0.028	1.49284e-44	Early_spermatocytes	MAP9
6.32236e-49	0.601874	0.11	0.03	1.50087e-44	Early_spermatocytes	KIF24
6.91843e-49	0.709813	0.156	0.058	1.64237e-44	Early_spermatocytes	IWS1
9.45426e-49	0.639653	0.123	0.037	2.24435e-44	Early_spermatocytes	ARMH3
1.0327e-48	0.646162	0.113	0.032	2.45152e-44	Early_spermatocytes	ENSBTAG00000066626
1.45515e-48	0.72278	0.302	0.173	3.45439e-44	Early_spermatocytes	CCDC150
1.65003e-48	0.679212	0.138	0.046	3.917e-44	Early_spermatocytes	EML5
2.05086e-48	0.699021	0.163	0.063	4.86855e-44	Early_spermatocytes	MAMDC2
2.60905e-48	0.484023	0.722	0.652	6.19361e-44	Early_spermatocytes	ADAD1
2.695e-48	0.672311	0.16	0.061	6.39767e-44	Early_spermatocytes	LRRC36
3.08985e-48	0.677335	0.143	0.05	7.33499e-44	Early_spermatocytes	PPP6R2
3.09669e-48	0.823083	0.154	0.059	7.35123e-44	Early_spermatocytes	GRIA1
8.58129e-48	0.650611	0.524	0.413	2.03711e-43	Early_spermatocytes	DUS4L
9.09021e-48	0.795834	0.229	0.113	2.15792e-43	Early_spermatocytes	TULP4
9.7212e-48	0.710968	0.157	0.06	2.30772e-43	Early_spermatocytes	PMS1
1.04156e-47	0.823082	0.345	0.221	2.47256e-43	Early_spermatocytes	SPAG17
1.19777e-47	0.713751	0.11	0.031	2.84339e-43	Early_spermatocytes	SLC25A21
1.55648e-47	0.613767	0.103	0.027	3.69493e-43	Early_spermatocytes	CFAP74
1.71696e-47	0.791856	0.182	0.078	4.0759e-43	Early_spermatocytes	CDC14A
1.8975e-47	0.581624	0.132	0.043	4.50448e-43	Early_spermatocytes	CREBZF
2.92756e-47	0.600981	0.112	0.032	6.94973e-43	Early_spermatocytes	COL16A1
3.5174e-47	0.59287	0.104	0.028	8.34994e-43	Early_spermatocytes	FLACC1
3.99366e-47	0.749006	0.172	0.071	9.48054e-43	Early_spermatocytes	TRAF3IP1
6.48193e-47	0.650052	0.155	0.059	1.53874e-42	Early_spermatocytes	PPP1R36
6.48863e-47	0.666068	0.136	0.047	1.54034e-42	Early_spermatocytes	SAMD8
6.75818e-47	0.608304	0.116	0.035	1.60432e-42	Early_spermatocytes	IQANK1
7.09174e-47	0.820135	0.177	0.075	1.68351e-42	Early_spermatocytes	CNTNAP2
7.94152e-47	0.747705	0.244	0.126	1.88524e-42	Early_spermatocytes	SLCO6A1
8.73391e-47	0.797588	0.21	0.101	2.07334e-42	Early_spermatocytes	RFTN1
9.36397e-47	0.641286	0.108	0.03	2.22291e-42	Early_spermatocytes	RANBP17
1.01666e-46	0.736089	0.167	0.068	2.41345e-42	Early_spermatocytes	CNTLN
1.04888e-46	0.717961	0.117	0.036	2.48994e-42	Early_spermatocytes	CMIP
1.08094e-46	0.741309	0.172	0.072	2.56605e-42	Early_spermatocytes	HDAC9
1.25844e-46	0.762959	0.155	0.06	2.9874e-42	Early_spermatocytes	ACER3
1.28642e-46	0.649057	0.115	0.034	3.05384e-42	Early_spermatocytes	KLHL1
1.38053e-46	0.645804	0.104	0.028	3.27724e-42	Early_spermatocytes	C14H8orf34
1.5345e-46	0.610675	0.108	0.03	3.64275e-42	Early_spermatocytes	DIS3L2
1.56203e-46	0.693419	0.195	0.087	3.70809e-42	Early_spermatocytes	BTAF1
1.56238e-46	0.79216	0.182	0.079	3.70893e-42	Early_spermatocytes	JAZF1
1.77259e-46	0.596982	0.105	0.029	4.20795e-42	Early_spermatocytes	KLHL32
2.05601e-46	0.731467	0.18	0.076	4.88076e-42	Early_spermatocytes	PCDHGB4
3.48826e-46	0.743823	0.269	0.149	8.28077e-42	Early_spermatocytes	BRAF
3.90615e-46	0.687026	0.146	0.054	9.2728e-42	Early_spermatocytes	ABL1
4.39916e-46	0.755621	0.247	0.129	1.04432e-41	Early_spermatocytes	SV2B
4.71448e-46	0.764534	0.156	0.062	1.11917e-41	Early_spermatocytes	PHF14
5.84076e-46	0.697811	0.168	0.068	1.38654e-41	Early_spermatocytes	BCKDHB
6.51612e-46	0.852345	0.411	0.288	1.54686e-41	Early_spermatocytes	ACRV1
8.067e-46	0.596772	0.115	0.035	1.91502e-41	Early_spermatocytes	DNAAF4
1.79162e-45	0.747217	0.21	0.1	4.25313e-41	Early_spermatocytes	SYCP2
2.28223e-45	0.717617	0.189	0.085	5.41779e-41	Early_spermatocytes	NEDD4L
2.40787e-45	0.687693	0.191	0.086	5.71604e-41	Early_spermatocytes	KIFAP3
3.6031e-45	0.631774	0.121	0.038	8.55341e-41	Early_spermatocytes	ENSBTAG00000067773
4.65778e-45	0.720444	0.199	0.092	1.10571e-40	Early_spermatocytes	SYNE2
5.73301e-45	0.772262	0.154	0.061	1.36096e-40	Early_spermatocytes	RPTOR
1.23028e-44	0.662992	0.101	0.028	2.92056e-40	Early_spermatocytes	STPG2
1.40896e-44	0.603801	0.109	0.032	3.34474e-40	Early_spermatocytes	ESYT2
1.45115e-44	0.704916	0.195	0.09	3.44488e-40	Early_spermatocytes	IFT74
1.55952e-44	0.61924	0.129	0.044	3.70215e-40	Early_spermatocytes	CEP152
2.77518e-44	0.676966	0.165	0.069	6.58801e-40	Early_spermatocytes	ARMH1
2.88987e-44	0.765991	0.197	0.093	6.86026e-40	Early_spermatocytes	FTO
2.96707e-44	0.764286	0.192	0.088	7.04354e-40	Early_spermatocytes	TLE4
3.07502e-44	0.718478	0.153	0.061	7.29978e-40	Early_spermatocytes	FAT3
3.57115e-44	0.63803	0.121	0.039	8.47756e-40	Early_spermatocytes	TOGARAM1
4.8058e-44	0.572383	0.1	0.028	1.14085e-39	Early_spermatocytes	GRIN2B
5.96687e-44	0.857605	0.265	0.152	1.41648e-39	Early_spermatocytes	SPHKAP
8.14749e-44	0.721833	0.304	0.18	1.93413e-39	Early_spermatocytes	ARGLU1
8.58038e-44	0.694087	0.156	0.062	2.0369e-39	Early_spermatocytes	CACNA2D3
1.12217e-43	0.723391	0.219	0.11	2.66392e-39	Early_spermatocytes	RNGTT
1.13559e-43	0.581148	0.114	0.035	2.69579e-39	Early_spermatocytes	ENSBTAG00000045799
1.46064e-43	0.682696	0.162	0.066	3.46741e-39	Early_spermatocytes	SRBD1
2.02656e-43	0.917841	0.232	0.126	4.81084e-39	Early_spermatocytes	MIOS
2.11577e-43	0.749153	0.318	0.2	5.02264e-39	Early_spermatocytes	CCNYL1
2.31539e-43	0.563635	0.512	0.394	5.49651e-39	Early_spermatocytes	VWA3B
2.38177e-43	0.642538	0.129	0.045	5.65407e-39	Early_spermatocytes	GPM6A
2.55786e-43	0.737137	0.145	0.056	6.07209e-39	Early_spermatocytes	NAV3
3.13242e-43	0.707749	0.156	0.063	7.43606e-39	Early_spermatocytes	XKR6
3.21116e-43	0.687048	0.104	0.031	7.62298e-39	Early_spermatocytes	ROBO1
3.2467e-43	0.70677	0.133	0.049	7.70734e-39	Early_spermatocytes	CRPPA
3.99722e-43	0.800939	0.23	0.122	9.489e-39	Early_spermatocytes	MED12L
4.19535e-43	0.658634	0.142	0.054	9.95935e-39	Early_spermatocytes	FAM227B
4.36284e-43	0.754448	0.207	0.102	1.03569e-38	Early_spermatocytes	CFAP44
4.45093e-43	0.693353	0.313	0.194	1.05661e-38	Early_spermatocytes	PHYHIPL
4.70242e-43	0.656825	0.142	0.053	1.11631e-38	Early_spermatocytes	ENSBTAG00000065664
5.53838e-43	0.716038	0.178	0.08	1.31476e-38	Early_spermatocytes	CFAP100
5.87771e-43	0.684744	0.218	0.108	1.39531e-38	Early_spermatocytes	AK7
6.5899e-43	0.580427	0.115	0.037	1.56438e-38	Early_spermatocytes	FAM228B
6.97595e-43	0.631382	0.102	0.03	1.65602e-38	Early_spermatocytes	CAMK2D
7.86821e-43	0.730055	0.19	0.088	1.86783e-38	Early_spermatocytes	ASTN2
1.0047e-42	0.725697	0.126	0.044	2.38506e-38	Early_spermatocytes	ENSBTAG00000055390
1.29735e-42	0.623347	0.15	0.059	3.07978e-38	Early_spermatocytes	ENSBTAG00000064758
1.49064e-42	0.714539	0.398	0.283	3.53862e-38	Early_spermatocytes	TMEM262
2.03828e-42	0.765259	0.323	0.205	4.83868e-38	Early_spermatocytes	PARD3
2.67197e-42	0.640829	0.109	0.034	6.34299e-38	Early_spermatocytes	PIBF1
2.77041e-42	0.555318	0.643	0.57	6.57669e-38	Early_spermatocytes	HSP90B1
3.01567e-42	0.763318	0.334	0.221	7.15891e-38	Early_spermatocytes	SIL1
3.0508e-42	0.725511	0.129	0.046	7.24228e-38	Early_spermatocytes	GRM8
3.23674e-42	0.741217	0.222	0.116	7.6837e-38	Early_spermatocytes	C26H10orf90
3.5709e-42	0.642178	0.171	0.074	8.47697e-38	Early_spermatocytes	DMC1
3.765e-42	0.652197	0.146	0.057	8.93773e-38	Early_spermatocytes	LMBRD1
3.838e-42	0.609437	0.125	0.043	9.11102e-38	Early_spermatocytes	RNF20
4.08279e-42	0.620142	0.129	0.046	9.69213e-38	Early_spermatocytes	PCBP3
4.52739e-42	0.690614	0.187	0.086	1.07476e-37	Early_spermatocytes	CHD2
5.78902e-42	0.615159	0.464	0.352	1.37425e-37	Early_spermatocytes	IFT57
8.52755e-42	0.632664	0.17	0.074	2.02435e-37	Early_spermatocytes	LCA5
9.1588e-42	0.652933	0.157	0.065	2.17421e-37	Early_spermatocytes	VPS8
9.53449e-42	0.684893	0.182	0.082	2.26339e-37	Early_spermatocytes	SPEF2
9.79481e-42	0.632659	0.125	0.044	2.32519e-37	Early_spermatocytes	ARHGEF2
1.32956e-41	0.692965	0.168	0.073	3.15624e-37	Early_spermatocytes	LCORL
1.42883e-41	0.71191	0.262	0.149	3.39189e-37	Early_spermatocytes	RNF32
1.52731e-41	0.635161	0.11	0.035	3.62568e-37	Early_spermatocytes	CNTNAP4
1.68574e-41	0.597761	0.105	0.032	4.00178e-37	Early_spermatocytes	DSCAM
1.70675e-41	0.607631	0.11	0.035	4.05166e-37	Early_spermatocytes	RPH3A
1.87983e-41	0.719828	0.178	0.081	4.46252e-37	Early_spermatocytes	ADGB
3.09048e-41	0.66984	0.399	0.282	7.33649e-37	Early_spermatocytes	COBL
3.22365e-41	0.689112	0.403	0.293	7.65261e-37	Early_spermatocytes	TCERG1L
3.70049e-41	0.654708	0.435	0.325	8.78459e-37	Early_spermatocytes	PCM1
3.733e-41	0.615969	0.125	0.045	8.86176e-37	Early_spermatocytes	IQCH
3.85821e-41	0.641361	0.124	0.044	9.15901e-37	Early_spermatocytes	USP32
5.52124e-41	0.674499	0.153	0.063	1.31069e-36	Early_spermatocytes	KATNAL2
6.38391e-41	0.447715	0.753	0.699	1.51548e-36	Early_spermatocytes	CISD1
8.32385e-41	0.578477	0.11	0.035	1.976e-36	Early_spermatocytes	PLSCR1
1.03768e-40	0.764437	0.179	0.083	2.46335e-36	Early_spermatocytes	ENOX1
1.06712e-40	0.599946	0.138	0.052	2.53324e-36	Early_spermatocytes	ENSBTAG00000065489
1.0729e-40	0.587666	0.122	0.043	2.54695e-36	Early_spermatocytes	ANKRD26
1.31934e-40	0.726835	0.18	0.083	3.13198e-36	Early_spermatocytes	NR6A1
2.12737e-40	0.650051	0.232	0.122	5.05016e-36	Early_spermatocytes	ATP9B
2.40557e-40	0.569797	0.115	0.039	5.71059e-36	Early_spermatocytes	DMXL1
3.5605e-40	0.666587	0.325	0.206	8.45227e-36	Early_spermatocytes	MAK
3.63899e-40	0.709735	0.218	0.114	8.63861e-36	Early_spermatocytes	IZUMO3
3.7193e-40	0.389939	0.803	0.761	8.82926e-36	Early_spermatocytes	CMTM2
3.90644e-40	0.638114	0.185	0.087	9.27349e-36	Early_spermatocytes	MORC2
4.19783e-40	0.796671	0.169	0.078	9.96524e-36	Early_spermatocytes	ANTXR1
5.66704e-40	0.741102	0.192	0.095	1.3453e-35	Early_spermatocytes	SHROOM3
5.95552e-40	0.693477	0.204	0.102	1.41378e-35	Early_spermatocytes	MAN2A1
6.66699e-40	0.63388	0.155	0.065	1.58268e-35	Early_spermatocytes	EFCAB2
6.78217e-40	0.655793	0.135	0.053	1.61002e-35	Early_spermatocytes	PLEKHA6
7.77674e-40	0.698378	0.16	0.07	1.84612e-35	Early_spermatocytes	OTUD1
1.05432e-39	0.634724	0.123	0.045	2.50286e-35	Early_spermatocytes	PDE3B
2.20326e-39	0.650092	0.115	0.04	5.23031e-35	Early_spermatocytes	SORBS2
2.70626e-39	0.647279	0.24	0.131	6.42438e-35	Early_spermatocytes	ROCK1
4.15268e-39	0.696116	0.224	0.12	9.85805e-35	Early_spermatocytes	AK9
4.30499e-39	0.667145	0.177	0.082	1.02196e-34	Early_spermatocytes	UQCC1
6.62251e-39	0.654911	0.121	0.044	1.57212e-34	Early_spermatocytes	FGFR2
7.58114e-39	0.637605	0.204	0.102	1.79969e-34	Early_spermatocytes	LNPK
1.42945e-38	0.582741	0.111	0.038	3.39337e-34	Early_spermatocytes	CSMD2
1.59196e-38	0.58973	0.102	0.032	3.77916e-34	Early_spermatocytes	RUNX2
1.75436e-38	0.610048	0.136	0.054	4.16467e-34	Early_spermatocytes	ADAT1
1.75988e-38	0.599554	0.118	0.042	4.17779e-34	Early_spermatocytes	SHQ1
1.76406e-38	0.696675	0.172	0.08	4.18771e-34	Early_spermatocytes	DNAH6
1.92819e-38	0.598228	0.53	0.435	4.57732e-34	Early_spermatocytes	TMCO2
2.23421e-38	0.647141	0.295	0.181	5.30378e-34	Early_spermatocytes	RIBC2
2.33704e-38	0.560857	0.11	0.037	5.5479e-34	Early_spermatocytes	CFAP57
3.41566e-38	0.560326	0.105	0.035	8.10844e-34	Early_spermatocytes	AKAP17A
3.58918e-38	0.811111	0.187	0.093	8.52035e-34	Early_spermatocytes	GRIP1
3.74806e-38	0.692753	0.258	0.151	8.89752e-34	Early_spermatocytes	MICU3
4.69407e-38	0.558363	0.134	0.052	1.11432e-33	Early_spermatocytes	TEX9
7.32364e-38	0.530955	0.537	0.439	1.73856e-33	Early_spermatocytes	SPINK2B
7.72589e-38	0.610412	0.151	0.064	1.83405e-33	Early_spermatocytes	TNPO1
8.4304e-38	0.760018	0.177	0.087	2.00129e-33	Early_spermatocytes	HPSE2
1.14144e-37	0.559495	0.114	0.04	2.70967e-33	Early_spermatocytes	NPHP1
1.15344e-37	0.586309	0.112	0.039	2.73815e-33	Early_spermatocytes	POLN
1.23977e-37	0.701969	0.32	0.209	2.94308e-33	Early_spermatocytes	SPACA4
1.47452e-37	0.626698	0.198	0.1	3.50036e-33	Early_spermatocytes	BTRC
1.54707e-37	0.652432	0.192	0.095	3.6726e-33	Early_spermatocytes	PNISR
1.6146e-37	0.617732	0.156	0.068	3.8329e-33	Early_spermatocytes	RBM15
1.74909e-37	0.657737	0.247	0.138	4.15215e-33	Early_spermatocytes	BLTP1
2.09623e-37	0.649264	0.142	0.059	4.97624e-33	Early_spermatocytes	TUT7
2.11417e-37	0.661375	0.222	0.12	5.01884e-33	Early_spermatocytes	C9H6orf118
2.3081e-37	0.622191	0.154	0.068	5.47919e-33	Early_spermatocytes	CDK17
2.42531e-37	0.587913	0.114	0.04	5.75744e-33	Early_spermatocytes	TM9SF5
2.43225e-37	0.613577	0.129	0.05	5.77392e-33	Early_spermatocytes	HGF
3.2591e-37	0.593412	0.143	0.059	7.73678e-33	Early_spermatocytes	CPD
3.30474e-37	0.732486	0.23	0.13	7.84512e-33	Early_spermatocytes	ENSBTAG00000056286
3.89045e-37	0.635906	0.152	0.067	9.23554e-33	Early_spermatocytes	ADTRP
4.73354e-37	0.608676	0.169	0.078	1.12369e-32	Early_spermatocytes	PUM1
5.04468e-37	0.648193	0.201	0.103	1.19756e-32	Early_spermatocytes	TEKT3
5.19988e-37	0.599416	0.136	0.055	1.2344e-32	Early_spermatocytes	IQUB
5.26994e-37	0.560886	0.105	0.035	1.25103e-32	Early_spermatocytes	MBD5
6.11402e-37	0.614295	0.161	0.073	1.45141e-32	Early_spermatocytes	RCOR1
6.91675e-37	0.616986	0.128	0.05	1.64197e-32	Early_spermatocytes	SUN3
9.86661e-37	0.558842	0.118	0.043	2.34223e-32	Early_spermatocytes	CLOCK
1.00421e-36	0.639682	0.304	0.194	2.38388e-32	Early_spermatocytes	MIA3
1.00937e-36	0.722345	0.268	0.163	2.39615e-32	Early_spermatocytes	LYZL4
1.18235e-36	0.665229	0.263	0.155	2.80679e-32	Early_spermatocytes	TNKS
1.20908e-36	0.627971	0.201	0.102	2.87023e-32	Early_spermatocytes	CFAP70
1.4871e-36	0.679478	0.223	0.122	3.53022e-32	Early_spermatocytes	CPQ
1.57294e-36	0.65411	0.218	0.116	3.734e-32	Early_spermatocytes	DNAH17
1.67261e-36	0.620036	0.329	0.215	3.9706e-32	Early_spermatocytes	GOLGA4
1.78516e-36	0.728216	0.21	0.113	4.23779e-32	Early_spermatocytes	SIK3
2.00854e-36	0.644064	0.135	0.056	4.76807e-32	Early_spermatocytes	ENSBTAG00000057949
2.07984e-36	0.727994	0.209	0.113	4.93732e-32	Early_spermatocytes	PCCA
2.37887e-36	0.656065	0.358	0.246	5.64721e-32	Early_spermatocytes	TM9SF2
2.53669e-36	0.551221	0.112	0.04	6.02185e-32	Early_spermatocytes	BRCA1
2.56452e-36	0.624287	0.313	0.199	6.08791e-32	Early_spermatocytes	CFAP210
2.88977e-36	0.626182	0.403	0.292	6.86004e-32	Early_spermatocytes	TMEM210
2.96392e-36	0.748012	0.183	0.092	7.03605e-32	Early_spermatocytes	TMEM249
4.59221e-36	0.663396	0.358	0.253	1.09015e-31	Early_spermatocytes	RETREG1
5.64545e-36	0.689758	0.302	0.195	1.34017e-31	Early_spermatocytes	HSF2BP
6.04188e-36	0.548982	0.136	0.055	1.43428e-31	Early_spermatocytes	C16orf96
9.79164e-36	0.580799	0.412	0.304	2.32444e-31	Early_spermatocytes	MYO5B
9.7987e-36	0.607391	0.126	0.05	2.32611e-31	Early_spermatocytes	HERC2
1.09592e-35	0.501774	0.108	0.038	2.6016e-31	Early_spermatocytes	ETNK1
1.13144e-35	0.530326	0.128	0.051	2.68592e-31	Early_spermatocytes	CEP57L1
1.20163e-35	0.602784	0.188	0.093	2.85255e-31	Early_spermatocytes	ANKHD1
1.20824e-35	0.640469	0.198	0.102	2.86824e-31	Early_spermatocytes	PRMT3
1.46116e-35	0.579721	0.107	0.038	3.46864e-31	Early_spermatocytes	ENSBTAG00000011549
2.03043e-35	0.622502	0.198	0.103	4.82004e-31	Early_spermatocytes	STPG1
2.43223e-35	0.69419	0.2	0.107	5.77387e-31	Early_spermatocytes	SPATA13
2.79575e-35	0.639306	0.138	0.059	6.63683e-31	Early_spermatocytes	PDE1A
3.09864e-35	0.638509	0.188	0.095	7.35587e-31	Early_spermatocytes	DNAJC24
3.13431e-35	0.588775	0.399	0.287	7.44054e-31	Early_spermatocytes	BABAM2
3.24873e-35	0.729953	0.187	0.097	7.71217e-31	Early_spermatocytes	FGD4
3.32672e-35	0.56589	0.139	0.058	7.89731e-31	Early_spermatocytes	CSTF3
3.95624e-35	0.585119	0.117	0.044	9.39171e-31	Early_spermatocytes	FBXW7
4.80206e-35	0.718802	0.193	0.103	1.13996e-30	Early_spermatocytes	CEP164
5.30178e-35	0.640174	0.183	0.092	1.25859e-30	Early_spermatocytes	ARMC2
6.03979e-35	0.631228	0.226	0.125	1.43379e-30	Early_spermatocytes	MYO9A
6.06802e-35	0.594941	0.144	0.062	1.44049e-30	Early_spermatocytes	CEP290
6.96438e-35	0.541331	0.11	0.04	1.65327e-30	Early_spermatocytes	ZNF292
8.36225e-35	0.624173	0.185	0.093	1.98511e-30	Early_spermatocytes	CFAP58
1.1036e-34	0.705009	0.217	0.122	2.61984e-30	Early_spermatocytes	TASP1
1.15165e-34	0.707343	0.225	0.128	2.73391e-30	Early_spermatocytes	AHI1
1.23165e-34	0.630609	0.143	0.062	2.92381e-30	Early_spermatocytes	PAM
1.27999e-34	0.614551	0.145	0.063	3.03858e-30	Early_spermatocytes	KIF1B
1.47187e-34	0.661857	0.291	0.188	3.49408e-30	Early_spermatocytes	CSTPP1
1.64772e-34	0.528171	0.104	0.036	3.91153e-30	Early_spermatocytes	DHX57
1.66259e-34	0.547291	0.118	0.045	3.94682e-30	Early_spermatocytes	DGKH
1.8059e-34	0.634904	0.207	0.112	4.28703e-30	Early_spermatocytes	LMNTD1
3.41572e-34	0.691293	0.275	0.174	8.10858e-30	Early_spermatocytes	PCYT1A
3.76726e-34	0.620775	0.18	0.091	8.9431e-30	Early_spermatocytes	RNF8
4.84219e-34	0.689695	0.336	0.234	1.14949e-29	Early_spermatocytes	BBX
6.1353e-34	0.589073	0.132	0.055	1.45646e-29	Early_spermatocytes	TTLL9
7.24705e-34	0.611515	0.135	0.058	1.72038e-29	Early_spermatocytes	VCPKMT
8.43414e-34	0.638878	0.178	0.089	2.00218e-29	Early_spermatocytes	C8H9orf43
8.45833e-34	0.591634	0.172	0.084	2.00792e-29	Early_spermatocytes	CCDC126
9.42138e-34	0.53298	0.105	0.038	2.23654e-29	Early_spermatocytes	DNAJC13
1.02469e-33	0.596843	0.138	0.059	2.43251e-29	Early_spermatocytes	UBAC2
1.03133e-33	0.655524	0.326	0.226	2.44827e-29	Early_spermatocytes	ZBBX
1.04508e-33	0.521757	0.114	0.043	2.48093e-29	Early_spermatocytes	NUP35
1.08137e-33	0.586112	0.164	0.078	2.56707e-29	Early_spermatocytes	TRAPPC8
1.0891e-33	0.679185	0.292	0.191	2.58542e-29	Early_spermatocytes	DDHD1
1.35503e-33	0.563921	0.147	0.066	3.21671e-29	Early_spermatocytes	RNF121
1.49435e-33	0.7306	0.182	0.094	3.54745e-29	Early_spermatocytes	FHOD3
1.67333e-33	0.529577	0.104	0.037	3.97233e-29	Early_spermatocytes	NRBF2
1.68675e-33	0.615674	0.368	0.264	4.00418e-29	Early_spermatocytes	NECTIN3
2.12168e-33	0.73524	0.242	0.146	5.03666e-29	Early_spermatocytes	PTPRN2
2.85492e-33	0.64584	0.136	0.059	6.7773e-29	Early_spermatocytes	EPC2
5.35958e-33	0.501113	0.104	0.038	1.27231e-28	Early_spermatocytes	QRICH2
5.404e-33	0.585101	0.399	0.296	1.28286e-28	Early_spermatocytes	TRIM24
5.79868e-33	0.611975	0.139	0.062	1.37655e-28	Early_spermatocytes	ADGRD1
6.44996e-33	0.610553	0.136	0.059	1.53116e-28	Early_spermatocytes	ENSBTAG00000046199
7.55245e-33	0.559536	0.127	0.053	1.79288e-28	Early_spermatocytes	MGAT4F
9.45184e-33	0.570904	0.474	0.382	2.24377e-28	Early_spermatocytes	USP15
1.11569e-32	0.547174	0.128	0.054	2.64854e-28	Early_spermatocytes	ZNF654
1.24579e-32	0.506505	0.1	0.035	2.95739e-28	Early_spermatocytes	ROCK2
1.30533e-32	0.591989	0.133	0.057	3.09873e-28	Early_spermatocytes	ENSBTAG00000051120
1.69779e-32	0.865644	0.229	0.138	4.03039e-28	Early_spermatocytes	ENSBTAG00000059547
1.76583e-32	0.634561	0.292	0.189	4.19191e-28	Early_spermatocytes	CYP51A1
1.85819e-32	0.548155	0.146	0.066	4.41116e-28	Early_spermatocytes	TRIM33
2.69688e-32	0.651512	0.131	0.057	6.40213e-28	Early_spermatocytes	AREG
3.41536e-32	0.606487	0.177	0.09	8.10771e-28	Early_spermatocytes	C6H4orf17
3.91664e-32	0.533345	0.112	0.044	9.29772e-28	Early_spermatocytes	BCL2L11
4.22116e-32	0.688868	0.184	0.098	1.00206e-27	Early_spermatocytes	ENAH
6.9272e-32	0.559594	0.135	0.059	1.64445e-27	Early_spermatocytes	DNAI3
7.21558e-32	0.55275	0.142	0.063	1.71291e-27	Early_spermatocytes	CCDC146
8.11226e-32	0.580078	0.144	0.066	1.92577e-27	Early_spermatocytes	ACAP2
9.34135e-32	0.580721	0.142	0.065	2.21754e-27	Early_spermatocytes	SIK2
1.347e-31	0.604653	0.18	0.093	3.19765e-27	Early_spermatocytes	CAB39L
1.38822e-31	0.639152	0.104	0.039	3.29549e-27	Early_spermatocytes	TPK1
1.48965e-31	0.649293	0.298	0.201	3.53627e-27	Early_spermatocytes	OXR1
1.79016e-31	0.522054	0.492	0.403	4.24966e-27	Early_spermatocytes	PPP1R42
3.46532e-31	0.637562	0.112	0.045	8.22633e-27	Early_spermatocytes	EML6
5.00572e-31	0.494351	0.105	0.04	1.18831e-26	Early_spermatocytes	TMEM161B
5.09145e-31	0.629579	0.211	0.121	1.20866e-26	Early_spermatocytes	USP3
5.32824e-31	0.674223	0.279	0.18	1.26487e-26	Early_spermatocytes	ENSBTAG00000031236
5.89228e-31	0.645464	0.139	0.064	1.39877e-26	Early_spermatocytes	FRAT2
6.29655e-31	0.499524	0.499	0.41	1.49474e-26	Early_spermatocytes	CDKN3
6.4957e-31	0.593729	0.292	0.192	1.54201e-26	Early_spermatocytes	ENSBTAG00000050887
6.97491e-31	0.608853	0.193	0.105	1.65577e-26	Early_spermatocytes	CNOT4
7.78805e-31	0.544358	0.139	0.063	1.84881e-26	Early_spermatocytes	QSER1
8.68131e-31	0.730088	0.178	0.095	2.06086e-26	Early_spermatocytes	CDIN1
1.03557e-30	0.631241	0.135	0.062	2.45834e-26	Early_spermatocytes	TMTC2
1.13116e-30	0.47708	0.101	0.038	2.68525e-26	Early_spermatocytes	NUDT12
1.44603e-30	0.50327	0.112	0.045	3.43272e-26	Early_spermatocytes	RSPH3
1.46166e-30	0.67993	0.206	0.117	3.46984e-26	Early_spermatocytes	MYCBP2
1.64382e-30	0.674426	0.249	0.156	3.90226e-26	Early_spermatocytes	ATG10
1.96944e-30	0.497884	0.119	0.049	4.67525e-26	Early_spermatocytes	ATP6V0A1
2.00234e-30	0.668523	0.125	0.055	4.75336e-26	Early_spermatocytes	FER
2.31067e-30	0.552943	0.181	0.095	5.4853e-26	Early_spermatocytes	ZMYM6
2.5841e-30	0.620274	0.174	0.091	6.13439e-26	Early_spermatocytes	MAPT
3.3805e-30	0.537407	0.126	0.055	8.02496e-26	Early_spermatocytes	NID2
3.51535e-30	0.577636	0.268	0.168	8.3451e-26	Early_spermatocytes	SPACA1
3.70454e-30	0.606438	0.315	0.219	8.79421e-26	Early_spermatocytes	TTLL7
3.76546e-30	0.646972	0.25	0.155	8.93884e-26	Early_spermatocytes	ENSBTAG00000055546
3.77564e-30	0.554084	0.174	0.09	8.96298e-26	Early_spermatocytes	TDRD9
3.84025e-30	0.627988	0.146	0.069	9.11637e-26	Early_spermatocytes	MROH1
3.92242e-30	0.601105	0.11	0.045	9.31144e-26	Early_spermatocytes	STOX2
4.58191e-30	0.523002	0.113	0.046	1.0877e-25	Early_spermatocytes	ATM
4.67627e-30	0.579199	0.328	0.226	1.1101e-25	Early_spermatocytes	RBBP6
4.87559e-30	0.381411	0.716	0.691	1.15742e-25	Early_spermatocytes	GTSF1
5.32107e-30	0.518524	0.127	0.055	1.26317e-25	Early_spermatocytes	ZNF304
6.32885e-30	0.590488	0.324	0.225	1.5024e-25	Early_spermatocytes	SPAG6
7.42843e-30	0.610934	0.32	0.224	1.76343e-25	Early_spermatocytes	CHCHD3
8.9473e-30	0.456481	0.579	0.512	2.124e-25	Early_spermatocytes	FNDC11
9.80123e-30	0.631062	0.142	0.068	2.32671e-25	Early_spermatocytes	RSRC1
1.20745e-29	0.598804	0.254	0.159	2.86636e-25	Early_spermatocytes	DNAAF11
1.2255e-29	0.568539	0.178	0.094	2.9092e-25	Early_spermatocytes	RBM46
1.41765e-29	0.560236	0.131	0.059	3.36536e-25	Early_spermatocytes	ACYP2
1.84465e-29	0.571304	0.422	0.33	4.37901e-25	Early_spermatocytes	SPATA7
2.23415e-29	0.525891	0.153	0.074	5.30365e-25	Early_spermatocytes	PP2D1
2.25905e-29	0.359897	0.673	0.596	5.36276e-25	Early_spermatocytes	ENSBTAG00000006947
2.63985e-29	0.530419	0.116	0.049	6.26673e-25	Early_spermatocytes	NAMPT
3.13066e-29	0.475026	0.104	0.041	7.43188e-25	Early_spermatocytes	MON2
5.11225e-29	0.583116	0.253	0.159	1.2136e-24	Early_spermatocytes	SRSF11
5.58252e-29	0.607749	0.258	0.165	1.32523e-24	Early_spermatocytes	MGC133647
6.20011e-29	0.571793	0.281	0.185	1.47184e-24	Early_spermatocytes	CEP41
6.73895e-29	0.510055	0.117	0.05	1.59976e-24	Early_spermatocytes	SETDB2
6.76327e-29	0.577098	0.198	0.112	1.60553e-24	Early_spermatocytes	TTC23
6.90988e-29	0.66543	0.352	0.266	1.64034e-24	Early_spermatocytes	TMEM89
8.06451e-29	0.561722	0.163	0.084	1.91443e-24	Early_spermatocytes	PPM1B
8.10166e-29	0.544712	0.11	0.045	1.92325e-24	Early_spermatocytes	SEC24D
8.91006e-29	0.635367	0.229	0.139	2.11516e-24	Early_spermatocytes	AXDND1
9.35245e-29	0.491037	0.102	0.04	2.22018e-24	Early_spermatocytes	WDR35
1.02826e-28	0.5769	0.223	0.133	2.44098e-24	Early_spermatocytes	C3H1orf185
1.03612e-28	0.505835	0.11	0.045	2.45964e-24	Early_spermatocytes	ENSBTAG00000067324
1.16039e-28	0.607462	0.269	0.175	2.75466e-24	Early_spermatocytes	SPACA3
1.1869e-28	0.618949	0.293	0.201	2.81758e-24	Early_spermatocytes	CCDC63
1.23747e-28	0.562054	0.261	0.165	2.93764e-24	Early_spermatocytes	ENKUR
1.30978e-28	0.496307	0.107	0.043	3.10928e-24	Early_spermatocytes	RUSC2
1.5475e-28	0.681914	0.239	0.152	3.67361e-24	Early_spermatocytes	SMG6
1.62806e-28	0.540606	0.17	0.089	3.86486e-24	Early_spermatocytes	UBE2U
2.65218e-28	0.486297	0.105	0.042	6.29602e-24	Early_spermatocytes	RPGRIP1L
2.65627e-28	0.573024	0.141	0.068	6.30573e-24	Early_spermatocytes	MDN1
2.78042e-28	0.621939	0.199	0.116	6.60045e-24	Early_spermatocytes	HOOK1
4.01295e-28	0.531616	0.167	0.087	9.52634e-24	Early_spermatocytes	AKAP11
4.67017e-28	0.492556	0.423	0.325	1.10865e-23	Early_spermatocytes	RRP1B
4.83826e-28	0.576249	0.143	0.07	1.14855e-23	Early_spermatocytes	IGSF11
4.92617e-28	0.523739	0.101	0.04	1.16942e-23	Early_spermatocytes	EXD1
6.24738e-28	0.572981	0.163	0.085	1.48306e-23	Early_spermatocytes	PKP4
7.64072e-28	0.492166	0.109	0.045	1.81383e-23	Early_spermatocytes	CEP135
9.9853e-28	0.48419	0.136	0.064	2.37041e-23	Early_spermatocytes	ERP44
1.63145e-27	0.619027	0.254	0.167	3.87291e-23	Early_spermatocytes	BEND7
1.70174e-27	0.552787	0.173	0.093	4.03976e-23	Early_spermatocytes	TEX14
2.04488e-27	0.456858	0.1	0.04	4.85434e-23	Early_spermatocytes	NOP14
2.113e-27	0.57544	0.19	0.107	5.01606e-23	Early_spermatocytes	ENSBTAG00000069490
2.16321e-27	0.542875	0.114	0.05	5.13523e-23	Early_spermatocytes	ENSBTAG00000058800
2.34856e-27	0.745717	0.158	0.084	5.57526e-23	Early_spermatocytes	ESRRG
2.9271e-27	0.559233	0.135	0.065	6.94864e-23	Early_spermatocytes	VGLL3
3.22722e-27	0.614435	0.184	0.104	7.66109e-23	Early_spermatocytes	RNF17
3.34807e-27	0.508364	0.131	0.061	7.94799e-23	Early_spermatocytes	PTPN14
3.64754e-27	0.567091	0.228	0.14	8.65889e-23	Early_spermatocytes	CPEB2
3.86584e-27	0.552222	0.146	0.073	9.17712e-23	Early_spermatocytes	AHCTF1
3.92479e-27	0.532611	0.116	0.051	9.31705e-23	Early_spermatocytes	TBC1D22A
4.06155e-27	0.632181	0.137	0.067	9.6417e-23	Early_spermatocytes	PALM2
4.2553e-27	0.67569	0.136	0.066	1.01017e-22	Early_spermatocytes	TMCO5B
4.53953e-27	0.59947	0.147	0.074	1.07764e-22	Early_spermatocytes	RGL1
4.6322e-27	0.558852	0.206	0.121	1.09964e-22	Early_spermatocytes	YTHDC1
4.88701e-27	0.495714	0.11	0.047	1.16013e-22	Early_spermatocytes	GPD2
4.94863e-27	0.559026	0.378	0.288	1.17476e-22	Early_spermatocytes	SPATA46
4.99165e-27	0.543589	0.303	0.207	1.18497e-22	Early_spermatocytes	UBAP2
5.02758e-27	0.446745	0.538	0.472	1.1935e-22	Early_spermatocytes	TMBIM4
5.80391e-27	0.551701	0.131	0.062	1.37779e-22	Early_spermatocytes	PSTPIP2
6.79829e-27	0.521662	0.114	0.05	1.61385e-22	Early_spermatocytes	UTP23
8.28576e-27	0.594713	0.261	0.173	1.96696e-22	Early_spermatocytes	OTUD4
9.42555e-27	0.547285	0.207	0.122	2.23753e-22	Early_spermatocytes	CORO1C
1.06792e-26	0.551753	0.129	0.061	2.53513e-22	Early_spermatocytes	ZNF791
1.16028e-26	0.536539	0.417	0.336	2.75439e-22	Early_spermatocytes	MARCHF10
1.16384e-26	0.435486	0.101	0.041	2.76284e-22	Early_spermatocytes	ENSBTAG00000019689
1.38596e-26	0.412214	0.1	0.04	3.29012e-22	Early_spermatocytes	ZFC3H1
1.50812e-26	0.536663	0.167	0.09	3.58012e-22	Early_spermatocytes	AKAP8L
1.6215e-26	0.519989	0.145	0.072	3.84928e-22	Early_spermatocytes	TRIM9
2.09155e-26	0.500579	0.135	0.065	4.96513e-22	Early_spermatocytes	PRSS54
2.28945e-26	0.541275	0.422	0.338	5.43492e-22	Early_spermatocytes	STT3B
2.67857e-26	0.56443	0.226	0.139	6.35866e-22	Early_spermatocytes	CARMIL1
3.27044e-26	0.471308	0.508	0.434	7.7637e-22	Early_spermatocytes	TSGA10
3.41946e-26	0.54016	0.247	0.158	8.11746e-22	Early_spermatocytes	CFAP300
3.98396e-26	0.495243	0.131	0.062	9.45751e-22	Early_spermatocytes	CEP95
6.54521e-26	0.506555	0.132	0.064	1.55377e-21	Early_spermatocytes	FAM184A
9.74474e-26	0.485283	0.112	0.05	2.3133e-21	Early_spermatocytes	ATF7IP
1.12418e-25	0.534701	0.167	0.091	2.66868e-21	Early_spermatocytes	NABP1
1.13542e-25	0.542622	0.14	0.071	2.69537e-21	Early_spermatocytes	C7H19orf44
1.15888e-25	0.578073	0.221	0.138	2.75106e-21	Early_spermatocytes	PTTG1IP2
1.46499e-25	0.481525	0.14	0.069	3.47773e-21	Early_spermatocytes	ZSWIM2
1.70919e-25	0.511175	0.414	0.33	4.05744e-21	Early_spermatocytes	SRSF5
2.06021e-25	0.61606	0.158	0.085	4.89072e-21	Early_spermatocytes	FHAD1
2.06336e-25	0.511565	0.124	0.058	4.89821e-21	Early_spermatocytes	DNAJC9
3.30485e-25	0.531379	0.189	0.109	7.84538e-21	Early_spermatocytes	DCAF6
4.00533e-25	0.450144	0.104	0.045	9.50824e-21	Early_spermatocytes	TMEM231
4.14374e-25	0.50472	0.122	0.057	9.83683e-21	Early_spermatocytes	DOP1A
4.19535e-25	0.559971	0.204	0.122	9.95935e-21	Early_spermatocytes	CYP3A74
4.31458e-25	0.566802	0.117	0.055	1.02424e-20	Early_spermatocytes	SMOC1
5.33547e-25	0.506805	0.104	0.045	1.26659e-20	Early_spermatocytes	DNAH2
5.74152e-25	0.544377	0.159	0.086	1.36298e-20	Early_spermatocytes	TP53BP1
5.88423e-25	0.510375	0.102	0.044	1.39686e-20	Early_spermatocytes	PRIM2
8.9382e-25	0.521599	0.167	0.091	2.12184e-20	Early_spermatocytes	ANKRD31
1.33041e-24	0.502871	0.135	0.068	3.15826e-20	Early_spermatocytes	ENTPD1
1.41475e-24	0.500275	0.13	0.064	3.35847e-20	Early_spermatocytes	ENSBTAG00000057512
1.61408e-24	0.549333	0.177	0.101	3.83166e-20	Early_spermatocytes	MARS2
1.73859e-24	0.545707	0.14	0.072	4.12724e-20	Early_spermatocytes	ENO4
1.89694e-24	0.47326	0.103	0.045	4.50314e-20	Early_spermatocytes	ANO3
2.12649e-24	0.632209	0.224	0.145	5.04807e-20	Early_spermatocytes	ENSBTAG00000060258
2.66809e-24	0.511149	0.443	0.365	6.33378e-20	Early_spermatocytes	HSPA5
3.7672e-24	0.504123	0.165	0.091	8.94296e-20	Early_spermatocytes	ENSBTAG00000013836
5.06716e-24	0.473668	0.115	0.054	1.20289e-19	Early_spermatocytes	IZUMO1
5.20233e-24	0.595017	0.148	0.079	1.23498e-19	Early_spermatocytes	ENSBTAG00000055777
5.50634e-24	0.538162	0.204	0.123	1.30715e-19	Early_spermatocytes	CCDC183
6.13878e-24	0.500139	0.141	0.073	1.45729e-19	Early_spermatocytes	NUP153
6.92379e-24	0.499735	0.128	0.063	1.64364e-19	Early_spermatocytes	ENSBTAG00000055584
8.91879e-24	0.492985	0.494	0.429	2.11723e-19	Early_spermatocytes	LDHC
1.0262e-23	0.49264	0.164	0.09	2.43609e-19	Early_spermatocytes	KIAA1143
1.03538e-23	0.575044	0.187	0.111	2.4579e-19	Early_spermatocytes	NDUFAF2
1.16143e-23	0.493852	0.107	0.048	2.75713e-19	Early_spermatocytes	ENSBTAG00000061191
1.23359e-23	0.58678	0.192	0.117	2.92841e-19	Early_spermatocytes	GRSF1
1.39728e-23	0.48277	0.144	0.076	3.317e-19	Early_spermatocytes	ESF1
1.42746e-23	0.592507	0.321	0.24	3.38864e-19	Early_spermatocytes	SPACDR
1.91048e-23	0.523042	0.148	0.079	4.53529e-19	Early_spermatocytes	GLCCI1
1.99152e-23	0.48273	0.101	0.045	4.72768e-19	Early_spermatocytes	ZCWPW2
2.13407e-23	0.618037	0.149	0.082	5.06608e-19	Early_spermatocytes	DLGAP1
2.17475e-23	0.513743	0.122	0.06	5.16265e-19	Early_spermatocytes	C22H3orf20
3.11533e-23	0.601418	0.209	0.131	7.39549e-19	Early_spermatocytes	CCDC171
3.24051e-23	0.528816	0.386	0.315	7.69264e-19	Early_spermatocytes	DYM
3.82139e-23	0.498963	0.115	0.055	9.0716e-19	Early_spermatocytes	ANKRD45
4.44613e-23	0.565262	0.122	0.06	1.05547e-18	Early_spermatocytes	AKT3
5.01443e-23	0.5034	0.403	0.324	1.19038e-18	Early_spermatocytes	C2H2orf88
5.29511e-23	0.595563	0.18	0.106	1.25701e-18	Early_spermatocytes	SMC1B
5.47993e-23	0.607365	0.264	0.182	1.30088e-18	Early_spermatocytes	SPMAP1
7.67353e-23	0.478592	0.117	0.056	1.82162e-18	Early_spermatocytes	COG5
8.1309e-23	0.49859	0.176	0.102	1.93019e-18	Early_spermatocytes	CEP70
1.00007e-22	0.572516	0.369	0.295	2.37406e-18	Early_spermatocytes	FREY1
1.11517e-22	0.496064	0.135	0.071	2.64731e-18	Early_spermatocytes	SORT1
1.13824e-22	0.475196	0.111	0.052	2.70207e-18	Early_spermatocytes	BTBD10
1.17439e-22	0.507867	0.395	0.316	2.78789e-18	Early_spermatocytes	DDX4
1.31263e-22	0.303953	0.732	0.693	3.11606e-18	Early_spermatocytes	CETN1
1.36758e-22	0.587393	0.232	0.154	3.2465e-18	Early_spermatocytes	TTC3
1.55945e-22	0.525332	0.34	0.261	3.70197e-18	Early_spermatocytes	SPACA7
1.5604e-22	0.486623	0.362	0.278	3.70424e-18	Early_spermatocytes	GMCL1
1.59461e-22	0.598982	0.15	0.084	3.78545e-18	Early_spermatocytes	CPEB3
1.65645e-22	0.525104	0.114	0.055	3.93226e-18	Early_spermatocytes	TCF4
1.69722e-22	0.532143	0.14	0.075	4.02903e-18	Early_spermatocytes	GON4L
1.74492e-22	0.536855	0.317	0.235	4.14226e-18	Early_spermatocytes	FAIM2
1.98983e-22	0.497105	0.154	0.085	4.72365e-18	Early_spermatocytes	HBS1L
2.26215e-22	0.444266	0.103	0.047	5.37011e-18	Early_spermatocytes	TMEM260
2.53316e-22	0.495541	0.111	0.053	6.01347e-18	Early_spermatocytes	KDM2A
3.02555e-22	0.472142	0.126	0.064	7.18234e-18	Early_spermatocytes	NOVA1
3.89421e-22	0.579234	0.258	0.178	9.24446e-18	Early_spermatocytes	SPAG1
5.18236e-22	0.480729	0.369	0.288	1.23024e-17	Early_spermatocytes	KIF27
5.20021e-22	0.534043	0.257	0.175	1.23448e-17	Early_spermatocytes	PSME4
5.77794e-22	0.523522	0.119	0.059	1.37162e-17	Early_spermatocytes	CERT1
6.445e-22	0.475289	0.452	0.389	1.52998e-17	Early_spermatocytes	UBXN4
6.64378e-22	0.552765	0.193	0.12	1.57717e-17	Early_spermatocytes	DNAJC27
6.88686e-22	0.53529	0.257	0.177	1.63487e-17	Early_spermatocytes	LRRC73
7.3118e-22	0.587112	0.134	0.071	1.73575e-17	Early_spermatocytes	ENSBTAG00000026340
7.76985e-22	0.486498	0.129	0.067	1.84449e-17	Early_spermatocytes	HERC4
7.83891e-22	0.496974	0.134	0.071	1.86088e-17	Early_spermatocytes	ADD3
8.18082e-22	0.546732	0.246	0.168	1.94205e-17	Early_spermatocytes	TMX1
9.86114e-22	0.504734	0.126	0.065	2.34094e-17	Early_spermatocytes	TRIM6
1.10495e-21	0.561946	0.352	0.283	2.62305e-17	Early_spermatocytes	CFAP96
1.28985e-21	0.467664	0.1	0.046	3.06198e-17	Early_spermatocytes	PPP6R3
1.37779e-21	0.555571	0.278	0.199	3.27073e-17	Early_spermatocytes	TXNRD1
1.39525e-21	0.501786	0.18	0.108	3.31219e-17	Early_spermatocytes	STRN3
1.5007e-21	0.458317	0.119	0.059	3.56252e-17	Early_spermatocytes	ENSBTAG00000068447
1.51684e-21	0.534684	0.135	0.073	3.60083e-17	Early_spermatocytes	ZNF330
1.60476e-21	0.491673	0.135	0.072	3.80954e-17	Early_spermatocytes	SNX13
1.63989e-21	0.446772	0.105	0.05	3.89292e-17	Early_spermatocytes	CCNL1
1.77207e-21	0.499461	0.281	0.199	4.20671e-17	Early_spermatocytes	CNTRL
2.06069e-21	0.339711	0.631	0.59	4.89188e-17	Early_spermatocytes	DDX25
2.06534e-21	0.535152	0.311	0.231	4.90291e-17	Early_spermatocytes	SRRM2
2.09464e-21	0.505227	0.283	0.202	4.97247e-17	Early_spermatocytes	TRIM59
2.14715e-21	0.464526	0.137	0.073	5.09713e-17	Early_spermatocytes	CABIN1
2.20781e-21	0.454503	0.112	0.054	5.24111e-17	Early_spermatocytes	ZNF71
2.34052e-21	0.57986	0.205	0.134	5.55615e-17	Early_spermatocytes	TMEM270
2.45305e-21	0.658768	0.308	0.237	5.82331e-17	Early_spermatocytes	SMCO4
2.60355e-21	0.635613	0.288	0.214	6.18056e-17	Early_spermatocytes	ENSBTAG00000056870
2.60611e-21	0.487534	0.117	0.059	6.18665e-17	Early_spermatocytes	EFCAB9
2.88582e-21	0.534041	0.377	0.307	6.85064e-17	Early_spermatocytes	EFCAB6
3.17628e-21	0.513517	0.181	0.109	7.54018e-17	Early_spermatocytes	TNRC6B
3.231e-21	0.515786	0.167	0.099	7.67008e-17	Early_spermatocytes	NUDCD2
3.35039e-21	0.615223	0.16	0.095	7.9535e-17	Early_spermatocytes	DENND1B
3.37295e-21	0.460339	0.107	0.051	8.00703e-17	Early_spermatocytes	SMARCAD1
3.64466e-21	0.570821	0.169	0.101	8.65206e-17	Early_spermatocytes	ENSBTAG00000060029
3.93618e-21	0.476885	0.206	0.129	9.34409e-17	Early_spermatocytes	DDX17
4.06571e-21	0.526198	0.152	0.086	9.6516e-17	Early_spermatocytes	CSPP1
5.37083e-21	0.509948	0.118	0.059	1.27498e-16	Early_spermatocytes	MYO6
5.38205e-21	0.568551	0.143	0.081	1.27765e-16	Early_spermatocytes	ELFN1
5.41259e-21	0.567647	0.199	0.128	1.28489e-16	Early_spermatocytes	NAV1
7.95639e-21	0.505289	0.247	0.169	1.88877e-16	Early_spermatocytes	LUC7L
8.03366e-21	0.532308	0.197	0.124	1.90711e-16	Early_spermatocytes	TUSC3
8.07689e-21	0.54049	0.294	0.216	1.91737e-16	Early_spermatocytes	TRIM37
8.41369e-21	0.572262	0.234	0.161	1.99733e-16	Early_spermatocytes	TRAPPC9
8.71671e-21	0.427759	0.121	0.061	2.06926e-16	Early_spermatocytes	HEATR4
8.7766e-21	0.490227	0.401	0.328	2.08348e-16	Early_spermatocytes	ACTRT3
9.65417e-21	0.542414	0.151	0.086	2.2918e-16	Early_spermatocytes	PPP1R9A
1.08543e-20	0.280818	0.764	0.747	2.57671e-16	Early_spermatocytes	MORF4L1
1.10556e-20	0.447831	0.108	0.053	2.62448e-16	Early_spermatocytes	NME5
1.18049e-20	0.440347	0.102	0.048	2.80236e-16	Early_spermatocytes	TAF15
1.22962e-20	0.515115	0.164	0.096	2.91899e-16	Early_spermatocytes	ZNF638
1.24783e-20	0.544586	0.294	0.219	2.96222e-16	Early_spermatocytes	CHD5
1.29921e-20	0.457208	0.139	0.077	3.08419e-16	Early_spermatocytes	SENP2
1.30345e-20	0.557537	0.274	0.202	3.09425e-16	Early_spermatocytes	AK8
1.31024e-20	0.4615	0.426	0.355	3.11037e-16	Early_spermatocytes	DNAJC10
1.39429e-20	0.451744	0.53	0.481	3.3099e-16	Early_spermatocytes	GFER
1.39553e-20	0.554681	0.302	0.225	3.31285e-16	Early_spermatocytes	SPMIP10
1.71203e-20	0.620954	0.199	0.131	4.06419e-16	Early_spermatocytes	SENP6
1.95842e-20	0.487798	0.278	0.201	4.6491e-16	Early_spermatocytes	AMN1
2.0473e-20	0.453332	0.106	0.051	4.86008e-16	Early_spermatocytes	ARHGEF7
2.1621e-20	0.467587	0.198	0.124	5.13262e-16	Early_spermatocytes	FNDC3A
2.59938e-20	0.547784	0.34	0.271	6.17067e-16	Early_spermatocytes	WDR41
2.81437e-20	0.462191	0.382	0.305	6.68103e-16	Early_spermatocytes	CCDC113
2.92508e-20	0.45653	0.131	0.07	6.94384e-16	Early_spermatocytes	RBM5
3.56296e-20	0.484408	0.173	0.103	8.45811e-16	Early_spermatocytes	GALNT3
3.82411e-20	0.470281	0.17	0.101	9.07806e-16	Early_spermatocytes	C13H20orf96
4.33417e-20	0.552252	0.25	0.178	1.02889e-15	Early_spermatocytes	NRIP3
4.93489e-20	0.519679	0.309	0.231	1.17149e-15	Early_spermatocytes	FANK1
5.61932e-20	0.497783	0.187	0.117	1.33397e-15	Early_spermatocytes	PHF20L1
7.76632e-20	0.550865	0.314	0.244	1.84365e-15	Early_spermatocytes	PLCZ1
8.21477e-20	0.524424	0.183	0.114	1.9501e-15	Early_spermatocytes	NUP98
1.05209e-19	0.484427	0.301	0.223	2.49757e-15	Early_spermatocytes	CCT6B
1.17964e-19	0.46706	0.121	0.064	2.80034e-15	Early_spermatocytes	CEP89
1.21868e-19	0.543198	0.284	0.212	2.89303e-15	Early_spermatocytes	CDYL
1.26146e-19	0.454199	0.101	0.049	2.99458e-15	Early_spermatocytes	DDX10
1.59711e-19	0.460142	0.408	0.337	3.79138e-15	Early_spermatocytes	C25H16orf90
1.67892e-19	0.487607	0.157	0.092	3.98558e-15	Early_spermatocytes	ZNF684
1.77221e-19	0.482067	0.258	0.18	4.20706e-15	Early_spermatocytes	SRSF7
1.81471e-19	0.461953	0.129	0.07	4.30793e-15	Early_spermatocytes	KDM3A
2.08041e-19	0.432138	0.114	0.059	4.93868e-15	Early_spermatocytes	FBXO34
2.10077e-19	0.49675	0.127	0.069	4.98702e-15	Early_spermatocytes	CSRNP3
2.12832e-19	0.399828	0.1	0.048	5.05242e-15	Early_spermatocytes	GOLM2
2.18991e-19	0.357882	0.593	0.544	5.19863e-15	Early_spermatocytes	ENSBTAG00000054222
2.22551e-19	0.493027	0.161	0.096	5.28314e-15	Early_spermatocytes	H1-5
2.32627e-19	0.490947	0.234	0.159	5.52233e-15	Early_spermatocytes	GOPC
2.35829e-19	0.430039	0.119	0.062	5.59836e-15	Early_spermatocytes	GPCPD1
2.5167e-19	0.436437	0.409	0.339	5.97439e-15	Early_spermatocytes	PROK2
2.67685e-19	0.409183	0.1	0.048	6.35457e-15	Early_spermatocytes	THAP2
2.7963e-19	0.543155	0.176	0.109	6.63813e-15	Early_spermatocytes	STK39
3.38026e-19	0.449291	0.141	0.08	8.02439e-15	Early_spermatocytes	NMD3
3.76226e-19	0.448242	0.129	0.071	8.93122e-15	Early_spermatocytes	CCDC180
3.76655e-19	0.430587	0.118	0.062	8.94141e-15	Early_spermatocytes	TECPR2
3.77735e-19	0.440638	0.113	0.058	8.96706e-15	Early_spermatocytes	PICK1
4.74772e-19	0.483889	0.137	0.078	1.12706e-14	Early_spermatocytes	DNAI7
4.76481e-19	0.576109	0.139	0.079	1.13112e-14	Early_spermatocytes	ABCA14
4.79632e-19	0.510672	0.272	0.2	1.1386e-14	Early_spermatocytes	TMC7
5.20787e-19	0.464016	0.28	0.205	1.2363e-14	Early_spermatocytes	ARMC9
5.43702e-19	0.468038	0.133	0.074	1.29069e-14	Early_spermatocytes	CPLANE1
5.5877e-19	0.470247	0.275	0.198	1.32646e-14	Early_spermatocytes	TRIP12
5.64887e-19	0.457043	0.227	0.153	1.34099e-14	Early_spermatocytes	BTBD16
5.82612e-19	0.443471	0.188	0.12	1.38306e-14	Early_spermatocytes	C14H8orf89
6.39824e-19	0.427716	0.115	0.06	1.51888e-14	Early_spermatocytes	MIPEP
8.74806e-19	0.476174	0.184	0.116	2.0767e-14	Early_spermatocytes	TRMT1L
9.53413e-19	0.404408	0.369	0.285	2.26331e-14	Early_spermatocytes	ENSBTAG00000055766
1.09803e-18	0.50043	0.188	0.121	2.60661e-14	Early_spermatocytes	JHY
1.20816e-18	0.588544	0.347	0.281	2.86805e-14	Early_spermatocytes	SYCE3
1.42873e-18	0.439285	0.1	0.049	3.39166e-14	Early_spermatocytes	PTBP2
1.6513e-18	0.453692	0.128	0.07	3.92002e-14	Early_spermatocytes	TEX38
1.68639e-18	0.498922	0.239	0.167	4.00332e-14	Early_spermatocytes	CFAP141
1.73411e-18	0.435143	0.128	0.07	4.11661e-14	Early_spermatocytes	ST7L
1.87481e-18	0.484923	0.143	0.084	4.45061e-14	Early_spermatocytes	SLC41A2
2.01809e-18	0.492369	0.287	0.214	4.79073e-14	Early_spermatocytes	MORN5
2.13649e-18	0.299029	0.694	0.665	5.0718e-14	Early_spermatocytes	DNAAF1
2.66092e-18	0.540755	0.201	0.136	6.31675e-14	Early_spermatocytes	SMARCC1
2.77279e-18	0.443027	0.133	0.075	6.58233e-14	Early_spermatocytes	ANKRD42
2.79339e-18	0.492785	0.25	0.177	6.63124e-14	Early_spermatocytes	DENND5A
2.81388e-18	0.442829	0.145	0.084	6.67987e-14	Early_spermatocytes	FBXW9
2.8302e-18	0.49432	0.366	0.297	6.71861e-14	Early_spermatocytes	ICA1
2.91747e-18	0.491833	0.171	0.107	6.92579e-14	Early_spermatocytes	AMOTL1
2.93642e-18	0.444863	0.118	0.063	6.97077e-14	Early_spermatocytes	UIMC1
2.95608e-18	0.498562	0.275	0.203	7.01744e-14	Early_spermatocytes	C15H11orf97
3.18026e-18	0.437331	0.336	0.261	7.54962e-14	Early_spermatocytes	GALNTL5
3.25163e-18	0.400965	0.49	0.431	7.71904e-14	Early_spermatocytes	SHCBP1L
3.34242e-18	0.47763	0.125	0.069	7.93456e-14	Early_spermatocytes	PDS5B
3.58441e-18	0.483298	0.225	0.155	8.50904e-14	Early_spermatocytes	ABRA
3.62256e-18	0.283155	0.767	0.741	8.59959e-14	Early_spermatocytes	H3-3D
4.07219e-18	0.49353	0.265	0.196	9.66697e-14	Early_spermatocytes	DESI2
4.26571e-18	0.395511	0.101	0.051	1.01264e-13	Early_spermatocytes	MRE11
4.99234e-18	0.440866	0.121	0.066	1.18513e-13	Early_spermatocytes	HESX1
5.44709e-18	0.488397	0.256	0.185	1.29309e-13	Early_spermatocytes	ARHGAP5
5.51361e-18	0.400904	0.51	0.465	1.30887e-13	Early_spermatocytes	C14H8orf88
6.20544e-18	0.51237	0.201	0.136	1.47311e-13	Early_spermatocytes	TMEM144
6.46682e-18	0.537683	0.122	0.068	1.53516e-13	Early_spermatocytes	ARL15
7.13188e-18	0.49585	0.179	0.115	1.69304e-13	Early_spermatocytes	OSBPL8
7.76017e-18	0.461633	0.143	0.084	1.84219e-13	Early_spermatocytes	PARP8
8.00434e-18	0.499666	0.154	0.093	1.90015e-13	Early_spermatocytes	PCNT
8.0117e-18	0.474956	0.152	0.091	1.9019e-13	Early_spermatocytes	BBOF1
8.19661e-18	0.529405	0.25	0.183	1.94579e-13	Early_spermatocytes	ENSBTAG00000052796
8.43767e-18	0.480385	0.34	0.27	2.00302e-13	Early_spermatocytes	MLLT10
8.9761e-18	0.520694	0.257	0.19	2.13084e-13	Early_spermatocytes	IQCE
9.51504e-18	0.445345	0.125	0.069	2.25878e-13	Early_spermatocytes	MAP2K6
9.70747e-18	0.487977	0.181	0.116	2.30446e-13	Early_spermatocytes	DPYSL3
1.15393e-17	0.345529	0.578	0.531	2.73932e-13	Early_spermatocytes	LCA5L
1.17628e-17	0.447702	0.108	0.057	2.79238e-13	Early_spermatocytes	WDR25
1.23803e-17	0.455281	0.14	0.082	2.93896e-13	Early_spermatocytes	TASOR2
1.28158e-17	0.393318	0.101	0.051	3.04235e-13	Early_spermatocytes	C5H22orf23
1.35757e-17	0.523124	0.251	0.184	3.22274e-13	Early_spermatocytes	SPATA9
1.47864e-17	0.488257	0.246	0.178	3.51014e-13	Early_spermatocytes	DCUN1D4
1.53118e-17	0.400149	0.118	0.064	3.63487e-13	Early_spermatocytes	ZBED6
1.58873e-17	0.424111	0.106	0.055	3.77148e-13	Early_spermatocytes	MTMR3
1.7547e-17	0.532464	0.216	0.151	4.16547e-13	Early_spermatocytes	CLASP1
1.78659e-17	0.462256	0.379	0.313	4.24118e-13	Early_spermatocytes	PDHA2
1.8822e-17	0.435066	0.143	0.084	4.46815e-13	Early_spermatocytes	CAMK4
1.89997e-17	0.450388	0.194	0.128	4.51034e-13	Early_spermatocytes	PACRGL
2.44859e-17	0.413497	0.153	0.092	5.8127e-13	Early_spermatocytes	ACRBP
2.45752e-17	0.423946	0.104	0.054	5.83392e-13	Early_spermatocytes	EPS15
2.46247e-17	0.459599	0.175	0.111	5.84565e-13	Early_spermatocytes	C3H1orf52
2.47168e-17	0.413484	0.357	0.285	5.86752e-13	Early_spermatocytes	RSPH9
2.52245e-17	0.505738	0.314	0.246	5.98805e-13	Early_spermatocytes	ENSBTAG00000010330
2.58125e-17	0.406667	0.386	0.315	6.12763e-13	Early_spermatocytes	ENSBTAG00000000301
3.35372e-17	0.410958	0.465	0.408	7.96141e-13	Early_spermatocytes	ROPN1L
3.83388e-17	0.49304	0.136	0.08	9.10126e-13	Early_spermatocytes	BTG1
3.85214e-17	0.427449	0.122	0.068	9.14459e-13	Early_spermatocytes	SKA3
3.92332e-17	0.373604	0.116	0.063	9.31356e-13	Early_spermatocytes	TBC1D23
4.19216e-17	0.48021	0.239	0.172	9.95176e-13	Early_spermatocytes	CIB4
4.2078e-17	0.471731	0.164	0.102	9.9889e-13	Early_spermatocytes	ZRANB1
4.29483e-17	0.459956	0.21	0.143	1.01955e-12	Early_spermatocytes	RRP15
5.24609e-17	0.508673	0.118	0.066	1.24537e-12	Early_spermatocytes	GABBR1
5.25793e-17	0.418118	0.113	0.061	1.24818e-12	Early_spermatocytes	POMT2
5.32803e-17	0.510003	0.136	0.08	1.26482e-12	Early_spermatocytes	DCAF1
5.86169e-17	0.463151	0.323	0.256	1.39151e-12	Early_spermatocytes	ENSBTAG00000004054
5.94212e-17	0.453424	0.118	0.065	1.4106e-12	Early_spermatocytes	ATE1
6.13115e-17	0.494187	0.141	0.085	1.45547e-12	Early_spermatocytes	UBE2W
6.49394e-17	0.468827	0.268	0.2	1.5416e-12	Early_spermatocytes	SMC6
7.5784e-17	0.443405	0.168	0.105	1.79904e-12	Early_spermatocytes	SLC9B1
7.87657e-17	0.431366	0.115	0.064	1.86982e-12	Early_spermatocytes	DCDC2
7.89204e-17	0.473668	0.175	0.113	1.87349e-12	Early_spermatocytes	ATP11A
9.75367e-17	0.49869	0.298	0.232	2.31542e-12	Early_spermatocytes	DNAJC5B
1.18932e-16	0.465741	0.159	0.1	2.82334e-12	Early_spermatocytes	SOX30
1.2421e-16	0.444145	0.11	0.059	2.94861e-12	Early_spermatocytes	SLC16A11
1.36473e-16	0.409346	0.448	0.393	3.23973e-12	Early_spermatocytes	RPL10L
1.38034e-16	0.475469	0.294	0.228	3.27678e-12	Early_spermatocytes	STX18
1.84298e-16	0.462938	0.114	0.064	4.37505e-12	Early_spermatocytes	UBTD2
1.86884e-16	0.424693	0.104	0.055	4.43644e-12	Early_spermatocytes	ERICH1
2.03401e-16	0.422982	0.125	0.072	4.82852e-12	Early_spermatocytes	CDK19
2.3792e-16	0.471219	0.175	0.113	5.64799e-12	Early_spermatocytes	KMT2E
2.39118e-16	0.442226	0.104	0.055	5.67643e-12	Early_spermatocytes	GNG12
2.39557e-16	0.521449	0.166	0.108	5.68685e-12	Early_spermatocytes	USP25
2.64324e-16	0.525343	0.18	0.12	6.27479e-12	Early_spermatocytes	CD28
2.92176e-16	0.290699	0.629	0.598	6.93597e-12	Early_spermatocytes	GKAP1
2.95625e-16	0.458394	0.254	0.187	7.01784e-12	Early_spermatocytes	NVL
3.9707e-16	0.457272	0.242	0.176	9.42603e-12	Early_spermatocytes	DHX36
4.13202e-16	0.461482	0.266	0.199	9.80901e-12	Early_spermatocytes	ENSBTAG00000058024
4.40024e-16	0.439699	0.151	0.094	1.04457e-11	Early_spermatocytes	ACR
5.38946e-16	0.37957	0.105	0.057	1.2794e-11	Early_spermatocytes	PAN3
5.52011e-16	0.392333	0.438	0.384	1.31042e-11	Early_spermatocytes	C3H1orf56
6.16304e-16	0.497912	0.156	0.099	1.46304e-11	Early_spermatocytes	AP3B1
6.3272e-16	0.430801	0.129	0.077	1.50201e-11	Early_spermatocytes	KLHL12
6.93189e-16	0.438703	0.164	0.105	1.64556e-11	Early_spermatocytes	FBXO32
7.01824e-16	0.553532	0.197	0.137	1.66606e-11	Early_spermatocytes	GPATCH2
7.16899e-16	0.445422	0.23	0.164	1.70185e-11	Early_spermatocytes	IQCG
7.39135e-16	0.440936	0.139	0.084	1.75463e-11	Early_spermatocytes	RIOK1
8.09237e-16	0.442588	0.298	0.23	1.92105e-11	Early_spermatocytes	IL4I1
8.40946e-16	0.419113	0.125	0.073	1.99632e-11	Early_spermatocytes	ZCCHC14
8.5004e-16	0.474651	0.123	0.072	2.01791e-11	Early_spermatocytes	EPB41L3
8.58674e-16	0.452526	0.34	0.277	2.03841e-11	Early_spermatocytes	DNAJB4
8.63504e-16	0.453556	0.119	0.069	2.04987e-11	Early_spermatocytes	TMEM140
8.71302e-16	0.477713	0.216	0.152	2.06838e-11	Early_spermatocytes	CFAP45
9.53224e-16	0.410946	0.177	0.116	2.26286e-11	Early_spermatocytes	MARCHF7
9.57141e-16	0.514977	0.247	0.185	2.27216e-11	Early_spermatocytes	SPATA6L
9.9592e-16	0.434192	0.144	0.088	2.36421e-11	Early_spermatocytes	SCAF8
1.04129e-15	0.379682	0.105	0.056	2.47191e-11	Early_spermatocytes	PCF11
1.07996e-15	0.426829	0.1	0.053	2.56372e-11	Early_spermatocytes	SRFBP1
1.12398e-15	0.390761	0.114	0.064	2.6682e-11	Early_spermatocytes	CD46
1.1359e-15	0.467331	0.211	0.147	2.69651e-11	Early_spermatocytes	NBAS
1.26071e-15	0.468123	0.138	0.084	2.9928e-11	Early_spermatocytes	MCPH1
1.2996e-15	0.425031	0.414	0.362	3.08512e-11	Early_spermatocytes	CIMIP4
1.68742e-15	0.498358	0.153	0.098	4.00577e-11	Early_spermatocytes	MSRA
1.71852e-15	0.437594	0.298	0.231	4.07959e-11	Early_spermatocytes	EFHB
1.74044e-15	0.449622	0.151	0.095	4.13163e-11	Early_spermatocytes	MIER1
1.92151e-15	0.386727	0.116	0.066	4.56147e-11	Early_spermatocytes	H2BC18
2.23621e-15	0.535236	0.159	0.102	5.30855e-11	Early_spermatocytes	JMJD1C
2.39178e-15	0.447642	0.154	0.098	5.67785e-11	Early_spermatocytes	KLHL41
2.80025e-15	0.426553	0.202	0.139	6.64751e-11	Early_spermatocytes	MNS1
3.02051e-15	0.435	0.135	0.082	7.17038e-11	Early_spermatocytes	PPM1D
3.09967e-15	0.447185	0.35	0.291	7.35831e-11	Early_spermatocytes	ERICH2
3.17323e-15	0.479711	0.276	0.214	7.53294e-11	Early_spermatocytes	SPESP1
3.32231e-15	0.442562	0.209	0.147	7.88682e-11	Early_spermatocytes	KLHDC10
3.49969e-15	0.483358	0.241	0.18	8.30792e-11	Early_spermatocytes	C8H8orf74
3.53827e-15	0.380778	0.488	0.447	8.39949e-11	Early_spermatocytes	CFAP36
3.74222e-15	0.527492	0.185	0.129	8.88365e-11	Early_spermatocytes	SPAG4
3.8849e-15	0.467184	0.115	0.067	9.22236e-11	Early_spermatocytes	GGA1
4.531e-15	0.455106	0.14	0.087	1.07561e-10	Early_spermatocytes	N4BP2L2
5.07287e-15	0.412144	0.13	0.078	1.20425e-10	Early_spermatocytes	CKAP5
5.23843e-15	0.441026	0.243	0.18	1.24355e-10	Early_spermatocytes	SMG8
7.64195e-15	0.421751	0.124	0.074	1.81412e-10	Early_spermatocytes	MED13
8.00926e-15	0.368358	0.106	0.059	1.90132e-10	Early_spermatocytes	ENSBTAG00000056935
8.16804e-15	0.456039	0.213	0.152	1.93901e-10	Early_spermatocytes	CACNB2
1.53811e-14	0.463223	0.131	0.081	3.65131e-10	Early_spermatocytes	MPPED2
1.54065e-14	0.429371	0.225	0.163	3.65734e-10	Early_spermatocytes	HMGCR
1.57027e-14	0.41794	0.105	0.059	3.72767e-10	Early_spermatocytes	DGCR2
1.57743e-14	0.34746	0.481	0.437	3.74467e-10	Early_spermatocytes	ZC3H14
1.64595e-14	0.435459	0.228	0.166	3.90732e-10	Early_spermatocytes	NUFIP1
1.65789e-14	0.518892	0.228	0.167	3.93566e-10	Early_spermatocytes	CUX1
1.86934e-14	0.391854	0.463	0.42	4.43764e-10	Early_spermatocytes	ENSBTAG00000057342
1.96679e-14	0.49694	0.281	0.223	4.66897e-10	Early_spermatocytes	SUCO
2.2244e-14	0.46478	0.164	0.109	5.2805e-10	Early_spermatocytes	PHF3
2.63843e-14	0.423369	0.203	0.142	6.26338e-10	Early_spermatocytes	HNRNPH1
2.72009e-14	0.398304	0.1	0.055	6.45722e-10	Early_spermatocytes	ZNF532
2.79633e-14	0.375706	0.111	0.063	6.63821e-10	Early_spermatocytes	PRPF4B
[truncated: 7,507 more rows]

## Sheet: heatmap_gene
Germ cell type-specific and differentiation-associated genes
gene	stage
ATP5PF	all
ENSBTAG00000038488	all
FUNDC2	all
BZW1	all
STMN1	all
AGFG1	all
DDOST	all
ENSBTAG00000057590	all
ENSBTAG00000062210	all
YBX1	all
AKIRIN1	all
ENSBTAG00000013866	all
GSTM3	all
RPS8	all
YBX3	all
HSP90B1	all
UBE2N	all
GTSF1	all
PFDN5	all
NACA	all
ZC3H10	all
TMBIM6	all
RPL9	all
UBE2D3	all
DNAJA1	all
GKAP1	all
RPS7	all
PAIP2	all
RPS14	all
GPX4	all
CDC34	all
UBA52	all
RPL18A	all
HSD11B1L	all
RPS28	all
ENSBTAG00000067915	all
CALM2	all
RPL7A	all
TUBB4B	all
RPL35	all
RPS27A	all
PHPT1	all
EDF1	all
PTGDS	all
ENSBTAG00000005654	all
COX7A2	all
FAM229B	all
ENSBTAG00000004472	all
RPS12	all
CALM1	all
ZC3H14	all
KTN1	all
RTRAF	all
RPLP1	all
LAMP1	all
TPT1	all
POMP	all
ENSBTAG00000062861	all
CCNY	all
COMMD3	all
ATP5F1E	all
CST3	all
ROMO1	all
C14H8orf88	all
RPS20	all
CIBAR1	all
ENSBTAG00000020139	all
ZNF706	all
EEF1D	all
RPL8	all
ENO1	all
CLGN	all
RPS3A	all
RANBP1	all
CHCHD10	all
RAN	all
DYNLL1	all
RPLP0	all
ENSBTAG00000034360	all
DNAJC21	all
HSP90AA1	all
EIF5	all
ATP5MJ	all
PSMA6	all
ENSBTAG00000067556	all
RPL28	all
RPS9	all
RPS5	all
RPL13	all
COX4I1	all
SNRPD2	all
RPS19	all
ENSBTAG00000070065	all
ENSBTAG00000056429	all
CALM3	all
RPL18	all
ENSBTAG00000013343	all
RPL13A	all
RPS11	all
DYNLL2	all
PRKAR1A	all
AMZ2	all
GABARAP	all
EIF5A	all
RPL38	all
ENSBTAG00000030169	all
TIMP2	all
VCF1	all
UBB	all
ENSBTAG00000061800	all
DDX5	all
EIF1	all
TXNL1	all
RPL29	all
RPL32	all
ENSBTAG00000053918	all
LYRM4	all
RPS18	all
RPS10	all
UQCC2	all
SORCS3	all
DDX25	all
RNH1	all
FAU	all
FTH1	all
ENSBTAG00000047265	all
PRDX5	all
TUT1	all
RPLP2	all
GHITM	all
ENSBTAG00000056744	all
ENSBTAG00000066082	all
POLB	all
ENSBTAG00000014068	all
ENSBTAG00000019543	all
RHOT2	all
RPS2	all
BCL7C	all
BRI3	all
ATP5MF	all
BUD23	all
MT-COX1	all
MT-COX2	all
MT-ATP6	all
MT-COX3	all
MT-CYTB	all
WASHC1	SSC
H1-6	SSC
ENSBTAG00000066810	SSC
ENSBTAG00000054518	SSC
H1-2	SSC
ENSBTAG00000048005	SSC
PIWIL4	SSC
CLASRP	SSC
GAL	SSC
INCA1	SSC
MORC1	SSC
ENSBTAG00000052186	SSC
ENSBTAG00000038326	SSC
RAC3	SSC
PAGE4	SSC
TH	SSC
MYCBP	SSC
TMEM201	SSC
RHOD	SSC
CNN1	SSC
RAD9B	SSC
ENSBTAG00000055216	SSC
DOK5	SSC
FGF8	SSC
ENSBTAG00000060438	SSC
HSPBP1	SSC
HACD1	SSC
ENSBTAG00000053848	SSC
TSPAN33	SSC
PIANP	SSC
CORO7	SSC
KRT25	SSC
DCN	SSC
TGFB1	SSC
SLC43A1	SSC
FAM162B	SSC
FXYD5	SSC
H3C6	SSC
BARX1	SSC
ATP13A1	SSC
TMEM37	SSC
TMEM266	SSC
CBLIF	SSC
MRPS30	SSC
CMTM7	SSC
HSPB2	SSC
GLRX3	SSC
AKIRIN2	SSC
MFAP2	SSC
NDUFB2	SSC
PRRX2	SSC
TMEM59L	SSC
LAG3	SSC
MAP2K2	SSC
BIN1	SSC
MMP28	SSC
A2M	SSC
WDR5	SSC
H3-4	SSC
NMI	SSC
EGR4	SSC
BAIAP2L1	SSC
ECRG4	SSC
ENSBTAG00000065331	SSC
ORC4	SSC
ENSBTAG00000032787	SSC
TWIST1	SSC
CRYL1	SSC
PLPP1	SSC
AMN	SSC
ZGLP1	SSC
ABCC9	SSC
KLHL35	SSC
ZNF580	SSC
ENSBTAG00000062652	SSC
ENSBTAG00000025617	SSC
NDUFAF5	SSC
TRIM25	SSC
PDLIM4	SSC
OLFM2	SSC
TRMT1	SSC
DPP9	SSC
PSEN2	SSC
CENATAC	SSC
VAMP2	SSC
ENSBTAG00000026650	SSC
KRT14	SSC
AGAP3	SSC
PIGH	SSC
HSD17B4	SSC
ANKRD16	SSC
GAP43	SSC
CRTC3	SSC
PIK3R2	SSC
SHISA4	SSC
CCDC124	SSC
FAM193B	SSC
CTPS1	SSC
NDUFB9	SSC
GRP	SSC
STMN2	SSC
ANKRD24	SSC
MACROH2A2	SSC
LRWD1	SSC
KRT42	SSC
H1-1	SSC
YAE1	SSC
KRT72	SSC
IMPDH1	SSC
ARHGAP42	SSC
OSR2	SSC
MAP3K20	SSC
B4GALT2	SSC
SHISAL2B	SSC
NDUFB6	SSC
NRF1	SSC
HOXD11	SSC
ENSBTAG00000031913	SSC
PRXL2C	SSC
PLXND1	SSC
ENSBTAG00000067103	SSC
TRERF1	SSC
CAMK1	SSC
NFYB	SSC
TOPAZ1	SSC
PTPN6	SSC
MYH8	SSC
IDH2	SSC
ADA	SSC
TPST1	SSC
NFRKB	SSC
AHSG	SSC
ENSBTAG00000068326	SSC
GML	SSC
U2AF2	SSC
DNMT3A	SSC
DDX41	SSC
DOCK2	SSC
FTCD	SSC
SERPING1	SSC
ZMYM5	SSC
H2BC1	SSC
HSPB8	SSC
SMG9	SSC
BATF3	SSC
PRPF39	SSC
ENSBTAG00000065894	SSC
RPF1	SSC
RIMKLA	SSC
MYLIP	SSC
LIN28B	SSC
ENSBTAG00000014449	SSC
ZNF593	SSC
SULT4A1	SSC
ENSBTAG00000055311	SSC
GNG4	SSC
RRBP1	SSC
FXYD1	SSC
BASP1	SSC
AQP5	SSC
YJU2B	SSC
BCAS1	SSC
NIPAL2	SSC
PPP1R12C	SSC
FAM241B	SSC
SH2B2	SSC
EIF2B5	SSC
PVALB	SSC
ACAA2	SSC
STK11	SSC
APOE	SSC
NABP2	SSC
FST	SSC
MRPL37	SSC
RBM6	SSC
PCP4L1	SSC
ENSBTAG00000046172	SSC
ENSBTAG00000039129	SSC
TVP23A	SSC
NAT9	SSC
FBXO22	SSC
CAD	SSC
SKOR2	SSC
IGFBP6	SSC
PDLIM3	SSC
FMNL1	SSC
EME1	SSC
FCHSD2	SSC
BAIAP2L2	SSC
MED18	SSC
MAP4K4	SSC
EGR1	SSC
REM1	SSC
TSC2	SSC
DTNB	SSC
ZNF692	SSC
C29H11orf68	SSC
HOXD3	SSC
MGST2	SSC
KRT19	SSC
JUNB	SSC
TAF12	SSC
NFKBIB	SSC
CPN1	SSC
PERP	SSC
IER3	SSC
ALKAL2	SSC
TMEM47	SSC
STRADB	SSC
UPK3A	SSC
CCAR2	SSC
CD151	SSC
MAN2B1	SSC
ENSBTAG00000017629	SSC
SMAD9	SSC
ZNF35	SSC
MYBPC3	SSC
TMEM150C	SSC
CCNJL	SSC
ARFIP2	SSC
CDK2AP2	SSC
PARVG	SSC
ZFAND2B	SSC
TARS1	SSC
DIPK1B	SSC
TMEM126B	SSC
UXT	SSC
RASGEF1B	SSC
ZNF335	SSC
NUBP1	SSC
BOP1	SSC
FLOT1	SSC
PLA2G7	SSC
CHGA	SSC
ANKZF1	SSC
MED25	SSC
FARSA	SSC
RFC2	SSC
HM13	SSC
PFDN1	SSC
ENSBTAG00000051412	SSC
UBP1	SSC
BHLHE41	SSC
ENSBTAG00000038240	SSC
ZEB2	SSC
MEAF6	SSC
SERINC2	SSC
RNF126	SSC
GFI1	SSC
DDX21	SSC
ANTXR2	SSC
URM1	SSC
DHX8	SSC
ETS2	SSC
DCBLD1	SSC
NOPCHAP1	SSC
FRRS1L	SSC
ABRACL	SSC
PGRMC1	SSC
MLXIP	SSC
EPB41L4B	SSC
VRK2	SSC
LSP1	SSC
C23H6orf136	SSC
CDT1	SSC
RSPO3	SSC
ENSBTAG00000068911	SSC
LMO1	SSC
HOXC9	SSC
GAK	SSC
ENSBTAG00000021111	SSC
TERT	SSC
ENSBTAG00000040169	SSC
RASIP1	SSC
ENSBTAG00000047709	SSC
CXHXorf58	SSC
IFNGR2	SSC
CAPG	SSC
GRTP1	SSC
MGST3	SSC
FLT3LG	SSC
ENSBTAG00000060246	SSC
GRAMD1A	SSC
CDK3	SSC
TAGLN3	SSC
ARL10	SSC
FIGLA	SSC
SCPEP1	SSC
RPUSD4	SSC
KIF19	SSC
ENSBTAG00000056598	SSC
IGF2R	SSC
NAPA	SSC
TANK	SSC
VPS11	SSC
HECTD2	SSC
ATL1	SSC
ZBTB49	SSC
SIK1	SSC
SLC7A6	SSC
FARSB	SSC
KDELR3	SSC
EDNRA	SSC
BLVRB	SSC
ECD	SSC
AP5S1	SSC
GARS1	SSC
TMEM39B	SSC
PCP2	SSC
XDH	SSC
RTF2	SSC
TBXT	SSC
NOC2L	SSC
C18H19orf47	SSC
ABCB6	SSC
EIF4ENIF1	SSC
CLDN10	SSC
PARP2	SSC
PUM3	SSC
LGALS9	SSC
NEMP2	SSC
TRMT10A	SSC
ZNHIT6	SSC
ANKRD13D	SSC
PRRC2A	SSC
PHLDA2	SSC
GPRC5C	SSC
SLC25A20	SSC
SCAMP5	SSC
DNAJB14	SSC
ST8SIA6	SSC
ECE1	SSC
ENSBTAG00000052263	SSC
IPO9	SSC
ENSBTAG00000022902	SSC
GADD45B	SSC
REEP5	SSC
ANAPC10	SSC
CENPM	SSC
TBRG1	SSC
MS4A8	SSC
VTI1A	SSC
RRP12	SSC
PLPP2	SSC
ZNF236	SSC
BDP1	SSC
GUCD1	SSC
TCIRG1	SSC
AKAP7	SSC
RTEL1	SSC
ENSBTAG00000055096	SSC
GADD45GIP1	SSC
TAF1A	SSC
ENSBTAG00000057162	SSC
MGAT4B	SSC
C16H1orf174	SSC
ALG9	SSC
GLI3	SSC
INTS3	SSC
NPRL3	SSC
BARX2	SSC
LGMN	SSC
E4F1	SSC
NHEJ1	SSC
SLC30A5	SSC
ACVR2B	SSC
SBF1	SSC
DMAC2L	SSC
PRMT7	SSC
NUDT1	SSC
DEDD2	SSC
GABRB3	SSC
SBSPON	SSC
TSPAN14	SSC
RRP9	SSC
MCM10	SSC
DENND2A	SSC
C8orf33	SSC
SLAIN1	SSC
FEZ1	SSC
ALDOC	SSC
DEPDC7	SSC
POLL	SSC
PCED1A	SSC
NEMF	SSC
NWD2	SSC
UNC45B	SSC
PTPRS	SSC
ENSBTAG00000005997	SSC
DMWD	SSC
RTN1	SSC
SELENOO	SSC
NSUN5	SSC
ARHGAP29	SSC
IGFBP3	SSC
THAP3	SSC
SMARCD3	SSC
WFDC2	SSC
EMX1	SSC
MYBPC2	SSC
SPC25	SSC
KDM4B	SSC
RCOR2	SSC
ENSBTAG00000065335	SSC
LMO2	SSC
ELANE	SSC
MRNIP	SSC
KPTN	SSC
ZNF212	SSC
DLGAP3	SSC
RBM18	SSC
TNPO2	SSC
DGKZ	SSC
MDFI	SSC
ENSBTAG00000018340	SSC
GAN	SSC
MTIF2	SSC
ELOA	SSC
IL18BP	SSC
EOGT	SSC
GLI4	SSC
KAT2A	SSC
IRF1	SSC
HAX1	SSC
APBB1	SSC
SLC38A11	SSC
TP53BP2	SSC
NFIC	SSC
TUBB6	SSC
COQ5	SSC
SFRP1	SSC
ENSBTAG00000060126	SSC
SNX21	SSC
CAMKK2	SSC
SIX6	SSC
ENSBTAG00000045912	SSC
PCBP4	SSC
GFM2	SSC
CYGB	SSC
TRMT44	SSC
NRAP	SSC
HOXC13	SSC
SHISAL2A	SSC
C19H17orf58	SSC
TBRG4	SSC
ENSBTAG00000058750	SSC
SLC1A6	SSC
FSD1	SSC
DLG5	SSC
H4C3	SSC
GPR143	SSC
CEBPD	SSC
NFX1	SSC
POC5	SSC
UHRF2	SSC
FAAP20	SSC
HOXB8	SSC
MINDY3	SSC
WDR4	SSC
HEATR6	SSC
COPS3	SSC
MFNG	SSC
NOL9	SSC
SEPTIN9	SSC
GTF2F2	SSC
PTGIS	SSC
CUEDC1	SSC
KIT	SSC
EYA4	SSC
DUSP26	SSC
ANKRD10	SSC
POLD2	SSC
COG2	SSC
KCTD18	SSC
WASF1	SSC
CXADR	SSC
CCDC137	SSC
H1-10	SSC
PLP2	SSC
TRNP1	SSC
ARPP21	SSC
PPIL4	SSC
COL6A1	SSC
RP9	SSC
PFKL	SSC
CCNA2	SSC
OBSL1	SSC
C19orf84	SSC
HDAC10	SSC
ATP1B1	SSC
ENSBTAG00000052803	SSC
HTATSF1	SSC
BMP6	SSC
PRKAG2	SSC
MMS19	SSC
UQCC3	SSC
ARPIN	SSC
ELAC1	SSC
MAGEB3	SSC
WIPI1	SSC
KRT28	SSC
ENSBTAG00000063645	SSC
GIGYF1	SSC
PRKAR2B	SSC
SEPTIN6	SSC
KDM2B	SSC
EPHB1	SSC
RAC2	SSC
SH2B1	SSC
FBLIM1	SSC
ERCC6	SSC
VAPB	SSC
PGAM5	SSC
MBD6	SSC
MYOF	SSC
ARFGAP1	SSC
NANP	SSC
ENSBTAG00000047676	SSC
RXRG	SSC
VPS37D	SSC
MIA	SSC
KCNG2	SSC
SMYD5	SSC
ZCCHC4	SSC
KCNN1	SSC
ANHX	SSC
MDGA1	SSC
ZNF341	SSC
TPRN	SSC
ENSBTAG00000069747	SSC
MLLT3	SSC
ENSBTAG00000054030	SSC
LYPD6B	SSC
APOBEC2	SSC
ENSBTAG00000051704	SSC
ENSBTAG00000048722	SSC
ENSBTAG00000022394	SSC
GGT5	SSC
SACM1L	SSC
SMG5	SSC
CCDC138	SSC
CIAO3	SSC
SEMA4B	SSC
DEPDC5	SSC
PDGFA	SSC
PPA2	SSC
SHB	SSC
ARK2N	SSC
FDX1	SSC
ARID5A	SSC
FKBP11	SSC
THRA	SSC
ZNF622	SSC
AP5Z1	SSC
VPS52	SSC
MTA2	SSC
NMRK2	SSC
SPO11	SSC
SYT14	SSC
SLC25A38	SSC
MPPE1	SSC
USP20	SSC
ADH6	SSC
JADE2	SSC
UTP14A	SSC
AIRE	SSC
GOLM1	SSC
CLEC6A	SSC
TGFB2	SSC
UBE2Z	SSC
SPARCL1	SSC
GUF1	SSC
SENP3	SSC
MPV17	SSC
TSEN2	SSC
PNPT1	SSC
SOCS6	SSC
NGEF	SSC
FBXW4	SSC
NPLOC4	SSC
LGALS4	SSC
TMEM127	SSC
FDXR	SSC
PLD3	SSC
FAM118B	SSC
TSNARE1	SSC
BRME1	SSC
DCAF8	SSC
NHP2	SSC
IGFBP4	SSC
SFI1	SSC
NISCH	SSC
TFAP2D	SSC
BSDC1	SSC
CEPT1	SSC
ENSBTAG00000064101	SSC
SLC45A1	SSC
ENSBTAG00000064968	SSC
UBOX5	SSC
MEI4	SSC
TATDN1	SSC
EDC3	SSC
DALRD3	SSC
JMJD6	SSC
TMEM208	SSC
KPNA1	SSC
RBMX	SSC
MMAB	SSC
EXOSC8	SSC
UBA7	SSC
HARS1	SSC
PGS1	SSC
COPS4	SSC
ADCY2	SSC
ENSBTAG00000064564	SSC
DCAF15	SSC
PABPC1L	SSC
POU2AF3	SSC
PNPLA4	SSC
FGD1	SSC
COL21A1	SSC
AMACR	SSC
HAUS7	SSC
C12orf57	SSC
WNK4	SSC
FOSB	SSC
TRMT2A	SSC
PTRHD1	SSC
GABPA	SSC
ERCC3	SSC
P2RX4	SSC
SHOX2	SSC
OGA	SSC
NUP54	SSC
ENSBTAG00000056098	SSC
ABCG2	SSC
NLE1	SSC
DNTT	SSC
TOP3A	SSC
GSS	SSC
EFL1	SSC
ABTB1	SSC
TNNT2	SSC
PLEKHG6	SSC
TBC1D7	SSC
BCL10	SSC
SLC12A9	SSC
PAK4	SSC
NUMBL	SSC
PINX1	SSC
URAH	SSC
SLC25A14	SSC
CD40	SSC
CARS1	SSC
CNOT8	SSC
DHX37	SSC
GRIK5	SSC
LHX9	SSC
RAPH1	SSC
ENSBTAG00000020116	SSC
HTR1F	SSC
EN2	SSC
UNC45A	SSC
NKX2-5	SSC
BRSK2	SSC
PSMD10	SSC
LBH	SSC
DEDD	SSC
EIF4B	SSC
TNFAIP8	SSC
CAVIN3	SSC
FCGBP	SSC
PCSK7	SSC
THBS4	SSC
FIG4	SSC
CASK	SSC
FAIM	SSC
ZNF296	SSC
FAM98C	SSC
GFRA4	SSC
ZFPM2	SSC
TARS3	SSC
ENSBTAG00000056313	SSC
MCM3	SSC
MARCHF5	SSC
ENSBTAG00000015248	SSC
GNE	SSC
ENSBTAG00000062464	SSC
H1-0	SSC
FAM234B	SSC
SPNS1	SSC
KLC4	SSC
C20H5orf22	SSC
WASHC4	SSC
TMEM177	SSC
NFS1	SSC
GPKOW	SSC
RSBN1	SSC
TMTC4	SSC
ENSBTAG00000015666	SSC
FAM169A	SSC
BICRAL	SSC
VPS16	SSC
MCTS1	SSC
DRG2	SSC
ADD2	SSC
RPAP2	SSC
EYA2	SSC
RBM43	SSC
ARC	SSC
SLC30A9	SSC
NEFM	SSC
NLN	SSC
ZFP36	SSC
SEPHS1	SSC
CPSF1	SSC
LHX2	SSC
DNAJC25	SSC
SPX	SSC
AGER	SSC
COCH	SSC
ENSBTAG00000051647	SSC
ZNF397	SSC
ZNF414	SSC
NR4A1	SSC
CISD2	SSC
ISL2	SSC
MEMO1	SSC
TIFA	SSC
ATP9A	SSC
UBTD1	SSC
PALM3	SSC
VIPR2	SSC
ORC3	SSC
MUL1	SSC
CIR1	SSC
SCAMP4	SSC
ACTA1	SSC
UTP4	SSC
CHTOP	SSC
FBXO6	SSC
WDR6	SSC
KRTCAP3	SSC
RHOB	SSC
TUBG2	SSC
AFAP1L2	SSC
COL14A1	SSC
CIAO1	SSC
ARMC10	SSC
TRAPPC10	SSC
ZFYVE19	SSC
NKX2-2	SSC
CAMSAP3	SSC
SLC27A5	SSC
ZMAT1	SSC
TARBP2	SSC
GDAP1L1	SSC
NFKBIL1	SSC
CAMK2N2	SSC
HMGXB4	SSC
ENSBTAG00000063601	SSC
WNK2	SSC
ATPSCKMT	SSC
PRPF40B	SSC
COQ9	SSC
TOR1A	SSC
DYNC2I2	SSC
MRPS5	SSC
NUBP2	SSC
MSRB2	SSC
MED24	SSC
SRSF12	SSC
COL12A1	SSC
KRT18	SSC
COG1	SSC
METAP1D	SSC
MVB12A	SSC
DRC7	SSC
TAF6	SSC
TMEM223	SSC
SGO1	SSC
ESAM	SSC
SORL1	SSC
TOR3A	SSC
STMND1	SSC
MAPK13	SSC
ENSBTAG00000065616	SSC
CYRIA	SSC
SMIM19	SSC
LRSAM1	SSC
CPOX	SSC
PPP3CA	SSC
CAMK2N1	SSC
NKX6-2	SSC
SLC19A1	SSC
THUMPD2	SSC
CWF19L1	SSC
VAMP8	SSC
CENPI	SSC
GEMIN7	SSC
PLA2G6	SSC
MEF2B	SSC
C7H19orf67	SSC
MX1	SSC
HHEX	SSC
DMAC2	SSC
TUBB2B	SSC
LRRIQ4	SSC
PGD	SSC
PEPD	SSC
RBFOX3	SSC
PAGR1	SSC
CNMD	SSC
TRIP10	SSC
STRA8	SSC
VPS33B	SSC
PRPF38B	SSC
FAM89A	SSC
BIN3	SSC
PEX2	SSC
MUC2	SSC
RGS7	SSC
CSTF1	SSC
AGO1	SSC
EML4	SSC
DLC1	SSC
SKIC2	SSC
SIPA1L1	SSC
ZSWIM5	SSC
STAMBP	SSC
GNB1L	SSC
TEDC2	SSC
MYBL2	SSC
GORAB	SSC
BCS1L	SSC
LYPLAL1	SSC
IRF6	SSC
ENSBTAG00000014514	SSC
ETV4	SSC
TIMP1	SSC
C7H5orf63	SSC
TMEM63B	SSC
PHACTR3	SSC
CERS2	SSC
PMEPA1	SSC
BCL7A	SSC
PARG	SSC
CCNC	SSC
INTS1	SSC
ASNSD1	SSC
MAGI3	SSC
ETFDH	SSC
MPP1	SSC
GIN1	SSC
PLEKHH3	SSC
LAS1L	SSC
TBC1D10B	SSC
PDXP	SSC
PALD1	SSC
STXBP1	SSC
SQLE	SSC
CTTNBP2	SSC
SHISA8	SSC
NHLRC2	SSC
CMTM3	SSC
HIP1R	SSC
CKAP4	SSC
PTPN12	SSC
ENSBTAG00000061482	SSC
ARHGAP32	SSC
LZTS2	SSC
STK26	SSC
ENSBTAG00000021684	SSC
PLPP5	SSC
ZDHHC18	SSC
PDCD2	SSC
PYROXD1	SSC
PDHB	SSC
CD4	SSC
TP53I13	SSC
USP33	SSC
RAB24	SSC
ACSL4	SSC
SCO1	SSC
BRF2	SSC
MSN	SSC
FBN3	SSC
SETD1A	SSC
PRXL2A	SSC
CMYA5	SSC
METTL25B	SSC
ENSBTAG00000069303	SSC
R3HCC1L	SSC
PRRX1	SSC
IQSEC2	SSC
PPRC1	SSC
TYW3	SSC
ANKRD39	SSC
PNMT	SSC
ZNF34	SSC
NEDD1	SSC
SHTN1	SSC
USP35	SSC
CELSR2	SSC
GINS1	SSC
CARD11	SSC
LRFN4	SSC
TSPAN15	SSC
ASXL1	SSC
MYH7	SSC
TDRD3	SSC
CDIPT	SSC
SERPINB8	SSC
PAK1IP1	SSC
GTDC1	SSC
PI4KA	SSC
FBP2	SSC
SLC22A5	SSC
HDAC7	SSC
RPS6KB2	SSC
FBXO8	SSC
RARRES1	SSC
ENSBTAG00000008956	SSC
TBL3	SSC
SNX7	SSC
HSD17B14	SSC
HADHA	SSC
FNDC5	SSC
GNMT	SSC
HROB	SSC
PAX6	SSC
POLR1A	SSC
GLO1	SSC
ENSBTAG00000027727	SSC
TRAF7	SSC
ARHGDIG	SSC
RFX7	SSC
MBTPS1	SSC
TMEM82	SSC
EN1	SSC
AFF2	SSC
SH3BP1	SSC
TCAIM	SSC
PRDM14	SSC
OLA1	SSC
TRAK1	SSC
JPT2	SSC
ZNF689	SSC
CPXM2	SSC
ENSBTAG00000063300	SSC
LTV1	SSC
CTHRC1	SSC
SDS	SSC
MPND	SSC
OFD1	SSC
PLK2	SSC
AUP1	SSC
TNIP1	SSC
UFSP2	SSC
ENSBTAG00000015899	SSC
NRG1	SSC
TMA16	SSC
MVP	SSC
MPP7	SSC
POR	SSC
RASA2	SSC
PLBD2	SSC
TNIP2	SSC
ENSBTAG00000067755	SSC
FGF12	SSC
ARHGEF33	SSC
MAP3K2	SSC
UBE2G1	SSC
TXNDC11	SSC
CDK7	SSC
ZNF268	SSC
WASHC5	SSC
AP1M2	SSC
TCF7	SSC
RSAD1	SSC
H2AC10	SSC
MTERF2	SSC
VPS72	SSC
ZBTB18	SSC
MYL9	SSC
PAAF1	SSC
ANKRD1	SSC
RIC3	SSC
FNDC4	SSC
CSK	SSC
PMPCB	SSC
GPS1	SSC
GANAB	SSC
VWCE	SSC
H2BC19.2	SSC
DAB2IP	SSC
POLG	SSC
C5orf58	SSC
SLC4A2	SSC
IRX3	SSC
RAB2A	SSC
ZUP1	SSC
NUP210	SSC
CRYGD	SSC
ASB18	SSC
SLC15A4	SSC
STK16	SSC
CNPPD1	SSC
ENSBTAG00000000704	SSC
NADSYN1	SSC
ZWINT	SSC
ARHGAP39	SSC
ZW10	SSC
PDCD2L	SSC
POLR3GL	SSC
HADHB	SSC
C17H12orf43	SSC
ABCB8	SSC
EMP3	SSC
EPHX4	SSC
TBX5	SSC
ARL5A	SSC
BRSK1	SSC
REL	SSC
MTHFD1	SSC
MAPK7	SSC
TFPI2	SSC
SLC31A1	SSC
CUL7	SSC
ZMYM3	SSC
NFKB2	SSC
XPNPEP1	SSC
STK3	SSC
PTGES2	SSC
GRB14	SSC
RCOR3	SSC
PDLIM1	SSC
ZNF205	SSC
LTO1	SSC
MYADM	SSC
RPAIN	SSC
ENSBTAG00000064562	SSC
NUCB2	SSC
CIB3	SSC
SKI	SSC
SWSAP1	SSC
CNRIP1	SSC
TNNC2	SSC
STX1A	SSC
NANOS3	SSC
TMEM220	SSC
SCG5	SSC
SCARB2	SSC
CSN1S2	SSC
LRP1	SSC
RNF217	SSC
NHERF2	SSC
RBM11	SSC
APLP2	SSC
ABR	SSC
ELOVL4	SSC
OPRD1	SSC
MVK	SSC
USE1	SSC
ENSBTAG00000012868	SSC
SC5D	SSC
C2CD2L	SSC
GALNT1	SSC
AP3S2	SSC
ENSBTAG00000049347	SSC
PJVK	SSC
ENSBTAG00000066561	SSC
PDE4DIP	SSC
TIMMDC1	SSC
TAF13	SSC
TCF12	SSC
SEM1	SSC
CXCL9	SSC
MAPK14	SSC
PHYKPL	SSC
FTSJ1	SSC
DUSP9	SSC
GARNL3	SSC
MTSS2	SSC
STAM2	SSC
GALE	SSC
CERS4	SSC
P3H4	SSC
PCOLCE2	SSC
PDCL	SSC
KIF1C	SSC
SESN2	SSC
COL4A4	SSC
C14orf39	SSC
CMTR1	SSC
CRTC1	SSC
ECEL1	SSC
MAGOHB	SSC
MYH2	SSC
OBI1	SSC
USB1	SSC
USP24	SSC
MMP2	SSC
SKAP1	SSC
UROD	SSC
DYSF	SSC
PKP1	SSC
PAX2	SSC
ZNF566	SSC
ACD	SSC
EXOSC5	SSC
COL9A1	SSC
SKOR1	SSC
DERPC	SSC
JAKMIP1	SSC
UBA3	SSC
PPOX	SSC
MTMR14	SSC
RAB8A	SSC
MCM3AP	SSC
CCDC6	SSC
PTPN18	SSC
MEI1	SSC
PIGT	SSC
CCDC28B	SSC
DHX35	SSC
TMEM120B	SSC
UBR2	SSC
RIMKLB	SSC
ALG11	SSC
IPCEF1	SSC
SLC48A1	SSC
FHL2	SSC
AS3MT	SSC
XPC	SSC
TIGAR	SSC
TTC27	SSC
SPEG	SSC
ENSBTAG00000063887	SSC
CCNT2	SSC
ENSBTAG00000012229	SSC
PATZ1	SSC
TMEM41B	SSC
TRIM39	SSC
PRDM5	SSC
TSPAN12	SSC
TPCN2	SSC
SPRY2	SSC
TOMM40	SSC
FIRRM	SSC
FBXL6	SSC
KRT17	SSC
FBXO25	SSC
EPB41L5	SSC
STAG2	SSC
ENSBTAG00000031711	SSC
ZNF354B	SSC
RAD52	SSC
NDUFAF6	SSC
RBMX2	SSC
ZNF565	SSC
GPATCH3	SSC
ATRIP	SSC
ZC3H4	SSC
ZNF746	SSC
GPATCH4	SSC
ENSBTAG00000062097	SSC
PPP3CC	SSC
MIGA1	SSC
AAR2	SSC
SMTNL1	SSC
MAP2K1	SSC
ENSBTAG00000060401	SSC
PRDM6	SSC
BICC1	SSC
BUD13	SSC
LAMB3	SSC
ACBD6	SSC
FSCN1	SSC
CPNE5	SSC
SMO	SSC
MFGE8	SSC
KIAA1217	SSC
KLF7	SSC
CDC40	SSC
DDIT4	SSC
GLUD1	SSC
SKIL	SSC
YJU2	SSC
PAK1	SSC
RBM20	SSC
ZNF655	SSC
ENSBTAG00000021522	SSC
WDR49	SSC
GCAT	SSC
LLGL1	SSC
PAWR	SSC
FBXO30	SSC
VAMP5	SSC
SCUBE2	SSC
CPB1	SSC
KCNH6	SSC
SATB1	SSC
LHX8	SSC
ENSBTAG00000056823	SSC
ZNF217	SSC
VGLL4	SSC
ARID3B	SSC
CLK2	SSC
SCARB1	SSC
PCID2	SSC
B3GNTL1	SSC
TRPC5OS	SSC
BTBD18	SSC
SP3	SSC
AHCYL1	SSC
DDIAS	SSC
ENSBTAG00000062773	SSC
RELT	SSC
LLPH	SSC
PBXIP1	SSC
HACD2	SSC
NFAT5	SSC
BICD2	SSC
ATG14	SSC
TXNRD2	SSC
CCDC22	SSC
SYVN1	SSC
NCF1	SSC
TRIM47	SSC
CLUH	SSC
CYTH1	SSC
ENSBTAG00000039794	SSC
KANSL3	SSC
RBFOX2	SSC
GALT	SSC
OSGEP	SSC
RAB2B	SSC
LEMD3	SSC
ABCC11	SSC
PIP4K2B	SSC
FHIP1B	SSC
SMAP2	SSC
CDYL2	SSC
GTF3C3	SSC
MLST8	SSC
EPS15L1	SSC
STUM	SSC
AP3B2	SSC
TATDN3	SSC
EDN3	SSC
CLSTN3	SSC
PTPN3	SSC
ENSBTAG00000052071	SSC-Diff_SPG
GNAS	SSC-Diff_SPG
ENSBTAG00000069300	SSC-Diff_SPG
RBP4	SSC-Diff_SPG
FMR1	SSC-Diff_SPG
ENSBTAG00000005150	SSC-Diff_SPG
EIF1AX	SSC-Diff_SPG
IGF2	SSC-Diff_SPG
ENSBTAG00000024999	SSC-Diff_SPG
ENSBTAG00000049406	SSC-Diff_SPG
RBBP8	SSC-Diff_SPG
MRPL21	SSC-Diff_SPG
ENSBTAG00000007454	SSC-Diff_SPG
RPL12	SSC-Diff_SPG
RAC1.1	SSC-Diff_SPG
CDK2AP1	SSC-Diff_SPG
UCHL1	SSC-Diff_SPG
CCT8	SSC-Diff_SPG
RPL14	SSC-Diff_SPG
DLK1	SSC-Diff_SPG
RACK1	SSC-Diff_SPG
ENHO	SSC-Diff_SPG
YWHAB	SSC-Diff_SPG
RPSA	SSC-Diff_SPG
PSMG4	SSC-Diff_SPG
TMEM147	SSC-Diff_SPG
DSTN	SSC-Diff_SPG
COMMD8	SSC-Diff_SPG
HSP90AB1	SSC-Diff_SPG
PARK7	SSC-Diff_SPG
COMMD9	SSC-Diff_SPG
ENSBTAG00000068906	SSC-Diff_SPG
MRPL38	SSC-Diff_SPG
RAB10	SSC-Diff_SPG
COX7A2L	SSC-Diff_SPG
ENSBTAG00000000524	SSC-Diff_SPG
TKTL1	SSC-Diff_SPG
TEX261	SSC-Diff_SPG
NDUFA4	SSC-Diff_SPG
MED10	SSC-Diff_SPG
MPHOSPH6	SSC-Diff_SPG
PSIP1	SSC-Diff_SPG
H2AC12	SSC-Diff_SPG
H2AC20	SSC-Diff_SPG
UTP6	SSC-Diff_SPG
MSL3	SSC-Diff_SPG
ENSBTAG00000062098	SSC-Diff_SPG
H3-3B	SSC-Diff_SPG
ZCRB1	SSC-Diff_SPG
DND1	SSC-Diff_SPG
DEAF1	SSC-Diff_SPG
AASDHPPT	SSC-Diff_SPG
PTGES3	SSC-Diff_SPG
CSRP2	SSC-Diff_SPG
NT5DC2	SSC-Diff_SPG
TOMM34	SSC-Diff_SPG
ENSBTAG00000034437	SSC-Diff_SPG
CACYBP	SSC-Diff_SPG
STUB1	SSC-Diff_SPG
NRBP1	SSC-Diff_SPG
SPRING1	SSC-Diff_SPG
ZFAND5	SSC-Diff_SPG
SNF8	SSC-Diff_SPG
ATP5MC2	SSC-Diff_SPG
SUMO3	SSC-Diff_SPG
MIF	SSC-Diff_SPG
WDHD1	SSC-Diff_SPG
SMC3	SSC-Diff_SPG
ENSBTAG00000053789	SSC-Diff_SPG
MGMT	SSC-Diff_SPG
LAPTM4B	SSC-Diff_SPG
SEPTIN7	SSC-Diff_SPG
BCAP31	SSC-Diff_SPG
RDX	SSC-Diff_SPG
STK31	SSC-Diff_SPG
CCDC117	SSC-Diff_SPG
ENSBTAG00000023487	SSC-Diff_SPG
VPS29	SSC-Diff_SPG
MCRS1	SSC-Diff_SPG
EIF3J	SSC-Diff_SPG
PPA1	SSC-Diff_SPG
ENSBTAG00000000103	SSC-Diff_SPG
SAP25	SSC-Diff_SPG
MRPL40	SSC-Diff_SPG
PRAME	SSC-Diff_SPG
BNIP3L	SSC-Diff_SPG
FKBP4	SSC-Diff_SPG
RPL26L1	SSC-Diff_SPG
ENSBTAG00000005142	SSC-Diff_SPG
KDM1B	SSC-Diff_SPG
RBPMS	SSC-Diff_SPG
PHB1	SSC-Diff_SPG
ANAPC15	SSC-Diff_SPG
DUT	SSC-Diff_SPG
PARP1	SSC-Diff_SPG
TM2D3	SSC-Diff_SPG
CASP6	SSC-Diff_SPG
CBX3	SSC-Diff_SPG
IGFBP2	SSC-Diff_SPG
SSBP1	SSC-Diff_SPG
CMTM8	SSC-Diff_SPG
URI1	SSC-Diff_SPG
TSN	SSC-Diff_SPG
RPS15	SSC-Diff_SPG
RPL24	SSC-Diff_SPG
ENSBTAG00000066789	SSC-Diff_SPG
PDCD5	SSC-Diff_SPG
EGFL7	SSC-Diff_SPG
MBIP	SSC-Diff_SPG
ASZ1	SSC-Diff_SPG
MED4	SSC-Diff_SPG
ENSBTAG00000005446	SSC-Diff_SPG
ATP6V1G1	SSC-Diff_SPG
MRPS2	SSC-Diff_SPG
MRPS15	SSC-Diff_SPG
PHF13	SSC-Diff_SPG
GEMIN8	SSC-Diff_SPG
EEF1B2	SSC-Diff_SPG
TADA2A	SSC-Diff_SPG
RPS16	SSC-Diff_SPG
RHOA	SSC-Diff_SPG
FBL	SSC-Diff_SPG
SET	SSC-Diff_SPG
CDC42	SSC-Diff_SPG
ENSBTAG00000025441	SSC-Diff_SPG
PSMC6	SSC-Diff_SPG
ENSBTAG00000005211	SSC-Diff_SPG
ENSBTAG00000066217	SSC-Diff_SPG
EIF1B	SSC-Diff_SPG
CETN3	SSC-Diff_SPG
PDLIM7	SSC-Diff_SPG
ENSBTAG00000046047	SSC-Diff_SPG
PPID	SSC-Diff_SPG
ENSBTAG00000066361	SSC-Diff_SPG
CDC37L1	SSC-Diff_SPG
ENSBTAG00000018854	SSC-Diff_SPG
ENSBTAG00000005315	SSC-Diff_SPG
ADH5	SSC-Diff_SPG
DDX27	SSC-Diff_SPG
DAZL	SSC-Diff_SPG
RPL19	SSC-Diff_SPG
SDHB	SSC-Diff_SPG
EXOSC7	SSC-Diff_SPG
NTAQ1	SSC-Diff_SPG
AARSD1	SSC-Diff_SPG
DUSP14	SSC-Diff_SPG
DNMT1	SSC-Diff_SPG
KLF6	SSC-Diff_SPG
CYB5R3	SSC-Diff_SPG
PSMB7	SSC-Diff_SPG
CCDC50	SSC-Diff_SPG
ECSIT	SSC-Diff_SPG
FMR1NB	SSC-Diff_SPG
PPP2R1A	SSC-Diff_SPG
ARPC4	SSC-Diff_SPG
COBLL1	SSC-Diff_SPG
WASHC3	SSC-Diff_SPG
SLC25A6	SSC-Diff_SPG
LSM4	SSC-Diff_SPG
LSM1	SSC-Diff_SPG
RPL27	SSC-Diff_SPG
EIF3CL	SSC-Diff_SPG
GLTPD2	SSC-Diff_SPG
ENSBTAG00000066761	SSC-Diff_SPG
AIMP1	SSC-Diff_SPG
H3-3A	SSC-Diff_SPG
ATP5PO	SSC-Diff_SPG
ENSBTAG00000006523	SSC-Diff_SPG
LAMTOR3	SSC-Diff_SPG
NDUFV2	SSC-Diff_SPG
TEX11	SSC-Diff_SPG
RPA2	SSC-Diff_SPG
SAT1	SSC-Diff_SPG
UBXN1	SSC-Diff_SPG
ZNF511	SSC-Diff_SPG
MCM7	SSC-Diff_SPG
RPL22L1	SSC-Diff_SPG
MDH2	SSC-Diff_SPG
SECISBP2	SSC-Diff_SPG
PDAP1	SSC-Diff_SPG
CTNNBIP1	SSC-Diff_SPG
RPS25	SSC-Diff_SPG
B2M	SSC-Diff_SPG
ENSBTAG00000062897	SSC-Diff_SPG
LARP7	SSC-Diff_SPG
RPL35A	SSC-Diff_SPG
DDX3X	SSC-Diff_SPG
TXNL4A	SSC-Diff_SPG
GUK1	SSC-Diff_SPG
NAP1L4	SSC-Diff_SPG
SNRPF	SSC-Diff_SPG
TLE5	SSC-Diff_SPG
AIP	SSC-Diff_SPG
CRABP1	SSC-Diff_SPG
ENSBTAG00000002069	SSC-Diff_SPG
ENSBTAG00000008646	SSC-Diff_SPG
UBE2E3	SSC-Diff_SPG
HAT1	SSC-Diff_SPG
SARNP	SSC-Diff_SPG
ILKAP	SSC-Diff_SPG
BORCS5	SSC-Diff_SPG
MRPS6	SSC-Diff_SPG
PLEKHA5	SSC-Diff_SPG
RAD50	SSC-Diff_SPG
EIF3M	SSC-Diff_SPG
SEC11C	SSC-Diff_SPG
RPL34	SSC-Diff_SPG
SNX6	SSC-Diff_SPG
SUB1	SSC-Diff_SPG
C3H1orf146	SSC-Diff_SPG
NEIL2	SSC-Diff_SPG
RNF130	SSC-Diff_SPG
ENSBTAG00000052466	SSC-Diff_SPG
HMGB2	SSC-Diff_SPG
GNB2	SSC-Diff_SPG
DDX24	SSC-Diff_SPG
SNRPB2	SSC-Diff_SPG
S100A11	SSC-Diff_SPG
SYNGR1	SSC-Diff_SPG
NOL7	SSC-Diff_SPG
DGUOK	SSC-Diff_SPG
ZNF280C	SSC-Diff_SPG
LAMTOR4	SSC-Diff_SPG
CDCA7L	SSC-Diff_SPG
NDUFA8	SSC-Diff_SPG
SRSF9	SSC-Diff_SPG
RPL15	SSC-Diff_SPG
ISOC1	SSC-Diff_SPG
ANP32B	SSC-Diff_SPG
FKBP6	SSC-Diff_SPG
APOO	SSC-Diff_SPG
COPS9	SSC-Diff_SPG
LIG1	SSC-Diff_SPG
RPL30	SSC-Diff_SPG
MTCH1	SSC-Diff_SPG
ELOC	SSC-Diff_SPG
COX6C	SSC-Diff_SPG
AGGF1	SSC-Diff_SPG
HSF2	SSC-Diff_SPG
TSG101	SSC-Diff_SPG
STEEP1	SSC-Diff_SPG
RPS4X	SSC-Diff_SPG
HSPE1	SSC-Diff_SPG
USP26	SSC-Diff_SPG
PSMD14	SSC-Diff_SPG
SEC61G	SSC-Diff_SPG
BANF1	SSC-Diff_SPG
SUPT5H	SSC-Diff_SPG
HINT1	SSC-Diff_SPG
FKBP8	SSC-Diff_SPG
FHL3	SSC-Diff_SPG
ACTG1	SSC-Diff_SPG
GSN	SSC-Diff_SPG
DMRT1	SSC-Diff_SPG
NOP58	SSC-Diff_SPG
SSB	SSC-Diff_SPG
ELAVL2	SSC-Diff_SPG
GOLGA7	SSC-Diff_SPG
OAZ1	SSC-Diff_SPG
CCT2	SSC-Diff_SPG
TIMM10	SSC-Diff_SPG
GTF2E2	SSC-Diff_SPG
TPR	SSC-Diff_SPG
CRIPT	SSC-Diff_SPG
SF3B2	SSC-Diff_SPG
TEX12	SSC-Diff_SPG
INTS11	SSC-Diff_SPG
THYN1	SSC-Diff_SPG
SLC25A5	SSC-Diff_SPG
RFC3	SSC-Diff_SPG
ARL8A	SSC-Diff_SPG
ILF3	SSC-Diff_SPG
TMEM219	SSC-Diff_SPG
YRDC	SSC-Diff_SPG
FYTTD1	SSC-Diff_SPG
ENSBTAG00000010577	SSC-Diff_SPG
ENSBTAG00000016590	SSC-Diff_SPG
DCAF12	SSC-Diff_SPG
PDCD6	SSC-Diff_SPG
REXO2	SSC-Diff_SPG
ZNF518A	SSC-Diff_SPG
UTP11	SSC-Diff_SPG
SEC61A1	SSC-Diff_SPG
ATP6V0D1	SSC-Diff_SPG
HP1BP3	SSC-Diff_SPG
SERPINE2	SSC-Diff_SPG
NIFK	SSC-Diff_SPG
MORF4L2	SSC-Diff_SPG
ENSBTAG00000049833	SSC-Diff_SPG
CKMT2	SSC-Diff_SPG
ZC3H8	SSC-Diff_SPG
EBNA1BP2	SSC-Diff_SPG
POLR3K	SSC-Diff_SPG
MRGBP	SSC-Diff_SPG
RPS13	SSC-Diff_SPG
INA	SSC-Diff_SPG
ARMC1	SSC-Diff_SPG
TERF2IP	SSC-Diff_SPG
NDUFA9	SSC-Diff_SPG
CCDC9	SSC-Diff_SPG
HERC5	SSC-Diff_SPG
TMEM9B	SSC-Diff_SPG
INO80C	SSC-Diff_SPG
UBE2E2	SSC-Diff_SPG
ANXA5	SSC-Diff_SPG
DUS1L	SSC-Diff_SPG
MCM5	SSC-Diff_SPG
SNRNP48	SSC-Diff_SPG
GAR1	SSC-Diff_SPG
RNPS1	SSC-Diff_SPG
HSPA8	SSC-Diff_SPG
PNO1	SSC-Diff_SPG
PRDX4	SSC-Diff_SPG
CHCHD7	SSC-Diff_SPG
SKA1	SSC-Diff_SPG
CUL2	SSC-Diff_SPG
H2AZ2	SSC-Diff_SPG
ITGB1	SSC-Diff_SPG
ATP6V1H	SSC-Diff_SPG
PSMC1	SSC-Diff_SPG
CHIC2	SSC-Diff_SPG
PDCD4	SSC-Diff_SPG
PSMC3	SSC-Diff_SPG
GNG5	SSC-Diff_SPG
CARS2	SSC-Diff_SPG
RALA	SSC-Diff_SPG
CDK9	SSC-Diff_SPG
C19H17orf49	SSC-Diff_SPG
ANAPC16	SSC-Diff_SPG
U2AF1	SSC-Diff_SPG
RNF216	SSC-Diff_SPG
ZNHIT3	SSC-Diff_SPG
MRPL32	SSC-Diff_SPG
DNAJC2	SSC-Diff_SPG
ENSBTAG00000002026	SSC-Diff_SPG
PDCD10	SSC-Diff_SPG
UQCRC1	SSC-Diff_SPG
LY6E	SSC-Diff_SPG
REC114	SSC-Diff_SPG
COPS8	SSC-Diff_SPG
QDPR	SSC-Diff_SPG
EXOSC9	SSC-Diff_SPG
PRELID1	SSC-Diff_SPG
ENSBTAG00000060680	SSC-Diff_SPG
ARF3	SSC-Diff_SPG
HNRNPH3	SSC-Diff_SPG
NOP56	SSC-Diff_SPG
CMC1	SSC-Diff_SPG
UBE2E1	SSC-Diff_SPG
RPS3	SSC-Diff_SPG
RAP1B	SSC-Diff_SPG
STIP1	SSC-Diff_SPG
FIP1L1	SSC-Diff_SPG
RAB14	SSC-Diff_SPG
NUTF2	SSC-Diff_SPG
FCF1	SSC-Diff_SPG
PCNA	SSC-Diff_SPG
RSL24D1	SSC-Diff_SPG
SSRP1	SSC-Diff_SPG
FAM114A2	SSC-Diff_SPG
SNRPG	SSC-Diff_SPG
EMC3	SSC-Diff_SPG
HAUS8	SSC-Diff_SPG
SKP1	SSC-Diff_SPG
TUBB2A	SSC-Diff_SPG
RPL3	SSC-Diff_SPG
CAPRIN2	SSC-Diff_SPG
SAP18	SSC-Diff_SPG
PSMB1	SSC-Diff_SPG
DNAJB6	SSC-Diff_SPG
HELLS	SSC-Diff_SPG
CHCHD2	SSC-Diff_SPG
USP37	SSC-Diff_SPG
MRPL15	SSC-Diff_SPG
ENSBTAG00000016174	SSC-Diff_SPG
R3HDM1	SSC-Diff_SPG
ALDH2	SSC-Diff_SPG
SLC35B1	SSC-Diff_SPG
MED22	SSC-Diff_SPG
PRMT1	SSC-Diff_SPG
TMEM126A	SSC-Diff_SPG
WBP4	SSC-Diff_SPG
ENSBTAG00000012692	SSC-Diff_SPG
MDK	SSC-Diff_SPG
MXI1	SSC-Diff_SPG
PCBP2	SSC-Diff_SPG
HNRNPAB	SSC-Diff_SPG
ESF1	SSC-Diff_SPG
COMMD4	SSC-Diff_SPG
DVL2	SSC-Diff_SPG
SPTAN1	SSC-Diff_SPG
ENSBTAG00000050219	SSC-Diff_SPG
ENSBTAG00000025385	SSC-Diff_SPG
ESD	SSC-Diff_SPG
SDHC	SSC-Diff_SPG
MPC1	SSC-Diff_SPG
PFN1	SSC-Diff_SPG
ATP5MC3	SSC-Diff_SPG
SRP14	SSC-Diff_SPG
KMT2B	SSC-Diff_SPG
RCAN2	SSC-Diff_SPG
CCT6A	SSC-Diff_SPG
NAA50	SSC-Diff_SPG
UBE2Q1	SSC-Diff_SPG
GPR61	SSC-Diff_SPG
ATP5F1C	SSC-Diff_SPG
SAFB2	SSC-Diff_SPG
MND1	SSC-Diff_SPG
PSMA8	SSC-Diff_SPG
ENSBTAG00000060394	SSC-Diff_SPG
COA7	SSC-Diff_SPG
ENSBTAG00000063779	SSC-Diff_SPG
CUTA	SSC-Diff_SPG
POLR2H	SSC-Diff_SPG
PAM	SSC-Diff_SPG
DNAJC5	SSC-Diff_SPG
UPF3B	SSC-Diff_SPG
CENPW	SSC-Diff_SPG
NENF	SSC-Diff_SPG
EIF3K	SSC-Diff_SPG
ENSBTAG00000054345	SSC-Diff_SPG
SPOCD1	SSC-Diff_SPG
PLEKHA3	SSC-Diff_SPG
FEZ2	SSC-Diff_SPG
IQCB1	SSC-Diff_SPG
SNX9	SSC-Diff_SPG
POLR3G	SSC-Diff_SPG
ACAT2	SSC-Diff_SPG
SAR1A	SSC-Diff_SPG
SNX5	SSC-Diff_SPG
CTSB	SSC-Diff_SPG
ATRX	SSC-Diff_SPG
USP40	SSC-Diff_SPG
CDPF1	SSC-Diff_SPG
BRIX1	SSC-Diff_SPG
MFSD1	SSC-Diff_SPG
LRRC42	SSC-Diff_SPG
THRAP3	SSC-Diff_SPG
SNW1	SSC-Diff_SPG
CHCHD4	SSC-Diff_SPG
TLK1	SSC-Diff_SPG
CCT5	SSC-Diff_SPG
HNRNPDL	SSC-Diff_SPG
FAM162A	SSC-Diff_SPG
HDAC2	SSC-Diff_SPG
LUC7L2	SSC-Diff_SPG
SDHA	SSC-Diff_SPG
WT1	SSC-Diff_SPG
CCDC112	SSC-Diff_SPG
ANKRD12	SSC-Diff_SPG
CRYZ	SSC-Diff_SPG
SNU13	SSC-Diff_SPG
METTL6	SSC-Diff_SPG
ENSBTAG00000068353	SSC-Diff_SPG
RSU1	SSC-Diff_SPG
MRPS18B	SSC-Diff_SPG
HSPA9	SSC-Diff_SPG
NUDT14	SSC-Diff_SPG
IRAK1BP1	SSC-Diff_SPG
CRLF3	SSC-Diff_SPG
OARD1	SSC-Diff_SPG
HSF1	SSC-Diff_SPG
FBRSL1	SSC-Diff_SPG
FABP5	SSC-Diff_SPG
NSMCE2	SSC-Diff_SPG
VAMP3	SSC-Diff_SPG
ZXDC	SSC-Diff_SPG
SRGAP1	SSC-Diff_SPG
SSR1	SSC-Diff_SPG
LMAN1	SSC-Diff_SPG
ENSBTAG00000065204	SSC-Diff_SPG
CBX1.1	SSC-Diff_SPG
TAF7	SSC-Diff_SPG
MRPL13	SSC-Diff_SPG
TMEM11	SSC-Diff_SPG
METTL5	SSC-Diff_SPG
ITM2B	SSC-Diff_SPG
CKB	SSC-Diff_SPG
ASF1A	SSC-Diff_SPG
AIMP2	SSC-Diff_SPG
RPL6	SSC-Diff_SPG
PGLS	SSC-Diff_SPG
PITRM1	SSC-Diff_SPG
GTPBP10	SSC-Diff_SPG
ASMTL	SSC-Diff_SPG
JUN	SSC-Diff_SPG
TMEM134	SSC-Diff_SPG
RARRES2	SSC-Diff_SPG
TLE1	SSC-Diff_SPG
TOMM6	SSC-Diff_SPG
ENSBTAG00000020023	SSC-Diff_SPG
FRG1	SSC-Diff_SPG
RPS17	SSC-Diff_SPG
BEND4	SSC-Diff_SPG
ENSBTAG00000001553	SSC-Diff_SPG
METTL16	SSC-Diff_SPG
SGK3	SSC-Diff_SPG
ENSBTAG00000052720	SSC-Diff_SPG
KRR1	SSC-Diff_SPG
POP5	SSC-Diff_SPG
CNOT3	SSC-Diff_SPG
PSMB3	SSC-Diff_SPG
NUP85	SSC-Diff_SPG
ALG14	SSC-Diff_SPG
GTPBP4	SSC-Diff_SPG
CNIH4	SSC-Diff_SPG
PLIN2	SSC-Diff_SPG
TPM4	SSC-Diff_SPG
NDUFS3	SSC-Diff_SPG
NUDT21	SSC-Diff_SPG
CD9	SSC-Diff_SPG
RPL21	SSC-Diff_SPG
DNAJC7	SSC-Diff_SPG
SLC25A3	SSC-Diff_SPG
DTYMK	SSC-Diff_SPG
SUPT16H	SSC-Diff_SPG
DHX15	SSC-Diff_SPG
GLMN	SSC-Diff_SPG
ZDHHC16	SSC-Diff_SPG
CPSF6	SSC-Diff_SPG
PPIH	SSC-Diff_SPG
KXD1	SSC-Diff_SPG
CFAP410	SSC-Diff_SPG
SNRPB	SSC-Diff_SPG
DHX29	SSC-Diff_SPG
POLR1E	SSC-Diff_SPG
COA1	SSC-Diff_SPG
HNRNPK	SSC-Diff_SPG
LSM6	SSC-Diff_SPG
SF3A2	SSC-Diff_SPG
CIB2	SSC-Diff_SPG
H2AC6	SSC-Diff_SPG
PARL	SSC-Diff_SPG
MAP2K7	SSC-Diff_SPG
MZT1	SSC-Diff_SPG
MBOAT2	SSC-Diff_SPG
ENSBTAG00000047939	SSC-Diff_SPG
ST13	SSC-Diff_SPG
TXLNG	SSC-Diff_SPG
COQ3	SSC-Diff_SPG
GTF2A1	SSC-Diff_SPG
JAM2	SSC-Diff_SPG
C6orf52	SSC-Diff_SPG
ENSBTAG00000007730	SSC-Diff_SPG
ENSBTAG00000062509	SSC-Diff_SPG
ENSBTAG00000012344	SSC-Diff_SPG
TRA2B	SSC-Diff_SPG
CCT7	SSC-Diff_SPG
PRPF6	SSC-Diff_SPG
WDR83OS	SSC-Diff_SPG
SBNO1	SSC-Diff_SPG
AOPEP	SSC-Diff_SPG
ZSCAN21	SSC-Diff_SPG
CAPZA2	SSC-Diff_SPG
TMEM128	SSC-Diff_SPG
RFWD3	SSC-Diff_SPG
CENPS	SSC-Diff_SPG
DTD1	SSC-Diff_SPG
SRSF6	SSC-Diff_SPG
DDRGK1	SSC-Diff_SPG
SEC11A	SSC-Diff_SPG
SNX16	SSC-Diff_SPG
NSFL1C	SSC-Diff_SPG
DDX52	SSC-Diff_SPG
NDUFAB1	SSC-Diff_SPG
CHID1	SSC-Diff_SPG
HNRNPM	SSC-Diff_SPG
ENSBTAG00000009805	SSC-Diff_SPG
CCNL1	SSC-Diff_SPG
OSTF1	SSC-Diff_SPG
LY6K	SSC-Diff_SPG
UBE2D2	SSC-Diff_SPG
MRRF	SSC-Diff_SPG
ANP32E	SSC-Diff_SPG
INPPL1	SSC-Diff_SPG
MANBAL	SSC-Diff_SPG
LMO4	SSC-Diff_SPG
MKNK2	SSC-Diff_SPG
CENPV	SSC-Diff_SPG
ERCC1	SSC-Diff_SPG
PEX19	SSC-Diff_SPG
EIF3B	SSC-Diff_SPG
SDE2	SSC-Diff_SPG
RFC4	SSC-Diff_SPG
SWAP70	SSC-Diff_SPG
RPS24	SSC-Diff_SPG
CNBP	SSC-Diff_SPG
RARS1	SSC-Diff_SPG
ATP1A1	SSC-Diff_SPG
MTX2	SSC-Diff_SPG
ATP5F1A	SSC-Diff_SPG
STOML2	SSC-Diff_SPG
THOC5	SSC-Diff_SPG
PPP4R2	SSC-Diff_SPG
MAGED1	SSC-Diff_SPG
LPIN2	SSC-Diff_SPG
ZFAND2A	SSC-Diff_SPG
SSBP2	SSC-Diff_SPG
ARF6	SSC-Diff_SPG
[truncated: 4,596 more rows]

## Sheet: all_function
Functional analysis of co-expressed genes across six germ cell types
ID	Description	GeneRatio	BgRatio	pvalue	p.adjust	qvalue	geneID	Count
GO:0006412	translation	28/72	247/4436	1.45e-17	1.45e-17	1.27e-14	YBX1/RPS8/RPS7/PAIP2/UBA52/RPL18A/RPS28/RPL35/RPS27A/RPS12/RPLP1/RPS20/RPS3A/RPL28/RPS9/RPL13/RPS19/RPL18/RPL13A/RPS11/EIF5A/RPL38/EIF1/RPL32/RPS18/DDX25/FAU/RPLP2	28
GO:0043043	peptide biosynthetic process	28/72	254/4436	3.09e-17	3.09e-17	1.35e-14	YBX1/RPS8/RPS7/PAIP2/UBA52/RPL18A/RPS28/RPL35/RPS27A/RPS12/RPLP1/RPS20/RPS3A/RPL28/RPS9/RPL13/RPS19/RPL18/RPL13A/RPS11/EIF5A/RPL38/EIF1/RPL32/RPS18/DDX25/FAU/RPLP2	28
GO:0043604	amide biosynthetic process	28/72	279/4436	3.83e-16	3.83e-16	1.11e-13	YBX1/RPS8/RPS7/PAIP2/UBA52/RPL18A/RPS28/RPL35/RPS27A/RPS12/RPLP1/RPS20/RPS3A/RPL28/RPS9/RPL13/RPS19/RPL18/RPL13A/RPS11/EIF5A/RPL38/EIF1/RPL32/RPS18/DDX25/FAU/RPLP2	28
GO:0006518	peptide metabolic process	28/72	283/4436	5.6e-16	5.6e-16	1.22e-13	YBX1/RPS8/RPS7/PAIP2/UBA52/RPL18A/RPS28/RPL35/RPS27A/RPS12/RPLP1/RPS20/RPS3A/RPL28/RPS9/RPL13/RPS19/RPL18/RPL13A/RPS11/EIF5A/RPL38/EIF1/RPL32/RPS18/DDX25/FAU/RPLP2	28
GO:0043603	amide metabolic process	28/72	349/4436	1.31e-13	1.31e-13	2.29e-11	YBX1/RPS8/RPS7/PAIP2/UBA52/RPL18A/RPS28/RPL35/RPS27A/RPS12/RPLP1/RPS20/RPS3A/RPL28/RPS9/RPL13/RPS19/RPL18/RPL13A/RPS11/EIF5A/RPL38/EIF1/RPL32/RPS18/DDX25/FAU/RPLP2	28
GO:1901566	organonitrogen compound biosynthetic process	30/72	476/4436	7.71e-12	7.71e-12	1.12e-09	ATP5PF/DDOST/YBX1/RPS8/RPS7/PAIP2/UBA52/RPL18A/RPS28/RPL35/RPS27A/RPS12/RPLP1/RPS20/RPS3A/RPL28/RPS9/RPL13/RPS19/RPL18/RPL13A/RPS11/EIF5A/RPL38/EIF1/RPL32/RPS18/DDX25/FAU/RPLP2	30
GO:0042274	ribosomal small subunit biogenesis	10/72	38/4436	2.2e-10	2.2e-10	2.74e-08	RPS8/RPS28/RPS27A/RPS12/RPS3A/RPS9/RPS5/RPS19/RPS11/RPL38	10
GO:0002181	cytoplasmic translation	8/72	38/4436	1.07e-07	1.07e-07	1.17e-05	YBX1/RPL18A/RPS28/RPL18/RPL13A/RPL38/RPL32/RPLP2	8
GO:0042254	ribosome biogenesis	11/72	94/4436	2.23e-07	2.23e-07	2.03e-05	RPS8/RPS28/RPS27A/RPS12/RPS3A/RPS9/RPS5/RPS19/RPS11/RPL38/BUD23	11
GO:0022613	ribonucleoprotein complex biogenesis	13/72	139/4436	2.33e-07	2.33e-07	2.03e-05	RPS8/RPS28/RPS27A/RPS12/RPS3A/RPS9/RPS5/SNRPD2/RPS19/RPL13A/RPS11/RPL38/BUD23	13
GO:0006417	regulation of translation	8/72	98/4436	0.000158959	0.000158959	0.0126011	YBX1/PAIP2/RPS9/RPL13A/EIF5A/RPL38/EIF1/DDX25	8
GO:0034248	regulation of amide metabolic process	8/72	112/4436	0.00040065	0.00040065	0.0291139	YBX1/PAIP2/RPS9/RPL13A/EIF5A/RPL38/EIF1/DDX25	8
GO:0010608	post-transcriptional regulation of gene expression	8/72	120/4436	0.000638328	0.000638328	0.0428171	YBX1/PAIP2/RPS9/RPL13A/EIF5A/RPL38/EIF1/DDX25	8
GO:0006446	regulation of translational initiation	3/72	17/4436	0.00236815	0.00236815	0.147502	PAIP2/RPL13A/EIF1	3
GO:0072384	organelle transport along microtubule	3/72	19/4436	0.003297	0.003297	0.191665	LAMP1/UBB/RHOT2	3
GO:0006414	translational elongation	3/72	23/4436	0.00575229	0.00575229	0.3135	RPLP1/EIF5A/RPLP2	3
GO:0010970	transport along microtubule	3/72	28/4436	0.0100421	0.0100421	0.472208	LAMP1/UBB/RHOT2	3
GO:0008219	cell death	14/72	442/4436	0.0102889	0.0102889	0.472208	HSP90B1/TMBIM6/UBE2D3/DNAJA1/GPX4/LAMP1/RPS3A/DYNLL1/HSP90AA1/GABARAP/EIF5A/UBB/PRDX5/RHOT2	14
GO:0012501	programmed cell death	14/72	442/4436	0.0102889	0.0102889	0.472208	HSP90B1/TMBIM6/UBE2D3/DNAJA1/GPX4/LAMP1/RPS3A/DYNLL1/HSP90AA1/GABARAP/EIF5A/UBB/PRDX5/RHOT2	14
GO:0030705	cytoskeleton-dependent intracellular transport	3/72	29/4436	0.0110722	0.0110722	0.482748	LAMP1/UBB/RHOT2	3
GO:1990904	ribonucleoprotein complex	21/81	251/4755	5.16e-10	5.16e-10	8.41e-08	YBX1/RPS8/RPL18A/RPS28/RPS27A/RPS12/RPS3A/RPLP0/PSMA6/RPS9/RPS5/SNRPD2/RPS19/RPL18/RPS11/RPL38/EIF1/RPL32/RPS18/FAU/RPLP2	21
GO:0032040	small-subunit processome	9/81	31/4755	1.14e-09	1.14e-09	8.53e-08	RPS8/RPS28/RPS27A/RPS12/RPS3A/RPS9/RPS5/RPS19/RPS11	9
GO:0030684	preribosome	9/81	32/4755	1.57e-09	1.57e-09	8.53e-08	RPS8/RPS28/RPS27A/RPS12/RPS3A/RPS9/RPS5/RPS19/RPS11	9
GO:0022626	cytosolic ribosome	7/81	20/4755	2.08e-08	2.08e-08	8.47e-07	RPS28/RPS3A/RPS5/RPL18/RPS11/RPS18/RPLP2	7
GO:0005840	ribosome	12/81	115/4755	3.91e-07	3.91e-07	1.28e-05	RPL18A/RPS28/RPS27A/RPS3A/RPS5/RPL18/RPS11/RPL38/RPL32/RPS18/FAU/RPLP2	12
GO:0022627	cytosolic small ribosomal subunit	5/81	12/4755	9.14e-07	9.14e-07	2.49e-05	RPS28/RPS3A/RPS5/RPS11/RPS18	5
GO:0005844	polysome	6/81	22/4755	1.22e-06	1.22e-06	2.84e-05	RPL18A/RPS28/PSMA6/RPL18/RPL38/RPL32	6
GO:0042788	polysomal ribosome	5/81	15/4755	3.33e-06	3.33e-06	6.79e-05	RPL18A/RPS28/RPL18/RPL38/RPL32	5
GO:0005730	nucleolus	14/81	210/4755	9.18e-06	9.18e-06	0.000166462	RPS8/RPS28/RPS27A/EDF1/RPS12/RPS3A/DNAJC21/RPS9/RPS5/RPS19/RPS11/RPS10/TUT1/RPS2	14
GO:0005753	mitochondrial proton-transporting ATP synthase complex	4/81	18/4755	0.00019944	0.00019944	0.00325403	ATP5PF/ATP5F1E/ATP5MJ/ATP5MF	4
GO:0045259	proton-transporting ATP synthase complex	4/81	19/4755	0.000249367	0.000249367	0.00369874	ATP5PF/ATP5F1E/ATP5MJ/ATP5MF	4
GO:0015935	small ribosomal subunit	5/81	42/4755	0.000657482	0.000657482	0.00893945	RPS28/RPS3A/RPS5/RPS11/RPS18	5
GO:0044391	ribosomal subunit	7/81	91/4755	0.000820093	0.000820093	0.0102927	RPS28/RPS3A/RPS5/RPL18/RPS11/RPS18/RPLP2	7
GO:0098800	inner mitochondrial membrane protein complex	6/81	83/4755	0.00269384	0.00269384	0.0313944	ATP5PF/COX7A2/ATP5F1E/ATP5MJ/COX4I1/ATP5MF	6
GO:0005771	multivesicular body	3/81	19/4755	0.00379066	0.00379066	0.0412317	LAMP1/TPT1/PRKAR1A	3
GO:0016469	proton-transporting two-sector ATPase complex	4/81	41/4755	0.00490367	0.00490367	0.0500045	ATP5PF/ATP5F1E/ATP5MJ/ATP5MF	4
GO:0005791	rough endoplasmic reticulum	3/81	22/4755	0.00580714	0.00580714	0.0557341	RPS28/PTGDS/RPL18	3
GO:0005751	mitochondrial respiratory chain complex IV	2/81	10/4755	0.0118042	0.0118042	0.106997	COX7A2/COX4I1	2
GO:0042470	melanosome	4/81	55/4755	0.0138026	0.0138026	0.1126	HSP90B1/LAMP1/RAN/HSP90AA1	4
GO:0048770	pigment granule	4/81	55/4755	0.0138026	0.0138026	0.1126	HSP90B1/LAMP1/RAN/HSP90AA1	4
GO:1904949	ATPase complex	4/81	56/4755	0.0146758	0.0146758	0.113248	ATP5PF/ATP5F1E/ATP5MJ/ATP5MF	4
GO:0005874	microtubule	6/81	119/4755	0.0152703	0.0152703	0.113248	STMN1/TUBB4B/TPT1/DYNLL1/DYNLL2/GABARAP	6
GO:0045202	synapse	10/81	285/4755	0.0218459	0.0218459	0.154971	RPS28/LAMP1/RPS20/RPS3A/RPS11/DYNLL2/PRKAR1A/EIF5A/RPL38/RPL32	10
GO:0033177	proton-transporting two-sector ATPase complex	proton-transporting domain	2/81	14/4755	0.0228423	0.0228423	0.155288	ATP5PF/ATP5MF	2
GO:0045277	respiratory chain complex IV	2/81	16/4755	0.0294684	0.0294684	0.189319	COX7A2/COX4I1	2
GO:0098798	mitochondrial protein-containing complex	7/81	177/4755	0.0301689	0.0301689	0.189319	ATP5PF/COX7A2/ATP5F1E/ATP5MJ/COX4I1/LYRM4/ATP5MF	7
GO:0070069	cytochrome complex	2/81	17/4755	0.033034	0.033034	0.199621	COX7A2/COX4I1	2
GO:0048471	perinuclear region of cytoplasm	7/81	188/4755	0.0399533	0.0399533	0.232811	HSP90B1/DNAJA1/PTGDS/LAMP1/PRDX5/BRI3/BUD23	7
GO:0005875	microtubule associated complex	2/81	21/4755	0.0488309	0.0488309	0.274729	DYNLL1/GABARAP	2
GO:0003735	structural constituent of ribosome	9/62	63/3884	4.47e-07	4.47e-07	5.82e-05	RPS7/RPL18A/RPS27A/RPS3A/RPL28/RPL32/RPS18/FAU/RPLP2	9
GO:0003723	RNA binding	16/62	245/3884	7.68e-07	7.68e-07	5.82e-05	YBX1/HSP90B1/GTSF1/RPL9/PAIP2/TUBB4B/RPS20/RPL8/RPS3A/PSMA6/SNRPD2/RPS11/EIF5A/RPS18/TUT1/RPS2	16
GO:0005198	structural molecule activity	9/62	152/3884	0.000582309	0.000582309	0.02564	RPS7/RPL18A/RPS27A/RPS3A/RPL28/RPL32/RPS18/FAU/RPLP2	9
GO:0019843	rRNA binding	4/62	26/3884	0.00067661	0.00067661	0.02564	RPL9/RPL8/RPS11/RPS18	4
GO:0051082	unfolded protein binding	3/62	16/3884	0.00187086	0.00187086	0.0567165	PFDN5/DNAJA1/CLGN	3
GO:0044183	protein folding chaperone	3/62	27/3884	0.0086254	0.0086254	0.217905	HSP90B1/CLGN/HSP90AA1	3
bta03010	Ribosome	32/75	202/9584	1.33e-34	1.33e-34	1.17e-32	RPS8/RPL9/RPS7/RPS14/UBA52/RPL18A/RPS28/RPL7A/RPL35/RPS27A/RPS12/RPLP1/RPS20/RPL8/RPS3A/RPLP0/RPL28/RPS9/RPS5/RPL13/RPS19/RPL18/RPL13A/RPS11/RPL38/RPL29/RPL32/RPS18/RPS10/FAU/RPLP2/RPS2/	32
bta05171	Coronavirus disease - COVID-19	32/75	317/9584	3.87e-28	3.87e-28	1.69e-26	RPS8/RPL9/RPS7/RPS14/UBA52/RPL18A/RPS28/RPL7A/RPL35/RPS27A/RPS12/RPLP1/RPS20/RPL8/RPS3A/RPLP0/RPL28/RPS9/RPS5/RPL13/RPS19/RPL18/RPL13A/RPS11/RPL38/RPL29/RPL32/RPS18/RPS10/FAU/RPLP2/RPS2/	32
bta05012	Parkinson disease	12/75	303/9584	3.52e-06	3.52e-06	0.000102473	ATP5PF/UBA52/CALM2/TUBB4B/RPS27A/COX7A2/CALM1/ATP5F1E/PSMA6/COX4I1/CALM3/UBB/	12
bta05418	Fluid shear stress and atherosclerosis	6/75	150/9584	0.00110133	0.00110133	0.0206909	GSTM3/HSP90B1/CALM2/CALM1/HSP90AA1/CALM3/	6
bta04744	Phototransduction	3/75	28/9584	0.00131011	0.00131011	0.0206909	CALM2/CALM1/CALM3/	3
bta04120	Ubiquitin mediated proteolysis	6/75	161/9584	0.00158494	0.00158494	0.0206909	UBE2N/UBE2D3/CDC34/UBA52/RPS27A/UBB/	6
bta04137	Mitophagy - animal	5/75	110/9584	0.00165776	0.00165776	0.0206909	UBA52/RPS27A/GABARAP/UBB/RHOT2/	5
bta04915	Estrogen signaling pathway	5/75	139/9584	0.00457187	0.00457187	0.0499296	HSP90B1/CALM2/CALM1/HSP90AA1/CALM3/	5
bta05010	Alzheimer disease	9/75	423/9584	0.00553473	0.00553473	0.0537289	ATP5PF/CALM2/TUBB4B/COX7A2/CALM1/ATP5F1E/PSMA6/COX4I1/CALM3/	9
bta05167	Kaposi sarcoma-associated herpesvirus infection	6/75	221/9584	0.00753274	0.00753274	0.0655244	UBA52/CALM2/RPS27A/CALM1/CALM3/UBB/	6
bta04970	Salivary secretion	4/75	102/9584	0.00824975	0.00824975	0.0655244	CALM2/CALM1/CST3/CALM3/	4
bta00190	Oxidative phosphorylation	5/75	164/9584	0.00909543	0.00909543	0.0662211	ATP5PF/COX7A2/ATP5F1E/COX4I1/ATP5MF/	5
bta04140	Autophagy - animal	5/75	173/9584	0.0112926	0.0112926	0.0755056	UBA52/RPS27A/LAMP1/GABARAP/UBB/	5
bta04141	Protein processing in endoplasmic reticulum	5/75	176/9584	0.0120991	0.0120991	0.0755056	DDOST/HSP90B1/UBE2D3/DNAJA1/HSP90AA1/	5
bta05031	Amphetamine addiction	3/75	69/9584	0.0166728	0.0166728	0.0945941	CALM2/CALM1/CALM3/	3
bta04720	Long-term potentiation	3/75	70/9584	0.0173233	0.0173233	0.0945941	CALM2/CALM1/CALM3/	3
bta04924	Renin secretion	3/75	73/9584	0.0193589	0.0193589	0.0994918	CALM2/CALM1/CALM3/	3
bta04971	Gastric acid secretion	3/75	76/9584	0.0215217	0.0215217	0.100623	CALM2/CALM1/CALM3/	3
bta05133	Pertussis	3/75	78/9584	0.0230343	0.0230343	0.100623	CALM2/CALM1/CALM3/	3
bta05214	Glioma	3/75	78/9584	0.0230343	0.0230343	0.100623	CALM2/CALM1/CALM3/	3
bta04910	Insulin signaling pathway	4/75	141/9584	0.0244126	0.0244126	0.101566	CALM2/CALM1/CALM3/PRKAR1A/	4
bta05020	Prion disease	6/75	302/9584	0.0305141	0.0305141	0.12118	ATP5PF/TUBB4B/COX7A2/ATP5F1E/PSMA6/COX4I1/	6
bta04912	GnRH signaling pathway	3/75	93/9584	0.0361773	0.0361773	0.127579	CALM2/CALM1/CALM3/	3
bta04925	Aldosterone synthesis and secretion	3/75	96/9584	0.0391832	0.0391832	0.127579	CALM2/CALM1/CALM3/	3
bta05014	Amyotrophic lateral sclerosis	7/75	408/9584	0.0398873	0.0398873	0.127579	ATP5PF/TUBB4B/COX7A2/ATP5F1E/CHCHD10/PSMA6/COX4I1/	7
bta05417	Lipid and atherosclerosis	5/75	242/9584	0.0407573	0.0407573	0.127579	HSP90B1/CALM2/CALM1/HSP90AA1/CALM3/	5
bta04070	Phosphatidylinositol signaling system	3/75	98/9584	0.0412559	0.0412559	0.127579	CALM2/CALM1/CALM3/	3
bta04713	Circadian entrainment	3/75	101/9584	0.0444671	0.0444671	0.127579	CALM2/CALM1/CALM3/	3
bta04916	Melanogenesis	3/75	103/9584	0.0466756	0.0466756	0.127579	CALM2/CALM1/CALM3/	3
bta04922	Glucagon signaling pathway	3/75	103/9584	0.0466756	0.0466756	0.127579	CALM2/CALM1/CALM3/	3
bta05016	Huntington disease	6/75	339/9584	0.0490726	0.0490726	0.127579	ATP5PF/TUBB4B/COX7A2/ATP5F1E/PSMA6/COX4I1/	6
87	NA	NA	NA	CMAS	GATA4	NA	ARRDC3	TXK	XDH
88	NA	NA	NA	PTPN21	PDLIM3	NA	CEMIP2	PICALM	TNFSF10
89	NA	NA	NA	VCL	COL18A1	NA	RARRES1	EZR	SNRK
90	NA	NA	NA	MMD	RBP1	NA	SWAP70	EVI2A	TSPAN9
91	NA	NA	NA	KLHL23	NBL1	NA	ANTXR2	CCL5	PLEKHG1
92	NA	NA	NA	KLK1	PALM2	NA	OSBPL11	CRLF3	PLEC
93	NA	NA	NA	CAPRIN2	S100A13	NA	SLC40A1	PDE3B	ENSBTAG00000015666
94	NA	NA	NA	RALYL	COL6A2	NA	CTSC	HOPX	CLDN5
95	NA	NA	NA	UBAP2	IGF2	NA	MAFB	RIN3	VAV3
96	NA	NA	NA	CDC14B	MMP23	NA	CTSH	KLF13	TINAGL1
97	NA	NA	NA	MAP3K1	SLC29A1	NA	FMNL2	MYO1F	CSGALNACT1
98	NA	NA	NA	TCF4	LTBP1	NA	TNS3	PTPN22	CD34
99	NA	NA	NA	RGS6	COL1A2	NA	TRIB1	TESC	DAB2IP
100	NA	NA	NA	SF3A2	ZFPM2	NA	IL10	ENSBTAG00000050052	CLEC14A
101	NA	NA	NA	DCTN1	DCN	NA	EFHD2	FOXO1	LRRFIP1
102	NA	NA	NA	JAM2	COL28A1	NA	RNASET2	LY6E	DOCK9
103	NA	NA	NA	MTA3	PLXDC2	NA	EMILIN2	DTNB	HSPG2
104	NA	NA	NA	MDH1	GLI3	NA	PEAK1	AKNA	TMEM204
105	NA	NA	NA	CLEC18C	DAPL1	NA	ETV6	ADGRE5	CALCRL
106	NA	NA	NA	PDE8A	LHFPL6	NA	CD14	WIPF1	FGD4
107	NA	NA	NA	JADE3	NA	NA	GPR183	ENSBTAG00000027204	CRYBG3
108	NA	NA	NA	MSRB3	NA	NA	AHCY	CD3D	AFDN
109	NA	NA	NA	APOA1	NA	NA	CXCR4	DOCK2	NOS1AP
110	NA	NA	NA	EPHA5	NA	NA	C1QB	DOCK8	MYO1E
111	NA	NA	NA	NA	NA	NA	ATF3	LPIN2	WT1
112	NA	NA	NA	NA	NA	NA	ENSBTAG00000013919	RBPJ	AHNAK
113	NA	NA	NA	NA	NA	NA	BANK1	REL	ENSBTAG00000047605
114	NA	NA	NA	NA	NA	NA	NIBAN1	IBTK	CHST7
115	NA	NA	NA	NA	NA	NA	PLAC8A	RABGAP1L	KIF13A
116	NA	NA	NA	NA	NA	NA	METRNL	PRF1	EPB41L4A
117	NA	NA	NA	NA	NA	NA	RASGEF1B	LGALS9	NPNT
118	NA	NA	NA	NA	NA	NA	MEF2A	TOX	NEDD4L
119	NA	NA	NA	NA	NA	NA	TLR4	MSN	MSN
120	NA	NA	NA	NA	NA	NA	IRF8	COTL1	DCLK2
121	NA	NA	NA	NA	NA	NA	DOCK4	PTPN1	ETS2
122	NA	NA	NA	NA	NA	NA	RCAN1	ABR	GMDS
123	NA	NA	NA	NA	NA	NA	NFKBID	CYTH1	ENSBTAG00000038652
124	NA	NA	NA	NA	NA	NA	NRP1	PTPN12	SOX17
125	NA	NA	NA	NA	NA	NA	ATP13A3	ENSBTAG00000039588	CAVIN2
126	NA	NA	NA	NA	NA	NA	RBPJ	MATK	ITGA2
127	NA	NA	NA	NA	NA	NA	CR2	CXCR4	BCAM
128	NA	NA	NA	NA	NA	NA	ZSWIM6	BIN2	LRCH1
129	NA	NA	NA	NA	NA	NA	GAB2	ENSBTAG00000051845	ENSBTAG00000046324
130	NA	NA	NA	NA	NA	NA	LRCH1	MBNL1	TGFBR2
131	NA	NA	NA	NA	NA	NA	COTL1	MDFIC	DIPK2B
132	NA	NA	NA	NA	NA	NA	NA	ENSBTAG00000031913	DACH1
133	NA	NA	NA	NA	NA	NA	NA	ZFP36L2	GCNT1
134	NA	NA	NA	NA	NA	NA	NA	STK26	PALM2
135	NA	NA	NA	NA	NA	NA	NA	CD8A	ADGRF5
136	NA	NA	NA	NA	NA	NA	NA	C25H16orf54	ARHGEF9
137	NA	NA	NA	NA	NA	NA	NA	UCP2	MTUS1
138	NA	NA	NA	NA	NA	NA	NA	SGK1	GARRE1
139	NA	NA	NA	NA	NA	NA	NA	SPN	MGLL
140	NA	NA	NA	NA	NA	NA	NA	NKG7	RALB
141	NA	NA	NA	NA	NA	NA	NA	METRNL	TPST2
142	NA	NA	NA	NA	NA	NA	NA	CD3E	APP
143	NA	NA	NA	NA	NA	NA	NA	TIFA	ABLIM1
144	NA	NA	NA	NA	NA	NA	NA	PLEKHA1	SCARB1
145	NA	NA	NA	NA	NA	NA	NA	SIK3	CRACR2B
146	NA	NA	NA	NA	NA	NA	NA	FYN	S1PR1
147	NA	NA	NA	NA	NA	NA	NA	UBALD2	GASK1B
148	NA	NA	NA	NA	NA	NA	NA	PTPRCAP	ZBTB16
149	NA	NA	NA	NA	NA	NA	NA	NCR3	PLS3
150	NA	NA	NA	NA	NA	NA	NA	AKAP13	IQGAP1
151	NA	NA	NA	NA	NA	NA	NA	ARPC2	SOX18
152	NA	NA	NA	NA	NA	NA	NA	NA	LEPR
153	NA	NA	NA	NA	NA	NA	NA	NA	KANK3
154	NA	NA	NA	NA	NA	NA	NA	NA	PDGFD
155	NA	NA	NA	NA	NA	NA	NA	NA	CTNND1
156	NA	NA	NA	NA	NA	NA	NA	NA	MIPEP
157	NA	NA	NA	NA	NA	NA	NA	NA	S100A16
158	NA	NA	NA	NA	NA	NA	NA	NA	OSBPL10
159	NA	NA	NA	NA	NA	NA	NA	NA	ENSBTAG00000025398
160	NA	NA	NA	NA	NA	NA	NA	NA	IFNGR1
161	NA	NA	NA	NA	NA	NA	NA	NA	FRYL
162	NA	NA	NA	NA	NA	NA	NA	NA	SCARF1
163	NA	NA	NA	NA	NA	NA	NA	NA	LMO2
164	NA	NA	NA	NA	NA	NA	NA	NA	EFNA1
165	NA	NA	NA	NA	NA	NA	NA	NA	NAAA
166	NA	NA	NA	NA	NA	NA	NA	NA	CD74

## Sheet: SSC-Diff-SPG
Functions of genes involved in SSC-Diff-SPG
ID	Description	GeneRatio	BgRatio	pvalue	p.adjust	qvalue	geneID	Count
GO:0006397	mRNA processing	58/605	137/4436	3.9831e-17	3.9831e-17	7.89299e-14	PSIP1/ZCRB1/GEMIN8/LSM4/LSM1/SNRPF/CRIPT/RNPS1/HSPA8/CDK9/SAP18/SNW1/SNU13/HSF1/NUDT21/CPSF6/PPIH/SNRPB/HNRNPK/SF3A2/TRA2B/PRPF6/SRSF6/THOC5/LSM5/ZNF326/DHX9/HNRNPF/SNRPD1/ALYREF/SRSF7/STRAP/SNRNP70/HNRNPA2B1/PABPN1/EFTUD2/SNRPC/LSM8/NSRP1/RBM8A/DDX39B/SNRNP25/CWC15/RBM22/SLU7/MAGOH/LSM3/NCBP2/SRSF2/SNRPE/TENT2/CTNNBL1/RBM5/PPP1R8/SF3B3/ALKBH5/RBM48/RBMXL2	58
GO:0006396	RNA processing	80/605	232/4436	7.23429e-17	7.23429e-17	7.89299e-14	PSIP1/ZCRB1/TSN/RPS15/GEMIN8/DDX27/LSM4/LSM1/RPL27/SNRPF/FKBP6/SSB/CRIPT/YRDC/RNPS1/HSPA8/CDK9/FCF1/SAP18/BRIX1/SNW1/SNU13/HSF1/KRR1/POP5/NUDT21/CPSF6/PPIH/SNRPB/HNRNPK/SF3A2/TRA2B/PRPF6/SRSF6/THOC5/LSM5/ZNF326/DHX9/DIMT1/HNRNPF/SNRPD1/ALYREF/SIRT7/SRSF7/STRAP/SNRNP70/HNRNPA2B1/PABPN1/TRMT6/EFTUD2/RPP30/SNRPC/LSM8/NSRP1/RBM8A/DDX39B/SNRNP25/LUC7L3/NOL11/CWC15/RBM22/SLU7/PARN/MAGOH/LSM3/NCBP2/SRSF…	80
GO:0008380	RNA splicing	52/605	119/4436	3.70369e-16	3.70369e-16	2.69395e-13	PSIP1/ZCRB1/GEMIN8/LSM4/LSM1/SNRPF/CRIPT/RNPS1/HSPA8/SAP18/SNW1/SNU13/PPIH/SNRPB/HNRNPK/SF3A2/TRA2B/PRPF6/SRSF6/THOC5/LSM5/ZNF326/DHX9/HNRNPF/SNRPD1/ALYREF/SRSF7/STRAP/SNRNP70/HNRNPA2B1/EFTUD2/SNRPC/LSM8/NSRP1/RBM8A/DDX39B/SNRNP25/LUC7L3/CWC15/RBM22/SLU7/MAGOH/LSM3/NCBP2/SRSF2/SNRPE/CTNNBL1/RBM5/PPP1R8/SF3B3/RBM48/RBMXL2	52
GO:0016071	mRNA metabolic process	67/605	186/4436	2.56482e-15	2.56482e-15	1.21952e-12	PSIP1/ZCRB1/GEMIN8/LSM4/LSM1/SNRPF/SSB/CRIPT/RNPS1/HSPA8/CDK9/SAP18/SNW1/SNU13/HSF1/NUDT21/CPSF6/PPIH/SNRPB/HNRNPK/SF3A2/TRA2B/PRPF6/SRSF6/THOC5/LSM5/APEX1/ZNF326/DHX9/HNRNPF/SNRPD1/ALYREF/VIM/SRSF7/STRAP/SNRNP70/HNRNPA2B1/PABPN1/TRMT6/EFTUD2/SNRPC/LSM8/NSRP1/RBM8A/DDX39B/S100A10/SNRNP25/CWC15/RBM22/SLU7/PARN/MAGOH/LSM3/NCBP2/SRSF2/SNRPE/TENT2/CTNNBL1/RBM5/PPP1R8/SF3B3/YTHDF2/ALKBH5/RBM48/RBMXL2/…	67
GO:0000375	RNA splicing, via transesterification reactions	40/605	80/4436	3.91212e-15	3.91212e-15	1.21952e-12	PSIP1/ZCRB1/GEMIN8/LSM4/SNRPF/RNPS1/SAP18/SNW1/SNU13/SNRPB/HNRNPK/SF3A2/TRA2B/PRPF6/SRSF6/LSM5/DHX9/SNRPD1/SRSF7/STRAP/SNRNP70/HNRNPA2B1/EFTUD2/SNRPC/LSM8/NSRP1/RBM8A/DDX39B/SNRNP25/CWC15/RBM22/SLU7/MAGOH/LSM3/NCBP2/SRSF2/SNRPE/RBM5/SF3B3/RBMXL2	40
GO:0000377	RNA splicing, via transesterification reactions with bulged adenosine as nucleophile	40/605	80/4436	3.91212e-15	3.91212e-15	1.21952e-12	PSIP1/ZCRB1/GEMIN8/LSM4/SNRPF/RNPS1/SAP18/SNW1/SNU13/SNRPB/HNRNPK/SF3A2/TRA2B/PRPF6/SRSF6/LSM5/DHX9/SNRPD1/SRSF7/STRAP/SNRNP70/HNRNPA2B1/EFTUD2/SNRPC/LSM8/NSRP1/RBM8A/DDX39B/SNRNP25/CWC15/RBM22/SLU7/MAGOH/LSM3/NCBP2/SRSF2/SNRPE/RBM5/SF3B3/RBMXL2	40
GO:0000398	mRNA splicing, via spliceosome	40/605	80/4436	3.91212e-15	3.91212e-15	1.21952e-12	PSIP1/ZCRB1/GEMIN8/LSM4/SNRPF/RNPS1/SAP18/SNW1/SNU13/SNRPB/HNRNPK/SF3A2/TRA2B/PRPF6/SRSF6/LSM5/DHX9/SNRPD1/SRSF7/STRAP/SNRNP70/HNRNPA2B1/EFTUD2/SNRPC/LSM8/NSRP1/RBM8A/DDX39B/SNRNP25/CWC15/RBM22/SLU7/MAGOH/LSM3/NCBP2/SRSF2/SNRPE/RBM5/SF3B3/RBMXL2	40
GO:0022613	ribonucleoprotein complex biogenesis	54/605	139/4436	4.24086e-14	4.24086e-14	1.15675e-11	PSIP1/EIF3J/RPS15/RPL24/MRPS2/GEMIN8/RPS16/DDX27/RPL27/EIF3CL/SNRPF/EIF3M/RPS13/PNO1/NOP56/FCF1/EIF3K/BRIX1/SNU13/GTPBP10/RPS17/KRR1/POP5/NUDT21/CPSF6/SNRPB/SF3A2/SRSF6/EIF3B/RPS24/USP16/DHX9/DIMT1/SNRPD1/SIRT7/STRAP/RPS23/RPP30/SNRPC/RPS15A/MRTO4/DDX39B/NOL11/EIF3L/SLU7/DHX30/NGRN/SNRPE/IMP4/RBM5/PWP1/NGDN/YTHDF2/TAF9	54
GO:0022618	protein-RNA complex assembly	27/605	54/4436	1.32309e-10	1.32309e-10	3.20792e-08	PSIP1/EIF3J/RPL24/GEMIN8/EIF3CL/SNRPF/EIF3M/EIF3K/SNU13/NUDT21/CPSF6/SNRPB/SF3A2/SRSF6/EIF3B/DHX9/SNRPD1/STRAP/SNRPC/MRTO4/DDX39B/EIF3L/SLU7/DHX30/SNRPE/RBM5/TAF9	27
GO:0071826	protein-RNA complex organization	27/605	56/4436	3.82983e-10	3.82983e-10	8.3571e-08	PSIP1/EIF3J/RPL24/GEMIN8/EIF3CL/SNRPF/EIF3M/EIF3K/SNU13/NUDT21/CPSF6/SNRPB/SF3A2/SRSF6/EIF3B/DHX9/SNRPD1/STRAP/SNRPC/MRTO4/DDX39B/EIF3L/SLU7/DHX30/SNRPE/RBM5/TAF9	27
GO:0006412	translation	67/605	247/4436	5.76446e-09	5.76446e-09	1.14351e-06	RPL14/RACK1/EIF3J/RPS15/RPL24/MRPS2/MRPS15/RPS16/RPL19/AARSD1/RPL27/EIF3CL/MRPS6/EIF3M/RPS13/MRPL32/RPS3/RSL24D1/MRPL15/EIF3K/MRPS18B/MRPL13/AIMP2/RPL6/RPS17/EIF3B/RPS24/RARS1/RPL23A/DHX9/MRPS23/VIM/MRPL52/RPL10A/EIF2B3/MRPS25/RPS23/IMPACT/EFTUD2/EEF1A1/MRPL30/GAPDH/RPS15A/MRPL51/RBM8A/NDUFA7/RPS26/MRPS22/RPL27A/EIF2B2/EEF2/PTCD3/EIF3L/DNAJC3/NGRN/MAGOH/NCBP2/EIF4A2/MRPL43/NPM1/MRPL20/MRPS35/RPL2…	67
GO:0043043	peptide biosynthetic process	68/605	254/4436	7.9424e-09	7.9424e-09	1.44426e-06	RPL14/RACK1/EIF3J/RPS15/RPL24/MRPS2/MRPS15/RPS16/RPL19/AARSD1/RPL27/EIF3CL/MRPS6/EIF3M/RPS13/MRPL32/RPS3/RSL24D1/MRPL15/EIF3K/MRPS18B/MRPL13/AIMP2/RPL6/RPS17/EIF3B/RPS24/RARS1/RPL23A/DHX9/MRPS23/VIM/MRPL52/RPL10A/EIF2B3/MRPS25/RPS23/IMPACT/EFTUD2/EEF1A1/MRPL30/GAPDH/RPS15A/MRPL51/RBM8A/NDUFA7/GCLM/RPS26/MRPS22/RPL27A/EIF2B2/EEF2/PTCD3/EIF3L/DNAJC3/NGRN/MAGOH/NCBP2/EIF4A2/MRPL43/NPM1/MRPL20/MRPS35…	68
GO:0051168	nuclear export	17/605	31/4436	6.52032e-08	6.52032e-08	1.06007e-05	PARK7/RPS15/SSB/FYTTD1/NUTF2/HSPA9/CPSF6/DHX9/ALYREF/YWHAE/SIRT7/HNRNPA2B1/DDX39B/RBM22/NCBP2/LSG1/ALKBH5	17
GO:0006518	peptide metabolic process	71/605	283/4436	6.80122e-08	6.80122e-08	1.06007e-05	RPL14/RACK1/EIF3J/RPS15/RPL24/MRPS2/MRPS15/RPS16/RPL19/AARSD1/RPL27/EIF3CL/MRPS6/EIF3M/RPS13/MRPL32/RPS3/RSL24D1/MRPL15/PAM/EIF3K/MRPS18B/MRPL13/AIMP2/RPL6/RPS17/SEC11A/EIF3B/RPS24/RARS1/RPL23A/DHX9/MRPS23/VIM/MRPL52/RPL10A/EIF2B3/MRPS25/RPS23/IMPACT/EFTUD2/EEF1A1/MRPL30/GAPDH/RPS15A/MRPL51/RBM8A/NDUFA7/GCLM/RPS26/MRPS22/RPL27A/EIF2B2/EEF2/PTCD3/EIF3L/DNAJC3/NGRN/MAGOH/NCBP2/EIF4A2/MRPL43/NPM1/AD…	71
GO:0043604	amide biosynthetic process	70/605	279/4436	8.48452e-08	8.48452e-08	1.23427e-05	RPL14/RACK1/EIF3J/RPS15/RPL24/MRPS2/MRPS15/RPS16/RPL19/AARSD1/RPL27/EIF3CL/MRPS6/EIF3M/RPS13/MRPL32/RPS3/RSL24D1/MRPL15/PAM/EIF3K/MRPS18B/MRPL13/AIMP2/RPL6/RPS17/EIF3B/RPS24/RARS1/RPL23A/DHX9/MRPS23/VIM/MRPL52/RPL10A/EIF2B3/MRPS25/RPS23/IMPACT/EFTUD2/EEF1A1/MRPL30/GAPDH/RPS15A/MRPL51/RBM8A/NDUFA7/GCLM/RPS26/MRPS22/RPL27A/EIF2B2/EEF2/PTCD3/EIF3L/DNAJC3/NGRN/MAGOH/NCBP2/EIF4A2/MRPL43/NPM1/MRPL20/MR…	70
GO:0043484	regulation of RNA splicing	17/605	33/4436	2.19573e-07	2.19573e-07	2.99457e-05	RNPS1/SAP18/SNW1/HNRNPK/TRA2B/SRSF6/ZNF326/HNRNPF/SRSF7/SNRNP70/NSRP1/RBM8A/RBM22/MAGOH/SRSF2/RBM5/RBMXL2	17
GO:1901566	organonitrogen compound biosynthetic process	103/605	476/4436	2.55946e-07	2.55946e-07	3.26839e-05	RPL14/RACK1/PARK7/EIF3J/RPS15/RPL24/MRPS2/MRPS15/RPS16/RPL19/AARSD1/RPL27/EIF3CL/SAT1/MRPS6/EIF3M/GOLGA7/OAZ1/RPS13/MRPL32/QDPR/RPS3/RSL24D1/MRPL15/ALDH2/ATP5F1C/PAM/EIF3K/MRPS18B/FABP5/MRPL13/ITM2B/AIMP2/RPL6/RPS17/ZDHHC16/EIF3B/RPS24/RARS1/ATIC/RPL23A/ADSS2/DHX9/MRPS23/NMNAT1/CLTC/VIM/MRPL52/RPL10A/EIF2B3/UCK1/PYCR3/MRPS25/RPS23/IMPACT/EFTUD2/EEF1A1/MRPL30/TYMS/GAPDH/RPS15A/DHFR/MRPL51/RBM8A/ND…	103
GO:0050684	regulation of mRNA processing	16/605	30/4436	2.69606e-07	2.69606e-07	3.26839e-05	RNPS1/CDK9/SAP18/SNW1/HNRNPK/TRA2B/SRSF6/DHX9/SRSF7/NSRP1/RBM8A/MAGOH/NCBP2/SRSF2/RBM5/RBMXL2	16
GO:0000380	alternative mRNA splicing, via spliceosome	13/605	21/4436	3.56104e-07	3.56104e-07	3.93705e-05	RNPS1/SAP18/TRA2B/SRSF6/DHX9/STRAP/NSRP1/RBM8A/SLU7/MAGOH/SRSF2/RBM5/RBMXL2	13
GO:0006403	RNA localization	19/605	41/4436	3.60849e-07	3.60849e-07	3.93705e-05	SSB/CCT2/FYTTD1/NUTF2/HSF1/CPSF6/PRPF6/DHX9/ALYREF/SRSF7/PIH1D1/SEH1L/HNRNPA2B1/RBM8A/DDX39B/MAGOH/NCBP2/SEC13/ALKBH5	19
GO:0042254	ribosome biogenesis	31/605	94/4436	1.02351e-06	1.02351e-06	0.000103531	RPS15/RPL24/MRPS2/RPS16/DDX27/RPL27/RPS13/PNO1/NOP56/FCF1/BRIX1/SNU13/GTPBP10/RPS17/KRR1/POP5/RPS24/USP16/DIMT1/SIRT7/RPS23/RPP30/RPS15A/MRTO4/NOL11/DHX30/NGRN/IMP4/PWP1/NGDN/YTHDF2	31
GO:0065003	protein-containing complex assembly	87/605	394/4436	1.0438e-06	1.0438e-06	0.000103531	RACK1/PARK7/COX7A2L/PSIP1/RDX/EIF3J/SSBP1/RPL24/GEMIN8/RHOA/CDC42/PPID/ARPC4/EIF3CL/CTNNBIP1/NAP1L4/SNRPF/EIF3M/NDUFA8/CCT2/HP1BP3/NDUFA9/RPS3/RAP1B/EIF3K/CHCHD4/CRYZ/SNU13/HSF1/ASF1A/AIMP2/NDUFS3/NUDT21/CPSF6/SNRPB/SF3A2/SRSF6/NDUFAB1/EIF3B/STOML2/USP16/NDUFS5/SUGT1/DHX9/PPP2CA/SNRPD1/CENPH/HMGB1/MTPN/CLTC/ANKRA2/COPS7B/BRD2/STRAP/CLTA/PIH1D1/NDUFB10/SLC25A33/MAPRE1/DRG1/NDUFB5/TMEM70/SNRPC/ARPC…	87
GO:0048024	regulation of mRNA splicing, via spliceosome	13/605	23/4436	1.53747e-06	1.53747e-06	0.000145866	RNPS1/SAP18/SNW1/HNRNPK/TRA2B/SRSF6/SRSF7/NSRP1/RBM8A/MAGOH/SRSF2/RBM5/RBMXL2	13
GO:0015931	nucleobase-containing compound transport	22/605	57/4436	2.05652e-06	2.05652e-06	0.000180238	SLC25A6/SSB/SLC25A5/FYTTD1/NUTF2/SLC35B1/HSF1/CPSF6/DHX9/ALYREF/SRSF7/SLC25A33/SEH1L/HNRNPA2B1/RBM8A/DDX39B/SLC25A26/MAGOH/NCBP2/SLC25A31/SEC13/ALKBH5	22
GO:0000280	nuclear division	28/605	83/4436	2.06495e-06	2.06495e-06	0.000180238	ANAPC15/RPL24/ASZ1/RHOA/CDC42/C3H1orf146/BANF1/DMRT1/MND1/NSMCE2/CENPS/NSFL1C/USP16/SIRT7/SEH1L/MAPRE1/DRG1/SPAST/NUDC/LCMT1/ABRAXAS2/SLC25A31/BCCIP/ROCK1/SPATA22/SMC1A/NUSAP1/TPX2	28
GO:0000381	regulation of alternative mRNA splicing, via spliceosome	10/605	15/4436	3.27092e-06	3.27092e-06	0.000274519	RNPS1/SAP18/TRA2B/SRSF6/NSRP1/RBM8A/MAGOH/SRSF2/RBM5/RBMXL2	10
GO:0051276	chromosome organization	34/605	114/4436	4.11199e-06	4.11199e-06	0.00033003	ANAPC15/RHOA/MCM7/C3H1orf146/HMGB2/CCT2/RFC3/TERF2IP/MCM5/PCNA/CCT6A/NAA50/NSMCE2/CCT7/ERCC1/SUGT1/DHX9/CENPH/MAPK1/HMGB1/SIRT7/SEH1L/MAPRE1/DRG1/NUDC/LCMT1/UCHL5/ABRAXAS2/DHX30/BCCIP/SPATA22/MCMBP/SMC1A/TPX2	34
GO:0048285	organelle fission	30/605	95/4436	4.23483e-06	4.23483e-06	0.00033003	ANAPC15/RPL24/ASZ1/RHOA/CDC42/C3H1orf146/BANF1/DMRT1/MND1/NSMCE2/CENPS/NSFL1C/PEX19/USP16/SIRT7/SEH1L/MAPRE1/DRG1/SPAST/NUDC/LCMT1/ABRAXAS2/SLC25A31/BCCIP/ROCK1/VPS35/SPATA22/SMC1A/NUSAP1/TPX2	30
GO:0050657	nucleic acid transport	16/605	36/4436	6.09332e-06	6.09332e-06	0.000428912	SSB/FYTTD1/NUTF2/HSF1/CPSF6/DHX9/ALYREF/SRSF7/SEH1L/HNRNPA2B1/RBM8A/DDX39B/MAGOH/NCBP2/SEC13/ALKBH5	16
GO:0050658	RNA transport	16/605	36/4436	6.09332e-06	6.09332e-06	0.000428912	SSB/FYTTD1/NUTF2/HSF1/CPSF6/DHX9/ALYREF/SRSF7/SEH1L/HNRNPA2B1/RBM8A/DDX39B/MAGOH/NCBP2/SEC13/ALKBH5	16
GO:0051236	establishment of RNA localization	16/605	36/4436	6.09332e-06	6.09332e-06	0.000428912	SSB/FYTTD1/NUTF2/HSF1/CPSF6/DHX9/ALYREF/SRSF7/SEH1L/HNRNPA2B1/RBM8A/DDX39B/MAGOH/NCBP2/SEC13/ALKBH5	16
GO:0140014	mitotic nuclear division	21/605	59/4436	1.55513e-05	1.55513e-05	0.00104608	ANAPC15/RPL24/RHOA/CDC42/BANF1/DMRT1/NSMCE2/NSFL1C/USP16/SIRT7/SEH1L/MAPRE1/DRG1/SPAST/NUDC/LCMT1/ABRAXAS2/BCCIP/SMC1A/NUSAP1/TPX2	21
GO:0051028	mRNA transport	13/605	27/4436	1.59138e-05	1.59138e-05	0.00104608	FYTTD1/NUTF2/HSF1/DHX9/SRSF7/SEH1L/HNRNPA2B1/RBM8A/DDX39B/MAGOH/NCBP2/SEC13/ALKBH5	13
GO:0006405	RNA export from nucleus	9/605	14/4436	1.62992e-05	1.62992e-05	0.00104608	SSB/FYTTD1/CPSF6/DHX9/ALYREF/HNRNPA2B1/DDX39B/NCBP2/ALKBH5	9
GO:0007059	chromosome segregation	24/605	75/4436	3.04612e-05	3.04612e-05	0.00189913	ANAPC15/RHOA/CDC42/C3H1orf146/SLC25A5/SKA1/RPS3/NSMCE2/CSNK2A1/BUB3/SIRT7/SEH1L/MAPRE1/DRG1/NUDC/LCMT1/ABRAXAS2/CSNK2A2/BCCIP/SMARCAD1/SPATA22/SMC1A/TUBB/TPX2	24
GO:0009057	macromolecule catabolic process	63/605	287/4436	4.55688e-05	4.55688e-05	0.00276211	UCHL1/RACK1/HSP90AB1/PARK7/LAPTM4B/RDX/BNIP3L/PHB1/PSMC6/PSMB7/LSM4/LSM1/UBXN1/ELOC/SSB/OAZ1/DCAF12/RNPS1/HSPA8/SKP1/PSMB1/PSMB3/DDRGK1/APEX1/CSNK2A1/PSMA4/DHX9/ABHD10/VIM/FOXO1/GABARAPL2/PSMD2/PSMC2/PSMA7/PSMA5/RBM8A/ZNRF1/UCHL5/RNF168/USP14/PARN/PSMA1/MAGOH/NCBP2/PSMC5/TENT2/RNF146/ADAM10/FBXO9/CRBN/VPS35/PSMD11/RPL23/SF3B3/KCTD13/DDB1/PSMD3/YTHDF2/SOCS5/HBS1L/TAF9/SPOP/ODC1	63
GO:1903311	regulation of mRNA metabolic process	19/605	54/4436	4.75685e-05	4.75685e-05	0.00280539	RNPS1/CDK9/SAP18/SNW1/HNRNPK/TRA2B/SRSF6/APEX1/DHX9/VIM/SRSF7/NSRP1/RBM8A/MAGOH/NCBP2/SRSF2/RBM5/YTHDF2/RBMXL2	19
GO:0042176	regulation of protein catabolic process	23/605	73/4436	5.86477e-05	5.86477e-05	0.00336778	RACK1/HSP90AB1/PARK7/LAPTM4B/RDX/PHB1/PSMC6/UBXN1/OAZ1/DDRGK1/CSNK2A1/FOXO1/GABARAPL2/PSMD2/PSMC2/UCHL5/PSMC5/VPS35/SF3B3/PSMD3/SOCS5/TAF9/ODC1	23
GO:0043603	amide metabolic process	73/605	349/4436	6.15234e-05	6.15234e-05	0.00340713	RPL14/RACK1/EIF3J/RPS15/RPL24/MRPS2/MRPS15/RPS16/RPL19/AARSD1/RPL27/EIF3CL/MRPS6/EIF3M/RPS13/MRPL32/RPS3/RSL24D1/MRPL15/PAM/EIF3K/MRPS18B/MRPL13/AIMP2/RPL6/RPS17/SEC11A/EIF3B/RPS24/RARS1/RPL23A/DHX9/MRPS23/VIM/MRPL52/RPL10A/EIF2B3/MRPS25/RPS23/IMPACT/EFTUD2/EEF1A1/MRPL30/GAPDH/RPS15A/MRPL51/RBM8A/NDUFA7/GCLM/RPS26/MRPS22/RPL27A/EIF2B2/EEF2/PTCD3/EIF3L/DNAJC3/NGRN/MAGOH/NCBP2/NAGK/EIF4A2/MRPL43/NP…	73
GO:0051052	regulation of DNA metabolic process	25/605	83/4436	6.53189e-05	6.53189e-05	0.00340713	SMC3/PARP1/SSBP1/CCT2/RFC3/TERF2IP/CDK9/RPS3/PCNA/USP37/CCT6A/HSF1/CCT7/ERCC1/DHX9/MIS18A/MAPK1/HMGB1/SIRT7/WDR48/ACTR2/UCHL5/RNF168/NPM1/POLE3	25
GO:0002181	cytoplasmic translation	15/605	38/4436	6.55787e-05	6.55787e-05	0.00340713	EIF3J/RPL24/RPL19/EIF3CL/EIF3M/EIF3K/RPL6/EIF3B/DHX9/RPL10A/RPS23/IMPACT/RPS26/EIF3L/YTHDF2	15
GO:0042274	ribosomal small subunit biogenesis	15/605	38/4436	6.55787e-05	6.55787e-05	0.00340713	RPS16/RPS13/PNO1/NOP56/FCF1/SNU13/RPS17/KRR1/RPS24/DIMT1/RPS23/RPS15A/NOL11/IMP4/NGDN	15
GO:0006913	nucleocytoplasmic transport	20/605	60/4436	7.3159e-05	7.3159e-05	0.0036282	PARK7/RPS15/ANP32B/SSB/FYTTD1/NUTF2/HSPA9/CPSF6/DHX9/ALYREF/YWHAE/SIRT7/HNRNPA2B1/UFM1/DDX39B/RBM22/NCBP2/PPP3R1/LSG1/ALKBH5	20
GO:0051169	nuclear transport	20/605	60/4436	7.3159e-05	7.3159e-05	0.0036282	PARK7/RPS15/ANP32B/SSB/FYTTD1/NUTF2/HSPA9/CPSF6/DHX9/ALYREF/YWHAE/SIRT7/HNRNPA2B1/UFM1/DDX39B/RBM22/NCBP2/PPP3R1/LSG1/ALKBH5	20
GO:0006413	translational initiation	15/605	39/4436	9.33745e-05	9.33745e-05	0.00446236	EIF3J/EIF3CL/EIF3M/EIF3K/EIF3B/EIF2B3/IMPACT/EIF2B2/EIF3L/DNAJC3/NCBP2/EIF4A2/NPM1/YTHDF2/EIF2S3	15
GO:0030163	protein catabolic process	48/605	207/4436	9.40691e-05	9.40691e-05	0.00446236	UCHL1/RACK1/HSP90AB1/PARK7/LAPTM4B/RDX/BNIP3L/PHB1/PSMC6/PSMB7/UBXN1/OAZ1/DCAF12/HSPA8/SKP1/PSMB1/PSMB3/DDRGK1/CSNK2A1/PSMA4/ABHD10/FOXO1/GABARAPL2/PSMD2/PSMC2/PSMA7/PSMA5/ZNRF1/UCHL5/RNF168/USP14/PSMA1/PSMC5/RNF146/ADAM10/FBXO9/CRBN/VPS35/PSMD11/RPL23/SF3B3/KCTD13/DDB1/PSMD3/SOCS5/TAF9/SPOP/ODC1	48
GO:0010638	positive regulation of organelle organization	28/605	104/4436	0.000213878	0.000213878	0.00992989	DSTN/SSBP1/PDCD5/RHOA/CDC42/DMRT1/CCT2/SLC25A5/RPS3/CCT6A/FAM162A/NSMCE2/CCT7/ERCC1/MAPK1/MAPRE1/DRG1/PLD6/ARPC2/SPAST/TMED9/S100A10/UCHL5/CFL2/VPS35/PFDN2/SNX4/NUSAP1	28
GO:0061077	chaperone-mediated protein folding	9/605	18/4436	0.000237211	0.000237211	0.0107837	FKBP4/PDCD5/PPID/CCT2/CCT6A/CCT7/PEX19/CHORDC1/HSPH1	9
GO:0033365	protein localization to organelle	45/605	201/4436	0.000365085	0.000365085	0.0162582	TMEM147/PARK7/SUMO3/PDCD5/LAMTOR4/SEC61G/SSB/CCT2/CRIPT/SEC61A1/TERF2IP/HSPA8/CDK9/NUTF2/EMC3/SKP1/SRP14/CCT6A/MFSD1/CHCHD4/CCT7/WDR83OS/DDRGK1/NSFL1C/PEX19/DHX9/GDI2/BUB3/YWHAE/ARL1/TMEM98/MAPRE1/CNEP1R1/GABARAPL2/UFM1/LAMTOR5/RBM22/VRK1/RAB6B/ADAM10/VPS35/EMC4/VAPA/PPP3R1/SRPRA	45
GO:0051321	meiotic cell cycle	17/605	53/4436	0.000424577	0.000424577	0.0185294	RBBP8/SMC3/ASZ1/C3H1orf146/FKBP6/DMRT1/MND1/CENPS/PPP2CA/BUB3/SIRT7/PLD6/SLC25A31/ROCK1/SPATA22/SMC1A/YTHDF2	17
GO:0007049	cell cycle	76/605	390/4436	0.000473076	0.000473076	0.0202412	RBBP8/RACK1/HSP90AB1/SMC3/ANAPC15/RPL24/ASZ1/TADA2A/RHOA/CDC42/MCM7/C3H1orf146/FKBP6/BANF1/DMRT1/SLC25A5/MCM5/SKA1/CDK9/ANAPC16/RPS3/PCNA/USP37/NAA50/MND1/HSF1/NSMCE2/CENPS/NSFL1C/USP16/CSNK2A1/PPP2CA/ERH/BUB3/MAPK1/PMP22/CHORDC1/CLTC/ANAPC13/SIRT7/CLTA/SEH1L/MAPRE1/CCND2/DRG1/PLD6/SPAST/KLHL13/DDX39B/E2F6/CDK4/NUDC/PPP1CA/LCMT1/UCHL5/ABRAXAS2/CSNK2A2/SLC25A31/VRK1/BCCIP/TADA3/NPM1/ROCK1/SMARCAD1…	76
GO:0006259	DNA metabolic process	49/605	227/4436	0.000499053	0.000499053	0.0209421	RBBP8/PARK7/SMC3/MGMT/PHB1/PARP1/SSBP1/DNMT1/MCM7/C3H1orf146/HMGB2/CCT2/RFC3/REXO2/TERF2IP/CDK9/RPS3/PCNA/USP37/CCT6A/MND1/HSF1/NSMCE2/ASF1A/CCT7/CENPS/DTD1/ERCC1/CNBP/APEX1/DHX9/MIS18A/MAPK1/HMGB1/ORC2/SIRT7/WDR48/RBBP7/ACTR2/UCHL5/RNF168/RAD23B/BCCIP/NPM1/SMARCAD1/SPATA22/MCMBP/SMC1A/POLE3	49
GO:1904263	positive regulation of TORC1 signaling	8/605	16/4436	0.000536221	0.000536221	0.0219354	LAMTOR3/LAMTOR4/PIH1D1/SEH1L/LAMTOR5/LAMTOR1/RHEB/SEC13	8
GO:0098813	nuclear chromosome segregation	17/605	54/4436	0.00054283	0.00054283	0.0219354	ANAPC15/RHOA/CDC42/C3H1orf146/NSMCE2/BUB3/SIRT7/SEH1L/MAPRE1/DRG1/NUDC/LCMT1/ABRAXAS2/BCCIP/SPATA22/SMC1A/TPX2	17
GO:0022402	cell cycle process	52/605	247/4436	0.000632892	0.000632892	0.0251098	ANAPC15/RPL24/ASZ1/RHOA/CDC42/C3H1orf146/BANF1/DMRT1/SLC25A5/SKA1/RPS3/PCNA/USP37/NAA50/MND1/NSMCE2/CENPS/NSFL1C/USP16/CSNK2A1/PPP2CA/BUB3/CHORDC1/CLTC/SIRT7/SEH1L/MAPRE1/CCND2/DRG1/SPAST/KLHL13/DDX39B/E2F6/CDK4/NUDC/LCMT1/ABRAXAS2/CSNK2A2/SLC25A31/BCCIP/NPM1/ROCK1/SMARCAD1/SPATA22/RPL23/MCMBP/SMC1A/NUSAP1/YTHDF2/TUBB/TPX2/ANXA11	52
GO:0046907	intracellular transport	62/605	308/4436	0.000679797	0.000679797	0.0264197	YWHAB/PARK7/LAPTM4B/VPS29/RPS15/PDCD5/CDC42/BORCS5/ANP32B/STEEP1/SEC61G/SSB/OAZ1/SLC25A5/FYTTD1/SEC61A1/HSPA8/NUTF2/SRP14/SAR1A/SNX5/CHCHD4/HSPA9/VAMP3/CNIH4/CPSF6/PEX19/DHX9/MAPK1/ALYREF/YWHAE/CLTC/ARL1/SIRT7/CLTA/COPB1/HNRNPA2B1/UFM1/M6PR/LAMTOR1/SPAST/DDX39B/VPS26A/RBM22/SLU7/NCBP2/SNX8/COPG1/SLC25A31/AP1S2/SEC13/ATP6AP1/VPS35/PLEKHA8/PPP3R1/SNX4/RAB7A/LSG1/ALKBH5/SRPRA/TMEM14C/AP2M1	62
GO:1903312	negative regulation of mRNA metabolic process	7/605	13/4436	0.000690124	0.000690124	0.0264197	RNPS1/SAP18/HNRNPK/SRSF6/DHX9/SRSF7/RBMXL2	7
GO:0033043	regulation of organelle organization	47/605	219/4436	0.000742718	0.000742718	0.0279429	DSTN/LAPTM4B/RDX/FKBP4/ANAPC15/SSBP1/PDCD5/RHOA/CDC42/ACTG1/DMRT1/CCT2/CRIPT/SLC25A5/TERF2IP/SKA1/PRELID1/RPS3/CCT6A/FAM162A/NSMCE2/CCT7/ERCC1/GDI2/MAPK1/MTPN/CLTC/SIRT7/MAPRE1/DRG1/PLD6/ARPC2/SPAST/TMED9/S100A10/LCMT1/UCHL5/NPM1/ROCK1/CFL2/ARFGEF1/VPS35/PHF23/PFDN2/SNX4/NUSAP1/TPX2	47
GO:0051301	cell division	40/605	179/4436	0.000801211	0.000801211	0.0294501	IGF2/RBBP8/RACK1/SMC3/ANAPC15/TADA2A/RHOA/CDC42/SKA1/ANAPC16/RPS3/USP37/NSMCE2/CENPS/USP16/MIS18A/BUB3/CLTC/ANAPC13/CLTA/SEH1L/MAPRE1/CCND2/SPAST/SYCP3/KLHL13/CDK4/NUDC/PPP1CA/PMF1/ABRAXAS2/VRK1/TADA3/ROCK1/MCMBP/SMC1A/YTHDF2/IST1/TPX2/ANXA11	40
GO:0000245	spliceosomal complex assembly	6/605	10/4436	0.000809771	0.000809771	0.0294501	PSIP1/SF3A2/SRSF6/DDX39B/SLU7/RBM5	6
GO:0006457	protein folding	14/605	42/4436	0.000881396	0.000881396	0.0314319	FKBP4/PDCD5/PPID/FKBP6/CCT2/CCT6A/CHCHD4/CCT7/WDR83OS/PEX19/CHORDC1/VBP1/HSPH1/GRPEL1	14
GO:0002183	cytoplasmic translational initiation	8/605	17/4436	0.000893072	0.000893072	0.0314319	EIF3J/EIF3CL/EIF3M/EIF3K/EIF3B/IMPACT/EIF3L/YTHDF2	8
GO:0006120	mitochondrial electron transport, NADH to ubiquinone	7/605	14/4436	0.0012192	0.0012192	0.0422288	PARK7/NDUFA8/NDUFS3/NDUFAB1/NDUFA7/NDUFS1/NDUFS2	7
GO:0000956	nuclear-transcribed mRNA catabolic process	11/605	30/4436	0.00129208	0.00129208	0.0440539	LSM4/LSM1/SSB/RNPS1/DHX9/RBM8A/PARN/MAGOH/NCBP2/TENT2/HBS1L	11
GO:0006282	regulation of DNA repair	13/605	39/4436	0.00133964	0.00133964	0.0449728	PARP1/TERF2IP/CDK9/RPS3/PCNA/HSF1/DHX9/HMGB1/SIRT7/WDR48/ACTR2/UCHL5/RNF168	13
GO:0001732	formation of cytoplasmic translation initiation complex	6/605	11/4436	0.00157721	0.00157721	0.0521459	EIF3J/EIF3CL/EIF3M/EIF3K/EIF3B/EIF3L	6
GO:0051054	positive regulation of DNA metabolic process	16/605	54/4436	0.00162527	0.00162527	0.0529331	PARP1/SSBP1/CCT2/RFC3/RPS3/PCNA/CCT6A/CCT7/ERCC1/DHX9/MAPK1/HMGB1/WDR48/ACTR2/UCHL5/RNF168	16
GO:0032204	regulation of telomere maintenance	7/605	15/4436	0.00201987	0.00201987	0.0648171	CCT2/TERF2IP/CCT6A/CCT7/ERCC1/MAPK1/UCHL5	7
GO:0032008	positive regulation of TOR signaling	8/605	19/4436	0.00216032	0.00216032	0.0683196	LAMTOR3/LAMTOR4/PIH1D1/SEH1L/LAMTOR5/LAMTOR1/RHEB/SEC13	8
GO:0009894	regulation of catabolic process	40/605	189/4436	0.00239083	0.00239083	0.0745292	RACK1/HSP90AB1/PARK7/LAPTM4B/RDX/PHB1/PSMC6/UBXN1/OAZ1/SLC25A5/DCAF12/ITGB1/RARRES2/DDRGK1/APEX1/CSNK2A1/DHX9/PPP2CA/TMEM59/HMGB1/VIM/FOXO1/GABARAPL2/PSMD2/PSMC2/PAFAH1B2/UCHL5/PSMC5/TENT2/VPS35/RPL23/PHF23/SF3B3/SNX4/PSMD3/YTHDF2/ATG101/SOCS5/TAF9/ODC1	40
GO:0009060	aerobic respiration	17/605	62/4436	0.00296225	0.00296225	0.0898534	PARK7/COX7A2L/RHOA/SDHB/MDH2/NDUFA8/SDHC/ATP5F1C/SDHA/NDUFS3/NDUFAB1/SLC25A33/NDUFA7/ACO2/NDUFS1/ACLY/NDUFS2	17
GO:0016072	rRNA metabolic process	14/605	47/4436	0.00296477	0.00296477	0.0898534	RPS15/DDX27/RPL27/FCF1/BRIX1/KRR1/POP5/DIMT1/SIRT7/PIH1D1/RPP30/NOL11/PWP1/YTHDF2	14
GO:0034728	nucleosome organization	8/605	20/4436	0.00317714	0.00317714	0.0949705	NAP1L4/HP1BP3/ASF1A/SMARCD2/HMGB1/BRD2/TSPYL1/POLE3	8
GO:0006511	ubiquitin-dependent protein catabolic process	28/605	123/4436	0.00358853	0.00358853	0.105818	UCHL1/RACK1/HSP90AB1/PARK7/UBXN1/DCAF12/SKP1/PSMB3/PSMA4/PSMC2/PSMA7/PSMA5/ZNRF1/UCHL5/RNF168/USP14/PSMA1/PSMC5/RNF146/FBXO9/CRBN/PSMD11/RPL23/KCTD13/DDB1/SOCS5/TAF9/SPOP	28
GO:0032543	mitochondrial translation	14/605	48/4436	0.00367443	0.00367443	0.106907	MRPS2/MRPS15/MRPS6/MRPS18B/MRPS23/MRPL52/MRPS25/MRPL51/NDUFA7/MRPS22/PTCD3/NGRN/MRPL43/MRPS35	14
GO:0019941	modification-dependent protein catabolic process	28/605	124/4436	0.00405417	0.00405417	0.114326	UCHL1/RACK1/HSP90AB1/PARK7/UBXN1/DCAF12/SKP1/PSMB3/PSMA4/PSMC2/PSMA7/PSMA5/ZNRF1/UCHL5/RNF168/USP14/PSMA1/PSMC5/RNF146/FBXO9/CRBN/PSMD11/RPL23/KCTD13/DDB1/SOCS5/TAF9/SPOP	28
GO:0043632	modification-dependent macromolecule catabolic process	28/605	124/4436	0.00405417	0.00405417	0.114326	UCHL1/RACK1/HSP90AB1/PARK7/UBXN1/DCAF12/SKP1/PSMB3/PSMA4/PSMC2/PSMA7/PSMA5/ZNRF1/UCHL5/RNF168/USP14/PSMA1/PSMC5/RNF146/FBXO9/CRBN/PSMD11/RPL23/KCTD13/DDB1/SOCS5/TAF9/SPOP	28
GO:0042177	negative regulation of protein catabolic process	9/605	25/4436	0.0041004	0.0041004	0.114326	HSP90AB1/PARK7/LAPTM4B/PHB1/UBXN1/GABARAPL2/UCHL5/SF3B3/TAF9	9
GO:0071824	protein-DNA complex organization	34/605	159/4436	0.00416825	0.00416825	0.114326	PHB1/DNMT1/NAP1L4/HMGB2/BANF1/HP1BP3/CDK9/C19H17orf49/DNAJC2/SKP1/NAA50/ASF1A/SMARCD2/USP16/GLYR1/SUGT1/CENPH/HMGB1/BRD2/SIRT7/PIH1D1/UCHL5/RNF168/TADA3/TSPYL1/SMARCAD1/RPL23/SMARCD1/ING4/KANSL2/POLE3/COPRS/TAF9/PKN1	34
GO:0034660	ncRNA metabolic process	29/605	130/4436	0.00419139	0.00419139	0.114326	TSN/RPS15/DDX27/AARSD1/RPL27/FKBP6/ELOC/SSB/YRDC/FCF1/BRIX1/KRR1/POP5/DTD1/RARS1/DIMT1/SIRT7/PIH1D1/HNRNPA2B1/FOS/TRMT6/RPP30/NOL11/PARN/TENT2/PWP1/POP4/YTHDF2/DPH3	29
GO:0000070	mitotic sister chromatid segregation	12/605	39/4436	0.00432695	0.00432695	0.115145	ANAPC15/RHOA/NSMCE2/SEH1L/MAPRE1/DRG1/NUDC/LCMT1/ABRAXAS2/BCCIP/SMC1A/TPX2	12
GO:0000819	sister chromatid segregation	12/605	39/4436	0.00432695	0.00432695	0.115145	ANAPC15/RHOA/NSMCE2/SEH1L/MAPRE1/DRG1/NUDC/LCMT1/ABRAXAS2/BCCIP/SMC1A/TPX2	12
GO:0006364	rRNA processing	13/605	44/4436	0.00447372	0.00447372	0.116636	RPS15/DDX27/RPL27/FCF1/BRIX1/KRR1/POP5/DIMT1/SIRT7/RPP30/NOL11/PWP1/YTHDF2	13
GO:0006611	protein export from nucleus	6/605	13/4436	0.00459679	0.00459679	0.116636	PARK7/NUTF2/HSPA9/YWHAE/SIRT7/RBM22	6
GO:0032206	positive regulation of telomere maintenance	6/605	13/4436	0.00459679	0.00459679	0.116636	CCT2/CCT6A/CCT7/ERCC1/MAPK1/UCHL5	6
GO:2000059	negative regulation of ubiquitin-dependent protein catabolic process	6/605	13/4436	0.00459679	0.00459679	0.116636	HSP90AB1/PARK7/UBXN1/UCHL5/RPL23/TAF9	6
GO:0000387	spliceosomal snRNP assembly	7/605	17/4436	0.00477033	0.00477033	0.116959	GEMIN8/SNRPF/SNRPB/SNRPD1/STRAP/SNRPC/SNRPE	7
GO:0006446	regulation of translational initiation	7/605	17/4436	0.00477033	0.00477033	0.116959	EIF3K/EIF3B/IMPACT/DNAJC3/NCBP2/NPM1/YTHDF2	7
GO:0070972	protein localization to endoplasmic reticulum	7/605	17/4436	0.00477033	0.00477033	0.116959	SEC61G/SEC61A1/SRP14/DDRGK1/GABARAPL2/VAPA/SRPRA	7
GO:0006260	DNA replication	17/605	65/4436	0.00504279	0.00504279	0.120645	SMC3/PARP1/SSBP1/MCM7/RFC3/CDK9/PCNA/USP37/ASF1A/CENPS/DTD1/DHX9/ORC2/RBBP7/UCHL5/MCMBP/POLE3	17
GO:0051603	proteolysis involved in protein catabolic process	33/605	155/4436	0.00507585	0.00507585	0.120645	UCHL1/RACK1/HSP90AB1/PARK7/PSMC6/PSMB7/UBXN1/DCAF12/SKP1/PSMB1/PSMB3/DDRGK1/PSMA4/GABARAPL2/PSMC2/PSMA7/PSMA5/ZNRF1/UCHL5/RNF168/USP14/PSMA1/PSMC5/RNF146/FBXO9/CRBN/PSMD11/RPL23/KCTD13/DDB1/SOCS5/TAF9/SPOP	33
GO:1902850	microtubule cytoskeleton organization involved in mitosis	11/605	35/4436	0.00519363	0.00519363	0.120645	RHOA/NSFL1C/CLTC/MAPRE1/DRG1/SPAST/NUDC/ABRAXAS2/BCCIP/SMC1A/TPX2	11
GO:1903047	mitotic cell cycle process	29/605	132/4436	0.00527704	0.00527704	0.120645	ANAPC15/RPL24/RHOA/CDC42/BANF1/DMRT1/PCNA/USP37/NAA50/NSMCE2/NSFL1C/USP16/PPP2CA/CLTC/SIRT7/SEH1L/MAPRE1/CCND2/DRG1/SPAST/E2F6/CDK4/NUDC/LCMT1/ABRAXAS2/BCCIP/SMC1A/NUSAP1/TPX2	29
GO:0045333	cellular respiration	19/605	76/4436	0.00533602	0.00533602	0.120645	PARK7/COX7A2L/RHOA/SDHB/MDH2/NDUFA8/PRELID1/SDHC/ATP5F1C/SDHA/NDUFS3/NDUFAB1/SLC25A33/NDUFA7/ACO2/NDUFS1/ACLY/NDUFS2/NDUFS4	19
GO:0061136	regulation of proteasomal protein catabolic process	12/605	40/4436	0.00543457	0.00543457	0.120645	RACK1/HSP90AB1/PARK7/PSMC6/UBXN1/DDRGK1/GABARAPL2/PSMC2/UCHL5/PSMC5/SOCS5/TAF9	12
GO:1903050	regulation of proteolysis involved in protein catabolic process	13/605	45/4436	0.00552754	0.00552754	0.120645	RACK1/HSP90AB1/PARK7/PSMC6/UBXN1/DDRGK1/GABARAPL2/PSMC2/UCHL5/PSMC5/RPL23/SOCS5/TAF9	13
GO:0000723	telomere maintenance	9/605	26/4436	0.00552882	0.00552882	0.120645	CCT2/TERF2IP/PCNA/CCT6A/NSMCE2/CCT7/ERCC1/MAPK1/UCHL5	9
GO:0007052	mitotic spindle organization	9/605	26/4436	0.00552882	0.00552882	0.120645	RHOA/CLTC/DRG1/SPAST/NUDC/ABRAXAS2/BCCIP/SMC1A/TPX2	9
GO:0032200	telomere organization	9/605	26/4436	0.00552882	0.00552882	0.120645	CCT2/TERF2IP/PCNA/CCT6A/NSMCE2/CCT7/ERCC1/MAPK1/UCHL5	9
GO:0045739	positive regulation of DNA repair	9/605	26/4436	0.00552882	0.00552882	0.120645	PARP1/RPS3/PCNA/DHX9/HMGB1/WDR48/ACTR2/UCHL5/RNF168	9
GO:0051649	establishment of localization in cell	75/605	420/4436	0.00619363	0.00619363	0.133148	YWHAB/PARK7/LAPTM4B/VPS29/RPS15/PDCD5/ATP6V1G1/CDC42/BORCS5/ANP32B/STEEP1/SEC61G/ACTG1/SSB/OAZ1/SLC25A5/FYTTD1/SEC61A1/HSPA8/RAP1B/NUTF2/SRP14/SAR1A/SNX5/CHCHD4/HSPA9/VAMP3/CNIH4/CPSF6/NSFL1C/PEX19/DHX9/BUB3/MAPK1/ALYREF/YWHAE/CLTC/ARL1/SIRT7/CLTA/ATP6V1B2/SEH1L/MAPRE1/COPB1/HNRNPA2B1/UFM1/M6PR/LAMTOR1/GAPDH/SPAST/TMED9/DDX39B/NUDC/VPS26A/ABRAXAS2/RBM22/SLU7/NCBP2/SNX8/COPG1/SLC25A31/AP1S2/SEC13/…	75
GO:0006275	regulation of DNA replication	8/605	22/4436	0.00628485	0.00628485	0.133148	SMC3/SSBP1/RFC3/PCNA/USP37/DHX9/UCHL5/POLE3	8
GO:0019080	viral gene expression	8/605	22/4436	0.00628485	0.00628485	0.133148	SSB/CDK9/SNW1/EIF3B/DHX9/EIF3L/HMOX1/SPCS3	8
GO:0006406	mRNA export from nucleus	5/605	10/4436	0.00647088	0.00647088	0.133439	FYTTD1/HNRNPA2B1/DDX39B/NCBP2/ALKBH5	5
GO:0032435	negative regulation of proteasomal ubiquitin-dependent protein catabolic process	5/605	10/4436	0.00647088	0.00647088	0.133439	HSP90AB1/PARK7/UBXN1/UCHL5/TAF9	5
GO:0140053	mitochondrial gene expression	15/605	56/4436	0.00648204	0.00648204	0.133439	MRPS2/MRPS15/MRPS6/MRPS18B/MRPS23/MRPL52/SLC25A33/MRPS25/MRPL51/NDUFA7/MRPS22/PTCD3/NGRN/MRPL43/MRPS35	15
GO:0010257	NADH dehydrogenase complex assembly	12/605	41/4436	0.00675623	0.00675623	0.135192	NDUFA8/NDUFA9/NDUFS3/NDUFAB1/NDUFS5/NDUFB10/NDUFB5/NDUFA12/NDUFS1/NDUFS2/NDUFS4/NDUFC1	12
GO:0032981	mitochondrial respiratory chain complex I assembly	12/605	41/4436	0.00675623	0.00675623	0.135192	NDUFA8/NDUFA9/NDUFS3/NDUFAB1/NDUFS5/NDUFB10/NDUFB5/NDUFA12/NDUFS1/NDUFS2/NDUFS4/NDUFC1	12
GO:0000278	mitotic cell cycle	33/605	158/4436	0.00688534	0.00688534	0.135192	ANAPC15/RPL24/TADA2A/RHOA/CDC42/BANF1/DMRT1/SKA1/PCNA/USP37/NAA50/HSF1/NSMCE2/NSFL1C/USP16/PPP2CA/CLTC/SIRT7/SEH1L/MAPRE1/CCND2/DRG1/SPAST/E2F6/CDK4/NUDC/LCMT1/ABRAXAS2/BCCIP/TADA3/SMC1A/NUSAP1/TPX2	33
GO:0006334	nucleosome assembly	7/605	18/4436	0.00690378	0.00690378	0.135192	NAP1L4/HP1BP3/ASF1A/HMGB1/BRD2/TSPYL1/POLE3	7
GO:1903051	negative regulation of proteolysis involved in protein catabolic process	7/605	18/4436	0.00690378	0.00690378	0.135192	HSP90AB1/PARK7/UBXN1/GABARAPL2/UCHL5/RPL23/TAF9	7
GO:0010558	negative regulation of macromolecule biosynthetic process	62/605	338/4436	0.00694303	0.00694303	0.135192	IGF2/RACK1/HSP90AB1/PARK7/LAPTM4B/PHB1/PARP1/URI1/TSN/PPID/DNMT1/LSM4/LSM1/CTNNBIP1/HMGB2/FKBP6/ELOC/BANF1/DMRT1/SSB/RNPS1/HSPA8/RPS3/PCNA/SAP18/SNW1/HSF1/ITM2B/HNRNPK/SRSF6/CNBP/APEX1/DHX9/HMGB1/NMNAT1/CLTC/VIM/SIRT7/SRSF7/STRAP/TMEM98/HNRNPA2B1/IMPACT/DRAP1/RBM8A/E2F6/MAF1/RNF168/PARN/MAGOH/NCBP2/PSMC5/TENT2/TADA3/ADAM10/RPL23/MEF2C/POLE3/YTHDF2/RBMXL2/HBS1L/PSPC1	62
GO:1902600	proton transmembrane transport	17/605	67/4436	0.00700088	0.00700088	0.135192	PARK7/NDUFA4/ATP5MC2/ATP6V1G1/ATP5PO/SLC25A5/ATP6V0D1/ATP6V1H/ATP5MC3/ATP5F1C/ATP5F1A/ATP5PB/ATP6V1B2/ATP6V1E1/ATP6V1A/ATP5MC1/ATP6AP1	17
GO:1901799	negative regulation of proteasomal protein catabolic process	6/605	14/4436	0.00712998	0.00712998	0.136477	HSP90AB1/PARK7/UBXN1/GABARAPL2/UCHL5/TAF9	6
GO:0140694	non-membrane-bounded organelle assembly	20/605	84/4436	0.00771721	0.00771721	0.146433	RPL24/MRPS2/RHOA/ACTG1/RPS3/SUGT1/CENPH/DRG1/RPS23/MRTO4/ABRAXAS2/DHX30/NGRN/BCCIP/NPM1/CFL2/SMC1A/YTHDF2/TUBB/TPX2	20
GO:0031333	negative regulation of protein-containing complex assembly	10/605	32/4436	0.00793515	0.00793515	0.14927	RDX/CDC42/CTNNBIP1/HSF1/HMGB1/MTPN/MAPRE1/LCMT1/ARFGEF1/RAF1	10
GO:0006402	mRNA catabolic process	14/605	52/4436	0.0080149	0.0080149	0.149482	LSM4/LSM1/SSB/RNPS1/APEX1/DHX9/VIM/RBM8A/PARN/MAGOH/NCBP2/TENT2/YTHDF2/HBS1L	14
GO:0019646	aerobic electron transport chain	8/605	23/4436	0.00851055	0.00851055	0.156058	PARK7/COX7A2L/NDUFA8/NDUFS3/NDUFAB1/NDUFA7/NDUFS1/NDUFS2	8
GO:0051225	spindle assembly	8/605	23/4436	0.00851055	0.00851055	0.156058	RHOA/RPS3/DRG1/ABRAXAS2/BCCIP/SMC1A/TUBB/TPX2	8
GO:0006974	DNA damage response	38/605	191/4436	0.00895565	0.00895565	0.162851	RBBP8/PARK7/SMC3/MGMT/PARP1/MCM7/TERF2IP/CDK9/RPS3/PCNA/SNW1/OARD1/HSF1/NSMCE2/ASF1A/ZDHHC16/HNRNPK/CENPS/ERCC1/APEX1/DHX9/MAPK1/HMGB1/FOXO1/SIRT7/WDR48/DDX39B/ACTR2/UCHL5/RNF168/RAD23B/VRK1/BCCIP/NPM1/SMARCAD1/SPATA22/SMC1A/DCUN1D5	38
GO:0006325	chromatin organization	31/605	149/4436	0.00917919	0.00917919	0.165537	PHB1/DNMT1/NAP1L4/HMGB2/BANF1/HP1BP3/CDK9/C19H17orf49/DNAJC2/SKP1/NAA50/ASF1A/SMARCD2/USP16/GLYR1/HMGB1/BRD2/SIRT7/PIH1D1/UCHL5/RNF168/TADA3/TSPYL1/SMARCAD1/SMARCD1/ING4/KANSL2/POLE3/COPRS/TAF9/PKN1	31
GO:0031324	negative regulation of cellular metabolic process	74/605	421/4436	0.00966211	0.00966211	0.171567	IGF2/RACK1/HSP90AB1/PARK7/LAPTM4B/PHB1/PARP1/URI1/TSN/RHOA/PPID/DNMT1/LSM4/LSM1/CTNNBIP1/HMGB2/FKBP6/ELOC/BANF1/DMRT1/SSB/TERF2IP/RNPS1/HSPA8/RPS3/PCNA/SAP18/SNW1/HSF1/ITM2B/HNRNPK/SRSF6/ERCC1/CNBP/APEX1/DHX9/PPP2CA/HMGB1/NMNAT1/CLTC/VIM/SIRT7/SRSF7/STRAP/TMEM98/HNRNPA2B1/FKBP1A/IMPACT/DRAP1/RBM8A/E2F6/MAF1/SIRT5/RNF168/PARN/DNAJC3/MAGOH/NCBP2/PSMC5/TENT2/TADA3/NPM1/ROCK1/ADAM10/RPL23/PHF23/PWP1/…	74
GO:0031123	RNA 3'-end processing	7/605	19/4436	0.0096708	0.0096708	0.171567	SSB/CDK9/NUDT21/CPSF6/PARN/NCBP2/TENT2	7
GO:0006281	DNA repair	28/605	132/4436	0.00994384	0.00994384	0.174988	RBBP8/PARK7/SMC3/MGMT/PARP1/TERF2IP/CDK9/RPS3/PCNA/HSF1/NSMCE2/ASF1A/CENPS/ERCC1/APEX1/DHX9/HMGB1/SIRT7/WDR48/ACTR2/UCHL5/RNF168/RAD23B/BCCIP/NPM1/SMARCAD1/SPATA22/SMC1A	28
GO:0016197	endosomal transport	12/605	43/4436	0.0101501	0.0101501	0.175486	LAPTM4B/VPS29/VAMP3/CLTC/ARL1/LAMTOR1/VPS26A/SNX8/ATP6AP1/VPS35/SNX4/RAB7A	12
GO:0010605	negative regulation of macromolecule metabolic process	76/605	435/4436	0.0101645	0.0101645	0.175486	IGF2/RACK1/HSP90AB1/PARK7/LAPTM4B/PHB1/PARP1/URI1/TSN/PPID/DNMT1/LSM4/LSM1/UBXN1/CTNNBIP1/HMGB2/FKBP6/ELOC/BANF1/DMRT1/SSB/TERF2IP/RNPS1/HSPA8/RPS3/PCNA/SAP18/SNW1/HSF1/ITM2B/HNRNPK/SRSF6/ERCC1/CNBP/APEX1/CSNK2A1/DHX9/HMGB1/NMNAT1/CLTC/VIM/SIRT7/SRSF7/STRAP/TMEM98/HNRNPA2B1/GABARAPL2/FKBP1A/IMPACT/DRAP1/RBM8A/E2F6/MAF1/UCHL5/RNF168/PARN/DNAJC3/MAGOH/NCBP2/PSMC5/TENT2/TADA3/NPM1/ADAM10/RPL23/PFDN2…	76
GO:0045732	positive regulation of protein catabolic process	11/605	38/4436	0.0102134	0.0102134	0.175486	RACK1/RDX/PSMC6/OAZ1/DDRGK1/CSNK2A1/FOXO1/PSMC2/PSMC5/VPS35/SOCS5	11
GO:0006360	transcription by RNA polymerase I	5/605	11/4436	0.0105489	0.0105489	0.177068	POLR2K/SIRT7/PIH1D1/NOL11/PWP1	5
GO:0035601	protein deacylation	5/605	11/4436	0.0105489	0.0105489	0.177068	TADA2A/ABHD10/SIRT7/SIRT5/TADA3	5
GO:0061951	establishment of protein localization to plasma membrane	5/605	11/4436	0.0105489	0.0105489	0.177068	RACK1/GOLGA7/ATP6AP1/VPS35/RAB7A	5
GO:0006338	chromatin remodeling	26/605	121/4436	0.0107721	0.0107721	0.179434	PHB1/DNMT1/NAP1L4/HMGB2/HP1BP3/CDK9/SKP1/NAA50/ASF1A/SMARCD2/USP16/GLYR1/HMGB1/BRD2/SIRT7/PIH1D1/UCHL5/RNF168/TSPYL1/SMARCAD1/ING4/KANSL2/POLE3/COPRS/TAF9/PKN1	26
GO:1903432	regulation of TORC1 signaling	8/605	24/4436	0.0112772	0.0112772	0.186424	LAMTOR3/LAMTOR4/PIH1D1/SEH1L/LAMTOR5/LAMTOR1/RHEB/SEC13	8
GO:0034470	ncRNA processing	22/605	99/4436	0.012367	0.012367	0.202466	TSN/RPS15/DDX27/RPL27/FKBP6/SSB/YRDC/FCF1/BRIX1/KRR1/POP5/DIMT1/SIRT7/HNRNPA2B1/TRMT6/RPP30/NOL11/PARN/PWP1/POP4/YTHDF2/DPH3	22
GO:0033044	regulation of chromosome organization	10/605	34/4436	0.0125252	0.0125252	0.202466	ANAPC15/CCT2/TERF2IP/CCT6A/NSMCE2/CCT7/ERCC1/MAPK1/LCMT1/UCHL5	10
GO:0051495	positive regulation of cytoskeleton organization	11/605	39/4436	0.0125259	0.0125259	0.202466	DSTN/RHOA/CDC42/RPS3/MAPRE1/DRG1/ARPC2/SPAST/S100A10/CFL2/PFDN2	11
GO:2001252	positive regulation of chromosome organization	7/605	20/4436	0.0131674	0.0131674	0.211269	CCT2/CCT6A/NSMCE2/CCT7/ERCC1/MAPK1/UCHL5	7
GO:0051128	regulation of cellular component organization	74/605	428/4436	0.0142672	0.0142672	0.227244	RACK1/DSTN/PARK7/LAPTM4B/RDX/FKBP4/PHB1/ANAPC15/SSBP1/URI1/PDCD5/RHOA/CDC42/CTNNBIP1/ACTG1/DMRT1/CCT2/CRIPT/SLC25A5/TERF2IP/SKA1/PRELID1/RPS3/RAP1B/CCT6A/FAM162A/HSF1/NSMCE2/NDUFS3/HNRNPK/CCT7/ERCC1/CSNK2A1/PPP2CA/GDI2/MAPK1/HMGB1/MTPN/CHORDC1/CLTC/VIM/ANKRA2/SIRT7/SLC25A33/MAPRE1/DRG1/ITM2C/PLD6/ARPC2/LAMTOR1/SPAST/TMED9/S100A10/RBBP7/ACTR2/LCMT1/UCHL5/NPM1/ROCK1/ADAM10/CFL2/ARFGEF1/VPS35/PHF23/…	74
GO:0038202	TORC1 signaling	8/605	25/4436	0.0146545	0.0146545	0.230581	LAMTOR3/LAMTOR4/PIH1D1/SEH1L/LAMTOR5/LAMTOR1/RHEB/SEC13	8
GO:0006310	DNA recombination	15/605	61/4436	0.014688	0.014688	0.230581	RBBP8/PARP1/C3H1orf146/HMGB2/TERF2IP/MND1/NSMCE2/CENPS/ERCC1/APEX1/HMGB1/WDR48/ACTR2/UCHL5/RNF168	15
GO:0009167	purine ribonucleoside monophosphate metabolic process	6/605	16/4436	0.0149545	0.0149545	0.231434	GUK1/ATIC/ADSS2/GART/NT5C2/ADSL	6
GO:0090307	mitotic spindle assembly	6/605	16/4436	0.0149545	0.0149545	0.231434	RHOA/DRG1/ABRAXAS2/BCCIP/SMC1A/TPX2	6
GO:0009890	negative regulation of biosynthetic process	63/605	357/4436	0.0152048	0.0152048	0.232184	IGF2/RACK1/HSP90AB1/PARK7/LAPTM4B/PHB1/PARP1/URI1/TSN/RHOA/PPID/DNMT1/LSM4/LSM1/CTNNBIP1/HMGB2/FKBP6/ELOC/BANF1/DMRT1/SSB/RNPS1/HSPA8/RPS3/PCNA/SAP18/SNW1/HSF1/ITM2B/HNRNPK/SRSF6/CNBP/APEX1/DHX9/HMGB1/NMNAT1/CLTC/VIM/SIRT7/SRSF7/STRAP/TMEM98/HNRNPA2B1/IMPACT/DRAP1/RBM8A/E2F6/MAF1/RNF168/PARN/MAGOH/NCBP2/PSMC5/TENT2/TADA3/ADAM10/RPL23/MEF2C/POLE3/YTHDF2/RBMXL2/HBS1L/PSPC1	63
GO:0007051	spindle organization	11/605	40/4436	0.0152157	0.0152157	0.232184	RHOA/RPS3/CLTC/DRG1/SPAST/NUDC/ABRAXAS2/BCCIP/SMC1A/TUBB/TPX2	11
GO:0070507	regulation of microtubule cytoskeleton organization	10/605	35/4436	0.0154579	0.0154579	0.234241	FKBP4/RHOA/SKA1/RPS3/CLTC/MAPRE1/DRG1/SPAST/ROCK1/TPX2	10
GO:0140747	regulation of ncRNA transcription	5/605	12/4436	0.0160884	0.0160884	0.240456	SIRT7/PIH1D1/FOS/NOL11/PWP1	5
GO:2000573	positive regulation of DNA biosynthetic process	5/605	12/4436	0.0160884	0.0160884	0.240456	CCT2/RFC3/CCT6A/CCT7/MAPK1	5
GO:0010629	negative regulation of gene expression	36/605	186/4436	0.0164681	0.0164681	0.244457	RACK1/HSP90AB1/PARK7/LAPTM4B/TSN/DNMT1/LSM4/LSM1/HMGB2/FKBP6/ELOC/BANF1/SSB/RNPS1/RPS3/SAP18/HNRNPK/SRSF6/APEX1/DHX9/HMGB1/VIM/SIRT7/SRSF7/TMEM98/HNRNPA2B1/RBM8A/PARN/MAGOH/NCBP2/TENT2/ADAM10/MEF2C/YTHDF2/RBMXL2/HBS1L	36
GO:0009892	negative regulation of metabolic process	82/605	485/4436	0.0174569	0.0174569	0.255989	IGF2/RACK1/HSP90AB1/PARK7/LAPTM4B/PHB1/PARP1/URI1/TSN/RHOA/PPID/DNMT1/LSM4/LSM1/UBXN1/CTNNBIP1/HMGB2/FKBP6/ELOC/BANF1/DMRT1/SSB/TERF2IP/RNPS1/HSPA8/RPS3/PCNA/SAP18/SNW1/HSF1/ITM2B/HNRNPK/SRSF6/ERCC1/CNBP/APEX1/CSNK2A1/DHX9/PPP2CA/HMGB1/NMNAT1/CLTC/VIM/SIRT7/SRSF7/STRAP/TMEM98/HNRNPA2B1/GABARAPL2/FKBP1A/IMPACT/DRAP1/RBM8A/E2F6/MAF1/UCHL5/SIRT5/RNF168/PARN/DNAJC3/MAGOH/ARRDC3/NCBP2/PSMC5/TENT2/TADA…	82
GO:0009161	ribonucleoside monophosphate metabolic process	7/605	21/4436	0.0174861	0.0174861	0.255989	GUK1/ATIC/ADSS2/UCK1/GART/NT5C2/ADSL	7
GO:0031327	negative regulation of cellular biosynthetic process	62/605	353/4436	0.0175969	0.0175969	0.255989	IGF2/RACK1/HSP90AB1/PARK7/LAPTM4B/PHB1/PARP1/URI1/TSN/PPID/DNMT1/LSM4/LSM1/CTNNBIP1/HMGB2/FKBP6/ELOC/BANF1/DMRT1/SSB/RNPS1/HSPA8/RPS3/PCNA/SAP18/SNW1/HSF1/ITM2B/HNRNPK/SRSF6/CNBP/APEX1/DHX9/HMGB1/NMNAT1/CLTC/VIM/SIRT7/SRSF7/STRAP/TMEM98/HNRNPA2B1/IMPACT/DRAP1/RBM8A/E2F6/MAF1/RNF168/PARN/MAGOH/NCBP2/PSMC5/TENT2/TADA3/ADAM10/RPL23/MEF2C/POLE3/YTHDF2/RBMXL2/HBS1L/PSPC1	62
GO:0033108	mitochondrial respiratory chain complex assembly	14/605	57/4436	0.0182673	0.0182673	0.262966	NDUFA8/NDUFA9/CHCHD4/NDUFS3/NDUFAB1/NDUFS5/NDUFB10/SLC25A33/NDUFB5/NDUFA12/NDUFS1/NDUFS2/NDUFS4/NDUFC1	14
GO:0006119	oxidative phosphorylation	11/605	41/4436	0.0183175	0.0183175	0.262966	PARK7/COX7A2L/RHOA/NDUFA8/ATP5F1C/NDUFS3/NDUFAB1/SLC25A33/NDUFA7/NDUFS1/NDUFS2	11
GO:0042773	ATP synthesis coupled electron transport	8/605	26/4436	0.0187103	0.0187103	0.263406	PARK7/COX7A2L/NDUFA8/NDUFS3/NDUFAB1/NDUFA7/NDUFS1/NDUFS2	8
GO:0042775	mitochondrial ATP synthesis coupled electron transport	8/605	26/4436	0.0187103	0.0187103	0.263406	PARK7/COX7A2L/NDUFA8/NDUFS3/NDUFAB1/NDUFA7/NDUFS1/NDUFS2	8
GO:0098876	vesicle-mediated transport to the plasma membrane	8/605	26/4436	0.0187103	0.0187103	0.263406	RACK1/VPS29/GOLGA7/VPS26A/ATP6AP1/VPS35/SNX4/RAB7A	8
GO:0065004	protein-DNA complex assembly	9/605	31/4436	0.0190708	0.0190708	0.263494	NAP1L4/HP1BP3/ASF1A/SUGT1/CENPH/HMGB1/BRD2/TSPYL1/POLE3	9
GO:0140013	meiotic nuclear division	9/605	31/4436	0.0190708	0.0190708	0.263494	ASZ1/C3H1orf146/DMRT1/MND1/CENPS/SIRT7/SLC25A31/ROCK1/SPATA22	9
GO:0051493	regulation of cytoskeleton organization	21/605	97/4436	0.0190788	0.0190788	0.263494	DSTN/RDX/FKBP4/RHOA/CDC42/ACTG1/SKA1/RPS3/MAPK1/MTPN/CLTC/MAPRE1/DRG1/ARPC2/SPAST/S100A10/ROCK1/CFL2/ARFGEF1/PFDN2/TPX2	21
GO:0006367	transcription initiation at RNA polymerase II promoter	6/605	17/4436	0.0205094	0.0205094	0.276258	MED4/CTNNBIP1/ELOC/ERCC1/HMGB1/TAF9	6
GO:0009126	purine nucleoside monophosphate metabolic process	6/605	17/4436	0.0205094	0.0205094	0.276258	GUK1/ATIC/ADSS2/GART/NT5C2/ADSL	6
GO:0032456	endocytic recycling	6/605	17/4436	0.0205094	0.0205094	0.276258	VPS29/VPS26A/ATP6AP1/VPS35/SNX4/RAB7A	6
GO:0051304	chromosome separation	6/605	17/4436	0.0205094	0.0205094	0.276258	ANAPC15/NSMCE2/CSNK2A1/LCMT1/CSNK2A2/SMARCAD1	6
GO:0006886	intracellular protein transport	31/605	158/4436	0.0208391	0.0208391	0.278976	YWHAB/PARK7/PDCD5/SEC61G/OAZ1/SEC61A1/HSPA8/NUTF2/SRP14/SNX5/CHCHD4/HSPA9/PEX19/YWHAE/CLTC/SIRT7/CLTA/COPB1/UFM1/RBM22/SLU7/SNX8/COPG1/AP1S2/SEC13/ATP6AP1/VPS35/PPP3R1/RAB7A/SRPRA/AP2M1	31
GO:0006401	RNA catabolic process	15/605	64/4436	0.0225278	0.0225278	0.291473	LSM4/LSM1/ELOC/SSB/RNPS1/APEX1/DHX9/VIM/RBM8A/PARN/MAGOH/NCBP2/TENT2/YTHDF2/HBS1L	15
GO:0034502	protein localization to chromosome	7/605	22/4436	0.0227133	0.0227133	0.291473	CCT2/TERF2IP/CDK9/CCT6A/CCT7/BUB3/VRK1	7
GO:1902905	positive regulation of supramolecular fiber organization	10/605	37/4436	0.0228084	0.0228084	0.291473	DSTN/RHOA/CDC42/RPS3/MAPRE1/DRG1/ARPC2/SPAST/S100A10/CFL2	10
GO:0007005	mitochondrion organization	35/605	184/4436	0.0229254	0.0229254	0.291473	PARK7/COX7A2L/BNIP3L/SSBP1/PDCD5/NDUFA8/APOO/SLC25A5/ARMC1/NDUFA9/PRELID1/CHCHD4/FAM162A/TMEM11/NDUFS3/NDUFAB1/STOML2/NDUFS5/SIRT7/NDUFB10/SLC25A33/NDUFB5/CDC37/TMEM70/PLD6/NDUFA12/GCLM/NDUFS1/SLC25A31/VPS35/ATG4B/NDUFS2/NDUFS4/MARCKS/NDUFC1	35
GO:0043254	regulation of protein-containing complex assembly	19/605	87/4436	0.0229622	0.0229622	0.291473	RACK1/PARK7/RDX/RHOA/CDC42/CTNNBIP1/RPS3/RAP1B/HSF1/PPP2CA/HMGB1/MTPN/ANKRA2/MAPRE1/DRG1/ARPC2/LCMT1/ARFGEF1/RAF1	19
GO:0031124	mRNA 3'-end processing	5/605	13/4436	0.0232706	0.0232706	0.291473	CDK9/NUDT21/CPSF6/NCBP2/TENT2	5
GO:0042255	ribosome assembly	5/605	13/4436	0.0232706	0.0232706	0.291473	RPL24/MRPS2/MRTO4/DHX30/NGRN	5
GO:0060260	regulation of transcription initiation by RNA polymerase II	5/605	13/4436	0.0232706	0.0232706	0.291473	MED4/CTNNBIP1/ERCC1/HMGB1/TAF9	5
GO:1990830	cellular response to leukemia inhibitory factor	5/605	13/4436	0.0232706	0.0232706	0.291473	CACYBP/INA/SRSF7/GCLM/EFHC2	5
GO:2000142	regulation of DNA-templated transcription initiation	5/605	13/4436	0.0232706	0.0232706	0.291473	MED4/CTNNBIP1/ERCC1/HMGB1/TAF9	5
GO:0046822	regulation of nucleocytoplasmic transport	8/605	27/4436	0.0235091	0.0235091	0.291473	PARK7/CPSF6/DHX9/YWHAE/SIRT7/UFM1/RBM22/NCBP2	8
GO:0051017	actin filament bundle assembly	8/605	27/4436	0.0235091	0.0235091	0.291473	RDX/RHOA/CDC42/ACTG1/S100A10/EZR/KCTD13/MARCKS	8
GO:0061572	actin filament bundle organization	8/605	27/4436	0.0235091	0.0235091	0.291473	RDX/RHOA/CDC42/ACTG1/S100A10/EZR/KCTD13/MARCKS	8
GO:0051668	localization within membrane	27/605	135/4436	0.0236868	0.0236868	0.292018	RACK1/TMEM147/RDX/VPS29/PDCD5/GOLGA7/CRIPT/SEC61A1/ITGB1/EMC3/SRP14/WDR83OS/CLTC/MYL12A/LAMTOR1/S100A10/VPS26A/ATP1B3/SEC13/ATP6AP1/RAB6B/ADAM10/VPS35/EMC4/SNX4/RAB7A/SRPRA	27
GO:0048193	Golgi vesicle transport	14/605	59/4436	0.0244053	0.0244053	0.297672	RACK1/STEEP1/GOLGA7/ARF3/SAR1A/CNIH4/GABARAPL2/SPAST/TMED9/SNX8/COPG1/SEC13/COPB2/COPZ1	14
GO:1901565	organonitrogen compound catabolic process	55/605	313/4436	0.0244183	0.0244183	0.297672	UCHL1/RACK1/HSP90AB1/PARK7/LAPTM4B/RDX/BNIP3L/PHB1/PSMC6/PSMB7/SAT1/UBXN1/HINT1/OAZ1/DCAF12/HSPA8/SKP1/PSMB1/PSMB3/DDRGK1/CSNK2A1/PSMA4/ABHD10/FOXO1/GABARAPL2/PSMD2/PSMC2/PSMA7/PSMA5/ZNRF1/UCHL5/RNF168/USP14/PSMA1/PSMC5/RNF146/ABHD12/NAGK/ADAM10/FBXO9/CRBN/VPS35/PSMD11/RPL23/ASAH1/SF3B3/KCTD13/DDB1/PSMD3/KYAT3/PDE5A/SOCS5/TAF9/SPOP/ODC1	55
GO:1903008	organelle disassembly	10/605	38/4436	0.0273066	0.0273066	0.329204	SLC25A5/PLIN2/DDRGK1/MRRF/UFM1/CDC37/SPAST/VRK1/ATG4B/HBS1L	10
GO:1903046	meiotic cell cycle process	10/605	38/4436	0.0273066	0.0273066	0.329204	ASZ1/C3H1orf146/DMRT1/MND1/CENPS/SIRT7/SLC25A31/ROCK1/SPATA22/YTHDF2	10
GO:0045935	positive regulation of nucleobase-containing compound metabolic process	59/605	342/4436	0.0285008	0.0285008	0.341713	PARK7/PSIP1/PHB1/PARP1/SSBP1/MED4/TADA2A/DMRT1/CCT2/RFC3/CDK9/DNAJC2/RPS3/PCNA/CCT6A/SNW1/HSF1/JUN/HNRNPK/TRA2B/CCT7/PRPF6/ERCC1/CNBP/USP16/APEX1/TADA1/DHX9/DIMT1/MAPK1/HMGB1/FOXO1/SIRT7/PIH1D1/MAFG/FOS/WDR48/DDX39B/S100A10/ACTR2/NOL11/UCHL5/GPBP1/RNF168/RBM22/NCBP2/NME2/CHUK/TADA3/NPM1/PWP1/ING4/MEF2C/PPP3R1/YTHDF2/RBMXL2/TAF9/RAF1/PKN1	59
GO:0030010	establishment of cell polarity	7/605	23/4436	0.0289271	0.0289271	0.344928	RACK1/RHOA/CDC42/RAP1B/NSFL1C/MAPRE1/ARFGEF1	7
GO:0010498	proteasomal protein catabolic process	23/605	113/4436	0.0291116	0.0291116	0.345243	RACK1/HSP90AB1/PARK7/PSMC6/UBXN1/DCAF12/SKP1/PSMB3/DDRGK1/GABARAPL2/PSMC2/PSMA5/ZNRF1/UCHL5/USP14/PSMC5/FBXO9/CRBN/KCTD13/DDB1/SOCS5/TAF9/SPOP	23
GO:0045934	negative regulation of nucleobase-containing compound metabolic process	38/605	207/4436	0.0307424	0.0307424	0.357086	IGF2/PHB1/PARP1/URI1/PPID/CTNNBIP1/DMRT1/TERF2IP/RNPS1/HSPA8/RPS3/PCNA/SAP18/SNW1/HSF1/HNRNPK/SRSF6/ERCC1/CNBP/DHX9/HMGB1/NMNAT1/SIRT7/SRSF7/STRAP/IMPACT/DRAP1/E2F6/MAF1/RNF168/PSMC5/TENT2/TADA3/RPL23/MEF2C/POLE3/RBMXL2/PSPC1	38
GO:0031647	regulation of protein stability	17/605	78/4436	0.0310102	0.0310102	0.357086	PARK7/PHB1/TADA2A/GOLGA7/CCT2/CCT6A/MFSD1/CCT7/DDRGK1/PEX19/MAPK1/GAPDH/ATP1B3/TADA3/VPS35/RPL23/TAF9	17
GO:0072657	protein localization to membrane	24/605	120/4436	0.0317494	0.0317494	0.357086	RACK1/TMEM147/RDX/PDCD5/GOLGA7/CRIPT/SEC61A1/ITGB1/EMC3/SRP14/WDR83OS/CLTC/MYL12A/LAMTOR1/S100A10/ATP1B3/SEC13/ATP6AP1/RAB6B/ADAM10/VPS35/EMC4/RAB7A/SRPRA	24
GO:0043161	proteasome-mediated ubiquitin-dependent protein catabolic process	19/605	90/4436	0.0318889	0.0318889	0.357086	RACK1/HSP90AB1/PARK7/UBXN1/DCAF12/SKP1/PSMB3/PSMA5/ZNRF1/UCHL5/USP14/PSMC5/FBXO9/CRBN/KCTD13/DDB1/SOCS5/TAF9/SPOP	19
GO:0015980	energy derivation by oxidation of organic compounds	21/605	102/4436	0.0321509	0.0321509	0.357086	PARK7/COX7A2L/RHOA/SDHB/MDH2/NDUFA8/PRELID1/SDHC/ATP5F1C/SDHA/NDUFS3/NDUFAB1/SLC25A33/NDUFA7/ACO2/NDUFS1/PPP1CA/UGP2/ACLY/NDUFS2/NDUFS4	21
GO:0009309	amine biosynthetic process	5/605	14/4436	0.0322377	0.0322377	0.357086	PARK7/SAT1/OAZ1/ALDH2/ODC1	5
GO:0010833	telomere maintenance via telomere lengthening	5/605	14/4436	0.0322377	0.0322377	0.357086	CCT2/TERF2IP/CCT6A/CCT7/MAPK1	5
GO:0030032	lamellipodium assembly	5/605	14/4436	0.0322377	0.0322377	0.357086	CDC42/NUP85/ARPC2/ACTR2/CYFIP1	5
GO:0033143	regulation of intracellular steroid hormone receptor signaling pathway	5/605	14/4436	0.0322377	0.0322377	0.357086	PARK7/PHB1/RHOA/DDRGK1/UFM1	5
GO:0042401	biogenic amine biosynthetic process	5/605	14/4436	0.0322377	0.0322377	0.357086	PARK7/SAT1/OAZ1/ALDH2/ODC1	5
GO:0098732	macromolecule deacylation	5/605	14/4436	0.0322377	0.0322377	0.357086	TADA2A/ABHD10/SIRT7/SIRT5/TADA3	5
GO:1901879	regulation of protein depolymerization	5/605	14/4436	0.0322377	0.0322377	0.357086	DSTN/RDX/MTPN/SPAST/CFL2	5
GO:1990823	response to leukemia inhibitory factor	5/605	14/4436	0.0322377	0.0322377	0.357086	CACYBP/INA/SRSF7/GCLM/EFHC2	5
GO:0030518	intracellular steroid hormone receptor signaling pathway	6/605	19/4436	0.0354545	0.0354545	0.372215	PARK7/PHB1/RHOA/DDRGK1/MAPK1/UFM1	6
GO:0007163	establishment or maintenance of cell polarity	8/605	29/4436	0.0355669	0.0355669	0.372215	RACK1/RHOA/CDC42/RAP1B/NSFL1C/MAPRE1/ARFGEF1/EZR	8
GO:2000058	regulation of ubiquitin-dependent protein catabolic process	8/605	29/4436	0.0355669	0.0355669	0.372215	RACK1/HSP90AB1/PARK7/UBXN1/UCHL5/RPL23/SOCS5/TAF9	8
GO:0032434	regulation of proteasomal ubiquitin-dependent protein catabolic process	7/605	24/4436	0.0361947	0.0361947	0.372215	RACK1/HSP90AB1/PARK7/UBXN1/UCHL5/SOCS5/TAF9	7
GO:0009895	negative regulation of catabolic process	14/605	62/4436	0.0363157	0.0363157	0.372215	HSP90AB1/PARK7/LAPTM4B/PHB1/UBXN1/DHX9/PPP2CA/GABARAPL2/UCHL5/TENT2/RPL23/PHF23/SF3B3/TAF9	14
GO:0000966	RNA 5'-end processing	4/605	10/4436	0.0365033	0.0365033	0.372215	SSB/POP5/RPP30/POP4	4
GO:0006278	RNA-templated DNA biosynthetic process	4/605	10/4436	0.0365033	0.0365033	0.372215	CCT2/CCT6A/CCT7/MAPK1	4
GO:0007004	telomere maintenance via telomerase	4/605	10/4436	0.0365033	0.0365033	0.372215	CCT2/CCT6A/CCT7/MAPK1	4
GO:0009168	purine ribonucleoside monophosphate biosynthetic process	4/605	10/4436	0.0365033	0.0365033	0.372215	ATIC/ADSS2/GART/ADSL	4
GO:0030834	regulation of actin filament depolymerization	4/605	10/4436	0.0365033	0.0365033	0.372215	DSTN/RDX/MTPN/CFL2	4
GO:0032784	regulation of DNA-templated transcription elongation	4/605	10/4436	0.0365033	0.0365033	0.372215	CDK9/ZNF326/DDX39B/RNF168	4
GO:0034471	ncRNA 5'-end processing	4/605	10/4436	0.0365033	0.0365033	0.372215	SSB/POP5/RPP30/POP4	4
GO:0045047	protein targeting to ER	4/605	10/4436	0.0365033	0.0365033	0.372215	SEC61G/SEC61A1/SRP14/SRPRA	4
GO:0048009	insulin-like growth factor receptor signaling pathway	4/605	10/4436	0.0365033	0.0365033	0.372215	IGFBP2/ERCC1/MAPK1/RAF1	4
GO:0072530	purine-containing compound transmembrane transport	4/605	10/4436	0.0365033	0.0365033	0.372215	SLC25A6/SLC25A5/SLC25A26/SLC25A31	4
GO:0072599	establishment of protein localization to endoplasmic reticulum	4/605	10/4436	0.0365033	0.0365033	0.372215	SEC61G/SEC61A1/SRP14/SRPRA	4
GO:0099116	tRNA 5'-end processing	4/605	10/4436	0.0365033	0.0365033	0.372215	SSB/POP5/RPP30/POP4	4
GO:0050821	protein stabilization	12/605	51/4436	0.0379115	0.0379115	0.384776	PARK7/PHB1/GOLGA7/CCT2/CCT6A/MFSD1/CCT7/PEX19/GAPDH/ATP1B3/RPL23/TAF9	12
GO:0051604	protein maturation	21/605	104/4436	0.0389348	0.0389348	0.393333	FKBP4/CASP6/PDCD5/PPID/FKBP6/CCT2/CCT6A/NAA50/CHCHD4/CCT7/WDR83OS/SEC11A/PEX19/STOML2/CHORDC1/TMEM98/VBP1/S100A10/ADAM10/HSPH1/GRPEL1	21
GO:0006366	transcription by RNA polymerase II	57/605	335/4436	0.0394786	0.0394786	0.396988	IGF2/PARK7/PSIP1/PHB1/PARP1/URI1/MED4/RHOA/PPID/CTNNBIP1/HMGB2/ELOC/DMRT1/CDK9/PCNA/MED22/SNW1/HSF1/JUN/HNRNPK/PRPF6/ERCC1/CNBP/POLR2K/USP16/GLYR1/DHX9/MAPK1/HMGB1/FOXO1/BRD2/SIRT7/STRAP/MAFG/FOS/IMPACT/DRAP1/S100A10/E2F6/ACTR2/RNF168/TCEA1/NCBP2/PSMC5/NME2/CHUK/TADA3/NPM1/RPL23/CCNH/MEF2C/PPP3R1/POLE3/RBMXL2/TAF9/RAF1/PKN1	57
GO:0032006	regulation of TOR signaling	9/605	35/4436	0.040668	0.040668	0.407073	LAMTOR3/LAMTOR4/PIH1D1/SEH1L/LAMTOR5/LAMTOR1/RHEB/SEC13/FBXO9	9
GO:0080135	regulation of cellular response to stress	23/605	117/4436	0.0418053	0.0418053	0.416546	PARK7/SPRING1/PARP1/UBXN1/TERF2IP/CDK9/RPS3/PCNA/HSF1/HNRNPK/DDRGK1/ERCC1/DHX9/MAPK1/HMGB1/CHORDC1/SIRT7/WDR48/DDX39B/ACTR2/UCHL5/RNF168/NPM1	23
GO:0009156	ribonucleoside monophosphate biosynthetic process	5/605	15/4436	0.0430881	0.0430881	0.422759	ATIC/ADSS2/UCK1/GART/ADSL	5
GO:2000278	regulation of DNA biosynthetic process	5/605	15/4436	0.0430881	0.0430881	0.422759	CCT2/RFC3/CCT6A/CCT7/MAPK1	5
GO:2000736	regulation of stem cell differentiation	5/605	15/4436	0.0430881	0.0430881	0.422759	HSPA9/NUDT21/OCIAD1/PWP1/YTHDF2	5
GO:0034655	nucleobase-containing compound catabolic process	18/605	87/4436	0.0432039	0.0432039	0.422759	LSM4/LSM1/ELOC/HINT1/SSB/RNPS1/APEX1/NUDT3/DHX9/VIM/RBM8A/PARN/MAGOH/NCBP2/TENT2/YTHDF2/PDE5A/HBS1L	18
GO:0072659	protein localization to plasma membrane	12/605	52/4436	0.0434291	0.0434291	0.423067	RACK1/RDX/GOLGA7/ITGB1/CLTC/MYL12A/S100A10/ATP1B3/SEC13/ATP6AP1/VPS35/RAB7A	12
GO:0007127	meiosis I	6/605	20/4436	0.0450061	0.0450061	0.428856	C3H1orf146/MND1/CENPS/SIRT7/SLC25A31/SPATA22	6
GO:0031110	regulation of microtubule polymerization or depolymerization	6/605	20/4436	0.0450061	0.0450061	0.428856	FKBP4/SKA1/RPS3/MAPRE1/DRG1/SPAST	6
GO:0042147	retrograde transport, endosome to Golgi	6/605	20/4436	0.0450061	0.0450061	0.428856	VAMP3/CLTC/ARL1/VPS26A/SNX8/VPS35	6
GO:0051310	metaphase chromosome alignment	6/605	20/4436	0.0450061	0.0450061	0.428856	CDC42/BUB3/SEH1L/MAPRE1/NUDC/ABRAXAS2	6
GO:0061982	meiosis I cell cycle process	6/605	20/4436	0.0450061	0.0450061	0.428856	C3H1orf146/MND1/CENPS/SIRT7/SLC25A31/SPATA22	6
GO:0043687	post-translational protein modification	42/605	239/4436	0.0455733	0.0455733	0.432372	RACK1/PARK7/SUMO3/PARP1/TADA2A/UBXN1/UBE2E3/ELOC/HINT1/DCAF12/ANAPC16/RPS3/SKP1/USP37/NSMCE2/AIMP2/DDRGK1/UBE2D2/USP16/ANAPC13/SIRT7/UFM1/FKBP1A/KLHL13/ZNRF1/UBA1/UCHL5/RNF168/ABRAXAS2/RNF146/FBXO9/CRBN/PHF23/UBE2B/KANSL2/RNF170/KCTD13/DDB1/DCUN1D5/SOCS5/SPOP/PKN1	42
GO:0051172	negative regulation of nitrogen compound metabolic process	58/605	345/4436	0.0466554	0.0466554	0.440723	IGF2/RACK1/HSP90AB1/PARK7/LAPTM4B/PHB1/PARP1/URI1/PPID/UBXN1/CTNNBIP1/DMRT1/TERF2IP/RNPS1/HSPA8/RPS3/PCNA/SAP18/SNW1/HSF1/ITM2B/HNRNPK/SRSF6/ERCC1/CNBP/CSNK2A1/DHX9/HMGB1/NMNAT1/CLTC/SIRT7/SRSF7/STRAP/TMEM98/GABARAPL2/FKBP1A/IMPACT/DRAP1/E2F6/MAF1/UCHL5/RNF168/DNAJC3/PSMC5/TENT2/TADA3/NPM1/RPL23/PFDN2/PWP1/MEF2C/SF3B3/POLE3/YTHDF2/RBMXL2/SOCS5/TAF9/PSPC1	58
GO:0090068	positive regulation of cell cycle process	11/605	47/4436	0.0473935	0.0473935	0.445766	RHOA/CDC42/DMRT1/NSMCE2/NSFL1C/CCND2/SPAST/DDX39B/CDK4/NPM1/NUSAP1	11
GO:1990904	ribonucleoprotein complex	104/661	251/4755	1.32629e-28	1.32629e-28	3.40646e-26	MRPL21/RACK1/RPSA/EIF3J/RPS15/RPL24/MRPS2/MRPS15/RPS16/RPL19/LSM4/LSM1/RPL27/EIF3CL/RPL22L1/SNRPF/MRPS6/EIF3M/SSB/CRIPT/RPS13/HSPA8/PNO1/U2AF1/MRPL32/NOP56/RPS3/FCF1/MRPL15/EIF3K/SNW1/SNU13/MRPS18B/HSF1/MRPL13/RPL6/RPS17/KRR1/POP5/PPIH/SNRPB/HNRNPK/SF3A2/PRPF6/EIF3B/RPS24/LSM5/DHX9/DIMT1/HNRNPF/MRPS23/SNRPD1/ALYREF/VIM/MRPL47/MRPL52/PIH1D1/RPL10A/SNRNP70/MRPS25/MRPL45/HNRNPA2B1/PABPN1/RPS23/IMPAC…	104
GO:0005681	spliceosomal complex	34/661	65/4755	1.61946e-13	1.61946e-13	2.07973e-11	LSM4/SNRPF/CRIPT/HSPA8/U2AF1/SNW1/SNU13/PPIH/SNRPB/HNRNPK/SF3A2/PRPF6/LSM5/HNRNPF/SNRPD1/ALYREF/SNRNP70/EFTUD2/SNRPC/LSM8/RBM8A/DDX39B/CWC15/SLU7/LSM3/SRSF2/SNRPE/SNRPA/CTNNBL1/RBM5/PPP1R8/SF3B3/RBM48/RBMXL2	34
GO:1902494	catalytic complex	123/661	485/4755	7.66448e-13	7.66448e-13	6.56187e-11	COX7A2L/NDUFA4/CACYBP/ATP5MC2/ANAPC15/TSN/ATP6V1G1/TADA2A/PSMC6/SDHB/PSMB7/ATP5PO/NDUFV2/SNRPF/GNB2/NDUFA8/ELOC/HINT1/GOLGA7/DCAF12/ATP6V0D1/NDUFA9/ATP6V1H/CDK9/C19H17orf49/ANAPC16/U2AF1/EXOSC9/PCNA/SKP1/PSMB1/SDHC/ATP5MC3/ATP5F1C/SNW1/SDHA/NSMCE2/TAF7/AIMP2/POP5/PSMB3/NDUFS3/SNRPB/HNRNPK/SEC11A/NDUFAB1/RARS1/ATP5F1A/POLR2K/NDUFS5/PSMA4/DHX9/PPP2CA/SNRPD1/ATP5PB/DYNLRB1/ANAPC13/ATP6V1B2/NDUFB10/C…	123
GO:0140513	nuclear protein-containing complex	77/661	254/4755	2.56601e-12	2.56601e-12	1.64765e-10	MED10/ANAPC15/MED4/LSM4/MCM7/CTNNBIP1/SNRPF/COPS9/HINT1/CRIPT/RFC3/MCM5/HSPA8/CDK9/C19H17orf49/ANAPC16/U2AF1/RPS3/PCNA/SKP1/MED22/SNW1/SNU13/TAF7/NUDT21/CPSF6/PPIH/SNRPB/HNRNPK/SF3A2/PRPF6/CENPS/ERCC1/LSM5/POLR2K/HNRNPF/SNRPD1/ALYREF/ORC2/ANAPC13/MAFG/SNRNP70/SEH1L/FOS/EFTUD2/SNRPC/DNTTIP1/DRAP1/LSM8/RBM8A/DDX39B/S100A10/RBBP7/E2F6/NOL11/CWC15/ABRAXAS2/RAD23B/SLU7/LSM3/SRSF2/SNRPE/SEC13/SNRPA/TAD…	77
GO:0098798	mitochondrial protein-containing complex	58/661	177/4755	5.18283e-11	5.18283e-11	2.66234e-09	MRPL21/COX7A2L/NDUFA4/ATP5MC2/PHB1/MRPS2/MRPS15/SDHB/ATP5PO/NDUFV2/MRPS6/NDUFA8/APOO/TIMM10/SLC25A5/NDUFA9/MRPL32/MRPL15/SDHC/ATP5MC3/ATP5F1C/SDHA/MRPS18B/MRPL13/TOMM6/NDUFS3/NDUFAB1/ATP5F1A/NDUFS5/MRPS23/ATP5PB/MRPL47/MRPL52/NDUFB10/MRPS25/MRPL45/NDUFB5/DNAJC11/NDUFS6/MRPL30/NDUFA12/MRPL51/NDUFA7/NDUFS1/MRPS22/MRPS10/ATP5MC1/MRPL53/MRPL11/SLC25A31/MRPL43/MRPL20/MRPS35/MRPL46/NDUFS2/NDUFS4/DNAJC1…	58
GO:0120114	Sm-like protein family complex	19/661	28/4755	8.33778e-11	8.33778e-11	3.56915e-09	GEMIN8/LSM4/SNRPF/SNU13/SNRPB/SF3A2/PRPF6/LSM5/SNRPD1/STRAP/SNRNP70/SNRPC/LSM8/DDX39B/SLU7/LSM3/SNRPE/SNRPA/ARFGEF1	19
GO:0030532	small nuclear ribonucleoprotein complex	17/661	23/4755	1.00123e-10	1.00123e-10	3.67367e-09	LSM4/SNRPF/SNU13/SNRPB/SF3A2/PRPF6/LSM5/SNRPD1/SNRNP70/SNRPC/LSM8/DDX39B/SLU7/LSM3/SNRPE/SNRPA/ARFGEF1	17
GO:0005743	mitochondrial inner membrane	79/661	286/4755	2.33348e-10	2.33348e-10	7.4917e-09	MRPL21/MRPL38/COX7A2L/NDUFA4/ATP5MC2/PHB1/MRPS2/MRPS15/SDHB/SLC25A6/ATP5PO/NDUFV2/MRPS6/NDUFA8/APOO/TIMM10/SLC25A5/CKMT2/NDUFA9/MRPL32/UQCRC1/RPS3/MRPL15/TMEM126A/SDHC/MPC1/ATP5MC3/ATP5F1C/SDHA/MRPS18B/MRPL13/TMEM11/NDUFS3/SLC25A3/PARL/COQ3/NDUFAB1/ATP5F1A/STOML2/NDUFS5/MRPS23/ATP5PB/MRPL47/MRPL52/NDUFB10/SLC25A33/MRPS25/MRPL45/NDUFB5/DNAJC11/NDUFS6/TMEM70/MRPL30/TYMS/NDUFA12/MRPL51/NDUFA7/NDUFS1…	79
GO:0005740	mitochondrial envelope	98/661	390/4755	4.5018e-10	4.5018e-10	1.28473e-08	MRPL21/PARK7/MRPL38/COX7A2L/NDUFA4/ATP5MC2/BNIP3L/PHB1/MRPS2/MRPS15/SDHB/CYB5R3/SLC25A6/ATP5PO/NDUFV2/MRPS6/NDUFA8/APOO/TIMM10/SLC25A5/REXO2/CKMT2/ARMC1/NDUFA9/CHCHD7/MRPL32/UQCRC1/PRELID1/RPS3/MRPL15/TMEM126A/SDHC/MPC1/ATP5MC3/ATP5F1C/CHCHD4/FAM162A/SDHA/MRPS18B/MRPL13/TMEM11/TOMM6/NDUFS3/SLC25A3/PARL/COQ3/NDUFAB1/ATP5F1A/STOML2/NDUFS5/SNN/MRPS23/ATP5PB/MRPL47/TMX2/MRPL52/NDUFB10/SLC25A33/MRPS25…	98
GO:0031967	organelle envelope	116/661	492/4755	6.35168e-10	6.35168e-10	1.48307e-08	MRPL21/TMEM147/PARK7/MRPL38/COX7A2L/NDUFA4/CACYBP/ATP5MC2/BNIP3L/PHB1/PARP1/MRPS2/MRPS15/SDHB/CYB5R3/SLC25A6/ATP5PO/NDUFV2/MRPS6/NDUFA8/APOO/BANF1/TIMM10/SLC25A5/REXO2/CKMT2/ARMC1/NDUFA9/CHCHD7/MRPL32/UQCRC1/PRELID1/RPS3/NUTF2/MRPL15/TMEM126A/SDHC/MPC1/ATP5MC3/ATP5F1C/CHCHD4/FAM162A/SDHA/MRPS18B/MRPL13/TMEM11/TOMM6/NUP85/NDUFS3/SLC25A3/PARL/COQ3/TRA2B/NDUFAB1/ATP5F1A/STOML2/NDUFS5/SNN/MRPS23/ATP5…	116
GO:0031975	envelope	116/661	492/4755	6.35168e-10	6.35168e-10	1.48307e-08	MRPL21/TMEM147/PARK7/MRPL38/COX7A2L/NDUFA4/CACYBP/ATP5MC2/BNIP3L/PHB1/PARP1/MRPS2/MRPS15/SDHB/CYB5R3/SLC25A6/ATP5PO/NDUFV2/MRPS6/NDUFA8/APOO/BANF1/TIMM10/SLC25A5/REXO2/CKMT2/ARMC1/NDUFA9/CHCHD7/MRPL32/UQCRC1/PRELID1/RPS3/NUTF2/MRPL15/TMEM126A/SDHC/MPC1/ATP5MC3/ATP5F1C/CHCHD4/FAM162A/SDHA/MRPS18B/MRPL13/TMEM11/TOMM6/NUP85/NDUFS3/SLC25A3/PARL/COQ3/TRA2B/NDUFAB1/ATP5F1A/STOML2/NDUFS5/SNN/MRPS23/ATP5…	116
GO:0097525	spliceosomal snRNP complex	15/661	20/4755	9.54363e-10	9.54363e-10	2.04267e-08	LSM4/SNRPF/SNU13/SNRPB/SF3A2/PRPF6/LSM5/SNRPD1/SNRNP70/SNRPC/LSM8/DDX39B/LSM3/SNRPE/SNRPA	15
GO:0140535	intracellular protein-containing complex	70/661	249/4755	1.1974e-09	1.1974e-09	2.36571e-08	CCT8/HSP90AB1/CACYBP/ANAPC15/TSN/TADA2A/PSMC6/PSMB7/LAMTOR3/BORCS5/LAMTOR4/ELOC/CCT2/DCAF12/ANAPC16/SKP1/PSMB1/CCT6A/HSF1/TAF7/AIMP2/POP5/PSMB3/KXD1/CCT7/RARS1/POLR2K/ZNF326/PSMA4/DHX9/ANAPC13/PSMD12/PSMD2/PSMD6/LAMTOR5/PSMC2/PSMA7/CDC37/RPP30/CNOT10/LAMTOR1/PSMA5/KLHL13/TCP1/UCHL5/DARS1/RNF168/RAD23B/USP14/PSMA1/NCBP2/PSMC5/TADA3/FBXO9/CRBN/PSMD11/UBE2B/CCNH/ING4/KANSL2/PPP3R1/CYFIP1/POP4/POLE3/…	70
GO:0019866	organelle inner membrane	81/661	307/4755	1.5456e-09	1.5456e-09	2.83554e-08	MRPL21/MRPL38/COX7A2L/NDUFA4/ATP5MC2/PHB1/MRPS2/MRPS15/SDHB/SLC25A6/ATP5PO/NDUFV2/MRPS6/NDUFA8/APOO/TIMM10/SLC25A5/CKMT2/NDUFA9/MRPL32/UQCRC1/RPS3/NUTF2/MRPL15/TMEM126A/SDHC/MPC1/ATP5MC3/ATP5F1C/SDHA/MRPS18B/MRPL13/TMEM11/NDUFS3/SLC25A3/PARL/COQ3/TRA2B/NDUFAB1/ATP5F1A/STOML2/NDUFS5/MRPS23/ATP5PB/MRPL47/MRPL52/NDUFB10/SLC25A33/MRPS25/MRPL45/NDUFB5/DNAJC11/NDUFS6/TMEM70/MRPL30/TYMS/NDUFA12/MRPL51/N…	81
GO:0005694	chromosome	77/661	296/4755	8.22301e-09	8.22301e-09	1.37537e-07	RBBP8/PARK7/PSIP1/H2AC20/SMC3/SEPTIN7/PARP1/TADA2A/DDX27/PPP2R1A/ARPC4/H3-3A/MCM7/C3H1orf146/HMGB2/FKBP6/COPS9/BANF1/RFC3/HP1BP3/NIFK/TERF2IP/MCM5/SKA1/H2AZ2/C19H17orf49/ANAPC16/EXOSC9/PCNA/BRIX1/OARD1/HSF1/NSMCE2/ASF1A/KRR1/NUP85/CPSF6/HNRNPK/CENPS/NSFL1C/ERCC1/GLYR1/DHX9/PPP2CA/CENPH/RSL1D1/HMGB1/ORC2/NMNAT1/SIRT7/SEH1L/ARPC1A/CCND2/ARPC2/DNTTIP1/SYCP3/RBBP7/H2AZ1/PPP1CA/ACTR2/PMF1/RNF168/SEC13…	77
GO:0005840	ribosome	40/661	115/4755	8.56786e-09	8.56786e-09	1.37537e-07	MRPL21/RACK1/RPSA/RPS15/RPL24/MRPS2/MRPS15/RPL19/RPL27/RPL22L1/MRPS6/MRPL32/RSL24D1/MRPL15/MRPS18B/MRPL13/RPL6/RPS17/RPS24/DHX9/MRPS23/MRPL47/MRPL52/RPL10A/MRPS25/MRPL45/RPS23/MRPL30/MRPL51/NDUFA7/RPS26/MRPS22/MRPS10/MRPL53/PTCD3/MRPL11/MRPL43/MRPL20/MRPS35/MRPL46	40
GO:0031966	mitochondrial membrane	91/661	373/4755	1.04226e-08	1.04226e-08	1.57468e-07	MRPL21/MRPL38/COX7A2L/NDUFA4/ATP5MC2/BNIP3L/PHB1/MRPS2/MRPS15/SDHB/CYB5R3/SLC25A6/ATP5PO/NDUFV2/MRPS6/NDUFA8/APOO/TIMM10/SLC25A5/CKMT2/ARMC1/NDUFA9/MRPL32/UQCRC1/RPS3/MRPL15/TMEM126A/SDHC/MPC1/ATP5MC3/ATP5F1C/FAM162A/SDHA/MRPS18B/MRPL13/TMEM11/TOMM6/NDUFS3/SLC25A3/PARL/COQ3/NDUFAB1/ATP5F1A/STOML2/NDUFS5/SNN/MRPS23/ATP5PB/MRPL47/TMX2/MRPL52/NDUFB10/SLC25A33/MRPS25/MRPL45/NDUFB5/DNAJC11/NDUFS6/TMEM…	91
GO:0098800	inner mitochondrial membrane protein complex	32/661	83/4755	1.6246e-08	1.6246e-08	2.31814e-07	COX7A2L/NDUFA4/ATP5MC2/PHB1/SDHB/ATP5PO/NDUFV2/NDUFA8/APOO/TIMM10/NDUFA9/SDHC/ATP5MC3/ATP5F1C/SDHA/NDUFS3/NDUFAB1/ATP5F1A/NDUFS5/ATP5PB/NDUFB10/NDUFB5/DNAJC11/NDUFS6/NDUFA12/NDUFA7/NDUFS1/ATP5MC1/NDUFS2/NDUFS4/DNAJC19/NDUFC1	32
GO:0046540	U4/U6 x U5 tri-snRNP complex	10/661	12/4755	1.28472e-07	1.28472e-07	1.64985e-06	LSM4/SNRPF/SNU13/SNRPB/LSM5/SNRPD1/LSM8/LSM3/SNRPE/SNRPA	10
GO:0097526	spliceosomal tri-snRNP complex	10/661	12/4755	1.28472e-07	1.28472e-07	1.64985e-06	LSM4/SNRPF/SNU13/SNRPB/LSM5/SNRPD1/LSM8/LSM3/SNRPE/SNRPA	10
GO:0005684	U2-type spliceosomal complex	17/661	36/4755	1.43925e-06	1.43925e-06	1.76029e-05	LSM4/SNRPF/SNW1/SNU13/SNRPB/SF3A2/PRPF6/LSM5/SNRPD1/EFTUD2/SNRPC/LSM8/RBM8A/CWC15/LSM3/SNRPE/SF3B3	17
GO:0071005	U2-type precatalytic spliceosome	13/661	23/4755	1.93208e-06	1.93208e-06	2.15756e-05	LSM4/SNRPF/SNU13/SNRPB/SF3A2/PRPF6/LSM5/SNRPD1/EFTUD2/LSM8/LSM3/SNRPE/SF3B3	13
GO:0071011	precatalytic spliceosome	13/661	23/4755	1.93208e-06	1.93208e-06	2.15756e-05	LSM4/SNRPF/SNU13/SNRPB/SF3A2/PRPF6/LSM5/SNRPD1/EFTUD2/LSM8/LSM3/SNRPE/SF3B3	13
GO:0044391	ribosomal subunit	30/661	91/4755	2.37272e-06	2.37272e-06	2.53923e-05	MRPL21/RPSA/RPS15/MRPS2/MRPS15/RPL27/MRPS6/MRPL32/MRPL15/MRPS18B/MRPL13/RPL6/RPS24/MRPS23/MRPL47/MRPL52/MRPS25/MRPL45/RPS23/MRPL30/MRPL51/RPS26/MRPS22/MRPS10/MRPL53/MRPL11/MRPL43/MRPL20/MRPS35/MRPL46	30
GO:0070469	respirasome	23/661	63/4755	5.24724e-06	5.24724e-06	5.39085e-05	COX7A2L/NDUFA4/SDHB/NDUFV2/NDUFA8/NDUFA9/UQCRC1/SDHC/SDHA/NDUFS3/NDUFAB1/NDUFS5/NDUFB10/NDUFB5/NDUFS6/NDUFA12/NDUFA7/NDUFS1/CYCT/NDUFS2/NDUFS4/NDUFC1/UQCRC2	23
GO:0005730	nucleolus	53/661	210/4755	5.50437e-06	5.50437e-06	5.43752e-05	RPL12/COX7A2L/PARP1/RPS16/PPID/DDX27/RPL19/RPL27/REXO2/POLR3K/HSPA8/EXOSC9/NOP56/RPS3/RPL3/NAA50/SNU13/HSPA9/OARD1/GTPBP10/RPS17/POP5/DDX52/RPS24/RARS1/APEX1/DIMT1/CENPH/RSL1D1/SIRT7/PIH1D1/CCND2/RPS23/EEF1A1/DNTTIP1/PAFAH1B2/RPS15A/UBLCP1/PPP1CA/NOL11/UCHL5/EIF3L/PARN/NPM1/IMP4/ARFGEF1/TSPYL1/RPL23/PWP1/NSA2/SF3B3/POP4/PSPC1	53
GO:0000502	proteasome complex	18/661	43/4755	6.05543e-06	6.05543e-06	5.76033e-05	PSMC6/PSMB7/PSMB1/PSMB3/PSMA4/PSMD12/PSMD2/PSMD6/PSMC2/PSMA7/PSMA5/UCHL5/RAD23B/USP14/PSMA1/PSMC5/PSMD11/PSMD3	18
GO:0000785	chromatin	35/661	119/4755	6.6986e-06	6.6986e-06	6.14458e-05	PARK7/PSIP1/H2AC20/SMC3/PARP1/TADA2A/H3-3A/HMGB2/COPS9/BANF1/HP1BP3/H2AZ2/C19H17orf49/PCNA/ASF1A/CPSF6/HNRNPK/CENPS/GLYR1/DHX9/HMGB1/NMNAT1/SIRT7/CCND2/RBBP7/H2AZ1/TADA3/SMARCAD1/SMARCD1/UBE2B/ING4/KANSL2/POLE3/RBMXL2/POLE4	35
GO:0071013	catalytic step 2 spliceosome	12/661	22/4755	8.04059e-06	8.04059e-06	7.12125e-05	SNRPF/U2AF1/SNW1/SNRPB/HNRNPK/SNRPD1/EFTUD2/CWC15/SLU7/SNRPE/SF3B3/RBMXL2	12
GO:0072686	mitotic spindle	17/661	40/4755	8.60825e-06	8.60825e-06	7.36987e-05	SMC3/TADA2A/CDC42/NEIL2/RPS3/HSF1/MAPK1/CLTC/PYCR3/MAPRE1/YPEL5/NUDC/NGRN/BCCIP/TADA3/SMC1A/TUBB	17
GO:0031970	organelle envelope lumen	15/661	33/4755	1.08962e-05	1.08962e-05	9.02772e-05	PARK7/CACYBP/NDUFA8/TIMM10/REXO2/CHCHD7/PRELID1/CHCHD4/STOML2/NDUFS5/MIX23/NDUFS1/SIRT5/GATM/TUBB	15
GO:0005746	mitochondrial respirasome	20/661	53/4755	1.2207e-05	1.2207e-05	9.79769e-05	COX7A2L/NDUFA4/SDHB/NDUFV2/NDUFA8/NDUFA9/SDHC/SDHA/NDUFS3/NDUFAB1/NDUFS5/NDUFB10/NDUFB5/NDUFS6/NDUFA12/NDUFA7/NDUFS1/NDUFS2/NDUFS4/NDUFC1	20
GO:0016604	nuclear body	43/661	164/4755	1.58302e-05	1.58302e-05	0.000123208	PARK7/SUMO3/GEMIN8/FYTTD1/HP1BP3/TERF2IP/RNPS1/CDK9/U2AF1/PCNA/SAP18/SNW1/HSF1/NSMCE2/NUDT21/CPSF6/PPIH/PRPF6/SRSF6/APEX1/DHX9/ALYREF/NMNAT1/BRD2/SIRT7/NR2C1/SNRNP70/PABPN1/DNAJC11/NSRP1/RBM8A/DDX39B/LUC7L3/CWC15/DUSP11/SLU7/NGRN/MAGOH/MEF2C/LSG1/ALKBH5/SPOP/PSPC1	43
GO:0032040	small-subunit processome	14/661	31/4755	2.36003e-05	2.36003e-05	0.000178281	RPS16/RPS13/PNO1/NOP56/FCF1/SNU13/RPS17/KRR1/RPS24/DIMT1/RPS23/RPS15A/IMP4/NGDN	14
GO:0000313	organellar ribosome	24/661	73/4755	2.56841e-05	2.56841e-05	0.000182869	MRPL21/MRPS2/MRPS15/MRPS6/MRPL32/MRPL15/MRPS18B/MRPL13/MRPS23/MRPL47/MRPL52/MRPS25/MRPL45/MRPL30/MRPL51/NDUFA7/MRPS22/MRPS10/MRPL53/MRPL11/MRPL43/MRPL20/MRPS35/MRPL46	24
GO:0005761	mitochondrial ribosome	24/661	73/4755	2.56841e-05	2.56841e-05	0.000182869	MRPL21/MRPS2/MRPS15/MRPS6/MRPL32/MRPL15/MRPS18B/MRPL13/MRPS23/MRPL47/MRPL52/MRPS25/MRPL45/MRPL30/MRPL51/NDUFA7/MRPS22/MRPS10/MRPL53/MRPL11/MRPL43/MRPL20/MRPS35/MRPL46	24
GO:1905369	endopeptidase complex	18/661	47/4755	2.63437e-05	2.63437e-05	0.000182869	PSMC6/PSMB7/PSMB1/PSMB3/PSMA4/PSMD12/PSMD2/PSMD6/PSMC2/PSMA7/PSMA5/UCHL5/RAD23B/USP14/PSMA1/PSMC5/PSMD11/PSMD3	18
GO:0016607	nuclear speck	29/661	97/4755	2.95213e-05	2.95213e-05	0.00019947	FYTTD1/HP1BP3/RNPS1/U2AF1/SAP18/SNW1/CPSF6/PPIH/PRPF6/SRSF6/APEX1/ALYREF/BRD2/SIRT7/SNRNP70/PABPN1/DNAJC11/NSRP1/RBM8A/DDX39B/LUC7L3/CWC15/DUSP11/SLU7/MAGOH/MEF2C/ALKBH5/SPOP/PSPC1	29
GO:0032993	protein-DNA complex	38/661	142/4755	3.02883e-05	3.02883e-05	0.00019947	PARK7/PSIP1/H2AC20/SMC3/PARP1/TADA2A/H3-3A/MCM7/HMGB2/COPS9/BANF1/HP1BP3/MCM5/H2AZ2/C19H17orf49/PCNA/ASF1A/CPSF6/HNRNPK/CENPS/GLYR1/DHX9/HMGB1/NMNAT1/SIRT7/CCND2/FOS/RBBP7/H2AZ1/TADA3/SMARCAD1/SMARCD1/UBE2B/ING4/KANSL2/POLE3/RBMXL2/POLE4	38
GO:0030684	preribosome	14/661	32/4755	3.66624e-05	3.66624e-05	0.000235411	RPS16/RPS13/PNO1/NOP56/FCF1/SNU13/RPS17/KRR1/RPS24/DIMT1/RPS23/RPS15A/IMP4/NGDN	14
GO:0098803	respiratory chain complex	20/661	58/4755	5.6216e-05	5.6216e-05	0.000334191	COX7A2L/NDUFA4/SDHB/NDUFV2/NDUFA8/NDUFA9/SDHC/SDHA/NDUFS3/NDUFAB1/NDUFS5/NDUFB10/NDUFB5/NDUFS6/NDUFA12/NDUFA7/NDUFS1/NDUFS2/NDUFS4/NDUFC1	20
GO:0005747	mitochondrial respiratory chain complex I	15/661	37/4755	5.72507e-05	5.72507e-05	0.000334191	NDUFV2/NDUFA8/NDUFA9/NDUFS3/NDUFAB1/NDUFS5/NDUFB10/NDUFB5/NDUFS6/NDUFA12/NDUFA7/NDUFS1/NDUFS2/NDUFS4/NDUFC1	15
GO:0030964	NADH dehydrogenase complex	15/661	37/4755	5.72507e-05	5.72507e-05	0.000334191	NDUFV2/NDUFA8/NDUFA9/NDUFS3/NDUFAB1/NDUFS5/NDUFB10/NDUFB5/NDUFS6/NDUFA12/NDUFA7/NDUFS1/NDUFS2/NDUFS4/NDUFC1	15
GO:0045271	respiratory chain complex I	15/661	37/4755	5.72507e-05	5.72507e-05	0.000334191	NDUFV2/NDUFA8/NDUFA9/NDUFS3/NDUFAB1/NDUFS5/NDUFB10/NDUFB5/NDUFS6/NDUFA12/NDUFA7/NDUFS1/NDUFS2/NDUFS4/NDUFC1	15
GO:1905368	peptidase complex	19/661	54/4755	6.27569e-05	6.27569e-05	0.000358192	PSMC6/PSMB7/PSMB1/PSMB3/SEC11A/PSMA4/PSMD12/PSMD2/PSMD6/PSMC2/PSMA7/PSMA5/UCHL5/RAD23B/USP14/PSMA1/PSMC5/PSMD11/PSMD3	19
GO:0005758	mitochondrial intermembrane space	13/661	30/4755	7.88919e-05	7.88919e-05	0.000440495	PARK7/NDUFA8/TIMM10/REXO2/CHCHD7/PRELID1/CHCHD4/STOML2/NDUFS5/MIX23/NDUFS1/SIRT5/GATM	13
GO:0098796	membrane protein complex	66/661	311/4755	0.00016875	0.00016875	0.000922172	COX7A2L/NDUFA4/ATP5MC2/VPS29/PHB1/ATP6V1G1/SDHB/ATP5PO/LAMTOR3/NDUFV2/UBXN1/GNB2/LAMTOR4/NDUFA8/APOO/TIMM10/SLC25A5/ATP6V0D1/NDUFA9/ATP6V1H/EMC3/SDHC/ATP5MC3/ATP5F1C/SDHA/TOMM6/NDUFS3/SEC11A/NDUFAB1/ATP5F1A/NDUFS5/ATP5PB/HMGB1/CLTC/CLTA/ATP6V1B2/NDUFB10/CNEP1R1/FKBP1A/LAMTOR5/NDUFB5/DNAJC11/NDUFS6/ATP6V1E1/LAMTOR1/NDUFA12/NDUFA7/S100A10/NDUFS1/ATP6V1A/VPS26A/ATP5MC1/CLCN7/COPG1/SLC25A31/AP1S2/ADA…	66
GO:0005844	polysome	10/661	22/4755	0.000335533	0.000335533	0.0017954	RPL24/RPL19/RPS3/RPL6/DHX9/VIM/RPL10A/RPS23/IMPACT/RPS26	10
GO:0015934	large ribosomal subunit	16/661	49/4755	0.000622683	0.000622683	0.0032639	MRPL21/RPL27/MRPL32/MRPL15/MRPL13/RPL6/MRPL47/MRPL52/MRPL45/MRPL30/MRPL51/MRPL53/MRPL11/MRPL43/MRPL20/MRPL46	16
GO:1990204	oxidoreductase complex	19/661	64/4755	0.000763762	0.000763762	0.00392333	SDHB/NDUFV2/NDUFA8/NDUFA9/SDHC/SDHA/NDUFS3/NDUFAB1/NDUFS5/NDUFB10/NDUFB5/NDUFS6/GCSH/NDUFA12/NDUFA7/NDUFS1/NDUFS2/NDUFS4/NDUFC1	19
GO:0000228	nuclear chromosome	14/661	41/4755	0.000817941	0.000817941	0.00411925	PARP1/MCM7/FKBP6/NIFK/MCM5/EXOSC9/PCNA/CPSF6/DHX9/ORC2/SIRT7/SYCP3/POLE3/POLE4	14
GO:0016282	eukaryotic 43S preinitiation complex	6/661	10/4755	0.000900289	0.000900289	0.00436287	EIF3J/EIF3CL/EIF3M/EIF3K/EIF3B/EIF3L	6
GO:0034719	SMN-Sm protein complex	6/661	10/4755	0.000900289	0.000900289	0.00436287	GEMIN8/SNRPF/SNRPB/SNRPD1/STRAP/SNRPE	6
GO:0071007	U2-type catalytic step 2 spliceosome	7/661	14/4755	0.00137134	0.00137134	0.00638586	SNRPF/SNW1/SNRPB/SNRPD1/EFTUD2/CWC15/SNRPE	7
GO:0000315	organellar large ribosomal subunit	14/661	43/4755	0.00139233	0.00139233	0.00638586	MRPL21/MRPL32/MRPL15/MRPL13/MRPL47/MRPL52/MRPL45/MRPL30/MRPL51/MRPL53/MRPL11/MRPL43/MRPL20/MRPL46	14
GO:0005762	mitochondrial large ribosomal subunit	14/661	43/4755	0.00139233	0.00139233	0.00638586	MRPL21/MRPL32/MRPL15/MRPL13/MRPL47/MRPL52/MRPL45/MRPL30/MRPL51/MRPL53/MRPL11/MRPL43/MRPL20/MRPL46	14
GO:0022624	proteasome accessory complex	8/661	18/4755	0.00161312	0.00161312	0.00726872	PSMC6/PSMD12/PSMD2/PSMD6/PSMC2/PSMC5/PSMD11/PSMD3	8
GO:0005852	eukaryotic translation initiation factor 3 complex	6/661	11/4755	0.00174903	0.00174903	0.00761398	EIF3J/EIF3CL/EIF3M/EIF3K/EIF3B/EIF3L	6
GO:0097431	mitotic spindle pole	6/661	11/4755	0.00174903	0.00174903	0.00761398	SMC3/HSF1/MAPRE1/YPEL5/BCCIP/SMC1A	6
GO:0042788	polysomal ribosome	7/661	15/4755	0.00226603	0.00226603	0.0095412	RPL24/RPL19/RPL6/DHX9/RPL10A/RPS23/RPS26	7
GO:0101031	protein folding chaperone complex	7/661	15/4755	0.00226603	0.00226603	0.0095412	CCT8/CCT2/CCT6A/HSF1/CCT7/CDC37/TCP1	7
GO:0042470	melanosome	16/661	55/4755	0.0024679	0.0024679	0.0100613	YWHAB/HSP90AB1/HSPA8/ITGB1/DNAJC5/CTSB/ATP1A1/YWHAE/CLTC/ATP6V1B2/CTSD/PDIA4/AHCY/ATP1B3/RAB7A/ANXA11	16
GO:0048770	pigment granule	16/661	55/4755	0.0024679	0.0024679	0.0100613	YWHAB/HSP90AB1/HSPA8/ITGB1/DNAJC5/CTSB/ATP1A1/YWHAE/CLTC/ATP6V1B2/CTSD/PDIA4/AHCY/ATP1B3/RAB7A/ANXA11	16
GO:0016469	proton-transporting two-sector ATPase complex	13/661	41/4755	0.00267549	0.00267549	0.0107372	ATP5MC2/ATP6V1G1/ATP5PO/ATP6V0D1/ATP6V1H/ATP5MC3/ATP5F1C/ATP5F1A/ATP5PB/ATP6V1B2/ATP6V1E1/ATP6V1A/ATP5MC1	13
GO:1904949	ATPase complex	16/661	56/4755	0.00302121	0.00302121	0.0118462	ATP5MC2/ATP6V1G1/ATP5PO/ATP6V0D1/ATP6V1H/C19H17orf49/ATP5MC3/ATP5F1C/ATP5F1A/ATP5PB/ATP6V1B2/ATP6V1E1/RBBP7/ATP6V1A/ATP5MC1/SMARCD1	16
GO:0033290	eukaryotic 48S preinitiation complex	6/661	12/4755	0.00309022	0.00309022	0.0118462	EIF3J/EIF3CL/EIF3M/EIF3K/EIF3B/EIF3L	6
GO:0070993	translation preinitiation complex	6/661	12/4755	0.00309022	0.00309022	0.0118462	EIF3J/EIF3CL/EIF3M/EIF3K/EIF3B/EIF3L	6
GO:0015935	small ribosomal subunit	13/661	42/4755	0.00339372	0.00339372	0.0128184	RPSA/RPS15/MRPS2/MRPS15/MRPS6/MRPS18B/MRPS23/MRPS25/RPS23/RPS26/MRPS22/MRPS10/MRPS35	13
GO:0030660	Golgi-associated vesicle membrane	7/661	16/4755	0.00355145	0.00355145	0.0132197	ITM2B/CLTC/CLTA/COPG1/AP1S2/COPB2/COPZ1	7
GO:0000793	condensed chromosome	17/661	62/4755	0.00364771	0.00364771	0.0132855	SEPTIN7/HMGB2/FKBP6/NIFK/SKA1/ANAPC16/HSF1/NSMCE2/NUP85/CENPS/CENPH/HMGB1/SEH1L/SYCP3/PMF1/SEC13/SMC1A	17
GO:0000775	chromosome, centromeric region	16/661	57/4755	0.00367322	0.00367322	0.0132855	SMC3/SEPTIN7/PPP2R1A/SKA1/ANAPC16/HSF1/NUP85/CENPS/PPP2CA/CENPH/SEH1L/SYCP3/PMF1/SEC13/SMC1A/NGDN	16
GO:0005819	spindle	28/661	121/4755	0.00372428	0.00372428	0.0132855	SMC3/SEPTIN7/TADA2A/CDC42/NEIL2/SLC25A5/SKA1/RPS3/HSF1/NUP85/PPP2CA/MAPK1/CLTC/CLTA/PYCR3/MAPRE1/SPAST/YPEL5/NUDC/ABRAXAS2/NGRN/BCCIP/TADA3/SMC1A/DCUN1D5/TUBB/TPX2/ANXA11	28
GO:0034708	methyltransferase complex	9/661	25/4755	0.00468158	0.00468158	0.0164716	SNRPF/C19H17orf49/TAF7/SNRPB/SNRPD1/RBBP7/E2F6/SNRPE/TAF9	9
GO:0030662	coated vesicle membrane	13/661	44/4755	0.00529854	0.00529854	0.0182334	ATP6V0D1/ATP6V1H/CLTC/CLTA/ATP6V1B2/ATP6V1E1/ATP6V1A/COPG1/AP1S2/ATP6AP1/COPB2/VMA21/COPZ1	13
GO:0005839	proteasome core complex	7/661	17/4755	0.00532429	0.00532429	0.0182334	PSMB7/PSMB1/PSMB3/PSMA4/PSMA7/PSMA5/PSMA1	7
GO:0005759	mitochondrial matrix	40/661	196/4755	0.00666497	0.00666497	0.0225243	MRPL21/PARK7/SSBP1/MRPS2/MRPS15/MDH2/MRPS6/REXO2/NDUFA9/CARS2/MRPL32/RPS3/MRPL15/ALDH2/MRPS18B/HSPA9/MRPL13/NDUFAB1/FABP3/MRPS23/MRPL47/MRPL52/MRPS25/MRPL45/MRPL30/TYMS/MRPL51/NDUFA7/ACO2/MRPS22/SIRT5/MRPS10/MRPL53/MRPL11/DHX30/MRPL43/MRPL20/MRPS35/MRPL46/FDX2	40
GO:0000221	vacuolar proton-transporting V-type ATPase, V1 domain	5/661	10/4755	0.00703944	0.00703944	0.0231798	ATP6V1G1/ATP6V1H/ATP6V1B2/ATP6V1E1/ATP6V1A	5
GO:0033180	proton-transporting V-type ATPase, V1 domain	5/661	10/4755	0.00703944	0.00703944	0.0231798	ATP6V1G1/ATP6V1H/ATP6V1B2/ATP6V1E1/ATP6V1A	5
GO:0098687	chromosomal region	20/661	82/4755	0.00723569	0.00723569	0.0235244	SMC3/SEPTIN7/PPP2R1A/TERF2IP/SKA1/ANAPC16/HSF1/NSMCE2/NUP85/CENPS/ERCC1/PPP2CA/CENPH/SEH1L/SYCP3/PPP1CA/PMF1/SEC13/SMC1A/NGDN	20
GO:0005753	mitochondrial proton-transporting ATP synthase complex	7/661	18/4755	0.00768594	0.00768594	0.0246759	ATP5MC2/ATP5PO/ATP5MC3/ATP5F1C/ATP5F1A/ATP5PB/ATP5MC1	7
GO:0005765	lysosomal membrane	22/661	95/4755	0.00947433	0.00947433	0.0296757	LAPTM4B/ATP6V1G1/LAMTOR3/BORCS5/LAMTOR4/ATP6V0D1/HSPA8/MFSD1/KXD1/TMEM59/SEH1L/M6PR/LAMTOR5/ITM2C/LAMTOR1/SLC26A11/CD164/CLCN7/RHEB/SEC13/CCZ1/RAB7A	22
GO:0098852	lytic vacuole membrane	22/661	95/4755	0.00947433	0.00947433	0.0296757	LAPTM4B/ATP6V1G1/LAMTOR3/BORCS5/LAMTOR4/ATP6V0D1/HSPA8/MFSD1/KXD1/TMEM59/SEH1L/M6PR/LAMTOR5/ITM2C/LAMTOR1/SLC26A11/CD164/CLCN7/RHEB/SEC13/CCZ1/RAB7A	22
GO:0005774	vacuolar membrane	27/661	124/4755	0.0102125	0.0102125	0.0316023	LAPTM4B/ATP6V1G1/LAMTOR3/BORCS5/LAMTOR4/ATP6V0D1/HSPA8/ATP6V1H/MFSD1/KXD1/TMEM59/ATP6V1B2/SEH1L/M6PR/LAMTOR5/ITM2C/ATP6V1E1/LAMTOR1/SLC26A11/ATP6V1A/CD164/CLCN7/RHEB/SEC13/CCZ1/ATG4B/RAB7A	27
GO:0045259	proton-transporting ATP synthase complex	7/661	19/4755	0.0107393	0.0107393	0.0328371	ATP5MC2/ATP5PO/ATP5MC3/ATP5F1C/ATP5F1A/ATP5PB/ATP5MC1	7
GO:1990234	transferase complex	39/661	196/4755	0.0112134	0.0112134	0.0337635	CACYBP/ANAPC15/TADA2A/SNRPF/ELOC/GOLGA7/DCAF12/CDK9/C19H17orf49/ANAPC16/PCNA/SKP1/NSMCE2/TAF7/SNRPB/POLR2K/SNRPD1/ANAPC13/CCND2/KLHL13/RBBP7/E2F6/RNF168/SNRPE/TADA3/FBXO9/CRBN/UBE2B/CCNH/ING4/KANSL2/POLE3/KCTD13/DDB1/MAT2B/ATG101/TAF9/SPOP/POLE4	39
GO:0000123	histone acetyltransferase complex	6/661	15/4755	0.0115681	0.0115681	0.0337635	TADA2A/TADA3/ING4/KANSL2/POLE3/POLE4	6
GO:0031248	protein acetyltransferase complex	6/661	15/4755	0.0115681	0.0115681	0.0337635	TADA2A/TADA3/ING4/KANSL2/POLE3/POLE4	6
GO:1902493	acetyltransferase complex	6/661	15/4755	0.0115681	0.0115681	0.0337635	TADA2A/TADA3/ING4/KANSL2/POLE3/POLE4	6
GO:0005773	vacuole	41/661	209/4755	0.0120262	0.0120262	0.0347059	LAPTM4B/ATP6V1G1/CDC42/LAMTOR3/BORCS5/LAMTOR4/ATP6V0D1/HSPA8/ATP6V1H/CTSB/MFSD1/KXD1/CHID1/TMEM59/CLTC/ATP6V1B2/SEH1L/GABARAPL2/WDR48/M6PR/LAMTOR5/ITM2C/ATP6V1E1/LAMTOR1/ZNRF1/CTSD/SLC26A11/ATP6V1A/VPS26A/CD164/CLCN7/ARRDC3/RHEB/SEC13/TAX1BP1/VPS35/CCZ1/ASAH1/ATG4B/RAB7A/VMA21	41
GO:0000323	lytic vacuole	34/661	168/4755	0.0134338	0.0134338	0.0375472	LAPTM4B/ATP6V1G1/LAMTOR3/BORCS5/LAMTOR4/ATP6V0D1/HSPA8/CTSB/MFSD1/KXD1/CHID1/TMEM59/CLTC/SEH1L/WDR48/M6PR/LAMTOR5/ITM2C/LAMTOR1/ZNRF1/CTSD/SLC26A11/ATP6V1A/VPS26A/CD164/CLCN7/ARRDC3/RHEB/SEC13/VPS35/CCZ1/ASAH1/RAB7A/VMA21	34
GO:0005764	lysosome	34/661	168/4755	0.0134338	0.0134338	0.0375472	LAPTM4B/ATP6V1G1/LAMTOR3/BORCS5/LAMTOR4/ATP6V0D1/HSPA8/CTSB/MFSD1/KXD1/CHID1/TMEM59/CLTC/SEH1L/WDR48/M6PR/LAMTOR5/ITM2C/LAMTOR1/ZNRF1/CTSD/SLC26A11/ATP6V1A/VPS26A/CD164/CLCN7/ARRDC3/RHEB/SEC13/VPS35/CCZ1/ASAH1/RAB7A/VMA21	34
GO:0000314	organellar small ribosomal subunit	9/661	29/4755	0.0137417	0.0137417	0.0375472	MRPS2/MRPS15/MRPS6/MRPS18B/MRPS23/MRPS25/MRPS22/MRPS10/MRPS35	9
GO:0005763	mitochondrial small ribosomal subunit	9/661	29/4755	0.0137417	0.0137417	0.0375472	MRPS2/MRPS15/MRPS6/MRPS18B/MRPS23/MRPS25/MRPS22/MRPS10/MRPS35	9
GO:0030665	clathrin-coated vesicle membrane	9/661	29/4755	0.0137417	0.0137417	0.0375472	ATP6V0D1/ATP6V1H/CLTC/CLTA/ATP6V1B2/ATP6V1E1/ATP6V1A/AP1S2/ATP6AP1	9
GO:0005798	Golgi-associated vesicle	8/661	25/4755	0.0163753	0.0163753	0.0442723	ITM2B/CLTC/CLTA/COPG1/AP1S2/ADAM10/COPB2/COPZ1	8
GO:0035861	site of double-strand break	9/661	30/4755	0.0172802	0.0172802	0.0461205	PARP1/ARPC4/ASF1A/SIRT7/ARPC1A/ARPC2/ACTR2/RNF168/SMARCAD1	9
GO:0033178	proton-transporting two-sector ATPase complex, catalytic domain	5/661	12/4755	0.017418	0.017418	0.0461205	ATP6V1G1/ATP6V1H/ATP6V1B2/ATP6V1E1/ATP6V1A	5
GO:0031461	cullin-RING ubiquitin ligase complex	13/661	51/4755	0.0193467	0.0193467	0.0507047	CACYBP/ANAPC15/ELOC/DCAF12/ANAPC16/SKP1/ANAPC13/KLHL13/FBXO9/CRBN/KCTD13/DDB1/SPOP	13
GO:0016363	nuclear matrix	8/661	26/4755	0.020855	0.020855	0.0541055	SMC3/SNW1/ZNF326/VIM/CFL2/ARFGEF1/SMC1A/PSPC1	8
GO:0090734	site of DNA damage	10/661	36/4755	0.0213962	0.0213962	0.0545206	PARP1/ARPC4/OARD1/ASF1A/SIRT7/ARPC1A/ARPC2/ACTR2/RNF168/SMARCAD1	10
GO:0034399	nuclear periphery	9/661	31/4755	0.0214396	0.0214396	0.0545206	SMC3/PCNA/SNW1/ZNF326/VIM/CFL2/ARFGEF1/SMC1A/PSPC1	9
GO:0030120	vesicle coat	6/661	17/4755	0.0224075	0.0224075	0.0564235	CLTC/CLTA/COPG1/AP1S2/COPB2/COPZ1	6
GO:1902555	endoribonuclease complex	5/661	13/4755	0.0251344	0.0251344	0.0620727	TSN/POP5/DHX9/RPP30/POP4	5
GO:1905348	endonuclease complex	5/661	13/4755	0.0251344	0.0251344	0.0620727	TSN/POP5/DHX9/RPP30/POP4	5
GO:0001726	ruffle	10/661	38/4755	0.0308025	0.0308025	0.0753465	RHOA/ITGB1/RPS3/SNX5/PSD/ATP6V1B2/NME2/ROCK1/EZR/CYFIP1	10
GO:0030135	coated vesicle	15/661	66/4755	0.0341448	0.0341448	0.0827342	ATP6V0D1/ATP6V1H/CLTC/CLTA/ATP6V1B2/ATP6V1E1/ATP6V1A/COPG1/AP1S2/ATP6AP1/ADAM10/PHETA2/COPB2/VMA21/COPZ1	15
GO:0035097	histone methyltransferase complex	5/661	14/4755	0.0347383	0.0347383	0.0833856	C19H17orf49/TAF7/RBBP7/E2F6/TAF9	5
GO:0016471	vacuolar proton-transporting V-type ATPase complex	6/661	19/4755	0.0385509	0.0385509	0.0908394	ATP6V1G1/ATP6V0D1/ATP6V1H/ATP6V1B2/ATP6V1E1/ATP6V1A	6
GO:0016605	PML body	6/661	19/4755	0.0385509	0.0385509	0.0908394	PARK7/SUMO3/CDK9/HSF1/NSMCE2/NR2C1	6
GO:0000776	kinetochore	11/661	46/4755	0.0464593	0.0464593	0.107502	SEPTIN7/SKA1/ANAPC16/HSF1/NUP85/CENPS/CENPH/SEH1L/PMF1/SEC13/SMC1A	11
GO:0000779	condensed chromosome, centromeric region	11/661	46/4755	0.0464593	0.0464593	0.107502	SEPTIN7/SKA1/ANAPC16/HSF1/NUP85/CENPS/CENPH/SEH1L/PMF1/SEC13/SMC1A	11
GO:0003723	RNA binding	73/529	245/3884	6.36078e-12	6.36078e-12	2.19614e-09	PARK7/ZCRB1/RPS15/EIF3CL/RPL35A/RPS4X/SSB/YRDC/FYTTD1/RNPS1/PNO1/CDK9/EXOSC9/RPS3/SRP14/EIF3K/BRIX1/SNU13/KRR1/POP5/NUDT21/CPSF6/SNRPB/TRA2B/PRPF6/DTD1/SRSF6/DDX52/EIF3B/SLIRP/RPL23A/APEX1/DHX9/DIMT1/HNRNPF/RSL1D1/ALYREF/CLTC/VIM/STRAP/SNRNP70/HNRNPA2B1/RPP30/SNRPC/NSRP1/DHFR/DDX39B/LUC7L3/CWC15/GPBP1/PUF60/DUSP11/RBM22/PTCD3/SLU7/DHX30/PARN/NGRN/MAGOH/NCBP2/SRSF2/SNRPE/SNRPA/IMP4/MRPL20/EIF4A1/H…	73
GO:0044877	protein-containing complex binding	69/529	286/3884	4.39712e-07	4.39712e-07	7.59082e-05	IGF2/RACK1/TMEM147/DSTN/PARK7/PSIP1/SMC3/PARP1/SSBP1/URI1/DNMT1/UBXN1/NAP1L4/GNB2/NDUFA8/SEC61G/CRIPT/SEC61A1/HP1BP3/CDK9/DNAJC2/RPS3/RAP1B/PCNA/EIF3K/CTSB/HSF1/ASF1A/NUDT21/CD9/SLC25A3/CPSF6/PRPF6/CENPS/NDUFAB1/ERCC1/STOML2/RPL23A/USP16/APEX1/GLYR1/DHX9/HMGB1/VIM/BRD2/SIRT7/TPM2/STRAP/FOS/FKBP1A/M6PR/MYL12A/TMEM70/DNTTIP1/UCHL5/RNF168/PTCD3/USP14/DHX30/CFL2/EZR/MCMBP/CYFIP1/SF3B3/SMC1A/SNX4/ATG1…	69
GO:0003729	mRNA binding	19/529	49/3884	9.14597e-06	9.14597e-06	0.00102721	PARK7/SSB/FYTTD1/RPS3/NUDT21/CPSF6/TRA2B/DHX9/RSL1D1/STRAP/HNRNPA2B1/SNRPC/NSRP1/DHFR/LUC7L3/NCBP2/RBM5/ACO1/RBMXL2	19
GO:0017111	ribonucleoside triphosphate phosphatase activity	43/529	166/3884	1.19006e-05	1.19006e-05	0.00102721	CCT8/HSP90AB1/SMC3/ATP6V1G1/RHOA/CDC42/PSMC6/DDX27/MCM7/GNB2/CCT2/RFC3/MCM5/ARF3/RAP1B/CCT6A/CCT7/DDX52/ATP1A1/DHX9/ARL1/DRG1/NTPCR/PSMC2/EEF1A1/SPAST/DDX39B/TCP1/ATP6V1A/EEF2/DHX30/RHEB/PSMC5/EIF4A2/RAB6B/SMARCAD1/EIF4A1/SMC1A/RAB7A/RAB18/TUBB/SRPRA/EIF2S3	43
GO:0003684	damaged DNA binding	9/529	14/3884	1.60168e-05	1.60168e-05	0.001106	PARP1/NEIL2/HMGB2/RPS3/PCNA/ERCC1/APEX1/HMGB1/RAD23B	9
GO:0016887	ATP hydrolysis activity	28/529	95/3884	3.52105e-05	3.52105e-05	0.00202615	CCT8/HSP90AB1/SMC3/ATP6V1G1/PSMC6/DDX27/MCM7/CCT2/RFC3/MCM5/CCT6A/CCT7/DDX52/ATP1A1/DHX9/NTPCR/PSMC2/SPAST/DDX39B/TCP1/ATP6V1A/DHX30/PSMC5/EIF4A2/SMARCAD1/EIF4A1/SMC1A/SRPRA	28
GO:0016462	pyrophosphatase activity	45/529	188/3884	6.38729e-05	6.38729e-05	0.00245033	CCT8/HSP90AB1/SMC3/ATP6V1G1/RHOA/CDC42/PSMC6/DDX27/MCM7/GNB2/CCT2/RFC3/MCM5/ARF3/RAP1B/CCT6A/NUDT14/CCT7/DDX52/ATP1A1/NUDT3/DHX9/ARL1/DRG1/NTPCR/PSMC2/EEF1A1/SPAST/DDX39B/TCP1/ATP6V1A/EEF2/DHX30/RHEB/PSMC5/EIF4A2/RAB6B/SMARCAD1/EIF4A1/SMC1A/RAB7A/RAB18/TUBB/SRPRA/EIF2S3	45
GO:0016817	hydrolase activity, acting on acid anhydrides	45/529	188/3884	6.38729e-05	6.38729e-05	0.00245033	CCT8/HSP90AB1/SMC3/ATP6V1G1/RHOA/CDC42/PSMC6/DDX27/MCM7/GNB2/CCT2/RFC3/MCM5/ARF3/RAP1B/CCT6A/NUDT14/CCT7/DDX52/ATP1A1/NUDT3/DHX9/ARL1/DRG1/NTPCR/PSMC2/EEF1A1/SPAST/DDX39B/TCP1/ATP6V1A/EEF2/DHX30/RHEB/PSMC5/EIF4A2/RAB6B/SMARCAD1/EIF4A1/SMC1A/RAB7A/RAB18/TUBB/SRPRA/EIF2S3	45
GO:0016818	hydrolase activity,acting on acid anhydrides,in phosphorus-containing anhydrides	45/529	188/3884	6.38729e-05	6.38729e-05	0.00245033	CCT8/HSP90AB1/SMC3/ATP6V1G1/RHOA/CDC42/PSMC6/DDX27/MCM7/GNB2/CCT2/RFC3/MCM5/ARF3/RAP1B/CCT6A/NUDT14/CCT7/DDX52/ATP1A1/NUDT3/DHX9/ARL1/DRG1/NTPCR/PSMC2/EEF1A1/SPAST/DDX39B/TCP1/ATP6V1A/EEF2/DHX30/RHEB/PSMC5/EIF4A2/RAB6B/SMARCAD1/EIF4A1/SMC1A/RAB7A/RAB18/TUBB/SRPRA/EIF2S3	45
GO:0003682	chromatin binding	28/529	100/3884	9.69408e-05	9.69408e-05	0.00334701	PSIP1/PARP1/SSBP1/URI1/DNMT1/NAP1L4/HP1BP3/CDK9/DNAJC2/PCNA/HSF1/ASF1A/NUDT21/CENPS/ERCC1/APEX1/GLYR1/DHX9/BRD2/SIRT7/FOS/DNTTIP1/RNF168/DHX30/MCMBP/SMC1A/RBMXL2/PKN1	28
GO:0017069	snRNA binding	8/529	14/3884	0.000158773	0.000158773	0.00498349	CDK9/SNU13/SNRNP70/SNRPC/DDX39B/RBM22/NCBP2/SNRPA	8
GO:0008135	translation factor activity, RNA binding	15/529	41/3884	0.000176084	0.000176084	0.00506628	EIF3J/EEF1B2/EIF3CL/EIF3M/EIF3K/EIF3B/EIF2B3/EFTUD2/EEF1A1/EIF2B2/EEF2/EIF3L/EIF4A2/HBS1L/EIF2S3	15
GO:0016651	oxidoreductase activity, acting on NAD(P)H	10/529	22/3884	0.000280198	0.000280198	0.00698051	CYB5R3/NDUFV2/NDUFA9/CRYZ/NDUFS3/NDUFAB1/NDUFS1/NDUFS2/AKR1A1/NDUFS4	10
GO:0045182	translation regulator activity	16/529	47/3884	0.000283424	0.000283424	0.00698051	RACK1/EIF3J/EEF1B2/EIF3CL/EIF3M/EIF3K/EIF3B/EIF2B3/EFTUD2/EEF1A1/EIF2B2/EEF2/EIF3L/EIF4A2/HBS1L/EIF2S3	16
GO:0003677	DNA binding	63/529	307/3884	0.000318447	0.000318447	0.00698051	PSIP1/MGMT/PARP1/SSBP1/TSN/PDCD5/TADA2A/H3-3A/MCM7/NEIL2/HMGB2/BANF1/DMRT1/GTF2E2/RFC3/HP1BP3/TERF2IP/MCM5/CDK9/C19H17orf49/RPS3/PCNA/MND1/CRYZ/HSF1/JUN/HNRNPK/CENPS/DTD1/ERCC1/SWAP70/CNBP/POLR2K/APEX1/GLYR1/ZNF326/DHX9/HMGB1/FOXO1/HNRNPA2B1/FOS/WDR48/POLR3D/DNTTIP1/SYCP3/E2F6/THAP11/LUC7L3/GPBP1/PUF60/RAD23B/TCEA1/NME2/NTHL1/PPP1R8/MEF2C/NUSAP1/POLR3F/DDB1/CCDC25/RBMXL2/TAF9/POLE4	63
GO:0090079	translation regulator activity, nucleic acid binding	15/529	43/3884	0.000323487	0.000323487	0.00698051	EIF3J/EEF1B2/EIF3CL/EIF3M/EIF3K/EIF3B/EIF2B3/EFTUD2/EEF1A1/EIF2B2/EEF2/EIF3L/EIF4A2/HBS1L/EIF2S3	15
GO:0003954	NADH dehydrogenase activity	7/529	12/3884	0.000356399	0.000356399	0.00723832	NDUFV2/NDUFA9/NDUFS3/NDUFAB1/NDUFS1/NDUFS2/NDUFS4	7
GO:0140657	ATP-dependent activity	34/529	141/3884	0.000440065	0.000440065	0.00800345	CCT8/HSP90AB1/SMC3/ATP6V1G1/PSMC6/DDX27/MCM7/CCT2/RFC3/ATP6V0D1/MCM5/HSPA8/ATP6V1H/CCT6A/HSPA9/CCT7/DDX52/ATP1A1/DHX9/NTPCR/MYL12A/PSMC2/SPAST/DDX39B/TCP1/ATP6V1A/DHX30/PSMC5/EIF4A2/SMARCAD1/EIF4A1/SMC1A/HSPH1/SRPRA	34
GO:0044183	protein folding chaperone	11/529	27/3884	0.000445747	0.000445747	0.00800345	CCT8/HSP90AB1/HSPE1/CCT2/HSPA8/CCT6A/HSPA9/CCT7/WDR83OS/TCP1/HSPH1	11
GO:0003735	structural constituent of ribosome	19/529	63/3884	0.000463614	0.000463614	0.00800345	RPSA/RPL24/MRPS2/MRPS15/MRPS6/RSL24D1/MRPS18B/RPS17/RPS24/MRPS23/MRPL52/RPL10A/MRPS25/RPS23/MRPL30/MRPL51/NDUFA7/MRPS22/MRPS35	19
GO:0051879	Hsp90 protein binding	6/529	10/3884	0.000801801	0.000801801	0.0131825	PPID/FKBP6/RPS3/HSF1/CHORDC1/CDC37	6
GO:0051117	ATPase binding	9/529	21/3884	0.000964516	0.000964516	0.0144788	RDX/ATP6V1G1/UBXN1/SNU13/PEX19/PIH1D1/GABARAPL2/ATP1B3/TAF9	9
GO:0140662	ATP-dependent protein folding chaperone	9/529	21/3884	0.000964516	0.000964516	0.0144788	CCT8/HSP90AB1/CCT2/HSPA8/CCT6A/HSPA9/CCT7/TCP1/HSPH1	9
GO:0016655	oxidoreductase activity,acting on NAD(P)H, quinone or similar compound as acceptor	7/529	14/3884	0.00120549	0.00120549	0.0173422	NDUFV2/CRYZ/NDUFS3/NDUFAB1/NDUFS1/NDUFS2/NDUFS4	7
GO:0003743	translation initiation factor activity	10/529	26/3884	0.00138021	0.00138021	0.0183283	EIF3J/EIF3CL/EIF3M/EIF3K/EIF3B/EIF2B3/EIF2B2/EIF3L/EIF4A2/EIF2S3	10
GO:0009055	electron transfer activity	10/529	26/3884	0.00138021	0.00138021	0.0183283	SDHB/NDUFV2/SDHC/NDUFS3/NDUFAB1/NDUFS1/CYCT/FDX2/NDUFS2/NDUFS4	10
GO:0008137	NADH dehydrogenase (ubiquinone) activity	6/529	11/3884	0.00156218	0.00156218	0.0192629	NDUFV2/NDUFS3/NDUFAB1/NDUFS1/NDUFS2/NDUFS4	6
GO:0050136	NADH dehydrogenase (quinone) activity	6/529	11/3884	0.00156218	0.00156218	0.0192629	NDUFV2/NDUFS3/NDUFAB1/NDUFS1/NDUFS2/NDUFS4	6
GO:0042393	histone binding	11/529	32/3884	0.00232048	0.00232048	0.0276267	HMGB2/DNAJC2/USP16/GLYR1/HMGB1/BRD2/PIH1D1/RNF168/PWP1/COPRS/PKN1	11
GO:0003955	NAD(P)H dehydrogenase (quinone) activity	6/529	12/3884	0.00276796	0.00276796	0.0318558	NDUFV2/NDUFS3/NDUFAB1/NDUFS1/NDUFS2/NDUFS4	6
GO:0030554	adenyl nucleotide binding	79/529	437/3884	0.00319806	0.00319806	0.0356185	CCT8/SMC3/PARP1/PSMC6/DDX27/AARSD1/MCM7/GUK1/UBE2E3/HSPE1/ACTG1/CCT2/CKMT2/MCM5/HSPA8/CDK9/ALDH2/CCT6A/CRYZ/HSPA9/CKB/CCT7/DDX52/UBE2D2/RARS1/ATP1A1/CSNK2A1/GLYR1/DHX9/MAPK1/NMNAT1/DNAJA2/CHORDC1/SIRT7/ATP6V1B2/UCK1/NTPCR/NAXD/ITM2C/PSMC2/CDC37/GAPDH/SPAST/DDX39B/UBA1/CDK4/TCP1/ACTR2/GLYCTK/ATP6V1A/SIRT5/EIF2B2/DARS1/AHCY/CLCN7/GART/DHX30/CSNK2A2/NT5C2/PSMC5/NME2/VRK1/TENT2/NAGK/CHUK/EIF4A2/ROCK1…	79
GO:0003697	single-stranded DNA binding	10/529	29/3884	0.00355353	0.00355353	0.0383407	SSBP1/TSN/MCM7/HMGB2/TERF2IP/ERCC1/DHX9/HMGB1/HNRNPA2B1/WDR48	10
GO:0097110	scaffold protein binding	5/529	10/3884	0.00642336	0.00642336	0.0672046	PARK7/CRIPT/VIM/CDC37/ATG4B	5
GO:0005524	ATP binding	70/529	391/3884	0.00703883	0.00703883	0.0714779	CCT8/SMC3/PSMC6/DDX27/AARSD1/MCM7/GUK1/UBE2E3/HSPE1/ACTG1/CCT2/CKMT2/MCM5/HSPA8/CDK9/CCT6A/HSPA9/CKB/CCT7/DDX52/UBE2D2/RARS1/ATP1A1/CSNK2A1/DHX9/MAPK1/NMNAT1/DNAJA2/CHORDC1/ATP6V1B2/UCK1/NTPCR/NAXD/ITM2C/PSMC2/CDC37/SPAST/DDX39B/UBA1/CDK4/TCP1/ACTR2/GLYCTK/ATP6V1A/EIF2B2/DARS1/CLCN7/GART/DHX30/CSNK2A2/NT5C2/PSMC5/NME2/VRK1/TENT2/NAGK/CHUK/EIF4A2/ROCK1/TPK1/SMARCAD1/EIF4A1/NARS1/UBE2B/ACLY/SMC1A/C…	70
GO:0008134	transcription factor binding	20/529	84/3884	0.00752505	0.00752505	0.0742321	PARK7/PSIP1/MED4/PPID/HMGB2/ELOC/CDK9/RPS3/SNW1/ERCC1/DHX9/HMGB1/FOS/DRAP1/PTMA/PSMC5/TADA3/RPL23/TAF9/PKN1	20
GO:0031072	heat shock protein binding	8/529	23/3884	0.00841715	0.00841715	0.0807259	PPID/FKBP6/RPS3/DNAJB6/HSF1/DNAJA2/CHORDC1/CDC37	8
GO:0046982	protein heterodimerization activity	19/529	80/3884	0.00932601	0.00932601	0.0870251	H2AC20/PHB1/H3-3A/H2AZ2/ITGB1/HSF1/CENPS/PPP2CA/TPM2/FOS/DRAP1/PAFAH1B2/H2AZ1/PAFAH1B3/CHUK/SMC1A/POLE3/TAF9/POLE4	19
GO:0032559	adenyl ribonucleotide binding	70/529	399/3884	0.0113856	0.0113856	0.103448	CCT8/SMC3/PSMC6/DDX27/AARSD1/MCM7/GUK1/UBE2E3/HSPE1/ACTG1/CCT2/CKMT2/MCM5/HSPA8/CDK9/CCT6A/HSPA9/CKB/CCT7/DDX52/UBE2D2/RARS1/ATP1A1/CSNK2A1/DHX9/MAPK1/NMNAT1/DNAJA2/CHORDC1/ATP6V1B2/UCK1/NTPCR/NAXD/ITM2C/PSMC2/CDC37/SPAST/DDX39B/UBA1/CDK4/TCP1/ACTR2/GLYCTK/ATP6V1A/EIF2B2/DARS1/CLCN7/GART/DHX30/CSNK2A2/NT5C2/PSMC5/NME2/VRK1/TENT2/NAGK/CHUK/EIF4A2/ROCK1/TPK1/SMARCAD1/EIF4A1/NARS1/UBE2B/ACLY/SMC1A/C…	70
GO:0005198	structural molecule activity	31/529	152/3884	0.0118218	0.0118218	0.104657	RPSA/H2AC20/RPL24/MRPS2/MRPS15/H3-3A/MRPS6/H2AZ2/NUTF2/RSL24D1/MRPS18B/RPS17/RPS24/MRPS23/CLTC/VIM/MRPL52/CLTA/RPL10A/SEH1L/MRPS25/COPB1/RPS23/MRPL30/MRPL51/NDUFA7/H2AZ1/MRPS22/COPG1/MRPS35/COPB2	31
GO:0051287	NAD binding	8/529	25/3884	0.0145031	0.0145031	0.125185	PARP1/ALDH2/GLYR1/SIRT7/GAPDH/SIRT5/AHCY/NDUFS2	8
GO:0015399	primary active transmembrane transporter activity	11/529	40/3884	0.0150105	0.0150105	0.126404	ATP6V1G1/NDUFV2/ATP6V0D1/ATP6V1H/NDUFS3/NDUFAB1/ATP1A1/NDUFS1/ATP6V1A/NDUFS2/NDUFS4	11
GO:0003725	double-stranded RNA binding	5/529	12/3884	0.0159789	0.0159789	0.131356	YRDC/DHX9/CLTC/VIM/EIF4A1	5
GO:0019899	enzyme binding	60/529	341/3884	0.0176357	0.0176357	0.141604	RACK1/PARK7/CACYBP/RDX/PHB1/URI1/ATP6V1G1/CDC42/UBXN1/GNB2/ACTG1/CCT2/TERF2IP/CDK9/RPS3/NUTF2/PCNA/USP37/SNW1/SNU13/HSPA9/CKB/NUDT21/DDRGK1/PEX19/ZNF326/DHX9/MAPK1/HMGB1/CLTC/FOXO1/ANKRA2/PIH1D1/MAPRE1/CCND2/GABARAPL2/PABPN1/CDC37/GCLM/DNAJC3/ATP1B3/CSE1L/ATP6AP1/TAX1BP1/ROCK1/ADAM10/TSPYL1/HACD3/CDC42SE2/RPL23/PPP3R1/CYFIP1/KCTD13/COPB2/NDUFS2/MARCKS/TUBB/TAF9/RAF1/PKN1	60
GO:0019843	rRNA binding	8/529	26/3884	0.0185229	0.0185229	0.142118	RPS4X/RPS3/BRIX1/RPL23A/PTCD3/NGRN/IMP4/MRPL20	8
GO:0140104	molecular carrier activity	8/529	26/3884	0.0185229	0.0185229	0.142118	PARK7/TIMM10/EMC3/ASF1A/PEX19/EMC4/PWP1/DPH3	8
GO:0015453	oxidoreduction-driven active transmembrane transporter activity	6/529	17/3884	0.0203503	0.0203503	0.152744	NDUFV2/NDUFS3/NDUFAB1/NDUFS1/NDUFS2/NDUFS4	6
GO:0043022	ribosome binding	10/529	37/3884	0.0225408	0.0225408	0.160046	RACK1/TMEM147/SEC61G/SEC61A1/EIF3K/CPSF6/NDUFAB1/USP16/DHX9/PTCD3	10
GO:0003724	RNA helicase activity	5/529	13/3884	0.0231184	0.0231184	0.160046	DDX27/DDX52/DHX9/DHX30/EIF4A1	5
GO:0008186	ATP-dependent activity, acting on RNA	5/529	13/3884	0.0231184	0.0231184	0.160046	DDX27/DDX52/DHX9/DHX30/EIF4A1	5
GO:0005085	guanyl-nucleotide exchange factor activity	9/529	32/3884	0.0231773	0.0231773	0.160046	LAMTOR3/LAMTOR4/PSD/EIF2B3/LAMTOR5/LAMTOR1/EIF2B2/ARFGEF1/CCZ1	9
GO:0043021	ribonucleoprotein complex binding	12/529	49/3884	0.0280204	0.0280204	0.189694	RACK1/TMEM147/SEC61G/SEC61A1/EIF3K/CPSF6/PRPF6/NDUFAB1/USP16/DHX9/STRAP/PTCD3	12
GO:0001098	basal transcription machinery binding	5/529	14/3884	0.0320349	0.0320349	0.20029	URI1/ERCC1/ZNF326/DHX9/DRAP1	5
GO:0001099	basal RNA polymerase II transcription machinery binding	5/529	14/3884	0.0320349	0.0320349	0.20029	URI1/ERCC1/ZNF326/DHX9/DRAP1	5
GO:0015932	nucleobase-containing compound transmembrane transporter activity	5/529	14/3884	0.0320349	0.0320349	0.20029	SLC25A6/SLC25A5/SLC25A33/SLC25A26/SLC25A31	5
GO:0016620	oxidoreductase activity,acting on the aldehyde or oxo group of donors,NAD or NADP as acceptor	5/529	14/3884	0.0320349	0.0320349	0.20029	ADH5/ALDH2/AKR1B1/GAPDH/ALDH7A1	5
GO:0003713	transcription coactivator activity	12/529	50/3884	0.0324861	0.0324861	0.20029	PARK7/PSIP1/MED4/SNW1/USP16/APEX1/DHX9/HMGB1/NME2/TADA3/ING4/PKN1	12
GO:0140597	protein carrier chaperone	6/529	19/3884	0.0351988	0.0351988	0.208975	TIMM10/EMC3/ASF1A/PEX19/EMC4/PWP1	6
GO:0051087	protein-folding chaperone binding	8/529	29/3884	0.0352432	0.0352432	0.208975	PPID/HSPE1/TIMM10/RPS3/DNAJB6/SUGT1/DNAJA2/GRPEL1	8
GO:0016835	carbon-oxygen lyase activity	7/529	24/3884	0.0358997	0.0358997	0.208975	PARK7/NEIL2/RPS3/ACO2/NTHL1/HACD3/ACO1	7
GO:0015605	organophosphate ester transmembrane transporter activity	4/529	10/3884	0.0363158	0.0363158	0.208975	SLC25A6/SLC25A5/SLC25A33/SLC25A31	4
GO:0003924	GTPase activity	16/529	74/3884	0.0375977	0.0375977	0.212805	RHOA/CDC42/GNB2/ARF3/RAP1B/ARL1/DRG1/NTPCR/EEF1A1/EEF2/RHEB/RAB6B/RAB7A/RAB18/TUBB/EIF2S3	16
GO:0019904	protein domain specific binding	22/529	111/3884	0.0414569	0.0414569	0.230863	RACK1/YWHAB/CACYBP/CDC42/CTNNBIP1/CRIPT/U2AF1/SKP1/CCT6A/HNRNPK/TRA2B/OSTF1/CLTC/VIM/ARL1/SRSF7/M6PR/GAPDH/TADA3/ADAM10/PPP3R1/TAF9	22
GO:0031491	nucleosome binding	5/529	15/3884	0.0428279	0.0428279	0.23145	PARP1/NAP1L4/HP1BP3/GLYR1/DNTTIP1	5
GO:0140097	catalytic activity, acting on DNA	12/529	52/3884	0.0429029	0.0429029	0.23145	DNMT1/MCM7/NEIL2/RFC3/REXO2/RPS3/PCNA/ERCC1/APEX1/DHX9/NTHL1/SMARCAD1	12
GO:0016859	cis-trans isomerase activity	6/529	20/3884	0.0446934	0.0446934	0.2374	FKBP4/PPID/AIP/PPIH/FKBP1A/DEGS1	6
bta05020	Prion disease	66/736	302/9584	2.46793e-15	2.46793e-15	6.59847e-13	COX7A2L/NDUFA4/ATP5MC2/PSMC6/SDHB/PSMB7/SLC25A6/ATP5PO/NDUFV2/NDUFA8/COX6C/PSMD14/SLC25A5/NDUFA9/HSPA8/PSMC1/PSMC3/UQCRC1/STIP1/TUBB2A/PSMB1/SDHC/ATP5MC3/ATP5F1C/PSMA8/SDHA/PSMB3/NDUFS3/NDUFAB1/ATP5F1A/CSNK2A1/NDUFS5/PSMA4/MAPK1/ATP5PB/NDUFB10/UQCRB/PSMD12/PSMD2/PSMD6/NDUFB5/NDUFS6/COX6A1/PSMC2/PSMA7/PSMA5/NDUFA12/KLC1/NDUFA7/NDUFS1/ATP5MC1/PSMA1/CSNK2A2/PSMC5/SLC25A31/CYCT/PSMD11/PSMD1/PPP3R1/ND…	66
bta05016	Huntington disease	70/736	339/9584	7.2683e-15	7.2683e-15	9.71657e-13	COX7A2L/NDUFA4/ATP5MC2/PSMC6/SDHB/PSMB7/SLC25A6/ATP5PO/NDUFV2/NDUFA8/COX6C/PSMD14/SLC25A5/NDUFA9/PSMC1/PSMC3/UQCRC1/TUBB2A/PSMB1/SDHC/ATP5MC3/ATP5F1C/PSMA8/POLR2H/HDAC2/SDHA/PSMB3/NDUFS3/MAP2K7/NDUFAB1/ATP5F1A/POLR2K/NDUFS5/PSMA4/POLR2A/ATP5PB/CLTC/CLTA/NDUFB10/UQCRB/PSMD12/PSMD2/PSMD6/NDUFB5/NDUFS6/COX6A1/PSMC2/PSMA7/PSMA5/NDUFA12/KLC1/NDUFA7/PIK3C3/NDUFS1/ATP5MC1/PSMA1/PSMC5/SLC25A31/CYCT/PSMD1…	70
bta05014	Amyotrophic lateral sclerosis	77/736	408/9584	4.9757e-14	4.9757e-14	4.43449e-12	COX7A2L/NDUFA4/ATP5MC2/PSMC6/SDHB/PSMB7/ATP5PO/NDUFV2/NDUFA8/COX6C/PSMD14/ACTG1/TPR/NDUFA9/PSMC1/PSMC3/UQCRC1/TUBB2A/PSMB1/SDHC/PFN1/ATP5MC3/ATP5F1C/PSMA8/SDHA/PSMB3/NUP85/NDUFS3/NDUFAB1/ATP5F1A/NDUFS5/PSMA4/ATP5PB/ALYREF/NUP188/SRSF7/NDUFB10/SEH1L/UQCRB/PSMD12/HNRNPA2B1/PSMD2/PSMD6/NDUFB5/NDUFS6/COX6A1/PSMC2/PSMA7/PSMA5/NDUFA12/KLC1/NDUFA7/PIK3C3/NDUFS1/BID/ATP5MC1/PSMA1/PSMC5/SEC13/CYCT/PSMD11/…	77
bta05012	Parkinson disease	63/736	303/9584	1.27105e-13	1.27105e-13	8.49595e-12	GNAS/UCHL1/PARK7/COX7A2L/NDUFA4/ATP5MC2/PSMC6/SDHB/PSMB7/SLC25A6/ATP5PO/NDUFV2/NDUFA8/COX6C/PSMD14/SLC25A5/NDUFA9/PSMC1/PSMC3/UQCRC1/TUBB2A/PSMB1/SDHC/ATP5MC3/ATP5F1C/PSMA8/SDHA/PSMB3/NDUFS3/NDUFAB1/ATP5F1A/NDUFS5/PSMA4/ATP5PB/NDUFB10/UQCRB/PSMD12/PSMD2/PSMD6/NDUFB5/NDUFS6/COX6A1/PSMC2/PSMA7/PSMA5/NDUFA12/KLC1/NDUFA7/NDUFS1/UBA1/ATP5MC1/PSMA1/PSMC5/SLC25A31/CYCT/PSMD11/PSMD1/NDUFS2/PSMD3/NDUFS4/N…	63
bta03040	Spliceosome	61/736	299/9584	7.67243e-13	7.67243e-13	4.10273e-11	LSM4/TXNL4A/SNRPF/SNRPB2/SRSF9/SF3B2/HSPA8/U2AF1/SNRPG/SNW1/SNU13/DHX15/PPIH/SNRPB/HNRNPK/LSM6/SF3A2/TRA2B/PRPF6/SRSF6/HNRNPM/LSM5/RBM25/THOC1/SNRPD1/ALYREF/TCERG1/SRSF7/SNRNP70/PHF5A/EFTUD2/SNRNP200/LSM7/SF3B6/SNRPC/SNRPA1/LSM8/RBM8A/DDX39B/SF3B1/CWC15/PUF60/RBM22/SLU7/MAGOH/LSM3/NCBP2/RBM17/SRSF2/SNRPE/DHX16/SNRPA/U2SURP/HNRNPU/CTNNBL1/SNRPD3/ZMAT2/TRA2A/SF3B3/DDX42/SF3A3/	61
bta05010	Alzheimer disease	76/736	423/9584	1.0339e-12	1.0339e-12	4.60718e-11	COX7A2L/NDUFA4/ATP5MC2/PSMC6/PPID/SDHB/PSMB7/SLC25A6/ATP5PO/NDUFV2/NDUFA8/COX6C/PSMD14/SLC25A5/NDUFA9/PSMC1/PSMC3/UQCRC1/TUBB2A/PSMB1/DVL2/SDHC/ATP5MC3/ATP5F1C/PSMA8/SDHA/PSMB3/NDUFS3/MAP2K7/NDUFAB1/ATP5F1A/CSNK2A1/NDUFS5/PSMA4/MAPK1/ATP5PB/NAE1/NDUFB10/RTN3/UQCRB/PSMD12/PSMD2/PSMD6/NDUFB5/NDUFS6/COX6A1/PSMC2/PSMA7/PSMA5/NDUFA12/GAPDH/KLC1/NDUFA7/PIK3C3/NDUFS1/BID/ATP5MC1/PSMA1/CSNK2A2/PSMC5/SLC2…	76
bta00190	Oxidative phosphorylation	42/736	164/9584	1.45251e-12	1.45251e-12	5.54792e-11	COX7A2L/NDUFA4/ATP5MC2/PPA1/ATP6V1G1/SDHB/ATP5PO/NDUFV2/NDUFA8/COX6C/ATP6V0D1/NDUFA9/ATP6V1H/UQCRC1/SDHC/ATP5MC3/ATP5F1C/SDHA/NDUFS3/NDUFAB1/ATP5F1A/NDUFS5/ATP5PB/ATP6V1B2/NDUFB10/UQCRB/NDUFB5/NDUFS6/COX6A1/ATP6V1E1/NDUFA12/NDUFA7/NDUFS1/ATP6V1A/ATP5MC1/ATP6AP1/COX17/CYCT/NDUFS2/NDUFS4/NDUFC1/UQCRC2/	42
bta03050	Proteasome	20/736	49/9584	1.32779e-10	1.32779e-10	4.43761e-09	PSMC6/PSMB7/PSMD14/PSMC1/PSMC3/PSMB1/PSMA8/PSMB3/PSMA4/PSMD12/PSMD2/PSMD6/PSMC2/PSMA7/PSMA5/PSMA1/PSMC5/PSMD11/PSMD1/PSMD3/	20
bta03010	Ribosome	42/736	202/9584	1.76724e-09	1.76724e-09	5.25006e-08	MRPL21/RPL12/RPL14/RPSA/RPL26L1/RPS15/RPL24/MRPS2/MRPS15/RPS16/RPL19/RPL27/RPL22L1/RPS25/RPL35A/MRPS6/RPL34/RPL15/RPL30/RPS4X/RPS13/MRPL32/RPS3/RSL24D1/RPL3/MRPL15/MRPL13/RPL6/RPS17/RPL21/RPS24/RPL23A/RPL10A/RPS23/MRPL30/RPS15A/RPS26/RPL27A/MRPS10/MRPL11/MRPL20/RPL23/	42
bta03082	ATP-dependent chromatin remodeling	31/736	123/9584	1.98212e-09	1.98212e-09	5.29955e-08	CDK2AP1/H2AC12/H2AC20/MCRS1/ACTG1/MORF4L2/MRGBP/INO80C/H2AZ2/C19H17orf49/HDAC2/H2AC6/SMARCD2/CHD3/SMARCE1/BRD9/RBBP7/H2AZ1/UCHL5/ACTR6/SMARCC1/SMARCD1/BAZ1B/DPF2/SMARCA5/BPTF/POLE3/YEATS4/SMARCA2/MACROH2A1/INO80/	31
bta03008	Ribosome biogenesis in eukaryotes	27/736	100/9584	4.373e-09	4.373e-09	1.06291e-07	UTP6/FBL/NOP58/REXO2/GAR1/NOP56/FCF1/SNU13/POP5/GTPBP4/MPHOSPH10/UTP18/CSNK2A1/NOB1/DKC1/EMG1/RPP30/XRN2/NOP10/WDR75/WDR43/CSNK2A2/IMP4/HEATR1/POP4/XPO1/LSG1/	27
bta05415	Diabetic cardiomyopathy	43/736	233/9584	4.78323e-08	4.78323e-08	1.06574e-06	COX7A2L/NDUFA4/ATP5MC2/PARP1/SDHB/SLC25A6/ATP5PO/NDUFV2/NDUFA8/COX6C/SLC25A5/NDUFA9/UQCRC1/SDHC/MPC1/ATP5MC3/ATP5F1C/SDHA/NDUFS3/NDUFAB1/ATP5F1A/NDUFS5/ATP5PB/NDUFB10/UQCRB/MPC2/NDUFB5/NDUFS6/COX6A1/NDUFA12/GAPDH/NDUFA7/NDUFS1/CTSD/PPP1CA/ATP5MC1/GSR/SLC25A31/PDK3/NDUFS2/NDUFS4/NDUFC1/UQCRC2/	43
bta04714	Thermogenesis	46/736	260/9584	6.14874e-08	6.14874e-08	1.2646e-06	GNAS/COX7A2L/NDUFA4/ATP5MC2/SDHB/ATP5PO/NDUFV2/NDUFA8/COX6C/ACTG1/NDUFA9/UQCRC1/SDHC/ATP5MC3/ATP5F1C/COA7/SDHA/NDUFS3/COA1/NDUFAB1/ATP5F1A/SMARCD2/NDUFS5/ATP5PB/GRB2/NDUFB10/UQCRB/SMARCE1/NDUFB5/NDUFS6/COX6A1/NDUFA12/NDUFA7/NDUFS1/ATP5MC1/SOS2/RHEB/COX17/KDM1A/SMARCC1/SMARCD1/NDUFS2/NDUFS4/SMARCA2/NDUFC1/UQCRC2/	46
bta03420	Nucleotide excision repair	18/736	59/9584	2.25655e-07	2.25655e-07	4.06154e-06	RPA2/LIG1/RFC3/PCNA/POLR2H/ERCC1/RFC4/POLR2K/GTF2H1/POLR2A/CUL4A/RPA1/MNAT1/RAD23B/CCNH/POLE3/DDB1/POLE4/	18
bta05208	Chemical carcinogenesis - reactive oxygen species	45/736	263/9584	2.35109e-07	2.35109e-07	4.06154e-06	COX7A2L/NDUFA4/ATP5MC2/SDHB/SLC25A6/ATP5PO/NDUFV2/NDUFA8/COX6C/SLC25A5/NDUFA9/UQCRC1/SDHC/ATP5MC3/ATP5F1C/SDHA/JUN/NDUFS3/MAP2K7/NDUFAB1/ATP5F1A/NDUFS5/MAPK1/ATP5PB/GRB2/NDUFB10/UQCRB/FOS/NDUFB5/NDUFS6/COX6A1/NDUFA12/NDUFA7/NDUFS1/ATP5MC1/HMOX1/SOS2/SLC25A31/CHUK/NDUFS2/AKR1A1/NDUFS4/NDUFC1/UQCRC2/RAF1/	45
bta03018	RNA degradation	21/736	78/9584	2.43053e-07	2.43053e-07	4.06154e-06	MPHOSPH6/EXOSC7/LSM4/LSM1/EXOSC9/HSPA9/CNOT3/LSM6/DDX6/LSM5/PABPC4/LSM7/CNOT10/LSM8/XRN2/EXOSC10/PARN/LSM3/CNOT2/HSPD1/EDC4/	21
bta03030	DNA replication	13/736	36/9584	1.27786e-06	1.27786e-06	2.00976e-05	SSBP1/RPA2/MCM7/LIG1/RFC3/MCM5/PCNA/RFC4/RPA1/MCM2/MCM4/POLE3/POLE4/	13
bta05132	Salmonella infection	43/736	266/9584	2.11311e-06	2.11311e-06	3.13878e-05	HSP90AB1/RHOA/CDC42/ARPC4/ACTG1/ARL8A/RALA/RPS3/SKP1/TUBB2A/PFN1/SNX9/JUN/MAP2K7/ARF6/RAB9A/MAPK1/DYNLRB1/ARPC1A/FOS/M6PR/MYL12A/ARPC2/GAPDH/KLC1/GCC2/S100A10/PIK3C3/ACTR2/BIRC2/CSE1L/CYCT/CHUK/VPS41/DCTN5/CYFIP1/NCKAP1/RAB7A/ACBD3/DYNC1LI1/TUBB/RAF1/PKN1/	43
bta05017	Spinocerebellar ataxia	28/736	151/9584	9.70102e-06	9.70102e-06	0.000136513	PSMC6/PSMB7/SLC25A6/PSMD14/SLC25A5/PSMC1/PSMC3/NOP56/PSMB1/PSMA8/PSMB3/PSMA4/CIC/PSMD12/PSMD2/PSMD6/PSMC2/PSMA7/PSMA5/PIK3C3/PSMA1/PSMC5/SLC25A31/CYCT/PSMD11/PSMD1/PSMD3/ATG101/	28
bta03015	mRNA surveillance pathway	22/736	111/9584	2.97772e-05	2.97772e-05	0.000398074	PPP2R1A/RNPS1/FIP1L1/SAP18/UPF3B/NUDT21/CPSF6/GSPT1/PPP2CA/ALYREF/PABPC4/PABPN1/PPP2R2A/RBM8A/DDX39B/PPP1CA/WDR33/PPP2R5A/MAGOH/NCBP2/SRRM1/HBS1L/	22
bta04932	Non-alcoholic fatty liver disease	30/736	178/9584	3.27738e-05	3.27738e-05	0.00041727	COX7A2L/NDUFA4/CDC42/SDHB/NDUFV2/NDUFA8/COX6C/NDUFA9/UQCRC1/SDHC/SDHA/JUN/NDUFS3/NDUFAB1/NDUFS5/NDUFB10/UQCRB/FOS/NDUFB5/NDUFS6/COX6A1/NDUFA12/NDUFA7/NDUFS1/BID/CYCT/NDUFS2/NDUFS4/NDUFC1/UQCRC2/	30
bta04110	Cell cycle	28/736	164/9584	4.69584e-05	4.69584e-05	0.000570691	YWHAB/SMC3/ANAPC15/PPP2R1A/MCM7/MCM5/ANAPC16/PCNA/SKP1/ATRX/HDAC2/PPP2CA/BUB3/YWHAE/ORC2/ANAPC13/CCND2/CDK4/PPP2R5A/MDM2/MCM2/E2F1/SMC1B/CDC16/MCM4/CCNH/CCNB3/SMC1A/	28
bta03013	Nucleocytoplasmic transport	23/736	125/9584	6.7552e-05	6.7552e-05	0.000785273	SUMO3/TPR/RNPS1/SAP18/UPF3B/NUP85/THOC5/THOC1/ALYREF/NUP188/SEH1L/EEF1A1/RBM8A/DDX39B/THOC6/MAGOH/NCBP2/CSE1L/SEC13/KPNB1/SRRM1/NUP37/XPO1/	23
bta04120	Ubiquitin mediated proteolysis	26/736	161/9584	0.000221141	0.000221141	0.00246359	STUB1/ANAPC15/UBE2E3/ELOC/UBE2E2/CUL2/ANAPC16/UBE2E1/SKP1/UBE2Q1/UBE2D2/UBA2/ANAPC13/UBE3A/CUL4A/KLHL13/HERC1/UBA1/MDM2/BIRC2/CDC16/MGRN1/UBE2B/DDB1/BIRC6/RCHY1/	26
bta03410	Base excision repair	11/736	44/9584	0.000371897	0.000371897	0.00397734	PARP1/NEIL2/LIG1/RFC3/PCNA/RFC4/APEX1/HMGB1/NTHL1/POLE3/POLE4/	11
bta03022	Basal transcription factors	11/736	45/9584	0.000458634	0.000458634	0.00471632	GTF2E2/TAF7/GTF2A1/GTF2H1/GTF2A2/MNAT1/TAF5/TAF2/CCNH/TAF15/TAF9/	11
bta03020	RNA polymerase	9/736	33/9584	0.00063534	0.00063534	0.00629147	POLR3K/POLR2H/POLR3G/POLR1E/POLR2K/POLR1F/POLR2A/POLR3D/POLR3F/	9
bta03440	Homologous recombination	10/736	42/9584	0.00103094	0.00103094	0.0098443	RBBP8/SSBP1/RPA2/RAD50/PALB2/RPA1/SYCP3/BRCA2/NBN/MRE11/	10
bta03430	Mismatch repair	7/736	23/9584	0.00126026	0.00126026	0.0116191	SSBP1/RPA2/LIG1/RFC3/PCNA/RFC4/RPA1/	7
bta04150	mTOR signaling pathway	24/736	165/9584	0.00173535	0.00173535	0.0154659	ATP6V1G1/RHOA/LAMTOR3/LAMTOR4/ATP6V1H/DVL2/LPIN2/RRAGC/EIF4E2/MAPK1/GRB2/PRR5/ATP6V1B2/SEH1L/LAMTOR5/ATP6V1E1/RRAGD/LAMTOR1/ATP6V1A/SOS2/RHEB/SEC13/CHUK/RAF1/	24
bta00020	Citrate cycle (TCA cycle)	8/736	31/9584	0.0018731	0.0018731	0.0156503	SDHB/MDH2/SDHC/SDHA/ACO2/FH/ACLY/ACO1/	8
bta03060	Protein export	8/736	31/9584	0.0018731	0.0018731	0.0156503	SEC11C/SEC61G/SEC61A1/SRP14/SEC11A/BAG6/SPCS3/SRPRA/	8
bta04144	Endocytosis	32/736	249/9584	0.00266737	0.00266737	0.0216112	RAB10/SNF8/VPS29/RHOA/CDC42/ARPC4/WASHC3/SNX6/TSG101/HSPA8/ARF3/SNX5/CAPZA2/ARF6/PDCD6IP/CLTC/PSD/CLTA/ARPC1A/CAPZA1/ARPC2/ACTR2/VPS26A/MDM2/RAB22A/ARFGEF1/VPS35/ZFYVE9/SNX4/RAB7A/IST1/AP2M1/	32
bta04114	Oocyte meiosis	19/736	128/9584	0.00400298	0.00400298	0.0304962	YWHAB/SMC3/ANAPC15/PPP2R1A/ANAPC16/SKP1/CPEB1/PPP2CA/MAPK1/YWHAE/ANAPC13/PPP1CA/PPP2R5A/SMC1B/CDC16/SLK/PPP3R1/SMC1A/PPP3CB/	19
bta03083	Polycomb repressive complex	14/736	83/9584	0.00401631	0.00401631	0.0304962	CBX3/SKP1/HDAC2/FBRSL1/UBE2D2/USP16/TEX10/BCOR/PHC1/RBBP7/E2F6/YAF2/RNF2/LCOR/	14
bta04141	Protein processing in endoplasmic reticulum	24/736	176/9584	0.00410618	0.00410618	0.0304962	HSP90AB1/STUB1/BCAP31/UBXN1/SEC61G/SEC61A1/HSPA8/SKP1/DNAJC5/SAR1A/SSR1/LMAN1/MAP2K7/NSFL1C/UBE2D2/DNAJA2/PDIA4/TXNDC5/RAD23B/DNAJC3/SEC13/LMAN2/HSPH1/UBQLN1/	24
bta00330	Arginine and proline metabolism	10/736	51/9584	0.00478173	0.00478173	0.0345536	SAT1/CKMT2/ALDH2/CKB/PYCR3/P4HA2/ALDH18A1/GATM/ALDH7A1/ODC1/	10
bta00620	Pyruvate metabolism	9/736	45/9584	0.00637158	0.00637158	0.0448305	ADH5/MDH2/ALDH2/ACAT2/LDHB/FH/AKR1A1/ALDH7A1/ACACB/	9
bta01232	Nucleotide metabolism	14/736	88/9584	0.0068489	0.0068489	0.0467308	DUT/GUK1/DGUOK/ASMTL/DTYMK/ADSS2/GMPS/UCK1/NTPCR/TYMS/NT5C2/NME2/HDDC2/ADSL/	14
bta04723	Retrograde endocannabinoid signaling	21/736	154/9584	0.00699122	0.00699122	0.0467308	NDUFA4/NDUFV2/GNB2/NDUFA8/NDUFA9/GNG5/NDUFS3/NDUFAB1/NDUFS5/MAPK1/NDUFB10/NDUFB5/NDUFS6/NDUFA12/NDUFA7/NDUFS1/GNB5/NDUFS2/NDUFS4/NDUFC1/GNB4/	21
bta04136	Autophagy - other	7/736	33/9584	0.0112173	0.0112173	0.0731474	PPP2CA/GABARAPL2/PIK3C3/GABARAPL1/ATG16L1/ATG4B/ATG101/	7
bta00670	One carbon pool by folate	8/736	41/9584	0.0114905	0.0114905	0.0731474	ATIC/TYMS/GCSH/DHFR/AHCY/GART/MAT2B/ALDH7A1/	8
bta04140	Autophagy - animal	22/736	173/9584	0.012984	0.012984	0.0807331	CTSB/RRAGC/PPP2CA/MAPK1/HMGB1/GABARAPL2/MTMR3/RRAGD/PIK3C3/CTSD/SUPT20H/GABARAPL1/RHEB/ATG16L1/VPS41/TAX1BP1/ATG4B/RAB7A/BIRC6/LAMP2/ATG101/RAF1/	22
bta04660	T cell receptor signaling pathway	17/736	128/9584	0.0182596	0.0182596	0.10867	RHOA/CDC42/PPP2R1A/JUN/MAP2K7/PPP2CA/MAPK1/GRB2/FOS/PPP2R2A/CDK4/SOS2/PPP2R5A/CHUK/PPP3R1/PPP3CB/RAF1/	17
bta05171	Coronavirus disease - COVID-19	35/736	317/9584	0.0182899	0.0182899	0.10867	RPL12/RPL14/RPSA/RPL26L1/RPS15/RPL24/RPS16/RPL19/RPL27/RPL22L1/RPS25/RPL35A/RPL34/RPL15/RPL30/RPS4X/RPS13/RPS3/RSL24D1/RPL3/RPL6/JUN/RPS17/RPL21/RPS24/RPL23A/MAPK1/RPL10A/FOS/RPS23/RPS15A/RPS26/RPL27A/CHUK/RPL23/	35
bta04530	Tight junction	22/736	180/9584	0.0198398	0.0198398	0.115316	RDX/RHOA/CDC42/PPP2R1A/ARPC4/ACTG1/ITGB1/PCNA/JUN/MAP2K7/JAM2/PPP2CA/ARPC1A/MYL12A/ARPC2/PPP2R2A/CDK4/ACTR2/ROCK1/HSPA4/EZR/CTTN/	22
bta05211	Renal cell carcinoma	11/736	74/9584	0.0249015	0.0249015	0.141657	CDC42/ELOC/CUL2/RAP1B/JUN/MAPK1/GRB2/SOS2/FH/EGLN1/RAF1/	11
bta04218	Cellular senescence	20/736	164/9584	0.0260687	0.0260687	0.145207	PPID/SLC25A6/RAD50/SLC25A5/MAPK1/FOXO1/CCND2/CDK4/PPP1CA/ZFP36L1/MDM2/RHEB/SLC25A31/E2F1/NBN/CCNB3/PPP3R1/PPP3CB/MRE11/RAF1/	20
bta05100	Bacterial invasion of epithelial cells	11/736	76/9584	0.0297264	0.0297264	0.162202	RHOA/CDC42/ARPC4/ACTG1/ITGB1/CLTC/CLTA/ARPC1A/ARPC2/ACTR2/CTTN/	11
bta01200	Carbon metabolism	15/736	116/9584	0.0316466	0.0316466	0.169226	TKTL1/ADH5/SDHB/MDH2/ESD/SDHC/ACAT2/SDHA/PGLS/GCSH/GAPDH/ACO2/GLYCTK/FH/ACO1/	15
bta00630	Glyoxylate and dicarboxylate metabolism	6/736	33/9584	0.0373537	0.0373537	0.195827	MDH2/ACAT2/GCSH/ACO2/GLYCTK/ACO1/	6
bta05169	Epstein-Barr virus infection	26/736	236/9584	0.0390268	0.0390268	0.200664	PSMC6/B2M/PSMD14/PSMC1/PSMC3/SNW1/HDAC2/JUN/MAP2K7/SAP30/VIM/CCND2/PSMD12/PSMD2/PSMD6/PSMC2/CDK4/BID/MDM2/PSMC5/E2F1/CYCT/CHUK/PSMD11/PSMD1/PSMD3/	26
bta04919	Thyroid hormone signaling pathway	15/736	122/9584	0.0464525	0.0464525	0.234339	MED4/ACTG1/RCAN2/HDAC2/ATP1A1/NCOR1/MED14/MAPK1/FOXO1/HDAC3/MDM2/RHEB/ATP1B3/NCOA1/RAF1/	15

## Sheet: Diff-SPG-Early-SPC
Functions of genes involved in SSC-Diff-SPG
ID	Description	GeneRatio	BgRatio	pvalue	p.adjust	qvalue	geneID	Count
GO:0050684	regulation of mRNA processing	2025-05-26	30/4436	5.94461e-07	5.94461e-07	0.000285341	TRA2B/DHX9/SRSF7/RBM5/NSRP1	5
GO:0000380	alternative mRNA splicing, via spliceosome	2025-04-26	21/4436	5.18986e-06	5.18986e-06	0.00121883	TRA2B/DHX9/RBM5/NSRP1	4
GO:0048024	regulation of mRNA splicing, via spliceosome	2025-04-26	23/4436	7.61769e-06	7.61769e-06	0.00121883	TRA2B/SRSF7/RBM5/NSRP1	4
GO:1903311	regulation of mRNA metabolic process	2025-05-26	54/4436	1.19938e-05	1.19938e-05	0.00143926	TRA2B/DHX9/SRSF7/RBM5/NSRP1	5
GO:0043484	regulation of RNA splicing	2025-04-26	33/4436	3.38284e-05	3.38284e-05	0.00324753	TRA2B/SRSF7/RBM5/NSRP1	4
GO:0000381	regulation of alternative mRNA splicing, via spliceosome	2025-03-26	15/4436	7.76507e-05	7.76507e-05	0.00438497	TRA2B/RBM5/NSRP1	3
GO:0000375	RNA splicing, via transesterification reactions	2025-05-26	80/4436	8.22182e-05	8.22182e-05	0.00438497	TRA2B/DHX9/SRSF7/RBM5/NSRP1	5
GO:0000377	RNA splicing, via transesterification reactions with bulged adenosine as nucleophile	2025-05-26	80/4436	8.22182e-05	8.22182e-05	0.00438497	TRA2B/DHX9/SRSF7/RBM5/NSRP1	5
GO:0000398	mRNA splicing,via spliceosome	2025-05-26	80/4436	8.22182e-05	8.22182e-05	0.00438497	TRA2B/DHX9/SRSF7/RBM5/NSRP1	5
GO:0070647	protein modification by small protein conjugation or removal	2025-07-26	225/4436	0.000226015	0.000226015	0.0108487	TRIP12/BRCA1/KLHL12/RANBP2/USP37/DCUN1D5/NSMCE2	7
GO:0043687	post-translational protein modification	2025-07-26	239/4436	0.000328468	0.000328468	0.0143331	TRIP12/BRCA1/KLHL12/RANBP2/USP37/DCUN1D5/NSMCE2	7
GO:0051028	mRNA transport	2025-03-26	27/4436	0.000476399	0.000476399	0.0190559	RANBP2/DHX9/SRSF7	3
GO:0008380	RNA splicing	2025-05-26	119/4436	0.000534728	0.000534728	0.0196045	TRA2B/DHX9/SRSF7/RBM5/NSRP1	5
GO:0016071	mRNA metabolic process	2025-06-26	186/4436	0.000571799	0.000571799	0.0196045	TRA2B/DHX9/SRSF7/RBM5/HBS1L/NSRP1	6
GO:0032446	protein modification by small protein conjugation	2025-06-26	202/4436	0.000886353	0.000886353	0.0283633	TRIP12/BRCA1/KLHL12/RANBP2/DCUN1D5/NSMCE2	6
GO:0006397	mRNA processing	2025-05-26	137/4436	0.0010179	0.0010179	0.0283679	TRA2B/DHX9/SRSF7/RBM5/NSRP1	5
GO:0050657	nucleic acid transport	2025-03-26	36/4436	0.0011229	0.0011229	0.0283679	RANBP2/DHX9/SRSF7	3
GO:0050658	RNA transport	2025-03-26	36/4436	0.0011229	0.0011229	0.0283679	RANBP2/DHX9/SRSF7	3
GO:0051236	establishment of RNA localization	2025-03-26	36/4436	0.0011229	0.0011229	0.0283679	RANBP2/DHX9/SRSF7	3
GO:0006403	RNA localization	2025-03-26	41/4436	0.00164422	0.00164422	0.0394612	RANBP2/DHX9/SRSF7	3
GO:0006396	RNA processing	2025-06-26	232/4436	0.0018239	0.0018239	0.0416891	MAEL/TRA2B/DHX9/SRSF7/RBM5/NSRP1	6
GO:0031324	negative regulation of cellular metabolic process	2025-08-26	421/4436	0.00206717	0.00206717	0.0438941	TRIP12/MAEL/BRCA1/DHX9/SRSF7/PSPC1/HBS1L/ROCK1	8
GO:0016925	protein sumoylation	2025-02-26	12/4436	0.00210326	0.00210326	0.0438941	RANBP2/NSMCE2	2
GO:1903312	negative regulation of mRNA metabolic process	2025-02-26	13/4436	0.00247672	0.00247672	0.0495345	DHX9/SRSF7	2
GO:0031327	negative regulation of cellular biosynthetic process	2025-07-26	353/4436	0.00332014	0.00332014	0.0637467	TRIP12/MAEL/BRCA1/DHX9/SRSF7/PSPC1/HBS1L	7
GO:0009890	negative regulation of biosynthetic process	2025-07-26	357/4436	0.00353888	0.00353888	0.0646181	TRIP12/MAEL/BRCA1/DHX9/SRSF7/PSPC1/HBS1L	7
GO:0035194	regulatory ncRNA-mediated post-transcriptional gene silencing	2025-02-26	16/4436	0.00376939	0.00376939	0.0646181	MAEL/DHX9	2
GO:0035195	miRNA-mediated post-transcriptional gene silencing	2025-02-26	16/4436	0.00376939	0.00376939	0.0646181	MAEL/DHX9	2
GO:0010629	negative regulation of gene expression	2025-05-26	186/4436	0.00393608	0.00393608	0.0651489	TRIP12/MAEL/DHX9/SRSF7/HBS1L	5
GO:0015931	nucleobase-containing compound transport	2025-03-26	57/4436	0.00424125	0.00424125	0.0659089	RANBP2/DHX9/SRSF7	3
GO:0051304	chromosome separation	2025-02-26	17/4436	0.00425662	0.00425662	0.0659089	SMARCAD1/NSMCE2	2
GO:0006974	DNA damage response	2025-05-26	191/4436	0.00441153	0.00441153	0.0661729	TRIP12/DHX9/SMARCAD1/DCUN1D5/NSMCE2	5
GO:0009892	negative regulation of metabolic process	2025-08-26	485/4436	0.00505002	0.00505002	0.0734549	TRIP12/MAEL/BRCA1/DHX9/SRSF7/PSPC1/HBS1L/ROCK1	8
GO:0016441	post-transcriptional gene silencing	2025-02-26	20/4436	0.0058829	0.0058829	0.0830527	MAEL/DHX9	2
GO:0048511	rhythmic process	2025-03-26	65/4436	0.00613801	0.00613801	0.0841784	ROCK2/DHX9/PSPC1	3
GO:0006281	DNA repair	2025-04-26	132/4436	0.0067342	0.0067342	0.0897893	TRIP12/DHX9/SMARCAD1/NSMCE2	4
GO:0006275	regulation of DNA replication	2025-02-26	22/4436	0.00710112	0.00710112	0.0921226	DHX9/USP37	2
GO:1903313	positive regulation of mRNA metabolic process	2025-02-26	25/4436	0.00912336	0.00912336	0.112383	TRA2B/DHX9	2
GO:0006259	DNA metabolic process	2025-05-26	227/4436	0.00913108	0.00913108	0.112383	TRIP12/DHX9/USP37/SMARCAD1/NSMCE2	5
GO:0042752	regulation of circadian rhythm	2025-02-26	26/4436	0.00984821	0.00984821	0.118179	ROCK2/PSPC1	2
GO:0010558	negative regulation of macromolecule biosynthetic process	2025-06-26	338/4436	0.0116628	0.0116628	0.13654	TRIP12/MAEL/DHX9/SRSF7/PSPC1/HBS1L	6
GO:0022402	cell cycle process	2025-05-26	247/4436	0.0128996	0.0128996	0.145045	ROCK2/USP37/SMARCAD1/NSMCE2/ROCK1	5
GO:0000956	nuclear-transcribed mRNA catabolic process	2025-02-26	30/4436	0.0129936	0.0129936	0.145045	DHX9/HBS1L	2
GO:0040029	epigenetic regulation of gene expression	2025-02-26	32/4436	0.0147099	0.0147099	0.160471	TRIP12/MAEL	2
GO:0031047	regulatory ncRNA-mediated gene silencing	2025-02-26	33/4436	0.0156029	0.0156029	0.164604	MAEL/DHX9	2
GO:0009790	embryo development	2025-04-26	169/4436	0.0157746	0.0157746	0.164604	TRIP12/KLHL12/TRA2B/NSRP1	4
GO:0018205	peptidyl-lysine modification	2025-02-26	37/4436	0.0194011	0.0194011	0.198138	RANBP2/NSMCE2	2
GO:0016567	protein ubiquitination	2025-04-26	183/4436	0.0205692	0.0205692	0.205692	TRIP12/BRCA1/KLHL12/NSMCE2	4
GO:0007049	cell cycle	2025-06-26	390/4436	0.022469	0.022469	0.220104	ROCK2/BRCA1/USP37/SMARCAD1/NSMCE2/ROCK1	6
GO:0007623	circadian rhythm	2025-02-26	43/4436	0.0257468	0.0257468	0.247169	ROCK2/PSPC1	2
GO:0033554	cellular response to stress	2025-06-26	407/4436	0.027148	0.027148	0.255511	HIKESHI/TRIP12/DHX9/SMARCAD1/DCUN1D5/NSMCE2	6
GO:0090068	positive regulation of cell cycle process	2025-02-26	47/4436	0.0303851	0.0303851	0.280478	ROCK2/NSMCE2	2
GO:0010608	post-transcriptional regulation of gene expression	2025-03-26	120/4436	0.0319077	0.0319077	0.288975	MAEL/DHX9/HBS1L	3
GO:0006338	chromatin remodeling	2025-03-26	121/4436	0.0325931	0.0325931	0.289716	TRIP12/MAEL/SMARCAD1	3
GO:0010605	negative regulation of macromolecule metabolic process	2025-06-26	435/4436	0.0362334	0.0362334	0.303007	TRIP12/MAEL/DHX9/SRSF7/PSPC1/HBS1L	6
GO:0000209	protein polyubiquitination	2025-02-26	52/4436	0.0366133	0.0366133	0.303007	TRIP12/BRCA1	2
GO:0006302	double-strand break repair	2025-02-26	52/4436	0.0366133	0.0366133	0.303007	SMARCAD1/NSMCE2	2
GO:0006402	mRNA catabolic process	2025-02-26	52/4436	0.0366133	0.0366133	0.303007	DHX9/HBS1L	2
GO:0022618	protein-RNA complex assembly	2025-02-26	54/4436	0.0392322	0.0392322	0.319177	DHX9/RBM5	2
GO:0071826	protein-RNA complex organization	2025-02-26	56/4436	0.0419212	0.0419212	0.33537	DHX9/RBM5	2
GO:0032886	regulation of microtubule-based process	2025-02-26	58/4436	0.0446784	0.0446784	0.337978	ROCK2/ROCK1	2
GO:0032956	regulation of actin cytoskeleton organization	2025-02-26	59/4436	0.046082	0.046082	0.337978	ROCK2/ROCK1	2
GO:0006913	nucleocytoplasmic transport	2025-02-26	60/4436	0.047502	0.047502	0.337978	HIKESHI/DHX9	2
GO:0051169	nuclear transport	2025-02-26	60/4436	0.047502	0.047502	0.337978	HIKESHI/DHX9	2
GO:0016604	nuclear body	2025-05-26	164/4755	0.00167685	0.00167685	0.137678	HIKESHI/DHX9/PSPC1/NSMCE2/NSRP1	5
GO:0016607	nuclear speck	2025-03-26	97/4755	0.0152297	0.0152297	0.294497	HIKESHI/PSPC1/NSRP1	3
GO:0001726	ruffle	2025-02-26	38/4755	0.0179139	0.0179139	0.294497	MYO6/ROCK1	2
GO:1990234	transferase complex	2025-04-26	196/4755	0.0205386	0.0205386	0.294497	BRCA1/TUSC3/KLHL12/NSMCE2	4
GO:0036464	cytoplasmic ribonucleoprotein granule	2025-02-26	54/4755	0.0345721	0.0345721	0.294497	MAEL/DHX9	2
GO:0035770	ribonucleoprotein granule	2025-02-26	58/4755	0.0394084	0.0394084	0.294497	MAEL/DHX9	2
GO:0030658	transport vesicle membrane	2025-02-26	63/4755	0.0457947	0.0457947	0.294497	KLHL12/PAM	2
GO:0030135	coated vesicle	2025-02-26	66/4755	0.0497994	0.0497994	0.294497	MYO6/KLHL12	2
GO:0003729	mRNA binding	2025-04-26	49/3884	0.000272645	0.000272645	0.0275515	TRA2B/DHX9/RBM5/NSRP1	4
GO:0031267	small GTPase binding	2025-03-26	42/3884	0.00257191	0.00257191	0.0965411	TNPO1/ROCK2/ROCK1	3
GO:0051020	GTPase binding	2025-03-26	46/3884	0.00334102	0.00334102	0.0965411	TNPO1/ROCK2/ROCK1	3
GO:0003723	RNA binding	2025-06-26	245/3884	0.00467378	0.00467378	0.0965411	RANBP2/TRA2B/DHX9/HBP1/RBM5/NSRP1	6
GO:0070063	RNA polymerase binding	2025-02-26	16/3884	0.00488191	0.00488191	0.0965411	BRCA1/DHX9	2
GO:0019899	enzyme binding	2025-07-26	341/3884	0.00573213	0.00573213	0.0965411	TNPO1/ROCK2/BRCA1/DHX9/USP37/TAX1BP1/ROCK1	7
GO:0140096	catalytic activity, acting on a protein	2025-08-26	489/3884	0.0117717	0.0117717	0.118192	ROCK2/TRIP12/BRCA1/PAM/USP37/NSMCE2/UBLCP1/ROCK1	8
GO:0005524	ATP binding	2025-07-26	391/3884	0.012005	0.012005	0.118192	ROCK2/MARS2/MYO6/DHX9/SMARCAD1/TPK1/ROCK1	7
GO:0004842	ubiquitin-protein transferase activity	2025-03-26	73/3884	0.0121464	0.0121464	0.118192	TRIP12/BRCA1/NSMCE2	3
GO:0032559	adenyl ribonucleotide binding	2025-07-26	399/3884	0.013354	0.013354	0.118192	ROCK2/MARS2/MYO6/DHX9/SMARCAD1/TPK1/ROCK1	7
GO:0008094	ATP-dependent activity, acting on DNA	2025-02-26	27/3884	0.0136493	0.0136493	0.118192	DHX9/SMARCAD1	2
GO:0019787	ubiquitin-like protein transferase activity	2025-03-26	77/3884	0.0140353	0.0140353	0.118192	TRIP12/BRCA1/NSMCE2	3
GO:0016755	aminoacyltransferase activity	2025-03-26	84/3884	0.0177256	0.0177256	0.1284	TRIP12/BRCA1/NSMCE2	3
GO:0004386	helicase activity	2025-02-26	31/3884	0.0177887	0.0177887	0.1284	DHX9/SMARCAD1	2
GO:0030554	adenyl nucleotide binding	2025-07-26	437/3884	0.0213272	0.0213272	0.143678	ROCK2/MARS2/MYO6/DHX9/SMARCAD1/TPK1/ROCK1	7
GO:0016740	transferase activity	2025-07-26	492/3884	0.0382096	0.0382096	0.241324	ROCK2/TRIP12/BRCA1/RANBP2/NSMCE2/TPK1/ROCK1	7
GO:0003713	transcription coactivator activity	2025-02-26	50/3884	0.04337	0.04337	0.252326	BRCA1/DHX9	2
GO:0140097	catalytic activity, acting on DNA	2025-02-26	52/3884	0.0465661	0.0465661	0.252326	DHX9/SMARCAD1	2
GO:0008270	zinc ion binding	2025-04-26	210/3884	0.0487268	0.0487268	0.252326	BRCA1/PAM/SRSF7/NSMCE2	4
bta03440	Homologous recombination	4/63	42/9584	0.000157369	0.000157369	0.0124239	BRCA1/TOPBP1/RAD50/MRE11/	4
bta04120	Ubiquitin mediated proteolysis	6/63	161/9584	0.000630868	0.000630868	0.0249027	UBR5/WWP1/TRIP12/BRCA1/HERC2/HERC1/	6
bta03450	Non-homologous end-joining	2/63	13/9584	0.00316597	0.00316597	0.083315	RAD50/MRE11/	2
bta03015	mRNA surveillance pathway	4/63	111/9584	0.00600787	0.00600787	0.118576	UPF2/SRRM1/WDR33/HBS1L/	4
bta03082	ATP-dependent chromatin remodeling	4/63	123/9584	0.00859098	0.00859098	0.119502	PBRM1/BPTF/BRD9/SMARCC1/	4
bta03013	Nucleocytoplasmic transport	4/63	125/9584	0.00908215	0.00908215	0.119502	TNPO1/UPF2/RANBP2/SRRM1/	4
bta04921	Oxytocin signaling pathway	4/63	156/9584	0.0191442	0.0191442	0.185826	PPP1R12A/ROCK2/GNAO1/ROCK1/	4
bta04110	Cell cycle	4/63	164/9584	0.0225406	0.0225406	0.185826	WAPL/STAG1/PDS5B/SMC1B/	4
bta04520	Adherens junction	3/63	93/9584	0.0231053	0.0231053	0.185826	ROCK2/TJP1/ROCK1/	3
bta04144	Endocytosis	5/63	249/9584	0.023538	0.023538	0.185826	WWP1/EPS15/ACAP2/USP8/WASHC3/	5
bta04137	Mitophagy - animal	3/63	110/9584	0.0355426	0.0355426	0.24717	USP8/MTX2/TAX1BP1/	3
bta00513	Various types of N-glycan biosynthesis	2/63	47/9584	0.03804	0.03804	0.24717	TUSC3/MAN1A2/	2
bta05205	Proteoglycans in cancer	4/63	205/9584	0.0455222	0.0455222	0.24717	PPP1R12A/ROCK2/ERBB4/ROCK1/	4
bta03460	Fanconi anemia pathway	2/63	52/9584	0.0457011	0.0457011	0.24717	FANCI/BRCA1/	2
bta04611	Platelet activation	3/63	123/9584	0.0469623	0.0469623	0.24717	PPP1R12A/ROCK2/ROCK1/	3

## Sheet: Early-SPC-Late-SPC
Functions of genes involved in Early-SPC-Late-SPC
ID	Description	GeneRatio	BgRatio	pvalue	p.adjust	qvalue	geneID	Count
GO:0060271	cilium assembly	2025-03-12	89/4436	0.00150672	0.00150672	0.100976	SNAP29/RSPH9/DNAAF1	3
GO:0044782	cilium organization	2025-03-12	96/4436	0.00187543	0.00187543	0.100976	SNAP29/RSPH9/DNAAF1	3
GO:0120031	plasma membrane bounded cell projection assembly	2025-03-12	119/4436	0.00346938	0.00346938	0.100976	SNAP29/RSPH9/DNAAF1	3
GO:0030031	cell projection assembly	2025-03-12	120/4436	0.00355287	0.00355287	0.100976	SNAP29/RSPH9/DNAAF1	3
GO:0070925	organelle assembly	2025-03-12	200/4436	0.014688	0.014688	0.246375	SNAP29/RSPH9/DNAAF1	3
GO:0120036	plasma membrane bounded cell projection organization	2025-03-12	246/4436	0.0255261	0.0255261	0.246375	SNAP29/RSPH9/DNAAF1	3
GO:0022406	membrane docking	2025-01-12	10/4436	0.0267513	0.0267513	0.246375	SNAP29	1
GO:0070884	regulation of calcineurin-NFAT signaling cascade	2025-01-12	10/4436	0.0267513	0.0267513	0.246375	EFHB	1
GO:0106056	regulation of calcineurin-mediated signaling	2025-01-12	10/4436	0.0267513	0.0267513	0.246375	EFHB	1
GO:0030030	cell projection organization	2025-03-12	254/4436	0.0277627	0.0277627	0.246375	SNAP29/RSPH9/DNAAF1	3
GO:0033173	calcineurin-NFAT signaling cascade	2025-01-12	11/4436	0.02939	0.02939	0.246375	EFHB	1
GO:0097720	calcineurin-mediated signaling	2025-01-12	11/4436	0.02939	0.02939	0.246375	EFHB	1
GO:0008625	extrinsic apoptotic signaling pathway via death domain receptors	2025-01-12	13/4436	0.0346478	0.0346478	0.246375	FAIM2	1
GO:0030902	hindbrain development	2025-01-12	13/4436	0.0346478	0.0346478	0.246375	FAIM2	1
GO:0097352	autophagosome maturation	2025-01-12	13/4436	0.0346478	0.0346478	0.246375	SNAP29	1
GO:0006953	acute-phase response	2025-01-12	14/4436	0.0372669	0.0372669	0.246375	F2	1
GO:0050848	regulation of calcium-mediated signaling	2025-01-12	15/4436	0.0398794	0.0398794	0.246375	EFHB	1
GO:0090303	positive regulation of wound healing	2025-01-12	15/4436	0.0398794	0.0398794	0.246375	F2	1
GO:0021953	central nervous system neuron differentiation	2025-01-12	17/4436	0.0450851	0.0450851	0.246375	FAIM2	1
GO:1903036	positive regulation of response to wounding	2025-01-12	17/4436	0.0450851	0.0450851	0.246375	F2	1
GO:0030193	regulation of blood coagulation	2025-01-12	18/4436	0.0476782	0.0476782	0.246375	F2	1
GO:2001237	negative regulation of extrinsic apoptotic signaling pathway	2025-01-12	18/4436	0.0476782	0.0476782	0.246375	FAIM2	1
GO:0005930	axoneme	2025-05-13	56/4755	2.26332e-07	2.26332e-07	4.05015e-06	EFHB/CCDC65/RSPH9/TEKT4/DNAAF1	5
GO:0097014	ciliary plasm	2025-05-13	56/4755	2.26332e-07	2.26332e-07	4.05015e-06	EFHB/CCDC65/RSPH9/TEKT4/DNAAF1	5
GO:0005929	cilium	2025-07-13	225/4755	6.51651e-07	6.51651e-07	7.77408e-06	EFHB/CCDC65/SNAP29/RSPH9/FANK1/TEKT4/DNAAF1	7
GO:0032838	plasma membrane bounded cell projection cytoplasm	2025-05-13	78/4755	1.21249e-06	1.21249e-06	1.04884e-05	EFHB/CCDC65/RSPH9/TEKT4/DNAAF1	5
GO:0099568	cytoplasmic region	2025-05-13	81/4755	1.46529e-06	1.46529e-06	1.04884e-05	EFHB/CCDC65/RSPH9/TEKT4/DNAAF1	5
GO:0120025	plasma membrane bounded cell projection	2025-07-13	496/4755	0.000126217	0.000126217	0.000752875	EFHB/CCDC65/SNAP29/RSPH9/FANK1/TEKT4/DNAAF1	7
GO:0015630	microtubule cytoskeleton	2025-06-13	351/4755	0.000170398	0.000170398	0.000871208	EFHB/CCDC65/SNAP29/FANK1/TEKT4/CETN1	6
GO:0031514	motile cilium	2025-03-13	73/4755	0.000889164	0.000889164	0.00397784	CCDC65/RSPH9/TEKT4	3
GO:0005879	axonemal microtubule	2025-02-13	33/4755	0.00347354	0.00347354	0.0138129	EFHB/TEKT4	2
GO:0036126	sperm flagellum	2025-02-13	37/4755	0.00435445	0.00435445	0.0155844	RSPH9/TEKT4	2
GO:0097729	9+2 motile cilium	2025-02-13	42/4755	0.00558617	0.00558617	0.0174463	RSPH9/TEKT4	2
GO:0036064	ciliary basal body	2025-02-13	43/4755	0.00584964	0.00584964	0.0174463	CCDC65/FANK1	2
GO:0005881	cytoplasmic microtubule	2025-02-13	47/4755	0.00695968	0.00695968	0.0191603	EFHB/TEKT4	2
GO:0005815	microtubule organizing center	2025-03-13	191/4755	0.0135446	0.0135446	0.0346254	CCDC65/SNAP29/FANK1	3
GO:0032421	stereocilium bundle	2025-01-13	11/4755	0.0296967	0.0296967	0.0708552	RSPH9	1
GO:0030286	dynein complex	2025-01-13	13/4755	0.0350078	0.0350078	0.0783069	CCDC65	1
GO:0097225	sperm midpiece	2025-01-13	14/4755	0.0376533	0.0376533	0.0792701	TEKT4	1
GO:0005874	microtubule	2025-02-13	119/4755	0.0404617	0.0404617	0.0804502	EFHB/TEKT4	2
GO:0000421	autophagosome membrane	2025-01-13	16/4755	0.0429242	0.0429242	0.0808544	SNAP29	1
GO:0005509	calcium ion binding	2025-02-05	148/3884	0.0133706	0.0133706	0.118635	EFHB/F2	2
GO:0140299	small molecule sensor activity	2025-01-05	11/3884	0.0140879	0.0140879	0.118635	EFHB	1
GO:0044877	protein-containing complex binding	2025-02-05	286/3884	0.0465624	0.0465624	0.152057	F2/DNAAF1	2
GO:0004252	serine-type endopeptidase activity	2025-01-05	39/3884	0.0492326	0.0492326	0.152057	F2	1
bta00910	Nitrogen metabolism	2025-01-09	18/9584	0.0167837	0.0167837	0.0835242	CA9/	1
bta00360	Phenylalanine metabolism	2025-01-09	20/9584	0.018633	0.018633	0.0835242	IL4I1/	1
bta04810	Regulation of actin cytoskeleton	2025-02-09	233/9584	0.0189294	0.0189294	0.0835242	IQGAP2/F2/	2
bta04130	SNARE interactions in vesicular transport	2025-01-09	33/9584	0.0305783	0.0305783	0.0835242	SNAP29/	1
bta00250	Alanine,aspartate and glutamate metabolism	2025-01-09	37/9584	0.0342277	0.0342277	0.0835242	IL4I1/	1
bta00350	Tyrosine metabolism	2025-01-09	38/9584	0.0351382	0.0351382	0.0835242	IL4I1/	1
bta05033	Nicotine addiction	2025-01-09	40/9584	0.0369568	0.0369568	0.0835242	GRIN3A/	1
bta00380	Tryptophan metabolism	2025-01-09	46/9584	0.0423942	0.0423942	0.0835242	IL4I1/	1
bta05030	Cocaine addiction	2025-01-09	48/9584	0.0442007	0.0442007	0.0835242	GRIN3A/	1
bta00280	Valine, leucine and isoleucine degradation	2025-01-09	52/9584	0.0478044	0.0478044	0.0835242	IL4I1/	1
bta00270	Cysteine and methionine metabolism	2025-01-09	54/9584	0.0496018	0.0496018	0.0835242	IL4I1/	1

## Sheet: Late-SPC-Early-SPT
Functions of genes involved in Late-SPC-Early-SPT
ID	Description	GeneRatio	BgRatio	pvalue	p.adjust	qvalue	geneID	Count
GO:0007005	mitochondrion organization	18/118	184/4436	1.18903e-06	1.18903e-06	0.00165088	SLC25A4/GPX1/TOMM5/BAX/NDUFA11/NDUFB10/UQCC4/NDUFA10/NDUFB11/PARK7/TMEM14A/FIS1/NDUFA1/ALKBH7/HSD17B10/NDUFB7/PHB2/NDUFB8	18
GO:0010257	NADH dehydrogenase complex assembly	7/118	41/4436	8.37366e-05	8.37366e-05	0.0314523	NDUFA11/NDUFB10/NDUFA10/NDUFB11/NDUFA1/NDUFB7/NDUFB8	7
GO:0032981	mitochondrial respiratory chain complex I assembly	7/118	41/4436	8.37366e-05	8.37366e-05	0.0314523	NDUFA11/NDUFB10/NDUFA10/NDUFB11/NDUFA1/NDUFB7/NDUFB8	7
GO:0033108	mitochondrial respiratory chain complex assembly	8/118	57/4436	0.000109814	0.000109814	0.0314523	NDUFA11/NDUFB10/UQCC4/NDUFA10/NDUFB11/NDUFA1/NDUFB7/NDUFB8	8
GO:0008631	intrinsic apoptotic signaling pathway in response to oxidative stress	4/118	11/4436	0.00013592	0.00013592	0.0314523	HSPB1/GPX1/PPIA/PARK7	4
GO:0042743	hydrogen peroxide metabolic process	4/118	11/4436	0.00013592	0.00013592	0.0314523	GPX1/TXN/PRDX2/PARK7	4
GO:1902533	positive regulation of intracellular signal transduction	15/118	195/4436	0.000170278	0.000170278	0.033774	GPX1/GAPDH/BAX/LAMTOR1/C1QBP/PRDX2/CIB1/PPIA/RPL11/PARK7/CASTOR1/FKBP1A/LAMTOR5/LAMTOR4/PHB2	15
GO:0071230	cellular response to amino acid stimulus	4/118	13/4436	0.00028256	0.00028256	0.0490391	LAMTOR1/CASTOR1/LAMTOR5/LAMTOR4	4
GO:1902600	proton transmembrane transport	8/118	67/4436	0.000347197	0.000347197	0.0535618	SLC25A4/RNASEK/CYC1/ATP5ME/PARK7/ATP5F1A/ATP6V0C/PHB2	8
GO:0071229	cellular response to acid chemical	4/118	15/4436	0.000517608	0.000517608	0.0718657	LAMTOR1/CASTOR1/LAMTOR5/LAMTOR4	4
GO:1904263	positive regulation of TORC1 signaling	4/118	16/4436	0.000676053	0.000676053	0.0853315	LAMTOR1/CASTOR1/LAMTOR5/LAMTOR4	4
GO:1901566	organonitrogen compound biosynthetic process	24/118	476/4436	0.00133372	0.00133372	0.134231	INHA/GAPDH/HPRT1/ATP5IF1/FABP5/C1QBP/VIM/MRPL20/MRPS6/RPL27A/ATP5ME/RPL11/S100B/PARK7/SPTSSA/RPS29/OAZ1/MRPL55/MRPS34/RPL19/NME2/RPL14/RPL10A/CDO1	24
GO:0032008	positive regulation of TOR signaling	4/118	19/4436	0.0013535	0.0013535	0.134231	LAMTOR1/CASTOR1/LAMTOR5/LAMTOR4	4
GO:0043200	response to amino acid	4/118	19/4436	0.0013535	0.0013535	0.134231	LAMTOR1/CASTOR1/LAMTOR5/LAMTOR4	4
GO:0051098	regulation of binding	4/118	20/4436	0.00165744	0.00165744	0.153415	TXN/BAX/PARK7/FKBP1A	4
GO:2001234	negative regulation of apoptotic signaling pathway	6/118	50/4436	0.00190517	0.00190517	0.156883	HSPB1/GPX1/PRDX2/PPIA/PARK7/TMEM14A	6
GO:0043393	regulation of protein binding	3/118	10/4436	0.0019209	0.0019209	0.156883	BAX/PARK7/FKBP1A	3
GO:0051049	regulation of transport	18/118	328/4436	0.00230289	0.00230289	0.175503	CRYAB/GAPDH/TXN/ACTB/UNC119/FABP5/LAMTOR1/NMB/CIB1/FXYD6/PARK7/TMEM14A/FIS1/FKBP1A/OAZ1/PHB2/SCN1B/GNB2	18
GO:0001101	response to acid chemical	4/118	22/4436	0.00240169	0.00240169	0.175503	LAMTOR1/CASTOR1/LAMTOR5/LAMTOR4	4
GO:2001243	negative regulation of intrinsic apoptotic signaling pathway	4/118	23/4436	0.00284826	0.00284826	0.18811	HSPB1/GPX1/PPIA/PARK7	4
GO:0009967	positive regulation of signal transduction	16/118	283/4436	0.00303856	0.00303856	0.18811	GPX1/GAPDH/BAX/FABP5/LAMTOR1/C1QBP/PRDX2/CIB1/PPIA/RPL11/PARK7/CASTOR1/FKBP1A/LAMTOR5/LAMTOR4/PHB2	16
GO:0010647	positive regulation of cell communication	17/118	310/4436	0.00309393	0.00309393	0.18811	GPX1/GAPDH/BAX/FABP5/LAMTOR1/C1QBP/PRDX2/NMB/CIB1/PPIA/RPL11/PARK7/CASTOR1/FKBP1A/LAMTOR5/LAMTOR4/PHB2	17
GO:0023056	positive regulation of signaling	17/118	312/4436	0.00330887	0.00330887	0.18811	GPX1/GAPDH/BAX/FABP5/LAMTOR1/C1QBP/PRDX2/NMB/CIB1/PPIA/RPL11/PARK7/CASTOR1/FKBP1A/LAMTOR5/LAMTOR4/PHB2	17
GO:1903432	regulation of TORC1 signaling	4/118	24/4436	0.00334856	0.00334856	0.18811	LAMTOR1/CASTOR1/LAMTOR5/LAMTOR4	4
GO:0009166	nucleotide catabolic process	3/118	12/4436	0.00338711	0.00338711	0.18811	HPRT1/HINT1/NUDT16	3
GO:0038202	TORC1 signaling	4/118	25/4436	0.00390556	0.00390556	0.20856	LAMTOR1/CASTOR1/LAMTOR5/LAMTOR4	4
GO:0032879	regulation of localization	20/118	403/4436	0.0042588	0.0042588	0.211655	CRYAB/GAPDH/TXN/ACTB/UNC119/FABP5/LAMTOR1/NMB/CIB1/FXYD6/PARK7/TMEM14A/FIS1/FKBP1A/ALKBH7/LAMTOR5/OAZ1/PHB2/SCN1B/GNB2	20
GO:0072523	purine-containing compound catabolic process	3/118	13/4436	0.00431848	0.00431848	0.211655	HPRT1/HINT1/NUDT16	3
GO:0022898	regulation of transmembrane transporter activity	4/118	26/4436	0.00452215	0.00452215	0.211655	PARK7/FKBP1A/PHB2/SCN1B	4
GO:1902531	regulation of intracellular signal transduction	17/118	322/4436	0.00457908	0.00457908	0.211655	HSPB1/GPX1/PRDX1/GAPDH/BAX/LAMTOR1/C1QBP/PRDX2/CIB1/PPIA/RPL11/PARK7/CASTOR1/FKBP1A/LAMTOR5/LAMTOR4/PHB2	17
GO:2001233	regulation of apoptotic signaling pathway	7/118	80/4436	0.00503085	0.00503085	0.211655	HSPB1/GPX1/BAX/PRDX2/PPIA/PARK7/TMEM14A	7
GO:1901292	nucleoside phosphate catabolic process	3/118	14/4436	0.00539057	0.00539057	0.211655	HPRT1/HINT1/NUDT16	3
GO:0006412	translation	14/118	247/4436	0.00544021	0.00544021	0.211655	GAPDH/C1QBP/VIM/MRPL20/MRPS6/RPL27A/RPL11/S100B/RPS29/MRPL55/MRPS34/RPL19/RPL14/RPL10A	14
GO:0043066	negative regulation of apoptotic process	11/118	172/4436	0.00561606	0.00561606	0.211655	HSPB1/CITED1/GPX1/CRYAB/PRDX2/CIB1/PPIA/PARK7/TMEM14A/LAMTOR5/NME2	11
GO:0010821	regulation of mitochondrion organization	5/118	44/4436	0.00580004	0.00580004	0.211655	SLC25A4/GPX1/BAX/TMEM14A/FIS1	5
GO:0031396	regulation of protein ubiquitination	5/118	44/4436	0.00580004	0.00580004	0.211655	VPS28/PPIA/PARK7/FKBP1A/UBE2S	5
GO:0072593	reactive oxygen species metabolic process	5/118	44/4436	0.00580004	0.00580004	0.211655	GPX1/TXN/PRDX2/VIM/PARK7	5
GO:2001242	regulation of intrinsic apoptotic signaling pathway	5/118	44/4436	0.00580004	0.00580004	0.211655	HSPB1/GPX1/BAX/PPIA/PARK7	5
GO:0032409	regulation of transporter activity	4/118	28/4436	0.00594527	0.00594527	0.211655	PARK7/FKBP1A/PHB2/SCN1B	4
GO:0043043	peptide biosynthetic process	14/118	254/4436	0.00694447	0.00694447	0.240695	GAPDH/C1QBP/VIM/MRPL20/MRPS6/RPL27A/RPL11/S100B/RPS29/MRPL55/MRPS34/RPL19/RPL14/RPL10A	14
GO:0043069	negative regulation of programmed cell death	11/118	179/4436	0.00754482	0.00754482	0.240695	HSPB1/CITED1/GPX1/CRYAB/PRDX2/CIB1/PPIA/PARK7/TMEM14A/LAMTOR5/NME2	11
GO:1990845	adaptive thermogenesis	4/118	30/4436	0.00763924	0.00763924	0.240695	SLC25A4/OXT/FABP5/S100B	4
GO:0044093	positive regulation of molecular function	9/118	131/4436	0.0076394	0.0076394	0.240695	TXN/BAX/CIB1/PPIA/PARK7/FKBP1A/PHB2/SCN1B/UBE2S	9
GO:0033157	regulation of intracellular protein transport	5/118	47/4436	0.00769092	0.00769092	0.240695	TXN/CIB1/PARK7/FIS1/OAZ1	5
GO:0034220	monoatomic ion transmembrane transport	13/118	231/4436	0.00780113	0.00780113	0.240695	SLC25A4/BAX/RNASEK/CYC1/ATP5ME/PARK7/ATP5F1A/FKBP1A/ATP6V0C/PHB2/SCN1B/GNB2/TTYH1	13
GO:0006749	glutathione metabolic process	3/118	16/4436	0.0079779	0.0079779	0.240798	GPX1/PARK7/ETHE1	3
GO:0098660	inorganic ion transmembrane transport	12/118	209/4436	0.00901621	0.00901621	0.266347	SLC25A4/RNASEK/CYC1/ATP5ME/PARK7/ATP5F1A/FKBP1A/ATP6V0C/PHB2/SCN1B/GNB2/TTYH1	12
GO:0097193	intrinsic apoptotic signaling pathway	6/118	69/4436	0.00954876	0.00954876	0.276202	HSPB1/GPX1/BAX/PPIA/HINT1/PARK7	6
GO:0051402	neuron apoptotic process	5/118	50/4436	0.00997409	0.00997409	0.281671	CITED1/GPX1/GAPDH/BAX/PARK7	5
GO:0051246	regulation of protein metabolic process	19/118	407/4436	0.0102191	0.0102191	0.281671	HSPB1/GPX1/GAPDH/CLEC3B/TXN/BAX/VPS28/C1QBP/CIB1/VIM/PPIA/RPL11/S100B/PARK7/FKBP1A/OAZ1/PHB2/UBE2S/SVBP	19
GO:0098655	monoatomic cation transmembrane transport	11/118	187/4436	0.0103464	0.0103464	0.281671	SLC25A4/RNASEK/CYC1/ATP5ME/PARK7/ATP5F1A/FKBP1A/ATP6V0C/PHB2/SCN1B/GNB2	11
GO:0032386	regulation of intracellular transport	6/118	71/4436	0.0109295	0.0109295	0.282332	CRYAB/TXN/CIB1/PARK7/FIS1/OAZ1	6
GO:0098662	inorganic cation transmembrane transport	11/118	189/4436	0.0111586	0.0111586	0.282332	SLC25A4/RNASEK/CYC1/ATP5ME/PARK7/ATP5F1A/FKBP1A/ATP6V0C/PHB2/SCN1B/GNB2	11
GO:0046902	regulation of mitochondrial membrane permeability	3/118	18/4436	0.0111841	0.0111841	0.282332	SLC25A4/TMEM14A/ALKBH7	3
GO:2001237	negative regulation of extrinsic apoptotic signaling pathway	3/118	18/4436	0.0111841	0.0111841	0.282332	GPX1/PRDX2/PARK7	3
GO:1903320	regulation of protein modification by small protein conjugation or removal	5/118	52/4436	0.0117318	0.0117318	0.29087	VPS28/PPIA/PARK7/FKBP1A/UBE2S	5
GO:0048584	positive regulation of response to stimulus	20/118	445/4436	0.0125609	0.0125609	0.305961	HSPB1/GPX1/GAPDH/BAX/ACTB/FABP5/LAMTOR1/C1QBP/PRDX2/CIB1/PPIA/RPL11/S100B/PARK7/CASTOR1/FKBP1A/LAMTOR5/LAMTOR4/PHB2/INSL3	20
GO:0032387	negative regulation of intracellular transport	3/118	19/4436	0.0130273	0.0130273	0.308571	CRYAB/TXN/PARK7	3
GO:0032006	regulation of TOR signaling	4/118	35/4436	0.0131836	0.0131836	0.308571	LAMTOR1/CASTOR1/LAMTOR5/LAMTOR4	4
GO:1904062	regulation of monoatomic cation transmembrane transport	5/118	54/4436	0.0136897	0.0136897	0.308571	PARK7/FKBP1A/PHB2/SCN1B/GNB2	5
GO:0051247	positive regulation of protein metabolic process	12/118	221/4436	0.0137051	0.0137051	0.308571	CLEC3B/TXN/BAX/C1QBP/CIB1/VIM/PPIA/PARK7/FKBP1A/OAZ1/PHB2/UBE2S	12
GO:0050790	regulation of catalytic activity	9/118	144/4436	0.0137792	0.0137792	0.308571	BAX/ATP5IF1/CIB1/PPIA/PARK7/FKBP1A/PHB2/UBE2S/SVBP	9
GO:0043604	amide biosynthetic process	14/118	279/4436	0.0152201	0.0152201	0.335426	GAPDH/C1QBP/VIM/MRPL20/MRPS6/RPL27A/RPL11/S100B/RPS29/MRPL55/MRPS34/RPL19/RPL14/RPL10A	14
GO:0046907	intracellular transport	15/118	308/4436	0.0155928	0.0155928	0.338272	HSPB1/SLC25A4/CITED1/CRYAB/TOMM5/TXN/LAMTOR1/CIB1/CLTB/PARK7/TMEM14A/FIS1/ALKBH7/OAZ1/VTI1B	15
GO:0140053	mitochondrial gene expression	5/118	56/4436	0.0158572	0.0158572	0.338714	C1QBP/MRPS6/HSD17B10/MRPS34/MRPL12	5
GO:0006518	peptide metabolic process	14/118	283/4436	0.0170586	0.0170586	0.358856	GAPDH/C1QBP/VIM/MRPL20/MRPS6/RPL27A/RPL11/S100B/RPS29/MRPL55/MRPS34/RPL19/RPL14/RPL10A	14
GO:0051051	negative regulation of transport	6/118	79/4436	0.017878	0.017878	0.367083	CRYAB/TXN/UNC119/FABP5/PARK7/FKBP1A	6
GO:0097190	apoptotic signaling pathway	8/118	126/4436	0.0182135	0.0182135	0.367083	HSPB1/GPX1/BAX/PRDX2/PPIA/HINT1/PARK7/TMEM14A	8
GO:1901873	regulation of post-translational protein modification	5/118	58/4436	0.0182428	0.0182428	0.367083	VPS28/PPIA/PARK7/FKBP1A/UBE2S	5
GO:0042981	regulation of apoptotic process	14/118	286/4436	0.0185462	0.0185462	0.367857	HSPB1/CITED1/GPX1/CRYAB/BAX/C1QBP/PRDX2/CIB1/PPIA/PARK7/TMEM14A/LAMTOR5/APEX1/NME2	14
GO:0031397	negative regulation of protein ubiquitination	3/118	22/4436	0.0195425	0.0195425	0.371688	VPS28/PPIA/PARK7	3
GO:0090559	regulation of membrane permeability	3/118	22/4436	0.0195425	0.0195425	0.371688	SLC25A4/TMEM14A/ALKBH7	3
GO:2000377	regulation of reactive oxygen species metabolic process	3/118	22/4436	0.0195425	0.0195425	0.371688	PRDX2/VIM/PARK7	3
GO:0031929	TOR signaling	4/118	40/4436	0.0207939	0.0207939	0.384942	LAMTOR1/CASTOR1/LAMTOR5/LAMTOR4	4
GO:0051347	positive regulation of transferase activity	4/118	40/4436	0.0207939	0.0207939	0.384942	CIB1/PPIA/PHB2/UBE2S	4
GO:0008219	cell death	19/118	442/4436	0.0229922	0.0229922	0.38942	FATE1/HSPB1/CITED1/GPX1/CRYAB/GAPDH/BAX/C1QBP/PRDX2/CIB1/PPIA/HINT1/PARK7/TMEM14A/SLC25A6/ALKBH7/LAMTOR5/APEX1/NME2	19
GO:0012501	programmed cell death	19/118	442/4436	0.0229922	0.0229922	0.38942	FATE1/HSPB1/CITED1/GPX1/CRYAB/GAPDH/BAX/C1QBP/PRDX2/CIB1/PPIA/HINT1/PARK7/TMEM14A/SLC25A6/ALKBH7/LAMTOR5/APEX1/NME2	19
GO:0065009	regulation of molecular function	11/118	211/4436	0.0236661	0.0236661	0.38942	TXN/BAX/ATP5IF1/CIB1/PPIA/PARK7/FKBP1A/PHB2/SCN1B/UBE2S/SVBP	11
GO:0006886	intracellular protein transport	9/118	158/4436	0.0238644	0.0238644	0.38942	HSPB1/TOMM5/TXN/CIB1/CLTB/PARK7/FIS1/OAZ1/VTI1B	9
GO:0035556	intracellular signal transduction	20/118	475/4436	0.0241707	0.0241707	0.38942	HSPB1/GPX1/PRDX1/GAPDH/BAX/LAMTOR1/C1QBP/PRDX2/CIB1/RHOC/VIM/PPIA/HINT1/RPL11/PARK7/CASTOR1/FKBP1A/LAMTOR5/LAMTOR4/PHB2	20
GO:0001933	negative regulation of protein phosphorylation	4/118	42/4436	0.024459	0.024459	0.38942	CIB1/PPIA/PARK7/FKBP1A	4
GO:1901136	carbohydrate derivative catabolic process	4/118	42/4436	0.024459	0.024459	0.38942	HPRT1/RENBP/HINT1/NUDT16	4
GO:0010822	positive regulation of mitochondrion organization	3/118	24/4436	0.0247178	0.0247178	0.38942	SLC25A4/BAX/FIS1	3
GO:0032412	regulation of monoatomic ion transmembrane transporter activity	3/118	24/4436	0.0247178	0.0247178	0.38942	FKBP1A/PHB2/SCN1B	3
GO:0006811	monoatomic ion transport	14/118	297/4436	0.0248627	0.0248627	0.38942	SLC25A4/BAX/FXYD6/RNASEK/CYC1/ATP5ME/PARK7/ATP5F1A/FKBP1A/ATP6V0C/PHB2/SCN1B/GNB2/TTYH1	14
GO:0055085	transmembrane transport	16/118	356/4436	0.0251855	0.0251855	0.38942	SLC25A4/BAX/FABP5/RNASEK/CYC1/ATP5ME/PARK7/ATP5F1A/FKBP1A/ATP6V0C/TST/SLC25A6/PHB2/SCN1B/GNB2/TTYH1	16
GO:0034504	protein localization to nucleus	5/118	63/4436	0.0252127	0.0252127	0.38942	TXN/RPL11/PARK7/TMEM147/LAMTOR5	5
GO:0043067	regulation of programmed cell death	14/118	299/4436	0.0261663	0.0261663	0.38942	HSPB1/CITED1/GPX1/CRYAB/BAX/C1QBP/PRDX2/CIB1/PPIA/PARK7/TMEM14A/LAMTOR5/APEX1/NME2	14
GO:0043122	regulation of canonical NF-kappaB signal transduction	4/118	43/4436	0.0264292	0.0264292	0.38942	HSPB1/GAPDH/FKBP1A/LAMTOR5	4
GO:0043085	positive regulation of catalytic activity	6/118	87/4436	0.027392	0.027392	0.38942	BAX/CIB1/PPIA/PARK7/PHB2/UBE2S	6
GO:0002861	regulation of inflammatory response to antigenic stimulus	2/118	10/4436	0.0274607	0.0274607	0.38942	GPX1/PARK7	2
GO:0032435	negative regulation of proteasomal ubiquitin-dependent protein catabolic process	2/118	10/4436	0.0274607	0.0274607	0.38942	RPL11/PARK7	2
GO:0035304	regulation of protein dephosphorylation	2/118	10/4436	0.0274607	0.0274607	0.38942	PPIA/FKBP1A	2
GO:0043536	positive regulation of blood vessel endothelial cell migration	2/118	10/4436	0.0274607	0.0274607	0.38942	HSPB1/CIB1	2
GO:0051341	regulation of oxidoreductase activity	2/118	10/4436	0.0274607	0.0274607	0.38942	PARK7/PHB2	2
GO:0072530	purine-containing compound transmembrane transport	2/118	10/4436	0.0274607	0.0274607	0.38942	SLC25A4/SLC25A6	2
GO:0090314	positive regulation of protein targeting to membrane	2/118	10/4436	0.0274607	0.0274607	0.38942	CIB1/FIS1	2
GO:0051649	establishment of localization in cell	18/118	420/4436	0.0274867	0.0274867	0.38942	HSPB1/SLC25A4/CITED1/CRYAB/GAPDH/TOMM5/TXN/ACTB/CFL1/LAMTOR1/CIB1/CLTB/PARK7/TMEM14A/FIS1/ALKBH7/OAZ1/VTI1B	18
GO:0006915	apoptotic process	18/118	423/4436	0.0292729	0.0292729	0.410536	FATE1/HSPB1/CITED1/GPX1/CRYAB/GAPDH/BAX/C1QBP/PRDX2/CIB1/PPIA/HINT1/PARK7/TMEM14A/SLC25A6/LAMTOR5/APEX1/NME2	18
GO:0034762	regulation of transmembrane transport	6/118	89/4436	0.0302102	0.0302102	0.419445	FABP5/PARK7/FKBP1A/PHB2/SCN1B/GNB2	6
GO:0042326	negative regulation of phosphorylation	4/118	45/4436	0.0306485	0.0306485	0.421317	CIB1/PPIA/PARK7/FKBP1A	4
GO:0006839	mitochondrial transport	4/118	46/4436	0.0328989	0.0328989	0.421906	SLC25A4/TOMM5/TMEM14A/ALKBH7	4
GO:0000423	mitophagy	2/118	11/4436	0.0329874	0.0329874	0.421906	SLC25A4/PHB2	2
GO:0000959	mitochondrial RNA metabolic process	2/118	11/4436	0.0329874	0.0329874	0.421906	HSD17B10/MRPL12	2
GO:0006862	nucleotide transport	2/118	11/4436	0.0329874	0.0329874	0.421906	SLC25A4/SLC25A6	2
GO:0061462	protein localization to lysosome	2/118	11/4436	0.0329874	0.0329874	0.421906	LAMTOR5/LAMTOR4	2
GO:1900024	regulation of substrate adhesion-dependent cell spreading	2/118	11/4436	0.0329874	0.0329874	0.421906	C1QBP/CIB1	2
GO:2000379	positive regulation of reactive oxygen species metabolic process	2/118	11/4436	0.0329874	0.0329874	0.421906	VIM/PARK7	2
GO:0001667	ameboidal-type cell migration	6/118	91/4436	0.0332131	0.0332131	0.421906	HSPB1/GPX1/C1QBP/CIB1/INSL3/SVBP	6
GO:0045860	positive regulation of protein kinase activity	3/118	27/4436	0.0337301	0.0337301	0.421906	CIB1/PPIA/PHB2	3
GO:1903321	negative regulation of protein modification by small protein conjugation or removal	3/118	27/4436	0.0337301	0.0337301	0.421906	VPS28/PPIA/PARK7	3
GO:0044092	negative regulation of molecular function	5/118	69/4436	0.0355872	0.0355872	0.42873	BAX/ATP5IF1/PPIA/PARK7/FKBP1A	5
GO:0006576	biogenic amine metabolic process	3/118	28/4436	0.0370643	0.0370643	0.42873	HPRT1/PARK7/OAZ1	3
GO:0043534	blood vessel endothelial cell migration	3/118	28/4436	0.0370643	0.0370643	0.42873	HSPB1/GPX1/CIB1	3
GO:1901874	negative regulation of post-translational protein modification	3/118	28/4436	0.0370643	0.0370643	0.42873	VPS28/PPIA/PARK7	3
GO:2001236	regulation of extrinsic apoptotic signaling pathway	3/118	28/4436	0.0370643	0.0370643	0.42873	GPX1/PRDX2/PARK7	3
GO:0051336	regulation of hydrolase activity	5/118	70/4436	0.0375383	0.0375383	0.42873	BAX/ATP5IF1/FKBP1A/PHB2/SVBP	5
GO:0000413	protein peptidyl-prolyl isomerization	2/118	12/4436	0.0389075	0.0389075	0.42873	PPIA/FKBP1A	2
GO:0007032	endosome organization	2/118	12/4436	0.0389075	0.0389075	0.42873	LAMTOR1/RNASEK	2
GO:0008053	mitochondrial fusion	2/118	12/4436	0.0389075	0.0389075	0.42873	BAX/FIS1	2
GO:0010977	negative regulation of neuron projection development	2/118	12/4436	0.0389075	0.0389075	0.42873	CIB1/VIM	2
GO:0032147	activation of protein kinase activity	2/118	12/4436	0.0389075	0.0389075	0.42873	PPIA/PHB2	2
GO:0051099	positive regulation of binding	2/118	12/4436	0.0389075	0.0389075	0.42873	TXN/FKBP1A	2
GO:0072665	protein localization to vacuole	2/118	12/4436	0.0389075	0.0389075	0.42873	LAMTOR5/LAMTOR4	2
GO:0090313	regulation of protein targeting to membrane	2/118	12/4436	0.0389075	0.0389075	0.42873	CIB1/FIS1	2
GO:2001257	regulation of cation channel activity	2/118	12/4436	0.0389075	0.0389075	0.42873	FKBP1A/SCN1B	2
GO:0034765	regulation of monoatomic ion transmembrane transport	5/118	71/4436	0.0395541	0.0395541	0.429638	PARK7/FKBP1A/PHB2/SCN1B/GNB2	5
GO:0072657	protein localization to membrane	7/118	120/4436	0.0396088	0.0396088	0.429638	ACTB/WDR83OS/LAMTOR1/CIB1/MYL12A/FIS1/TMEM147	7
GO:0030162	regulation of proteolysis	6/118	96/4436	0.0415505	0.0415505	0.430082	GPX1/CLEC3B/BAX/RPL11/PARK7/SVBP	6
GO:0043603	amide metabolic process	15/118	349/4436	0.042061	0.042061	0.430082	GAPDH/C1QBP/RENBP/VIM/MRPL20/MRPS6/RPL27A/RPL11/S100B/RPS29/MRPL55/MRPS34/RPL19/RPL14/RPL10A	15
GO:0006979	response to oxidative stress	6/118	97/4436	0.0433634	0.0433634	0.430082	GPX1/PRDX1/TXN/PPIA/PARK7/PSMB5	6
GO:0010631	epithelial cell migration	5/118	73/4436	0.0437812	0.0437812	0.430082	HSPB1/GPX1/CIB1/INSL3/SVBP	5
GO:0090132	epithelium migration	5/118	73/4436	0.0437812	0.0437812	0.430082	HSPB1/GPX1/CIB1/INSL3/SVBP	5
GO:0009308	amine metabolic process	3/118	30/4436	0.0442193	0.0442193	0.430082	HPRT1/PARK7/OAZ1	3
GO:0043123	positive regulation of canonical NF-kappaB signal transduction	3/118	30/4436	0.0442193	0.0442193	0.430082	GAPDH/FKBP1A/LAMTOR5	3
GO:0006611	protein export from nucleus	2/118	13/4436	0.0451964	0.0451964	0.430082	TXN/PARK7	2
GO:0008625	extrinsic apoptotic signaling pathway via death domain receptors	2/118	13/4436	0.0451964	0.0451964	0.430082	GPX1/PARK7	2
GO:0010823	negative regulation of mitochondrion organization	2/118	13/4436	0.0451964	0.0451964	0.430082	GPX1/TMEM14A	2
GO:0032411	positive regulation of transporter activity	2/118	13/4436	0.0451964	0.0451964	0.430082	PARK7/SCN1B	2
GO:0048708	astrocyte differentiation	2/118	13/4436	0.0451964	0.0451964	0.430082	VIM/S100B	2
GO:0070301	cellular response to hydrogen peroxide	2/118	13/4436	0.0451964	0.0451964	0.430082	TXN/PARK7	2
GO:0072595	maintenance of protein localization in organelle	2/118	13/4436	0.0451964	0.0451964	0.430082	TXN/PARK7	2
GO:0120162	positive regulation of cold-induced thermogenesis	2/118	13/4436	0.0451964	0.0451964	0.430082	OXT/FABP5	2
GO:1902414	protein localization to cell junction	2/118	13/4436	0.0451964	0.0451964	0.430082	HSPB1/ACTB	2
GO:2000059	negative regulation of ubiquitin-dependent protein catabolic process	2/118	13/4436	0.0451964	0.0451964	0.430082	RPL11/PARK7	2
GO:0043269	regulation of monoatomic ion transport	6/118	98/4436	0.0452254	0.0452254	0.430082	FXYD6/PARK7/FKBP1A/PHB2/SCN1B/GNB2	6
GO:0031400	negative regulation of protein modification process	5/118	75/4436	0.0482707	0.0482707	0.445751	VPS28/CIB1/PPIA/PARK7/FKBP1A	5
GO:0007249	canonical NF-kappaB signal transduction	4/118	52/4436	0.0483935	0.0483935	0.445751	HSPB1/GAPDH/FKBP1A/LAMTOR5	4
GO:0031401	positive regulation of protein modification process	7/118	126/4436	0.0494224	0.0494224	0.445751	TXN/CIB1/PPIA/PARK7/FKBP1A/PHB2/UBE2S	7
GO:0098798	mitochondrial protein-containing complex	24/130	177/4755	3.24367e-11	3.24367e-11	6.79463e-09	SLC25A4/TOMM5/MRPL16/BAX/NDUFA11/ATP5IF1/NDUFB10/NDUFA10/MRPL20/NDUFB11/MRPS6/ATP5ME/NDUFV1/NDUFA1/ATP5F1A/NDUFS6/TOMM6/HSD17B10/MRPL55/MRPS34/NDUFB7/PHB2/MRPL12/NDUFB8	24
GO:0098796	membrane protein complex	30/130	311/4755	5.08009e-10	5.08009e-10	5.32072e-08	INHA/SLC25A4/TOMM5/BAX/NDUFA11/VPS28/ATP5IF1/LAMTOR1/NDUFB10/RNASEK/NDUFA10/NDUFB11/CLTB/ATP5ME/NDUFV1/NDUFA1/ATP5F1A/FKBP1A/NDUFS6/ATP6V0C/TOMM6/LAMTOR5/LAMTOR4/NDUFB7/PHB2/SCN1B/COPE/NDUFB8/GNB2/TTYH1	30
GO:0005740	mitochondrial envelope	32/130	390/4755	7.41663e-09	7.41663e-09	5.17863e-07	SLC25A4/TOMM5/MRPL16/TSPO/BAX/NDUFA11/ATP5IF1/LDHB/NDUFB10/UQCC4/NDUFA10/MRPL20/NDUFB11/MRPS6/CYC1/ATP5ME/NDUFV1/PARK7/TMEM14A/FIS1/NDUFA1/ATP5F1A/CARD19/NDUFS6/TOMM6/SLC25A6/MRPL55/MRPS34/NDUFB7/PHB2/MRPL12/NDUFB8	32
GO:0031966	mitochondrial membrane	31/130	373/4755	9.9446e-09	9.9446e-09	5.20783e-07	SLC25A4/TOMM5/MRPL16/TSPO/BAX/NDUFA11/ATP5IF1/LDHB/NDUFB10/UQCC4/NDUFA10/MRPL20/NDUFB11/MRPS6/CYC1/ATP5ME/NDUFV1/TMEM14A/FIS1/NDUFA1/ATP5F1A/CARD19/NDUFS6/TOMM6/SLC25A6/MRPL55/MRPS34/NDUFB7/PHB2/MRPL12/NDUFB8	31
GO:0031967	organelle envelope	34/130	492/4755	1.75711e-07	1.75711e-07	6.13448e-06	SLC25A4/TOMM5/MRPL16/TSPO/BAX/NDUFA11/ATP5IF1/LDHB/NDUFB10/UQCC4/NDUFA10/MRPL20/NDUFB11/MRPS6/CYC1/ATP5ME/NDUFV1/PARK7/TMEM14A/FIS1/NDUFA1/ATP5F1A/TMEM147/CARD19/NDUFS6/TOMM6/SLC25A6/MRPL55/MRPS34/NDUFB7/PHB2/TUBB/MRPL12/NDUFB8	34
GO:0031975	envelope	34/130	492/4755	1.75711e-07	1.75711e-07	6.13448e-06	SLC25A4/TOMM5/MRPL16/TSPO/BAX/NDUFA11/ATP5IF1/LDHB/NDUFB10/UQCC4/NDUFA10/MRPL20/NDUFB11/MRPS6/CYC1/ATP5ME/NDUFV1/PARK7/TMEM14A/FIS1/NDUFA1/ATP5F1A/TMEM147/CARD19/NDUFS6/TOMM6/SLC25A6/MRPL55/MRPS34/NDUFB7/PHB2/TUBB/MRPL12/NDUFB8	34
GO:0098800	inner mitochondrial membrane protein complex	13/130	83/4755	2.71178e-07	2.71178e-07	8.11496e-06	NDUFA11/ATP5IF1/NDUFB10/NDUFA10/NDUFB11/ATP5ME/NDUFV1/NDUFA1/ATP5F1A/NDUFS6/NDUFB7/PHB2/NDUFB8	13
GO:0005747	mitochondrial respiratory chain complex I	9/130	37/4755	4.20939e-07	4.20939e-07	8.81756e-06	NDUFA11/NDUFB10/NDUFA10/NDUFB11/NDUFV1/NDUFA1/NDUFS6/NDUFB7/NDUFB8	9
GO:0030964	NADH dehydrogenase complex	9/130	37/4755	4.20939e-07	4.20939e-07	8.81756e-06	NDUFA11/NDUFB10/NDUFA10/NDUFB11/NDUFV1/NDUFA1/NDUFS6/NDUFB7/NDUFB8	9
GO:0045271	respiratory chain complex I	9/130	37/4755	4.20939e-07	4.20939e-07	8.81756e-06	NDUFA11/NDUFB10/NDUFA10/NDUFB11/NDUFV1/NDUFA1/NDUFS6/NDUFB7/NDUFB8	9
GO:0005743	mitochondrial inner membrane	24/130	286/4755	5.32179e-07	5.32179e-07	1.01343e-05	SLC25A4/MRPL16/NDUFA11/ATP5IF1/LDHB/NDUFB10/UQCC4/NDUFA10/MRPL20/NDUFB11/MRPS6/CYC1/ATP5ME/NDUFV1/NDUFA1/ATP5F1A/NDUFS6/SLC25A6/MRPL55/MRPS34/NDUFB7/PHB2/MRPL12/NDUFB8	24
GO:0019866	organelle inner membrane	24/130	307/4755	1.9397e-06	1.9397e-06	3.38597e-05	SLC25A4/MRPL16/NDUFA11/ATP5IF1/LDHB/NDUFB10/UQCC4/NDUFA10/MRPL20/NDUFB11/MRPS6/CYC1/ATP5ME/NDUFV1/NDUFA1/ATP5F1A/NDUFS6/SLC25A6/MRPL55/MRPS34/NDUFB7/PHB2/MRPL12/NDUFB8	24
GO:0070469	respirasome	10/130	63/4755	6.15648e-06	6.15648e-06	9.92015e-05	NDUFA11/NDUFB10/UQCC4/NDUFA10/NDUFB11/NDUFV1/NDUFA1/NDUFS6/NDUFB7/NDUFB8	10
GO:0005746	mitochondrial respirasome	9/130	53/4755	1.0352e-05	1.0352e-05	0.00015489	NDUFA11/NDUFB10/NDUFA10/NDUFB11/NDUFV1/NDUFA1/NDUFS6/NDUFB7/NDUFB8	9
GO:1902495	transmembrane transporter complex	12/130	104/4755	2.12812e-05	2.12812e-05	0.00029009	NDUFA11/NDUFB10/NDUFA10/NDUFB11/NDUFV1/NDUFA1/FKBP1A/NDUFS6/NDUFB7/SCN1B/NDUFB8/TTYH1	12
GO:0098803	respiratory chain complex	9/130	58/4755	2.21577e-05	2.21577e-05	0.00029009	NDUFA11/NDUFB10/NDUFA10/NDUFB11/NDUFV1/NDUFA1/NDUFS6/NDUFB7/NDUFB8	9
GO:1990351	transporter complex	12/130	110/4755	3.76536e-05	3.76536e-05	0.000463966	NDUFA11/NDUFB10/NDUFA10/NDUFB11/NDUFV1/NDUFA1/FKBP1A/NDUFS6/NDUFB7/SCN1B/NDUFB8/TTYH1	12
GO:1990204	oxidoreductase complex	9/130	64/4755	4.98813e-05	4.98813e-05	0.000580491	NDUFA11/NDUFB10/NDUFA10/NDUFB11/NDUFV1/NDUFA1/NDUFS6/NDUFB7/NDUFB8	9
GO:1902494	catalytic complex	26/130	485/4755	0.00051775	0.00051775	0.00570816	PSMB9/POLR2L/ACTB/NDUFA11/ATP5IF1/NDUFB10/RNASEK/NDUFA10/NDUFB11/ATP5ME/NDUFV1/PSMA7/HINT1/NDUFA1/ATP5F1A/SPTSSA/NDUFS6/ATP6V0C/HSD17B10/POLR2G/NDUFB7/PSMB5/NDUFB8/GNB2/UBE2S/C19H17orf49	26
GO:0005759	mitochondrial matrix	14/130	196/4755	0.00082305	0.00082305	0.00862037	MRPL16/C1QBP/NDUFA10/MRPL20/MRPS6/PARK7/MDH2/TST/ALKBH7/HSD17B10/MRPL55/MRPS34/ETHE1/MRPL12	14
GO:0005844	polysome	4/130	22/4755	0.00266167	0.00266167	0.02655	VIM/RPS29/RPL19/RPL10A	4
GO:0001726	ruffle	5/130	38/4755	0.00343953	0.00343953	0.0327496	CFL1/CIB1/SH3BGRL3/S100B/NME2	5
GO:0005840	ribosome	9/130	115/4755	0.00393367	0.00393367	0.0343745	MRPL16/MRPL20/MRPS6/RPS29/MRPL55/MRPS34/MRPL12/RPL19/RPL10A	9
GO:1904949	ATPase complex	6/130	56/4755	0.00393838	0.00393838	0.0343745	ATP5IF1/RNASEK/ATP5ME/ATP5F1A/ATP6V0C/C19H17orf49	6
GO:0016469	proton-transporting two-sector ATPase complex	5/130	41/4755	0.00481044	0.00481044	0.0403064	ATP5IF1/RNASEK/ATP5ME/ATP5F1A/ATP6V0C	5
GO:0033177	proton-transporting two-sector ATPase complex	proton-transporting domain	3/130	14/4755	0.00582819	0.00582819	0.0469558	RNASEK/ATP5ME/ATP6V0C	3
GO:0042788	polysomal ribosome	3/130	15/4755	0.00714119	0.00714119	0.0554034	RPS29/RPL19/RPL10A	3
GO:0031252	cell leading edge	7/130	84/4755	0.00765938	0.00765938	0.0573014	ACTB/CFL1/CIB1/VIM/SH3BGRL3/S100B/NME2	7
GO:1990904	ribonucleoprotein complex	14/130	251/4755	0.00809308	0.00809308	0.0584582	MRPL16/ACTB/VIM/MRPL20/MRPS6/SF3B5/ACTN4/RPS29/HSD17B10/MRPL55/MRPS34/MRPL12/RPL19/RPL10A	14
GO:0005839	proteasome core complex	3/130	17/4755	0.0102555	0.0102555	0.0716084	PSMB9/PSMA7/PSMB5	3
GO:0044391	ribosomal subunit	7/130	91/4755	0.0116974	0.0116974	0.0789728	MRPL16/MRPL20/MRPS6/RPS29/MRPL55/MRPS34/MRPL12	7
GO:0005753	mitochondrial proton-transporting ATP synthase complex	3/130	18/4755	0.0120642	0.0120642	0.0789728	ATP5IF1/ATP5ME/ATP5F1A	3
GO:0045259	proton-transporting ATP synthase complex	3/130	19/4755	0.0140444	0.0140444	0.0848132	ATP5IF1/ATP5ME/ATP5F1A	3
GO:0000313	organellar ribosome	6/130	73/4755	0.0141711	0.0141711	0.0848132	MRPL16/MRPL20/MRPS6/MRPL55/MRPS34/MRPL12	6
GO:0005761	mitochondrial ribosome	6/130	73/4755	0.0141711	0.0141711	0.0848132	MRPL16/MRPL20/MRPS6/MRPL55/MRPS34/MRPL12	6
GO:0032587	ruffle membrane	3/130	20/4755	0.0161983	0.0161983	0.0942533	CFL1/CIB1/SH3BGRL3	3
GO:0045171	intercellular bridge	3/130	24/4755	0.0265723	0.0265723	0.144218	UNC119/SNRNP25/TUBB	3
GO:0030017	sarcomere	4/130	42/4755	0.0267766	0.0267766	0.144218	HSPB1/TPM1/MYL12A/FKBP1A	4
GO:0019774	proteasome core complex	beta-subunit complex	2/130	10/4755	0.0289114	0.0289114	0.144218	PSMB9/PSMB5	2
GO:0033179	proton-transporting V-type ATPase	V0 domain	2/130	10/4755	0.0289114	0.0289114	0.144218	RNASEK/ATP6V0C	2
GO:0000315	organellar large ribosomal subunit	4/130	43/4755	0.0289161	0.0289161	0.144218	MRPL16/MRPL20/MRPL55/MRPL12	4
GO:0005762	mitochondrial large ribosomal subunit	4/130	43/4755	0.0289161	0.0289161	0.144218	MRPL16/MRPL20/MRPL55/MRPL12	4
GO:0030662	coated vesicle membrane	4/130	44/4755	0.0311546	0.0311546	0.149438	RNASEK/CLTB/ATP6V0C/COPE	4
GO:0016363	nuclear matrix	3/130	26/4755	0.0328164	0.0328164	0.149438	CFL1/VIM/PHB2	3
GO:0030018	Z disc	3/130	26/4755	0.0328164	0.0328164	0.149438	HSPB1/MYL12A/FKBP1A	3
GO:0098862	cluster of actin-based cell projections	3/130	26/4755	0.0328164	0.0328164	0.149438	ACTB/RHOC/MYL6	3
GO:0046930	pore complex	2/130	11/4755	0.0347128	0.0347128	0.154711	SLC25A4/BAX	2
GO:0030016	myofibril	4/130	47/4755	0.038469	0.038469	0.161738	HSPB1/TPM1/MYL12A/FKBP1A	4
GO:0031674	I band	3/130	28/4755	0.0397565	0.0397565	0.161738	HSPB1/MYL12A/FKBP1A	3
GO:0098562	cytoplasmic side of membrane	3/130	28/4755	0.0397565	0.0397565	0.161738	RPS29/FKBP1A/GNB2	3
GO:0001725	stress fiber	2/130	12/4755	0.040922	0.040922	0.161738	MYL12A/TPM3	2
GO:0042641	actomyosin	2/130	12/4755	0.040922	0.040922	0.161738	MYL12A/TPM3	2
GO:0097517	contractile actin filament bundle	2/130	12/4755	0.040922	0.040922	0.161738	MYL12A/TPM3	2
GO:0030665	clathrin-coated vesicle membrane	3/130	29/4755	0.0434834	0.0434834	0.164015	RNASEK/CLTB/ATP6V0C	3
GO:0015934	large ribosomal subunit	4/130	49/4755	0.0438473	0.0438473	0.164015	MRPL16/MRPL20/MRPL55/MRPL12	4
GO:0043292	contractile fiber	4/130	49/4755	0.0438473	0.0438473	0.164015	HSPB1/TPM1/MYL12A/FKBP1A	4
GO:0031256	leading edge membrane	3/130	30/4755	0.0473789	0.0473789	0.171599	CFL1/CIB1/SH3BGRL3	3
GO:0032432	actin filament bundle	2/130	13/4755	0.047513	0.047513	0.171599	MYL12A/TPM3	2
GO:0016491	oxidoreductase activity	17/94	271/3884	0.00020778	0.00020778	0.0289053	GPX1/GAPDH/TXN/LDHB/COX6A1/CYC1/NDUFV1/PARK7/MDH2/ALKBH7/HSD17B10/ADH5/NDUFB7/APEX1/ETHE1/SPR/CDO1	17
GO:0140678	molecular function inhibitor activity	9/94	90/3884	0.000271881	0.000271881	0.0289053	MGC133636/HSPB1/ATP5IF1/RENBP/PEBP1/S100B/PPP1R35/FKBP1A/OAZ1	9
GO:0042803	protein homodimerization activity	13/94	194/3884	0.000677261	0.000677261	0.0480024	HSPB1/CITED1/CRYAB/TXN/BAX/ATP5IF1/TPM1/S100B/PARK7/FKBP1A/MDH2/NUDT16/PHB2	13
GO:0098772	molecular function regulator activity	20/94	400/3884	0.00110767	0.00110767	0.0588813	MGC133636/HSPB1/INHA/OXT/ATP5IF1/LAMTOR1/RENBP/PEBP1/S100B/PARK7/PPP1R35/CMTM8/FKBP1A/RAB5C/LAMTOR5/OAZ1/LAMTOR4/SCN1B/INSL3/SVBP	20
GO:0042802	identical protein binding	21/94	449/3884	0.00192279	0.00192279	0.0714397	HSPB1/CITED1/CRYAB/HPRT1/TXN/BAX/ACTB/ATP5IF1/FABP5/RENBP/TPM1/VIM/S100B/PARK7/CASTOR1/FKBP1A/MDH2/NUDT16/ADH5/PHB2/ETHE1	21
GO:0004857	enzyme inhibitor activity	7/94	75/3884	0.00201587	0.00201587	0.0714397	MGC133636/HSPB1/RENBP/PEBP1/S100B/PPP1R35/OAZ1	7
GO:0005198	structural molecule activity	10/94	152/3884	0.00334672	0.00334672	0.10166	CRYAB/ATP5IF1/VIM/MRPS6/CLTB/MYL6/MRPL55/MRPS34/COPE/RPL10A	10
GO:0030234	enzyme regulator activity	12/94	216/3884	0.00534511	0.00534511	0.142067	MGC133636/HSPB1/LAMTOR1/RENBP/PEBP1/S100B/PARK7/PPP1R35/LAMTOR5/OAZ1/LAMTOR4/SVBP	12
GO:0003713	transcription coactivator activity	5/94	50/3884	0.00668904	0.00668904	0.155194	CITED1/PARK7/ACTN4/APEX1/NME2	5
GO:0015453	oxidoreduction-driven active transmembrane transporter activity	3/94	17/3884	0.00729872	0.00729872	0.155194	CYC1/NDUFV1/NDUFB7	3
GO:0016616	oxidoreductase activity	acting on the CH-OH group of donors	NAD or NADP as acceptor	5/94	55/3884	0.00999053	0.00999053	0.193118	LDHB/MDH2/HSD17B10/ADH5/SPR	5
GO:0003712	transcription coregulator activity	6/94	79/3884	0.0115005	0.0115005	0.195131	CITED1/C1QBP/PARK7/ACTN4/APEX1/NME2	6
GO:0046983	protein dimerization activity	13/94	275/3884	0.0140948	0.0140948	0.195131	HSPB1/CITED1/CRYAB/TXN/BAX/ATP5IF1/TPM1/S100B/PARK7/FKBP1A/MDH2/NUDT16/PHB2	13
GO:0016614	oxidoreductase activity	acting on CH-OH group of donors	5/94	60/3884	0.0142712	0.0142712	0.195131	LDHB/MDH2/HSD17B10/ADH5/SPR	5
GO:0015399	primary active transmembrane transporter activity	4/94	40/3884	0.0151094	0.0151094	0.195131	CYC1/NDUFV1/ATP6V0C/NDUFB7	4
GO:0031406	carboxylic acid binding	4/94	41/3884	0.0164394	0.0164394	0.195131	FABP5/PPIA/CASTOR1/ADH5	4
GO:0043177	organic acid binding	4/94	41/3884	0.0164394	0.0164394	0.195131	FABP5/PPIA/CASTOR1/ADH5	4
GO:0044877	protein-containing complex binding	13/94	286/3884	0.0190346	0.0190346	0.195131	CITED1/HMGN3/CFL1/C1QBP/TPM1/MYL12A/VIM/PPIA/PARK7/TMEM147/FKBP1A/APEX1/GNB2	13
GO:0051213	dioxygenase activity	3/94	24/3884	0.0192296	0.0192296	0.195131	ALKBH7/ETHE1/CDO1	3
GO:0061134	peptidase regulator activity	4/94	45/3884	0.0224834	0.0224834	0.195131	MGC133636/RENBP/PEBP1/SVBP	4
GO:0015605	organophosphate ester transmembrane transporter activity	2/94	10/3884	0.0229828	0.0229828	0.195131	SLC25A4/SLC25A6	2
GO:0097110	scaffold protein binding	2/94	10/3884	0.0229828	0.0229828	0.195131	VIM/PARK7	2
GO:0097718	disordered domain specific binding	2/94	10/3884	0.0229828	0.0229828	0.195131	GAPDH/TPM1	2
GO:0009055	electron transfer activity	3/94	26/3884	0.0238601	0.0238601	0.195131	CYC1/NDUFV1/NDUFB7	3
GO:0019843	rRNA binding	3/94	26/3884	0.0238601	0.0238601	0.195131	MRPL20/RPL11/TST	3
GO:0051015	actin filament binding	3/94	26/3884	0.0238601	0.0238601	0.195131	CFL1/TPM1/MYL12A	3
GO:0044183	protein folding chaperone	3/94	27/3884	0.026382	0.026382	0.195996	HSPB1/WDR83OS/HSPE1	3
GO:0008137	NADH dehydrogenase (ubiquinone) activity	2/94	11/3884	0.0276528	0.0276528	0.195996	NDUFV1/NDUFB7	2
GO:0050136	NADH dehydrogenase (quinone) activity	2/94	11/3884	0.0276528	0.0276528	0.195996	NDUFV1/NDUFB7	2
GO:0140299	small molecule sensor activity	2/94	11/3884	0.0276528	0.0276528	0.195996	PARK7/CASTOR1	2
GO:0003954	NADH dehydrogenase activity	2/94	12/3884	0.0326678	0.0326678	0.211722	NDUFV1/NDUFB7	2
GO:0003955	NAD(P)H dehydrogenase (quinone) activity	2/94	12/3884	0.0326678	0.0326678	0.211722	NDUFV1/NDUFB7	2
GO:0003723	RNA binding	11/94	245/3884	0.0328589	0.0328589	0.211722	C1QBP/VIM/MRPL20/SF3B5/RPL11/PARK7/TST/NUDT16/HSD17B10/APEX1/DCPS	11
GO:0008092	cytoskeletal protein binding	8/94	160/3884	0.038406	0.038406	0.238023	GAPDH/ACTB/CFL1/TBCB/TPM1/MYL12A/S100B/SVBP	8
GO:0005085	guanyl-nucleotide exchange factor activity	3/94	32/3884	0.0410403	0.0410403	0.238023	LAMTOR1/LAMTOR5/LAMTOR4	3
GO:0015932	nucleobase-containing compound transmembrane transporter activity	2/94	14/3884	0.0436572	0.0436572	0.238023	SLC25A4/SLC25A6	2
GO:0016620	oxidoreductase activity	acting on the aldehyde or oxo group of donors	NAD or NADP as acceptor	2/94	14/3884	0.0436572	0.0436572	0.238023	GAPDH/ADH5	2
GO:0016655	oxidoreductase activity	acting on NAD(P)H	quinone or similar compound as acceptor	2/94	14/3884	0.0436572	0.0436572	0.238023	NDUFV1/NDUFB7	2
GO:0031490	chromatin DNA binding	2/94	14/3884	0.0436572	0.0436572	0.238023	HMGN3/APEX1	2
GO:0022804	active transmembrane transporter activity	6/94	109/3884	0.0471703	0.0471703	0.250747	SLC25A4/CYC1/NDUFV1/ATP6V0C/SLC25A6/NDUFB7	6
GO:1901505	carbohydrate derivative transmembrane transporter activity	2/94	15/3884	0.0495956	0.0495956	0.25721	SLC25A4/SLC25A6	2
bta05016	Huntington disease	25/117	339/9584	2.3128e-13	2.3128e-13	3.91958e-11	SLC25A4/GPX1/POLR2L/BAX/NDUFA11/TUBA1A/NDUFB10/NDUFA10/NDUFB11/UQCRQ/COX6A1/CLTB/CYC1/NDUFV1/PSMA7/TUBA1B/NDUFA1/ATP5F1A/NDUFS6/SLC25A6/POLR2G/NDUFB7/TUBB/PSMB5/NDUFB8/	25
bta05012	Parkinson disease	23/117	303/9584	1.32552e-12	1.32552e-12	1.12321e-10	SLC25A4/TXN/BAX/NDUFA11/TUBA1A/NDUFB10/NDUFA10/NDUFB11/UQCRQ/COX6A1/CYC1/NDUFV1/PSMA7/TUBA1B/PARK7/NDUFA1/ATP5F1A/NDUFS6/SLC25A6/NDUFB7/TUBB/PSMB5/NDUFB8/	23
bta05020	Prion disease	21/117	302/9584	7.48298e-11	7.48298e-11	4.22722e-09	SLC25A4/BAX/NDUFA11/TUBA1A/NDUFB10/NDUFA10/NDUFB11/UQCRQ/COX6A1/CYC1/NDUFV1/PSMA7/TUBA1B/NDUFA1/ATP5F1A/NDUFS6/SLC25A6/NDUFB7/TUBB/PSMB5/NDUFB8/	21
bta00190	Oxidative phosphorylation	15/117	164/9584	1.1596e-09	1.1596e-09	4.91304e-08	NDUFA11/NDUFB10/NDUFA10/NDUFB11/UQCRQ/COX6A1/CYC1/ATP5ME/NDUFV1/NDUFA1/ATP5F1A/NDUFS6/ATP6V0C/NDUFB7/NDUFB8/	15
bta05014	Amyotrophic lateral sclerosis	22/117	408/9584	3.22648e-09	3.22648e-09	1.09361e-07	GPX1/BAX/ACTB/NDUFA11/TUBA1A/NDUFB10/NDUFA10/NDUFB11/UQCRQ/COX6A1/CYC1/NDUFV1/PSMA7/TUBA1B/NDUFA1/ATP5F1A/NDUFS6/PFN1/NDUFB7/TUBB/PSMB5/NDUFB8/	22
bta05010	Alzheimer disease	22/117	423/9584	6.2885e-09	6.2885e-09	1.77623e-07	SLC25A4/GAPDH/NDUFA11/TUBA1A/NDUFB10/NDUFA10/NDUFB11/UQCRQ/COX6A1/CYC1/NDUFV1/PSMA7/TUBA1B/NDUFA1/ATP5F1A/NDUFS6/SLC25A6/HSD17B10/NDUFB7/TUBB/PSMB5/NDUFB8/	22
bta05415	Diabetic cardiomyopathy	16/117	233/9584	2.02401e-08	2.02401e-08	4.90024e-07	SLC25A4/GAPDH/NDUFA11/NDUFB10/NDUFA10/NDUFB11/UQCRQ/COX6A1/CYC1/NDUFV1/NDUFA1/ATP5F1A/NDUFS6/SLC25A6/NDUFB7/NDUFB8/	16
bta05208	Chemical carcinogenesis - reactive oxygen species	16/117	263/9584	1.10299e-07	1.10299e-07	2.33659e-06	SLC25A4/GSTT1/NDUFA11/NDUFB10/NDUFA10/NDUFB11/UQCRQ/COX6A1/CYC1/NDUFV1/NDUFA1/ATP5F1A/NDUFS6/SLC25A6/NDUFB7/NDUFB8/	16
bta04932	Non-alcoholic fatty liver disease	13/117	178/9584	2.32547e-07	2.32547e-07	4.37895e-06	BAX/NDUFA11/NDUFB10/NDUFA10/NDUFB11/UQCRQ/COX6A1/CYC1/NDUFV1/NDUFA1/NDUFS6/NDUFB7/NDUFB8/	13
bta04714	Thermogenesis	15/117	260/9584	5.63611e-07	5.63611e-07	9.55172e-06	ACTB/NDUFA11/NDUFB10/NDUFA10/NDUFB11/UQCRQ/COX6A1/CYC1/ATP5ME/NDUFV1/NDUFA1/ATP5F1A/NDUFS6/NDUFB7/NDUFB8/	15
bta04723	Retrograde endocannabinoid signaling	11/117	154/9584	2.59035e-06	2.59035e-06	3.99087e-05	GNG11/NDUFA11/NDUFB10/NDUFA10/NDUFB11/NDUFV1/NDUFA1/NDUFS6/NDUFB7/NDUFB8/GNB2/	11
bta05132	Salmonella infection	13/117	266/9584	2.03948e-05	2.03948e-05	0.000288032	GAPDH/TXN/BAX/ACTB/TUBA1A/MYL12A/TUBA1B/ARL8A/RRAS/PFN1/RAB5C/TUBB/ARPC1B/	13
bta03010	Ribosome	11/117	202/9584	3.42564e-05	3.42564e-05	0.000446581	MRPL16/MRPL20/MRPS6/RPL27A/RPL11/RPS29/RPL22/MRPL12/RPL19/RPL14/RPL10A/	11
bta04814	Motor proteins	9/117	205/9584	0.000884079	0.000884079	0.010702	ACTB/TPM1/TUBA1A/MYL12A/MYL6/TUBA1B/TUBB/TPM3/TNNT1/	9
bta00620	Pyruvate metabolism	4/117	45/9584	0.00213686	0.00213686	0.0241428	LDHB/MDH2/ADH5/PKM/	4
bta00270	Cysteine and methionine metabolism	4/117	54/9584	0.00416999	0.00416999	0.0434346	LDHB/MDH2/TST/CDO1/	4
bta01232	Nucleotide metabolism	5/117	88/9584	0.00435695	0.00435695	0.0434346	HPRT1/NME3/NT5C/NUDT16/NME2/	5
bta00920	Sulfur metabolism	2/117	10/9584	0.00623719	0.00623719	0.0573486	TST/ETHE1/	2
bta04530	Tight junction	7/117	180/9584	0.00642946	0.00642946	0.0573486	ACTB/TUBA1A/MYL12A/MYL6/TUBA1B/ACTN4/ARPC1B/	7
bta03020	RNA polymerase	3/117	33/9584	0.0074101	0.0074101	0.0627908	POLR2L/POLR3K/POLR2G/	3
bta00010	Glycolysis / Gluconeogenesis	4/117	65/9584	0.00805875	0.00805875	0.0650355	GAPDH/LDHB/ADH5/PKM/	4
bta04260	Cardiac muscle contraction	5/117	105/9584	0.00912337	0.00912337	0.0702805	TPM1/UQCRQ/COX6A1/CYC1/TPM3/	5
bta01200	Carbon metabolism	5/117	116/9584	0.0136423	0.0136423	0.100522	TALDO1/GAPDH/MDH2/ADH5/PKM/	5
bta05216	Thyroid cancer	3/117	42/9584	0.0144046	0.0144046	0.101717	BAX/CDKN1A/TPM3/	3
bta00983	Drug metabolism - other enzymes	4/117	79/9584	0.0157096	0.0157096	0.103763	GSTT1/HPRT1/NME3/NME2/	4
bta04145	Phagosome	6/117	166/9584	0.0159189	0.0159189	0.103763	ACTB/TUBA1A/TUBA1B/ATP6V0C/RAB5C/TUBB/	6
bta03050	Proteasome	3/117	49/9584	0.0217431	0.0217431	0.136477	PSMB9/PSMA7/PSMB5/	3
bta00230	Purine metabolism	5/117	133/9584	0.023254	0.023254	0.139246	HPRT1/NME3/NT5C/NUDT16/NME2/	5
bta04810	Regulation of actin cytoskeleton	7/117	233/9584	0.0238275	0.0238275	0.139246	ACTB/CFL1/MYL12A/ACTN4/RRAS/PFN1/ARPC1B/	7
bta04144	Endocytosis	7/117	249/9584	0.032604	0.032604	0.184184	VPS28/CHMP2A/CLTB/ARF5/VPS25/RAB5C/ARPC1B/	7
bta00240	Pyrimidine metabolism	3/117	59/9584	0.0351643	0.0351643	0.19224	NME3/NT5C/NME2/	3
bta04137	Mitophagy - animal	4/117	110/9584	0.0454179	0.0454179	0.240536	FIS1/RRAS/RAB5C/PHB2/	4

## Sheet: Early-SPT-Late-SPT
Functions of genes involved in Early-SPT-Late-SPT
ID	Description	GeneRatio	BgRatio	pvalue	p.adjust	qvalue	geneID	Count
GO:0006090	pyruvate metabolic process	7/77	37/4436	2.44294e-06	2.44294e-06	0.00162098	GAPDHS/FBP1/GPI/PGAM2/HK1/ARL2/SRR	7
GO:0007283	spermatogenesis	11/77	121/4436	5.74426e-06	5.74426e-06	0.00162098	TNP2/PRM2/TNP1/IQCF1/PRM3/SPATA6/ACTL9/ODF1/ODF2/KLC3/HERPUD2	11
GO:0048232	male gamete generation	11/77	124/4436	7.29738e-06	7.29738e-06	0.00162098	TNP2/PRM2/TNP1/IQCF1/PRM3/SPATA6/ACTL9/ODF1/ODF2/KLC3/HERPUD2	11
GO:0022414	reproductive process	17/77	298/4436	8.94665e-06	8.94665e-06	0.00162098	TNP2/PRM2/TNP1/PRSS37/IQCF1/PRM3/GARIN2/SPATA6/ACTL9/CLXN/ODF1/ODF2/CABS1/HSPA1L/KLC3/WBP2NL/HERPUD2	17
GO:0016052	carbohydrate catabolic process	7/77	45/4436	9.63385e-06	9.63385e-06	0.00162098	GAPDHS/FBP1/GAA/GPI/PGAM2/HK1/ARL2	7
GO:0000003	reproduction	17/77	301/4436	1.02339e-05	1.02339e-05	0.00162098	TNP2/PRM2/TNP1/PRSS37/IQCF1/PRM3/GARIN2/SPATA6/ACTL9/CLXN/ODF1/ODF2/CABS1/HSPA1L/KLC3/WBP2NL/HERPUD2	17
GO:0006096	glycolytic process	6/77	31/4436	1.17169e-05	1.17169e-05	0.00162098	GAPDHS/FBP1/GPI/PGAM2/HK1/ARL2	6
GO:0007276	gamete generation	12/77	164/4436	1.98311e-05	1.98311e-05	0.00198862	TNP2/PRM2/TNP1/PRSS37/IQCF1/PRM3/SPATA6/ACTL9/ODF1/ODF2/KLC3/HERPUD2	12
GO:0030317	flagellated sperm motility	6/77	34/4436	2.05346e-05	2.05346e-05	0.00198862	TNP1/IQCF1/GARIN2/CLXN/CABS1/KLC3	6
GO:0097722	sperm motility	6/77	34/4436	2.05346e-05	2.05346e-05	0.00198862	TNP1/IQCF1/GARIN2/CLXN/CABS1/KLC3	6
GO:0060294	cilium movement involved in cell motility	6/77	36/4436	2.89308e-05	2.89308e-05	0.00254702	TNP1/IQCF1/GARIN2/CLXN/CABS1/KLC3	6
GO:0019953	sexual reproduction	14/77	231/4436	3.23546e-05	3.23546e-05	0.00261107	TNP2/PRM2/TNP1/PRSS37/IQCF1/PRM3/SPATA6/ACTL9/ODF1/ODF2/HSPA1L/KLC3/WBP2NL/HERPUD2	14
GO:0001539	cilium or flagellum-dependent cell motility	6/77	39/4436	4.64968e-05	4.64968e-05	0.00321632	TNP1/IQCF1/GARIN2/CLXN/CABS1/KLC3	6
GO:0060285	cilium-dependent cell motility	6/77	39/4436	4.64968e-05	4.64968e-05	0.00321632	TNP1/IQCF1/GARIN2/CLXN/CABS1/KLC3	6
GO:0048609	multicellular organismal reproductive process	12/77	183/4436	5.92768e-05	5.92768e-05	0.00382699	TNP2/PRM2/TNP1/PRSS37/IQCF1/PRM3/SPATA6/ACTL9/ODF1/ODF2/KLC3/HERPUD2	12
GO:0032504	multicellular organism reproduction	12/77	188/4436	7.71763e-05	7.71763e-05	0.0046712	TNP2/PRM2/TNP1/PRSS37/IQCF1/PRM3/SPATA6/ACTL9/ODF1/ODF2/KLC3/HERPUD2	12
GO:0003341	cilium movement	6/77	45/4436	0.000106868	0.000106868	0.00608784	TNP1/IQCF1/GARIN2/CLXN/CABS1/KLC3	6
GO:0003006	developmental process involved in reproduction	11/77	192/4436	0.00040858	0.00040858	0.0219821	TNP2/PRM2/TNP1/IQCF1/PRM3/SPATA6/ACTL9/ODF1/ODF2/KLC3/HERPUD2	11
GO:0007286	spermatid development	5/77	45/4436	0.000981976	0.000981976	0.0435149	TNP2/TNP1/IQCF1/ACTL9/KLC3	5
GO:0048515	spermatid differentiation	5/77	45/4436	0.000981976	0.000981976	0.0435149	TNP2/TNP1/IQCF1/ACTL9/KLC3	5
GO:0070613	regulation of protein processing	3/77	12/4436	0.000988545	0.000988545	0.0435149	TNP2/TNP1/PRSS37	3
GO:1903317	regulation of protein maturation	3/77	12/4436	0.000988545	0.000988545	0.0435149	TNP2/TNP1/PRSS37	3
GO:0030162	regulation of proteolysis	7/77	96/4436	0.00124642	0.00124642	0.0524807	TNP2/TNP1/PRSS37/PSMF1/ASPH/SGTA/FADD	7
GO:0045862	positive regulation of proteolysis	5/77	48/4436	0.0013216	0.0013216	0.0533278	TNP2/TNP1/ASPH/SGTA/FADD	5
GO:0007338	single fertilization	5/77	49/4436	0.00145205	0.00145205	0.0562479	PRSS37/IQCF1/ACTL9/HSPA1L/WBP2NL	5
GO:0007018	microtubule-based movement	6/77	75/4436	0.00174935	0.00174935	0.0651581	TNP1/IQCF1/GARIN2/CLXN/CABS1/KLC3	6
GO:0009566	fertilization	5/77	54/4436	0.00225115	0.00225115	0.0807429	PRSS37/IQCF1/ACTL9/HSPA1L/WBP2NL	5
GO:1903829	positive regulation of protein localization	6/77	89/4436	0.0041678	0.0041678	0.143628	HSPA1L/MFF/MESD/TMEM30A/ENTR1/ORMDL3	6
GO:0005975	carbohydrate metabolic process	8/77	151/4436	0.00430104	0.00430104	0.143628	GAPDHS/FBP1/GAA/PGP/GPI/PGAM2/HK1/ARL2	8
GO:0006997	nucleus organization	3/77	22/4436	0.00610785	0.00610785	0.197166	TNP2/TNP1/WBP2NL	3
GO:0022412	cellular process involved in reproduction in multicellular organism	6/77	97/4436	0.00635341	0.00635341	0.198477	TNP2/TNP1/PRSS37/IQCF1/ACTL9/KLC3	6
GO:0033365	protein localization to organelle	9/77	201/4436	0.00747256	0.00747256	0.226143	ARL2BP/SRP54/SGTA/HSPA1L/MFF/TMEM30A/ENTR1/ARL2/ORMDL3	9
GO:0007281	germ cell development	5/77	72/4436	0.007819	0.007819	0.229457	TNP2/TNP1/IQCF1/ACTL9/KLC3	5
GO:0016485	protein processing	4/77	51/4436	0.0113173	0.0113173	0.311664	TNP2/TNP1/PRSS37/COMP	4
GO:0050879	multicellular organismal movement	2/77	10/4436	0.0122294	0.0122294	0.311664	GAA/COMP	2
GO:0050881	musculoskeletal movement	2/77	10/4436	0.0122294	0.0122294	0.311664	GAA/COMP	2
GO:0070228	regulation of lymphocyte apoptotic process	2/77	10/4436	0.0122294	0.0122294	0.311664	ORMDL3/FADD	2
GO:2000107	negative regulation of leukocyte apoptotic process	2/77	10/4436	0.0122294	0.0122294	0.311664	ORMDL3/FADD	2
GO:0019637	organophosphate metabolic process	9/77	219/4436	0.0127679	0.0127679	0.317042	PROCA1/FBP1/PGP/AK1/GPI/GUK1/HK1/CHPT1/ORMDL3	9
GO:0006091	generation of precursor metabolites and energy	7/77	149/4436	0.0140992	0.0140992	0.340798	GAPDHS/FBP1/GAA/GPI/PGAM2/HK1/ARL2	7
GO:0007340	acrosome reaction	2/77	11/4436	0.0147802	0.0147802	0.340798	PRSS37/IQCF1	2
GO:0060632	regulation of microtubule-based movement	2/77	11/4436	0.0147802	0.0147802	0.340798	IQCF1/CLXN	2
GO:0007017	microtubule-based process	8/77	190/4436	0.0163482	0.0163482	0.361377	TNP1/IQCF1/GARIN2/CLXN/CABS1/KLC3/ARL2/NTMT1	8
GO:0006110	regulation of glycolytic process	2/77	12/4436	0.0175386	0.0175386	0.361377	FBP1/ARL2	2
GO:0006111	regulation of gluconeogenesis	2/77	12/4436	0.0175386	0.0175386	0.361377	FBP1/PGP	2
GO:0044458	motile cilium assembly	2/77	12/4436	0.0175386	0.0175386	0.361377	SPATA6/KLC3	2
GO:0060840	artery development	2/77	12/4436	0.0175386	0.0175386	0.361377	GAA/COMP	2
GO:0090316	positive regulation of intracellular protein transport	3/77	33/4436	0.0188832	0.0188832	0.380976	HSPA1L/MFF/TMEM30A	3
GO:0007339	binding of sperm to zona pellucida	2/77	13/4436	0.0204967	0.0204967	0.389204	PRSS37/HSPA1L	2
GO:0045912	negative regulation of carbohydrate metabolic process	2/77	13/4436	0.0204967	0.0204967	0.389204	FBP1/PGP	2
GO:0072595	maintenance of protein localization in organelle	2/77	13/4436	0.0204967	0.0204967	0.389204	ARL2BP/ARL2	2
GO:0006936	muscle contraction	4/77	63/4436	0.0230888	0.0230888	0.408932	TNNT1/GAA/ORMDL3/COMP	4
GO:0019318	hexose metabolic process	4/77	63/4436	0.0230888	0.0230888	0.408932	GAPDHS/FBP1/PGP/HK1	4
GO:0032507	maintenance of protein location in cell	2/77	14/4436	0.0236469	0.0236469	0.408932	ARL2BP/ARL2	2
GO:0070227	lymphocyte apoptotic process	2/77	14/4436	0.0236469	0.0236469	0.408932	ORMDL3/FADD	2
GO:1901799	negative regulation of proteasomal protein catabolic process	2/77	14/4436	0.0236469	0.0236469	0.408932	PSMF1/SGTA	2
GO:0006109	regulation of carbohydrate metabolic process	3/77	37/4436	0.0255994	0.0255994	0.43493	FBP1/PGP/ARL2	3
GO:0043470	regulation of carbohydrate catabolic process	2/77	15/4436	0.026982	0.026982	0.435498	FBP1/ARL2	2
GO:1903533	regulation of protein targeting	2/77	15/4436	0.026982	0.026982	0.435498	HSPA1L/MFF	2
GO:2000106	regulation of leukocyte apoptotic process	2/77	15/4436	0.026982	0.026982	0.435498	ORMDL3/FADD	2
GO:0032787	monocarboxylic acid metabolic process	7/77	171/4436	0.0278398	0.0278398	0.441977	GAPDHS/FBP1/GPI/PGAM2/HK1/ARL2/SRR	7
GO:0009167	purine ribonucleoside monophosphate metabolic process	2/77	16/4436	0.0304946	0.0304946	0.460348	AK1/GUK1	2
GO:0030509	BMP signaling pathway	2/77	16/4436	0.0304946	0.0304946	0.460348	TMEM53/COMP	2
GO:0035036	sperm-egg recognition	2/77	16/4436	0.0304946	0.0304946	0.460348	PRSS37/HSPA1L	2
GO:0005996	monosaccharide metabolic process	4/77	69/4436	0.0310121	0.0310121	0.460348	GAPDHS/FBP1/PGP/HK1	4
GO:0032388	positive regulation of intracellular transport	3/77	40/4436	0.0313737	0.0313737	0.460348	HSPA1L/MFF/TMEM30A	3
GO:0051604	protein maturation	5/77	104/4436	0.0335394	0.0335394	0.466176	TNP2/TNP1/PRSS37/MESD/COMP	5
GO:0032386	regulation of intracellular transport	4/77	71/4436	0.0339688	0.0339688	0.466176	HSPA1L/TMEM53/MFF/TMEM30A	4
GO:0009126	purine nucleoside monophosphate metabolic process	2/77	17/4436	0.0341778	0.0341778	0.466176	AK1/GUK1	2
GO:0043255	regulation of carbohydrate biosynthetic process	2/77	17/4436	0.0341778	0.0341778	0.466176	FBP1/PGP	2
GO:0045185	maintenance of protein location	2/77	17/4436	0.0341778	0.0341778	0.466176	ARL2BP/ARL2	2
GO:2000241	regulation of reproductive process	3/77	42/4436	0.0355718	0.0355718	0.478451	PRSS37/IQCF1/CLXN	3
GO:0009988	cell-cell recognition	2/77	18/4436	0.0380248	0.0380248	0.497622	PRSS37/HSPA1L	2
GO:1903051	negative regulation of proteolysis involved in protein catabolic process	2/77	18/4436	0.0380248	0.0380248	0.497622	PSMF1/SGTA	2
GO:0005929	cilium	15/85	225/4755	7.8145e-06	7.8145e-06	0.00102822	TEKTIP1/GPR161/ARL2BP/POC1A/GARIN2/SPATA6/CLXN/ODF1/ODF2/CABS1/CFAP68/TMEM30A/ENTR1/WBP2NL/CFAP276	15
GO:0036126	sperm flagellum	6/85	37/4755	4.07419e-05	4.07419e-05	0.00268038	GARIN2/SPATA6/ODF1/ODF2/CABS1/WBP2NL	6
GO:0000786	nucleosome	5/85	26/4755	7.9383e-05	7.9383e-05	0.00281546	TNP2/PRM2/TNP1/H2BL1/PRM3	5
GO:0097729	9+2 motile cilium	6/85	42/4755	8.559e-05	8.559e-05	0.00281546	GARIN2/SPATA6/ODF1/ODF2/CABS1/WBP2NL	6
GO:0001669	acrosomal vesicle	5/85	33/4755	0.000259586	0.000259586	0.00683121	PRSS37/IQCF1/MORN3/ACTL9/CABS1	5
GO:0031514	motile cilium	6/85	73/4755	0.00178547	0.00178547	0.0391549	GARIN2/SPATA6/ODF1/ODF2/CABS1/WBP2NL	6
GO:0001917	photoreceptor inner segment	3/85	22/4755	0.00664258	0.00664258	0.12486	REEP6/TMEM30A/GUK1	3
GO:0031968	organelle outer membrane	5/85	74/4755	0.00994333	0.00994333	0.15361	ATAD1/TMEM53/MFF/HK1/SPATA18	5
GO:0019867	outer membrane	5/85	75/4755	0.0105069	0.0105069	0.15361	ATAD1/TMEM53/MFF/HK1/SPATA18	5
GO:0005930	axoneme	4/85	56/4755	0.0172543	0.0172543	0.190669	TEKTIP1/CLXN/CFAP68/CFAP276	4
GO:0097014	ciliary plasm	4/85	56/4755	0.0172543	0.0172543	0.190669	TEKTIP1/CLXN/CFAP68/CFAP276	4
GO:0030141	secretory granule	5/85	85/4755	0.017389	0.017389	0.190669	PRSS37/IQCF1/MORN3/ACTL9/CABS1	5
GO:0120025	plasma membrane bounded cell projection	15/85	496/4755	0.028002	0.028002	0.265025	TEKTIP1/GPR161/ARL2BP/POC1A/GARIN2/SPATA6/CLXN/ODF1/ODF2/CABS1/CFAP68/TMEM30A/ENTR1/WBP2NL/CFAP276	15
GO:0005741	mitochondrial outer membrane	4/85	65/4755	0.0281987	0.0281987	0.265025	ATAD1/MFF/HK1/SPATA18	4
GO:0099503	secretory vesicle	6/85	134/4755	0.0318257	0.0318257	0.279173	PRSS37/IQCF1/MORN3/ACTL9/CABS1/MFF	6
GO:0031901	early endosome membrane	3/85	45/4755	0.045672	0.045672	0.332992	VTI1B/UBXN6/TMEM30A	3
GO:0015630	microtubule cytoskeleton	11/85	351/4755	0.046558	0.046558	0.332992	TEKTIP1/MLLT11/ARL2BP/POC1A/ODF2/UBXN6/MAP1LC3A/KLC3/ENTR1/ARL2/CFAP276	11
GO:0048471	perinuclear region of cytoplasm	7/85	188/4755	0.0497882	0.0497882	0.332992	PSMF1/ACTL9/CAPZB/EIF4H/WBP2NL/RANGRF/EIF4E	7
GO:0032838	plasma membrane bounded cell projection cytoplasm	4/85	78/4755	0.049983	0.049983	0.332992	TEKTIP1/CLXN/CFAP68/CFAP276	4
bta00010	Glycolysis / Gluconeogenesis	5/75	65/9584	0.000146947	0.000146947	0.0204179	GAPDHS/FBP1/GPI/PGAM2/HK1/	5
bta04141	Protein processing in endoplasmic reticulum	7/75	176/9584	0.000433632	0.000433632	0.030126	UBE2J1/HERPUD1/UBQLN3/UBXN6/BAG1/HSPA1L/HSPA4L/	7
bta03060	Protein export	3/75	31/9584	0.00176762	0.00176762	0.0589586	SRP54/UBL4B/SGTA/	3
bta01200	Carbon metabolism	5/75	116/9584	0.0020951	0.0020951	0.0589586	FBP1/PGP/GPI/PGAM2/HK1/	5
bta00500	Starch and sucrose metabolism	3/75	33/9584	0.00212162	0.00212162	0.0589586	GAA/GPI/HK1/	3
bta04144	Endocytosis	7/75	249/9584	0.00324178	0.00324178	0.0750728	PLD1/CAPZB/SH3GL3/HSPA1L/RAB35/IQSEC3/CHMP7/	7
bta04910	Insulin signaling pathway	5/75	141/9584	0.00485667	0.00485667	0.096403	PRKAR2A/FBP1/HK1/LIPE/EIF4E/	5
bta05230	Central carbon metabolism in cancer	3/75	70/9584	0.0173233	0.0173233	0.300878	PDK1/PGAM2/HK1/	3
bta00030	Pentose phosphate pathway	2/75	29/9584	0.0214045	0.0214045	0.305528	FBP1/GPI/	2
bta04814	Motor proteins	5/75	205/9584	0.0219888	0.0219888	0.305528	KIF2C/TNNT1/CAPZB/KLC3/KIF9/	5
bta00052	Galactose metabolism	2/75	32/9584	0.0257592	0.0257592	0.317262	GAA/HK1/	2
bta00051	Fructose and mannose metabolism	2/75	35/9584	0.0304405	0.0304405	0.317262	FBP1/HK1/	2
bta01232	Nucleotide metabolism	3/75	88/9584	0.0314451	0.0314451	0.317262	NT5C1B/AK1/GUK1/	3
bta04820	Cytoskeleton in muscle cells	5/75	232/9584	0.0349593	0.0349593	0.317262	MYOM2/TNNT1/CAPZB/THBS3/COMP/	5
bta04657	IL-17 signaling pathway	3/75	95/9584	0.0381674	0.0381674	0.317262	MAPK6/FADD/JUND/	3
bta01250	Biosynthesis of nucleotide sugars	2/75	40/9584	0.038922	0.038922	0.317262	GPI/HK1/	2
bta00520	Amino sugar and nucleotide sugar metabolism	2/75	41/9584	0.0407148	0.0407148	0.317262	GPI/HK1/	2
bta04666	Fc gamma R-mediated phagocytosis	3/75	98/9584	0.0412559	0.0412559	0.317262	WASF2/PLD1/PRKCD/	3
bta05231	Choline metabolism in cancer	3/75	100/9584	0.0433831	0.0433831	0.317262	WASF2/PLD1/CHPT1/	3

## Sheet: regulon
Regulon Specificity Score (RSS) of regulons across each germ cell type
	Spermatogonial_stem_cell	Differentiating_Spermatogonia	Early_Spermatocytes	Late_Spermatocytes	Early_Spermatids	Late_Spermatids
ALX1(+)	0.00542938	0.0541988	0.303235	0.403867	0.091106	0.126688
ALX4(+)	0.00987252	0.0593974	0.269007	0.205502	0.0480266	0.0499271
ARID3B(+)	0.0127435	0.156255	0.180385	0.222977	0.0404436	0.0342346
ARNT(+)	0.00301538	0.0251743	0.32414	0.382488	0.0719629	0.0781626
ASCL1(+)	0.0225784	0.158758	0.207867	0.403751	0.0873569	0.0757046
ATF1(+)	0.0156266	0.0890477	0.258624	0.342064	0.0648526	0.120959
ATF2(+)	0.0176447	0.183322	0.296179	0.375221	0.060854	0.053162
ATF6(+)	0.00794448	0.0948223	0.338561	0.239554	0.0366118	0.0426944
ATF6B(+)	0.0134313	0.109402	0.136495	0.254083	0.064029	0.0408638
ATF7(+)	0.00149227	0.0302026	0.396186	0.206132	0.0469764	0.079657
BACH1(+)	0.0025022	0.0268466	0.343657	0.405793	0.0802943	0.112123
BACH2(+)	0.00861883	0.104903	0.41835	0.321664	0.0558978	0.0758975
BATF(+)	0.000525794	0.0316617	0.147903	0.0963774	0.0290946	0.0333966
BATF3(+)	0.00171672	0.0258207	0.336132	0.306261	0.0641301	0.0697174
BCL3(+)	0.025679	0.156485	0.223772	0.416822	0.0848287	0.0740922
BCL6(+)	0.00252191	0.0315328	0.157107	0.189759	0.0821372	0.108913
BCLAF1(+)	0.0360756	0.15042	0.26146	0.426154	0.0796717	0.0825274
BDP1(+)	0.00622297	0.041942	0.182054	0.134538	0.0410424	0.0325663
BHLHE22(+)	0.0145065	0.10411	0.344987	0.32783	0.0534442	0.0458554
BHLHE40(+)	0.00307696	0.0489627	0.32111	0.212893	0.0361535	0.0402302
BHLHE41(+)	0.00697182	0.0385717	0.130902	0.118933	0.0413111	0.0547432
CBFB(+)	0.0320482	0.16587	0.192728	0.267026	0.0485982	0.0341399
CDX2(+)	0.00372144	0.0473896	0.308873	0.231304	0.0446516	0.0555876
CEBPB(+)	0.00178572	0.0214506	0.445858	0.287194	0.0521066	0.0694816
CEBPD(+)	0.00416416	0.0398401	0.46178	0.27478	0.0529542	0.0820688
CEBPE(+)	0.00889212	0.0871894	0.409152	0.331424	0.0620832	0.0982733
CHURC1(+)	0.0179	0.133953	0.302008	0.334811	0.0608916	0.0564357
CREB1(+)	0.0147445	0.133274	0.364721	0.350269	0.0592561	0.065238
CREB3(+)	0.000149256	0.0203922	0.175782	0.317936	0.0857259	0.115754
CREB3L4(+)	0.00425091	0.0433469	0.450378	0.316884	0.0586707	0.0919857
CREM(+)	0.00198413	0.0582449	0.26249	0.233523	0.041793	0.065952
CRX(+)	0.0134372	0.100803	0.169884	0.228401	0.0349773	0.0283633
CTCF(+)	0.00630056	0.0735837	0.441614	0.302418	0.0522187	0.0677661
CTCFL(+)	0.0190538	0.110864	0.259983	0.455135	0.0862676	0.0857522
DDIT3(+)	0.0177979	0.118989	0.172113	0.476959	0.0941006	0.0484677
DEAF1(+)	0.00192142	0.0283752	0.190358	0.269658	0.0452132	0.0477397
DLX1(+)	0.0100638	0.0969156	0.222653	0.206546	0.0474973	0.0525342
DLX3(+)	0.00439393	0.0539864	0.266695	0.383949	0.0767592	0.104105
DLX4(+)	0.00185488	0.0399781	0.283157	0.228488	0.0490138	0.0789512
DMRTA2(+)	0.00425882	0.029119	0.397312	0.293014	0.0583749	0.073743
E2F1(+)	0.00483576	0.0421954	0.150387	0.151751	0.0385638	0.0469997
E2F4(+)	0.02031	0.129823	0.23925	0.156298	0.0301791	0.0333665
EBF1(+)	0.0267272	0.103007	0.187812	0.259727	0.0488674	0.0303588
EGR1(+)	0.0071495	0.0488458	0.298114	0.394844	0.100563	0.177709
EGR3(+)	0.00217417	0.029324	0.346165	0.387046	0.0748326	0.116116
EHF(+)	0.0144136	0.100012	0.24509	0.379363	0.0738145	0.0545262
ELF1(+)	0.0112995	0.0906383	0.170431	0.480043	0.08974	0.0645481
ELF2(+)	0.0264567	0.149229	0.273333	0.427329	0.080753	0.0818889
ELF4(+)	0.00547677	0.0328092	0.211102	0.27409	0.113575	0.247477
ELK3(+)	0.0061362	0.0404094	0.287077	0.3517	0.0600653	0.0776353
ELK4(+)	0.00351748	0.0449871	0.428445	0.330733	0.0616878	0.0886349
EN2(+)	0.0196237	0.0963054	0.117871	0.547886	0.107968	0.0390265
EP300(+)	0.00803753	0.0857181	0.357069	0.273737	0.0445352	0.0506983
ERF(+)	4.44089e-16	0.000445623	0.0971176	0.0628894	0.0269321	0.0443549
ERG(+)	0.00922868	0.0774114	0.283888	0.40606	0.0702002	0.0568852
ESRRA(+)	0.0115859	0.0927992	0.370603	0.337242	0.057839	0.0668711
ETS1(+)	0.0233988	0.15103	0.333155	0.36809	0.0633092	0.0665021
ETV3L(+)	0.0104257	0.104111	0.35531	0.364749	0.0643911	0.0801462
ETV4(+)	0.00976793	0.101644	0.383567	0.328179	0.0638775	0.101392
EVX2(+)	0.0304338	0.108193	0.229298	0.279369	0.0569471	0.0549158
EZH2(+)	0.00527232	0.0430198	0.338013	0.394585	0.089837	0.139148
FERD3L(+)	0.0543161	0.140955	0.12326	0.134789	0.0501935	0.132655
FIGLA(+)	0.0070467	0.0489722	0.151216	0.125671	0.0316019	0.0241354
FOS(+)	0.00212728	0.022281	0.333982	0.31819	0.0780328	0.106077
FOSB(+)	0.0196324	0.139789	0.274373	0.407222	0.0821434	0.0609433
FOXA1(+)	0.0293616	0.142908	0.228375	0.457232	0.0901883	0.0768528
FOXA2(+)	0.0065166	0.0467403	0.280942	0.39665	0.0992635	0.186336
FOXB1(+)	0.00504608	0.0469461	0.292074	0.349915	0.0868359	0.23878
FOXB2(+)	0.0023127	0.0389082	0.31023	0.211606	0.0370507	0.0440168
FOXD3(+)	0.00284329	0.0344787	0.437999	0.306217	0.0558896	0.0697188
FOXG1(+)	0.0058415	0.0496067	0.358035	0.382241	0.0786915	0.109845
FOXK1(+)	0.0341943	0.140378	0.185861	0.375259	0.0811904	0.0384522
FOXL1(+)	0.00128694	0.0185399	0.352801	0.390377	0.0771585	0.0986247
FOXL2(+)	0.0193263	0.116326	0.291553	0.406469	0.072384	0.0818031
FOXN3(+)	0.0241156	0.132019	0.258873	0.416111	0.0905766	0.0888269
FOXO1(+)	0.000991908	0.0180023	0.334708	0.192749	0.037651	0.0402901
FOXO4(+)	0.0531655	0.209087	0.123637	0.291298	0.0507662	0.0269029
FOXO6(+)	0.00287477	0.0339666	0.226979	0.236118	0.0515242	0.0567652
FOXP3(+)	0.00310317	0.0337605	0.344379	0.417072	0.076421	0.102718
FOXR2(+)	0.0100946	0.0631296	0.0902688	0.326329	0.0642809	0.0114026
GABPA(+)	0.00834631	0.077887	0.394003	0.356392	0.0569145	0.0618707
GATA1(+)	0.0201645	0.111943	0.226151	0.486804	0.0916864	0.0767654
GATA3(+)	0.00285966	0.0289838	0.319685	0.406423	0.0978732	0.129611
GATA5(+)	0.0033147	0.0498501	0.198571	0.150053	0.0311102	0.037521
GATA6(+)	0.00180516	0.0326099	0.240642	0.255484	0.077549	0.308815
GBX1(+)	0.00415855	0.0481912	0.390851	0.3637	0.0716127	0.107023
GFI1B(+)	0.00290748	0.0247186	0.146707	0.235151	0.0305924	0.0302652
GLI1(+)	0.016716	0.128086	0.131427	0.134066	0.0354048	0.0222159
GLIS2(+)	0.0101519	0.0536449	0.233579	0.301539	0.0564325	0.0554594
GMEB2(+)	0.0296409	0.134669	0.161203	0.124762	0.0250114	0.0239644
GSC2(+)	0.0131431	0.103364	0.279714	0.367187	0.0763898	0.0838956
GSX1(+)	0.000868815	0.0176051	0.238127	0.211969	0.0412459	0.0374683
GSX2(+)	0.0140527	0.0888877	0.202093	0.518513	0.0970872	0.0646914
GTF2F1(+)	0.00314966	0.0279019	0.200604	0.282822	0.105855	0.276228
HAND1(+)	0.00462826	0.0631509	0.0312844	0.0500094	0.0123966	0.00747858
HAND2(+)	0.00434191	0.0269773	0.0368929	0.0582149	0.0254799	0.0350751
HCFC1(+)	0.0447211	0.142335	0.260512	0.37714	0.0789395	0.10484
HDAC2(+)	0.0111738	0.128171	0.363924	0.339903	0.0566114	0.0726615
HES1(+)	0.00886864	0.03624	0.154765	0.0830996	0.024479	0.0218739
HES5(+)	0.0152071	0.080635	0.281415	0.388796	0.0679636	0.0749512
HES6(+)	0.000970245	0.021391	0.3072	0.242202	0.057865	0.122324
HMX1(+)	0.0164407	0.0972639	0.23312	0.442323	0.0819581	0.0706227
HMX3(+)	0.0129308	0.0983471	0.205871	0.308959	0.0517738	0.053016
HNF1A(+)	0.0150696	0.0973178	0.133128	0.535207	0.104662	0.0577607
HNF1B(+)	0.0164507	0.170241	0.24513	0.273786	0.049011	0.0890802
HOXA2(+)	0.018452	0.134967	0.230429	0.261178	0.0569844	0.050195
HOXB2(+)	0.0227742	0.123234	0.284672	0.402608	0.0832974	0.103831
HOXB5(+)	0.00443418	0.0483881	0.376156	0.354845	0.062807	0.0851079
HOXB8(+)	0.0264832	0.17961	0.113268	0.469691	0.0977059	0.0329948
HOXC10(+)	0.00624627	0.0686175	0.321444	0.359736	0.0680117	0.115505
HOXC12(+)	0.00312208	0.0372137	0.191626	0.284816	0.0667365	0.10999
HOXC6(+)	0.0244301	0.13254	0.243774	0.253649	0.0418393	0.0367432
HOXC8(+)	0.0140517	0.108028	0.355187	0.357363	0.0607733	0.0753125
HOXD8(+)	0.00443645	0.0565417	0.191325	0.493911	0.0961446	0.0565709
HOXD9(+)	0.0039738	0.0268614	0.231705	0.261211	0.04912	0.0594605
HSF2(+)	0.0047236	0.0795526	0.142361	0.196908	0.0418354	0.0713745
HSF4(+)	0.00832393	0.0708522	0.30981	0.363386	0.0741504	0.091414
HSF5(+)	0.00845913	0.0904086	0.190725	0.516365	0.0936905	0.0697166
ID1(+)	0.0184089	0.146586	0.118071	0.139631	0.0381804	0.0200389
IKZF3(+)	0.000565191	0.00980635	0.140573	0.0871404	0.0621405	0.383586
IRF1(+)	0.00888621	0.0654404	0.245897	0.455436	0.0984227	0.149983
IRF4(+)	0.00139739	0.0125423	0.219702	0.160524	0.0384879	0.0633048
IRF7(+)	0.00792622	0.060649	0.326703	0.335477	0.0805532	0.110383
ISX(+)	0.013852	0.0961106	0.22969	0.473619	0.0892238	0.0615659
JUN(+)	0.00739827	0.0712701	0.392584	0.362458	0.061611	0.0786195
KDM5A(+)	0.00642653	0.103687	0.336841	0.232286	0.0414922	0.0433458
KLF14(+)	0.00742253	0.0515179	0.12591	0.576774	0.117751	0.0415225
KLF15(+)	0.0287198	0.132887	0.277047	0.312809	0.0568925	0.0560583
KLF3(+)	0.018298	0.0972865	0.316095	0.409703	0.0701856	0.0604292
KLF5(+)	0.0101972	0.096334	0.363886	0.290228	0.0457323	0.0629847
KLF6(+)	0.0294686	0.145971	0.268364	0.425887	0.0817206	0.0853251
KLF8(+)	0.00164761	0.0301086	0.279381	0.193559	0.0407612	0.0381831
LBX1(+)	0.023928	0.140852	0.220515	0.347368	0.0795978	0.0975773
LBX2(+)	0.00456111	0.0322897	0.211889	0.159408	0.0372163	0.0475015
LEF1(+)	0.0156989	0.132753	0.369175	0.276701	0.0487822	0.0642441
LHX4(+)	0.00176959	0.0320796	0.413505	0.261253	0.042794	0.0620759
LHX6(+)	0.0355289	0.0614307	0.118459	0.222013	0.0444374	0.0218641
MAFF(+)	0.00138434	0.0208104	0.331227	0.392455	0.0912793	0.110872
MAFG(+)	0.0038875	0.0307597	0.301499	0.361223	0.110844	0.200061
MAX(+)	0.0140491	0.0772124	0.227775	0.337823	0.0643888	0.0503867
MAZ(+)	0.00686532	0.0452759	0.333386	0.34916	0.0595315	0.0470438
MECOM(+)	0.00602462	0.043442	0.246367	0.443707	0.108094	0.147568
MEF2A(+)	0.0105952	0.109997	0.376131	0.36494	0.0591045	0.0678711
MEF2C(+)	0.00330186	0.0255197	0.256201	0.30729	0.112688	0.273243
MEIS1(+)	0.0163087	0.116843	0.300762	0.336007	0.0688618	0.0551948
MEIS3(+)	0.00437844	0.0476775	0.254004	0.304655	0.0411002	0.0341383
MEOX1(+)	0.00359423	0.0387138	0.398691	0.300149	0.0568166	0.0962793
MLX(+)	0.0314673	0.145988	0.291383	0.354931	0.0633617	0.0798172
MLXIPL(+)	0.0202638	0.131361	0.219168	0.436684	0.0933802	0.0711754
MNX1(+)	0.020983	0.125573	0.223407	0.477108	0.0932297	0.0818596
MSC(+)	0.0015089	0.0188079	0.245287	0.24401	0.0968087	0.185821
MSGN1(+)	0.0114934	0.0805215	0.262268	0.22273	0.0374011	0.037791
MSX2(+)	0.0130231	0.132244	0.20664	0.428008	0.0760192	0.03393
MXD1(+)	0.00917134	0.109388	0.361318	0.306059	0.0535594	0.0618377
MYBL2(+)	0.012556	0.101137	0.353077	0.37401	0.065866	0.0924124
MYC(+)	0.02615	0.103548	0.294857	0.348656	0.0625798	0.0885523
MYCN(+)	0.00469215	0.0403885	0.294686	0.337988	0.0933332	0.238578
MYF6(+)	0.0149099	0.125977	0.323191	0.331539	0.0574528	0.0666273
MYOG(+)	0.00258038	0.0249933	0.146767	0.189206	0.0370132	0.116534
NANOG(+)	0.00123179	0.0362081	0.0473116	0.0289086	0.00470448	0.009161
NELFE(+)	0.0199617	0.137345	0.341691	0.380799	0.0658866	0.0744544
NEUROD2(+)	0.0114405	0.0337467	0.109753	0.251721	0.0664647	0.0527758
NFATC2(+)	0.00490002	0.035962	0.317951	0.390339	0.0946733	0.150748
NFATC3(+)	0.02626	0.185252	0.244008	0.392782	0.0737377	0.0668707
NFE2L2(+)	0.00697134	0.0450079	0.27603	0.196047	0.0524153	0.0651259
NFE2L3(+)	0.00652102	0.0578323	0.441417	0.236837	0.0516201	0.0686995
NFIX(+)	0.0196939	0.103583	0.306879	0.395064	0.0655806	0.0659178
NFKB1(+)	0.00978514	0.0718092	0.263928	0.428291	0.0843833	0.141359
NFKB2(+)	0.00367017	0.0361526	0.446731	0.302822	0.0485659	0.0560703
NFYA(+)	0.00846106	0.0646979	0.396699	0.31935	0.0482091	0.0691215
NFYC(+)	0.00747475	0.0452642	0.318386	0.358882	0.0808955	0.136771
NKX1-1(+)	0.00406471	0.0377499	0.346145	0.380181	0.0815413	0.119277
NKX2-3(+)	0.023562	0.140413	0.256487	0.372054	0.064741	0.0625312
NKX2-5(+)	0.000800973	0.0201089	0.248887	0.184657	0.0510319	0.0583195
NKX2-6(+)	0.00561563	0.0694056	0.249842	0.18965	0.016466	0.0291204
NKX3-1(+)	0.0205584	0.12266	0.343121	0.332114	0.0590692	0.077891
NKX3-2(+)	0.030626	0.128406	0.196211	0.310968	0.0518406	0.0554904
NKX6-1(+)	0.0173043	0.133834	0.295815	0.40638	0.0672844	0.0595916
NOTO(+)	0.00127286	0.050456	0.166299	0.0822844	0.025818	0.0301985
NPAS2(+)	0.00356966	0.0174028	0.222297	0.262311	0.0590096	0.0660529
NPDC1(+)	0.0124918	0.110631	0.143563	0.220495	0.0562307	0.097073
NR1D1(+)	0.00166031	0.0194723	0.304625	0.260172	0.0614958	0.102368
NR1H2(+)	0.0275471	0.119494	0.207171	0.357247	0.0778495	0.077633
NR1H4(+)	0.00703713	0.0642152	0.396604	0.366458	0.0595761	0.0746325
NR2C2(+)	0.00646639	0.0464235	0.286596	0.356918	0.0998541	0.23407
NR3C1(+)	0.00245492	0.0312958	0.383022	0.173069	0.0403158	0.0694673
NR5A2(+)	0.00395061	0.0398826	0.415276	0.307599	0.0586985	0.0881585
ONECUT1(+)	0.00715478	0.0856744	0.187711	0.470926	0.089908	0.0749006
ONECUT3(+)	0.000209496	0.0134319	0.349065	0.278581	0.0582733	0.0876671
OSR1(+)	0.00494033	0.0589234	0.268665	0.160908	0.02898	0.045993
OSR2(+)	0.0138059	0.112335	0.319774	0.383864	0.0734099	0.0876506
OTX2(+)	0.0125826	0.123282	0.381598	0.341955	0.0556412	0.0647453
OVOL2(+)	0.0145816	0.128159	0.380267	0.300333	0.0497811	0.0547621
PATZ1(+)	0.0263655	0.133542	0.263114	0.433829	0.0858563	0.0810766
PAX5(+)	0	0.0146307	0.12858	0.140872	0.0130913	0.0190836
PAX6(+)	0.00442287	0.0546617	0.334505	0.185033	0.034614	0.0310866
PAX9(+)	0.00454891	0.0861535	0.270952	0.292793	0.0472985	0.0714378
PBX1(+)	0.000748076	0.0248816	0.228074	0.136526	0.024625	0.0464977
PBX3(+)	0.00659932	0.0455162	0.348216	0.392945	0.0733672	0.0813349
PHF8(+)	0.0124908	0.11881	0.40917	0.31065	0.0509951	0.0678815
PHOX2A(+)	0.00971273	0.0627881	0.0829948	0.0693947	0.0216126	0.00709466
PHOX2B(+)	0.00901414	0.0630972	0.348633	0.242845	0.0452291	0.0638369
PITX1(+)	0.016323	0.174577	0.249543	0.25404	0.0448349	0.0519627
PKNOX1(+)	0.00185449	0.0149096	0.309002	0.361854	0.0758411	0.0877676
PKNOX2(+)	0.0188129	0.111418	0.258436	0.418846	0.0794666	0.0604603
PLAG1(+)	0.0281923	0.13351	0.269595	0.404513	0.073863	0.0860148
POLE3(+)	0.00381832	0.0338248	0.24128	0.338794	0.0686685	0.0663459
POU1F1(+)	0.0145182	0.112215	0.120196	0.201483	0.0534058	0.0272418
POU2F3(+)	0.00236265	0.0283477	0.381811	0.23181	0.0508178	0.0559827
POU3F3(+)	0.00213712	0.0410404	0.034143	0.0891045	0.0195925	0.00892178
PPARA(+)	0.0179056	0.113211	0.313746	0.422722	0.0721692	0.0689162
PPARD(+)	0.00885696	0.0910332	0.239011	0.275494	0.0403575	0.034397
PRDM5(+)	0.0173418	0.0995944	0.312014	0.408299	0.0737493	0.0826406
PRKAA2(+)	0.00256863	0.0294834	0.271803	0.33615	0.0995371	0.267052
PROP1(+)	0.00781434	0.0764818	0.352612	0.344264	0.0603938	0.0709841
PRRX1(+)	0.00135594	0.0215186	0.272339	0.319425	0.0923145	0.162463
PURG(+)	0.00414662	0.0499836	0.153035	0.103703	0.0213427	0.02925
RARG(+)	0.00716311	0.0467969	0.344351	0.400689	0.0709385	0.089442
RAX(+)	0.0331303	0.190558	0.25819	0.407534	0.0759814	0.0723401
RAX2(+)	0.00377401	0.0327981	0.33595	0.422481	0.0821371	0.110734
RBBP5(+)	0.0129794	0.112635	0.353494	0.387655	0.0647912	0.0734008
RCOR1(+)	0.00518276	0.0572496	0.301292	0.410385	0.0705902	0.0871223
REL(+)	0.00806777	0.092764	0.353111	0.333817	0.0492942	0.0710044
RELA(+)	0.00612701	0.0657775	0.389759	0.338054	0.0551282	0.063769
RELB(+)	0.0157676	0.132904	0.133444	0.178811	0.0331433	0.0317569
REST(+)	0.00366536	0.0331605	0.345407	0.399629	0.0747133	0.102484
RFXANK(+)	0.00652771	0.0609022	0.259831	0.168883	0.0374163	0.0390864
RORA(+)	0.0131639	0.0967876	0.313789	0.328397	0.0464377	0.0657961
RORC(+)	0.0151499	0.11644	0.159221	0.153409	0.0366757	0.0349366
RREB1(+)	0.0227633	0.142876	0.200877	0.436403	0.0971906	0.0665608
RUNX3(+)	0.00936683	0.0807755	0.240289	0.19148	0.0365582	0.0303035
RXRA(+)	0.0125852	0.110641	0.256124	0.380265	0.056751	0.0429276
RXRG(+)	0.00224866	0.0292671	0.451397	0.300801	0.051273	0.0663203
SAP30(+)	0	0.0553076	0.0504436	0.201063	0.0526816	0.0359854
SCRT2(+)	0.00302262	0.0296712	0.364251	0.226999	0.0419711	0.0529561
SETDB1(+)	0.00863351	0.0923134	0.422049	0.317122	0.0538205	0.0701155
SFT2D1(+)	0.00961389	0.0789088	0.142261	0.216154	0.0436486	0.0239263
SHOX2(+)	0.0076563	0.0750047	0.332941	0.39868	0.0721694	0.109803
SIN3A(+)	0.0116367	0.115784	0.232603	0.360865	0.0649783	0.0585808
SIX3(+)	0.00667148	0.0803088	0.0759915	0.189193	0.0453886	0.015998
SIX6(+)	0.00287391	0.0577801	0.259934	0.169363	0.0351927	0.0376357
SMARCA4(+)	0.0145058	0.0772657	0.354247	0.347807	0.0725113	0.127478
SMARCB1(+)	0.00104367	0.0344015	0.374138	0.242216	0.0514718	0.0672001
SMC3(+)	0.00252138	0.0243858	0.290446	0.341242	0.0763082	0.128636
SOX12(+)	0.00251548	0.028367	0.30011	0.371749	0.0926911	0.107557
SOX14(+)	0.00369223	0.0335248	0.377816	0.358883	0.0812621	0.145733
SOX17(+)	0.009264	0.0780372	0.179542	0.150185	0.0441447	0.0421463
SOX21(+)	0.0159733	0.0995214	0.163722	0.130104	0.0377344	0.119522
SOX30(+)	0.0189582	0.115195	0.254371	0.440209	0.0832119	0.0741592
SOX5(+)	0.0140399	0.0866651	0.146175	0.127948	0.0348351	0.0308712
SOX6(+)	0.00196699	0.0248693	0.394531	0.305015	0.0575839	0.0854582
SOX8(+)	0.0216104	0.117184	0.249674	0.347632	0.0586122	0.063135
SP1(+)	0.00273632	0.0468608	0.268733	0.256689	0.0471961	0.0481063
SP2(+)	0.0302539	0.137907	0.227765	0.442104	0.0884346	0.0877529
SP3(+)	0.00566477	0.037177	0.266316	0.338956	0.0998158	0.275835
SP4(+)	0.00586953	0.0410383	0.291492	0.363002	0.0995329	0.225825
SP8(+)	0.0147655	0.134064	0.254592	0.452337	0.0798938	0.0595773
SPI1(+)	0.00378033	0.0352209	0.319713	0.382888	0.100889	0.164157
SPIB(+)	0.00513147	0.0519141	0.0431094	0.10579	0.0166664	0.00753635
SREBF2(+)	0.00901252	0.0931184	0.381842	0.33524	0.0583937	0.0760404
STAT2(+)	0.00245354	0.0255525	0.296584	0.32993	0.0939641	0.119634
STAT3(+)	0.0140699	0.056927	0.210907	0.190885	0.0559626	0.0998864
TAL1(+)	0.00335887	0.0365656	0.418975	0.347088	0.0674455	0.101036
TBX1(+)	0.00264977	0.0205046	0.218309	0.33999	0.120107	0.276743
TBX15(+)	0.0135174	0.113536	0.306787	0.384904	0.0723438	0.0817203
TBX19(+)	0.00408004	0.0447871	0.372809	0.398584	0.0720238	0.099264
TBX4(+)	0.0118956	0.0886984	0.28785	0.299109	0.0497936	0.0519219
TCF12(+)	0.0131467	0.0718068	0.3153	0.24138	0.0502275	0.065237
TCF21(+)	0.00414115	0.0307134	0.26776	0.344499	0.0999228	0.268754
TCF24(+)	0.000714756	0.0236531	0.322121	0.186665	0.0398226	0.0413583
TCF3(+)	0.0198328	0.127195	0.243739	0.333721	0.0615995	0.0614373
TCF4(+)	0.01761	0.131926	0.289361	0.325154	0.0608058	0.0619694
TCF7(+)	0.0126758	0.135296	0.269827	0.25671	0.0458871	0.0517086
TCFL5(+)	0.00414334	0.0344787	0.289529	0.139618	0.0277337	0.0477215
TEAD1(+)	0.00103037	0.0199947	0.395564	0.206241	0.0520607	0.0745129
TEAD2(+)	0.0145278	0.114482	0.298064	0.36945	0.0628442	0.0749127
TEAD3(+)	0.00192474	0.0265938	0.358767	0.384242	0.0639221	0.0838079
TEAD4(+)	0.00233307	0.0311679	0.238406	0.161727	0.0503676	0.106388
TEF(+)	0.010403	0.0767902	0.230992	0.477794	0.0862794	0.0815077
TFAP2B(+)	0.00547023	0.0493287	0.298297	0.458098	0.088027	0.0842777
TFCP2L1(+)	0.00745908	0.0810923	0.222308	0.190941	0.0497656	0.0522609
TFEB(+)	0.0150984	0.118697	0.381039	0.280116	0.0479782	0.0681639
THAP1(+)	0.0084748	0.0754135	0.204316	0.295818	0.061484	0.0694166
THRA(+)	0.0033783	0.0306059	0.353037	0.257377	0.0456653	0.057581
TP53(+)	0.0127894	0.113338	0.0978286	0.208372	0.0414406	0.0187916
TP73(+)	0.0234758	0.133537	0.213221	0.482515	0.0924628	0.070308
TRPS1(+)	0.00977372	0.0732731	0.389826	0.321232	0.0644609	0.086011
USF2(+)	0.00283518	0.0394708	0.16936	0.164164	0.0295846	0.040128
VAX1(+)	0.00821701	0.108655	0.274474	0.245993	0.0504394	0.0608104
VSX2(+)	0.0027706	0.0417782	0.283266	0.211659	0.0472891	0.0399086
WT1(+)	0.0279729	0.171248	0.249294	0.430355	0.0796907	0.0775991
YY1(+)	0.0181901	0.137138	0.317213	0.404072	0.0693363	0.0722322
YY2(+)	0.0126425	0.150769	0.341545	0.298875	0.0558271	0.0589014
ZBTB11(+)	0.000562679	0.0177513	0.303965	0.347144	0.0688628	0.0776311
ZBTB14(+)	0.00993647	0.0959206	0.342212	0.212897	0.0455983	0.0946761
ZBTB18(+)	0.00725973	0.0515801	0.188192	0.188933	0.0509152	0.050215
ZBTB22(+)	0.00212326	0.0638338	0.301626	0.178313	0.0426998	0.049182
ZBTB33(+)	0.012963	0.0970639	0.362151	0.387033	0.0689173	0.0762991
ZBTB7A(+)	0.0156454	0.143075	0.332308	0.340949	0.0536908	0.0598644
ZFHX3(+)	0.00238653	0.0403351	0.204157	0.340176	0.0780978	0.0705618
ZFP1(+)	0.0192913	0.0678088	0.19205	0.0859485	0.0152758	0.0151406
ZFP42(+)	0.0270419	0.130112	0.228989	0.375517	0.0754118	0.0934792
ZFP64(+)	0.0127279	0.114944	0.246384	0.458	0.0831313	0.0700593
ZIC1(+)	0.00920801	0.0899286	0.222748	0.233646	0.0564966	0.0471204
ZNF140(+)	0.00405678	0.0150599	0.112918	0.082894	0.0314138	0.0471688
ZNF143(+)	0.00298986	0.0230781	0.303856	0.218797	0.0510647	0.12212
ZNF157(+)	0.00698448	0.0699581	0.108008	0.211564	0.0639198	0.0237267
ZNF197(+)	0.00671776	0.0447901	0.355023	0.21237	0.0481916	0.055244
ZNF22(+)	0.00879609	0.0865484	0.0831994	0.113574	0.0389768	0.0305196
ZNF236(+)	5.09051e-06	0.0184977	0.267386	0.253777	0.0548298	0.111666
ZNF274(+)	0.00404091	0.0502815	0.427746	0.308148	0.0616183	0.089301
ZNF316(+)	0.00349878	0.0380758	0.405796	0.286956	0.048443	0.0602426
ZNF32(+)	0.0109076	0.0804198	0.312805	0.337068	0.0675715	0.0852002
ZNF335(+)	0.00916034	0.0386652	0.21834	0.296041	0.104234	0.258156
ZNF410(+)	0.00134765	0.0182434	0.19133	0.33157	0.0601207	0.0806571
ZNF423(+)	0.00447264	0.0312634	0.314759	0.393996	0.100644	0.156741
ZNF454(+)	0.00483074	0.0282644	0.175791	0.209268	0.0502111	0.0859442
ZNF467(+)	0.00304187	0.0487946	0.176682	0.149693	0.0318572	0.0332556
ZNF572(+)	0.0150572	0.147238	0.25306	0.333404	0.0497192	0.059189
ZNF667(+)	0.00647589	0.0867205	0.33372	0.20514	0.0403142	0.0378501
ZNF71(+)	0.0163283	0.104676	0.157552	0.392148	0.0852861	0.0501455
ZNF710(+)	0.00337243	0.0202108	0.0334148	0.0977877	0.0142118	0.0561457
ZNF76(+)	0.00676462	0.0811375	0.223771	0.290388	0.066649	0.110841
ZNF787(+)	0.0116563	0.0795338	0.394086	0.256416	0.0448998	0.0481384
