# Supplementary material for: Depicting the dynamic transcriptional and epigenetic landscape of testis development in pubertal Simmental cattle
Source: J Anim Sci Biotechnol. 2026 May 18;17:96. doi: 10.1186/s40104-026-01406-x (PMC13181952; doi:10.1186/s40104-026-01406-x)
Supplement: Supplementary file 5 — Additional file 5: Table S5. Genes and functions associated with transitions among the six germ cell types. [file 40104_2026_1406_MOESM5_ESM.xlsx]

## Sheet: pseudotime_cluster
Inferred expression dynamics of genes across six germ cell types during pseudotime analysis
gene	module
ENSBTAG00000054829	18
ENSBTAG00000001753	12
KCNE1	18
C21orf140	8
SMIM11	10
KCNE2	5
MRPS6	26
ATP5PO	9
ITSN1	6
CRYZL1	16
DONSON	24
SON	27
GART	12
DNAJC28	1
TMEM50B	23
IFNGR2	11
IFNAR1	35
IL10RB	25
PAXBP1	19
CFAP298	16
EVA1C	31
URB1	11
MIS18A	34
SCAF4	20
TIAM1	22
GRIK1	15
MAP3K7CL	2
CCT8	13
USP16	11
LTN1	5
ADAMTS5	18
ADAMTS1	32
CYYR1	21
APP	21
GABPA	14
ATP5PF	23
JAM2	11
MRPL39	10
NCAM2	19
TMPRSS15	14
C1H21orf91	8
BTG3	23
CXADR	11
USP25	7
SAMSN1	12
ABCC13	2
ROBO2	17
ROBO1	22
GBE1	12
VGLL3	8
CGGBP1	9
ZNF654	15
C1H3orf38	16
EPHA3	2
ARL13B	4
NSUN3	6
ARL6	6
CRYBG3	6
RIOX2	16
CPOX	27
ST3GAL6	35
COL8A1	7
CMSS1	2
FILIP1L	7
TMEM30C	16
TBC1D23	2
TFG	10
SENP7	19
PCNP	5
ZBTB11	20
RPL24	9
CEP97	7
NXPE3	14
ALCAM	19
CBLB	19
BBX	22
CD47	25
IFT57	29
HHLA2	7
MYH15	7
DZIP3	20
DPPA2	2
NECTIN3	6
CD96	22
PLCXD2	6
PHLDB2	15
TAGLN3	11
C1H3orf52	13
SLC9C1	29
CD200	22
BTLA	8
ATG3	7
SLC35A5	8
NEPRO	11
SPICE1	6
SIDT1	17
NAA50	11
ATP6V1A	13
ZDHHC23	20
CCDC191	6
QTRT2	6
ZBTB20	2
IGSF11	6
TEX55	8
B4GALT4	3
ARHGAP31	24
POGLUT1	12
ADPRH	4
POPDC2	4
COX17	9
CFAP91	4
GSK3B	2
LRRC58	27
FSTL1	13
RABL3	8
GTF2E1	15
STXBP5L	6
POLQ	4
IQCB1	28
EAF2	28
CD86	5
MIX23	9
FAM162A	10
WDR5B	4
KPNA1	20
HSPBAP1	4
SEMA5B	32
PDIA5	3
SEC22A	16
ADCY5	2
HACD2	25
KALRN	2
ENSBTAG00000053238	6
UMPS	22
ITGB5	7
SLC12A8	36
ZNF148	27
SNX4	13
OSBPL11	4
LMLN	15
RPL35A	10
IQCG	29
LRCH3	32
FYTTD1	13
RUBCN	15
TNK2	9
TFRC	32
ZDHHC19	2
PCYT1A	2
UBXN7	20
RNF168	13
WDR53	8
FBXO45	13
NRROS	37
CEP19	9
PIGX	28
PAK2	27
SENP5	25
NCBP2	9
DLG1	19
BDH1	7
ACAP2	4
XXYLT1	15
FAM43A	22
LSG1	27
ATP13A3	24
HES1	14
OPA1	14
PLAAT1	16
MB21D2	19
FGF12	32
CCDC50	11
GMNC	2
IL1RAP	7
P3H2	2
TP63	2
TPRG1	7
ST6GAL1	4
RFC4	11
EIF4A2	12
KNG1	22
AHSG	18
DNAJB11	2
TBCCD1	2
DGKG	2
ETV5	9
TRA2B	13
IGF2BP2	19
SENP2	15
MAP3K13	6
VPS8	4
MAGEF1	3
CHRD	18
EIF4G1	1
PSMD2	10
CAMK2N2	18
ALG3	1
AP2M1	9
DVL3	1
EIF2B5	11
HTR3C	4
ABCC5	22
YEATS2	21
KLHL24	4
MCCC1	15
DCUN1D1	1
ATP11B	20
FXR1	1
CCDC39	29
TTC14	25
PEX5L	22
USP13	22
NDUFB5	9
MRPL47	11
ACTL6A	13
GNB4	27
MFN1	22
ZNF639	27
KCNMB3	6
PIK3CA	19
KCNMB2	6
GTPBP6	9
ENSBTAG00000052803	28
TBL1XR1	21
SPATA16	16
ECT2	21
FNDC3B	15
PLD1	5
TNIK	22
EIF5A2	5
SKIL	27
PRKCI	26
PHC3	25
SEC62	16
MYNN	24
ACTRT3	8
MECOM	7
GOLIM4	4
SERPINI1	10
PDCD10	10
ZBBX	2
SPTSSB	22
NMD3	22
PPM1L	2
KPNA4	21
TRIM59	8
SMC4	20
IFT80	15
ENSBTAG00000052570	2
SCHIP1	26
MFSD1	13
RARRES1	23
GFM1	13
LXN	11
MLF1	16
RSRC1	2
SHOX2	12
VEPH1	22
CCNL1	4
TIPARP	13
SSR3	23
KCNAB1	2
GMPS	13
C1H3orf33	13
PLCH1	6
GPR149	15
ARHGEF26	15
RAP2B	9
MBNL1	12
ENSBTAG00000013378	22
IGSF10	22
MED12L	6
P2RY12	15
GPR87	29
P2RY14	6
SIAH2	26
ERICH6	16
EIF2A	17
SERP1	16
TSC22D2	21
PFN2	2
RNF13	25
COMMD2	32
WWTR1	25
HPS3	32
HLTF	9
GYG1	10
CPB1	18
ZIC1	11
PLSCR1	22
PLSCR4	12
DIPK2A	12
U2SURP	25
PAQR9	2
PCOLCE2	21
TRPC1	19
PLS1	28
ATR	4
XRN1	20
GK5	25
TFDP2	5
ATP1B3	1
GRK7	15
RNF7	23
RASA2	21
ZBTB38	12
PXYLP1	22
SPSB4	17
SLC25A36	24
TRIM42	8
CLSTN2	31
NMNAT3	25
COPB2	9
PIK3CB	2
FAIM	11
CEP70	6
ESYT3	17
MRAS	3
NME9	3
ARMC8	19
DZIP1L	14
IL20RB	30
STAG1	21
PCCB	26
MSL2	2
PPP2R3A	19
EPHB1	14
CEP63	16
ANAPC13	23
RYK	27
RAB6B	13
SRPRB	11
TF	27
INHCA	18
TOPBP1	19
CDV3	1
NPHP3	19
UBA5	10
ACAD11	2
DNAJC13	21
CPNE4	15
MRPL3	26
NUDT16	3
NEK11	6
ASTE1	6
ATP2C1	1
PSMG1	16
BRWD1	25
ENSBTAG00000023106	10
GET1	28
LCA5L	16
SH3BGR	6
DSCAM	17
BACE2	12
FAM3B	19
MX1	14
PRDM15	25
ZBTB21	19
TFF2	25
RSPH1	16
WDR4	30
NDUFV3	16
CBS	31
U2AF1	34
SIK1	18
HSF2BP	17
RRP1B	29
PDXK	1
AGPAT3	5
TRAPPC10	20
PWP2	24
AIRE	18
PFKL	26
TRPM2	1
UBE2G2	5
SUMO3	9
PTTG1IP	3
ITGB2	11
SLX9	10
ADARB1	36
COL18A1	9
SLC19A1	11
PCBP3	15
COL6A2	32
SPATC1L	1
MCM3AP	20
YBEY	16
PCNT	4
DIP2A	2
PRMT2	9
TDRP	1
ENSBTAG00000046447	5
ENSBTAG00000052342	18
MGC127133	4
CBR3	5
DOP1B	22
MORC3	25
CHAF1B	16
CLDN14	15
SIM2	35
HLCS	2
RIPPLY3	24
TTC3	21
VPS26C	15
DYRK1A	19
KCNJ6	7
ERG	21
ETS2	11
PIK3R4	14
CAPN7	36
SH3BP5	33
METTL6	13
EAF1	5
COLQ	5
ANKRD28	17
DPH3	34
OXNAD1	4
RFTN1	7
DAZL	13
PLCL2	5
SATB1	19
EFHB	29
RAB5A	10
KAT2B	36
SGO1	19
PRDM9	28
KPNA6	17
TMEM39B	19
KHDRBS1	20
KLHL4	14
SLC6A14	15
KLHL13	24
WDR44	12
DOCK11	24
ZCCHC12	3
PGRMC1	9
AKAP17B	20
STEEP1	11
UBE2A	16
SEPTIN6	25
SOWAHD	3
UPF3B	13
NKAP	9
ZBTB33	28
LAMP2	13
CUL4B	9
MCTS1	9
C1GALT1C1	14
ENSBTAG00000038497	13
GRIA3	32
XIAP	7
STAG2	19
SMARCA1	26
OCRL	10
UTP14A	23
ELF4	24
AIFM1	3
ZNF280C	13
SLC25A14	10
RBMX2	11
ENOX2	9
ARHGAP36	3
IGSF1	3
STK26	19
RAP2C	3
MBNL3	9
HS6ST2	19
GPC4	25
GPC3	21
PHF6	17
HPRT1	3
PLAC1	3
PABIR2	3
ENSBTAG00000039890	3
ENSBTAG00000045773	5
FMR1	11
FMR1NB	28
IDS	12
TMEM185A	32
ENSBTAG00000055100	13
MAMLD1	14
MTM1	3
CD99L2	31
VMA21	10
FATE1	3
GABRA3	14
CETN2	10
NSDHL	9
VAMP7	24
VBP1	13
BRCC3	19
CMC4	16
FUNDC2	1
F8	21
DKC1	13
ENSBTAG00000020185	3
ENSBTAG00000050830	12
HAUS7	12
BGN	14
CCNQ	28
PNCK	3
SLC6A8	3
BCAP31	10
ABCD1	3
IDH3G	3
SSR4	26
ARHGAP4	18
NAA10	3
RENBP	3
HCFC1	35
IRAK1	26
MECP2	31
TKTL1	13
FLNA	9
ATP6AP1	19
GDI1	9
FAM50A	28
PLXNA3	25
G6PD	26
IKBKG	32
ENSBTAG00000036343	8
ENSBTAG00000033445	8
ENSBTAG00000001911	31
DIAPH2	21
PCDH19	35
TSPAN6	1
BEX5	3
ZMAT1	14
ARMCX3	26
ARMCX4	12
TIMM8A	3
TAF7L	3
CENPI	13
CSTF2	24
BEX3	10
ENSBTAG00000051378	5
MORF4L2	12
ENSBTAG00000014287	5
FAM199X	26
ESX1	12
RADX	12
TBC1D8B	13
RBM41	34
DNAAF6	17
FRMPD3	24
PRPS1	10
TSC22D3	12
MID2	31
ENSBTAG00000048086	27
PSMD10	36
COL4A5	19
ENSBTAG00000032696	8
GUCY2F	21
NXT2	23
PAK3	3
ENSBTAG00000004586	11
TRPC5OS	11
IL13RA2	2
LRCH2	25
CHM	24
ZNF711	24
APOOL	26
ENSBTAG00000027867	31
HDX	22
CYLC1	5
HMGN5	3
BRWD3	14
CYSLTR1	15
ENSBTAG00000026025	6
TAF9B	12
PGK1	26
MAGT1	3
ATRX	25
PBDC1	11
ABCB7	24
RLIM	13
HDAC8	4
CITED1	3
RPS4X	10
ERCC6L	13
PIN4	8
OGT	12
ENSBTAG00000006878	21
NONO	3
ZMYM3	9
MED12	14
SNX12	9
TEX11	28
DLG3	14
KIF4A	27
PDZD11	26
EFNB1	9
STARD8	18
YIPF6	8
AR	19
JADE3	13
NDUFB11	3
RBM10	24
UBA1	13
USP11	9
ZNF41	26
ARAF	18
UXT	26
ZNF81	19
ZNF182	35
ENSBTAG00000054604	28
FTSJ1	11
EBP	10
RBM3	26
WDR13	3
SUV39H1	14
HDAC6	1
TIMM17B	26
PQBP1	3
OTUD5	9
TFE3	12
CCDC120	24
PRAF2	3
GPKOW	13
CCDC22	9
ENSBTAG00000052071	11
CLCN5	31
AKAP4	1
CCNB3	12
SHROOM4	14
EZHIP	13
MAGED1	9
TSPYL2	28
ENSBTAG00000007493	28
KDM5C	27
IQSEC2	22
SMC1A	25
HSD17B10	3
HUWE1	21
PHF8	28
FAM120C	14
WNK3	25
FGD1	34
RAB21	27
GNL3L	32
MAGED2	26
KLF8	24
ZC3H12B	24
MTMR8	25
ASB12	1
ARHGEF9	31
KDM6A	21
FUNDC1	3
EFHC2	20
NDP	18
MAOA	17
PPP1R2C	8
CASK	14
DDX3X	12
USP9X	25
MED14	25
CXHXorf38	9
MPC1L	8
BCOR	12
TSPAN7	35
DYNLT3	5
PRRG1	26
TMEM47	13
ENSBTAG00000040357	8
TAB3	12
GK	25
NR0B1	26
MAGEB3	14
IL1RAPL1	19
ENSBTAG00000054034	13
ARX	3
POLA1	21
PDK3	26
EIF2S3	10
KLHL15	24
CXHXorf58	28
APOO	9
SAT1	11
ACOT9	12
PRDX4	10
ENSBTAG00000046635	5
PHEX	20
SMS	13
MBTPS2	19
SMPX	14
CNKSR2	19
RPS6KA3	24
EIF1AX	10
MAP7D2	3
BCLAF3	28
SH3KBP1	25
ADGRG2	25
PPEF1	22
CDKL5	15
SCML2	28
SCML1	28
NHS	19
REPS2	25
RBBP7	9
TXLNG	36
CTPS2	35
AP1S2	13
CA5B	3
CLTRN	25
VEGFD	24
ASB11	19
ASB9	10
FANCB	24
GLRA2	25
GEMIN8	11
GPM6B	24
OFD1	21
RAB9A	11
PRPS2	3
FRMPD4	21
MSL3	18
CLCN4	24
WWC3	2
SHROOM2	5
GPR143	27
TBL1X	24
ANOS1	35
PNPLA4	24
STS	28
PUDP	20
ENSBTAG00000027841	31
PRKX	1
MXRA5	14
ARSH	6
ARSD	28
XG	2
CD99	26
OCA2	4
HERC2	21
NIPA1	24
NIPA2	32
CYFIP1	9
TUBGCP5	27
IMP4	10
ARHGEF4	7
FAM168B	12
PLEKHB2	13
HS6ST1	31
UGGT1	4
SAP130	15
AMMECR1L	13
WDR33	20
SFT2D3	5
LIMS2	1
IWS1	15
ERCC3	19
CYP27C1	14
BIN1	36
ENSBTAG00000017214	5
NAB1	12
NEMP2	18
MFSD6	7
INPP1	2
HIBCH	3
C2H2orf88	8
PMS1	2
OSGEPL1	12
ANKAR	16
ASNSD1	9
SLC40A1	9
WDR75	12
COL5A2	4
TFPI	2
FAM171B	20
ITGAV	2
ZC3H15	23
FSIP2	17
NCKAP1	25
FRZB	32
DNAJC10	8
PDE1A	2
ITPRID2	19
CERKL	15
ITGA4	29
UBE2E3	9
CWC22	15
ZNF385B	2
SESTD1	27
ENSBTAG00000053626	12
PLEKHA3	11
FKBP7	8
PJVK	18
PRKRA	10
OSBPL6	14
RBM45	9
CYCT	13
PDE11A	22
AGPS	20
NFE2L2	3
HNRNPA3	12
MTX2	13
HOXD3	18
LNPK	17
ATP5MC3	10
ATF2	4
CHN1	27
CIR1	34
OLA1	20
SP3	25
CDCA7	12
MAP3K20	13
PDK1	5
ITGA6	14
METAP1D	15
HAT1	13
SLC25A12	20
DYNC1I2	17
DCAF17	14
METTL8	20
TLK1	27
GAD1	18
ERICH2	5
MYO3B	6
UBR3	20
METTL5	9
SSB	9
KLHL23	3
CFAP210	29
PPIG	10
LRP2	14
SPC25	11
CERS6	15
STK39	4
XIRP2	7
SCN7A	18
SCN9A	20
SCN1A	14
TTC21B	25
CSRNP3	8
SLC38A11	18
COBLL1	11
GRB14	19
FIGN	12
KCNH7	7
GCA	27
IFIH1	22
SLC4A10	21
PSMD14	11
TANK	20
RBMS1	15
ITGB6	14
CD302	9
MARCHF7	2
BAZ2B	17
TANC1	21
PKP4	6
CCDC148	6
ACVR1	7
GPD2	7
NR4A2	1
KCNJ3	19
RPRM	11
ARL6IP6	4
PRPF40A	8
FMNL2	5
STAM2	22
CACNB4	17
ARL5A	32
NEB	7
RIF1	21
NMI	12
RND3	10
LYPD6B	18
KIF5C	8
EPC2	4
MBD5	15
PTMA	9
ORC4	28
ACVR2A	19
ZEB2	32
GTDC1	21
SPOPL	24
CXCR4	12
DARS1	12
MCM6	20
UBXN4	8
R3HDM1	13
ZRANB3	4
RAB3GAP1	15
MAP3K19	25
CCNT2	21
TMEM163	4
MGAT5	7
LYPD1	18
GPR39	24
SLC35F5	1
ACTR3	12
DPP10	2
ENSBTAG00000016785	7
CCDC93	11
INSIG2	13
EN1	18
MARCO	18
C2H2orf76	23
DBI	3
TMEM37	18
CFAP221	6
TMEM177	10
PTPN4	4
EPB41L5	21
TMEM185B	10
RALB	33
INHBB	3
TFCP2L1	7
CLASP1	2
NIFK	9
TSN	18
GLS	20
STAT1	27
STAT4	22
MYO1B	25
NABP1	2
TMEFF2	15
SLC39A10	17
DNAH7	15
STK17B	17
HECW2	2
CCDC150	17
GTF3C3	27
PGAP1	15
ANKRD44	19
SF3B1	27
COQ10B	30
HSPD1	10
HSPE1	10
MOB4	9
RFTN2	6
MARS2	22
BOLL	6
PLCL1	6
SATB2	2
MAIP1	19
SPATS2L	25
KCTD18	9
SGO2	20
AOX2	2
BZW1	33
CLK1	15
PPIL3	10
ORC2	12
HYCC2	15
NDUFB3	10
FLACC1	6
TRAK2	28
STRADB	11
C2CD6	29
MPP4	6
ALS2	20
CDK15	6
KIAA2012	15
NOP58	13
BMPR2	21
FAM117B	12
ICA1L	6
WDR12	13
CARF	20
NBEAL1	21
CYP20A1	11
ABI2	27
RAPH1	4
CD28	8
PARD3B	22
INO80D	36
NDUFS1	9
EEF1B2	11
ADAM23	15
MDH1B	6
KLF7	36
METTL21A	1
CCNYL1	2
PLEKHM3	24
IDH1	3
PIKFYVE	19
PTH2R	4
MAP2	14
UNC80	15
RPE	12
KANSL1L	4
ACADL	2
LANCL1	31
IKZF2	15
ENSBTAG00000018549	6
BARD1	12
ABCA12	25
ATIC	9
MREG	19
PECR	26
XRCC5	20
SMARCAL1	16
IGFBP2	9
IGFBP5	12
TNP1	5
TNS1	1
ARPC2	10
AAMP	10
PNKD	17
PNKD.1	3
CATIP	15
USP37	20
CNOT9	13
PLCD4	22
ZNF142	11
BCS1L	10
STK36	6
TTLL4	6
WNT6	3
NHEJ1	14
CNPPD1	7
RETREG2	1
ZFAND2B	18
ABCB6	14
ANKZF1	14
GLB1L	1
STK16	23
DNAJB2	7
PTPRN	18
SPEG	14
ASIC4	30
TMEM198	30
OBSL1	9
STK11IP	6
EPHA4	36
PAX3	2
ENSBTAG00000051776	7
FARSB	19
ENSBTAG00000005315	9
WDFY1	8
MRPL44	23
SERPINE2	11
FAM124B	30
CUL3	1
DOCK10	2
NYAP2	2
IRS1	19
COL4A4	14
MFF	33
AGFG1	1
SLC19A3	14
CCL20	8
DAW1	6
SPHKAP	2
PID1	2
DNER	2
TRIP12	20
FBXO36	6
CAB39	20
ITM2C	13
SPATA3	1
C2H2orf72	23
PSMD1	13
HTR2B	4
ARMC9	8
PDE6D	28
COPS7B	12
NPPC	28
DIS3L2	15
ECEL1	18
EIF4E2	18
PHC2	1
ZNF362	9
TRIM62	3
AZIN2	1
AK2	10
RNF19B	5
FNDC5	9
S100PBP	8
YARS1	10
RBBP4	23
ZBTB8OS	3
ZBTB8A	1
BSDC1	1
TSSK3	1
FAM229A	5
HDAC1	28
LCK	18
EIF3I	10
CLDN12	17
SHOX	37
PTP4A2	9
SPOCD1	11
ADGRB2	8
COL16A1	15
PEF1	12
TINAGL1	18
SERINC2	14
FABP3	11
ZCCHC17	3
SNRNP40	28
PUM1	4
MATN1	1
PTPRU	30
MECR	2
SRSF4	20
EPB41	7
YTHDF2	4
TAF12	34
RAB42	8
ENSBTAG00000048228	10
TRNAU1AP	23
RCC1	1
PHACTR4	2
ATP5IF1	3
DNAJC8	9
EYA3	17
RPA2	11
PPP1R8	27
STX12	16
FAM76A	5
IFI6	25
FGR	25
AHDC1	12
WASF2	5
GPR3	5
CD164L2	5
WDTC1	1
TRNP1	1
NUDC	10
GPN2	25
ZDHHC18	11
PIGV	6
ARID1A	20
ZNF683	8
CRYBG2	30
UBXN11	1
SH3BGRL3	3
CEP85	20
CATSPER4	2
ZNF593	26
PDIK1L	5
PAFAH2	22
STMN1	23
PAQR7	1
MTFR1L	26
MAN1C1	31
LDLRAP1	8
TMEM50A	9
RUNX3	24
CLIC4	5
SRRM1	20
RCAN3	14
NIPAL3	1
STPG1	17
SRSF10	1
PNRC2	3
LYPLA2	30
ELOA	27
RPL11	26
TCEA3	25
ZNF436	22
HNRNPR	12
LUZP1	2
KDM1A	28
TEX46	5
LACTBL1	18
EPHB2	14
EPHA8	18
ZBTB40	4
CDC42	9
ENSBTAG00000040602	26
ENSBTAG00000030269	5
HSPG2	25
RAP1GAP	14
ECE1	26
EIF4G3	17
HP1BP3	12
ENSBTAG00000050449	1
DDOST	1
PINK1	33
CAMK2N1	27
VWA5B1	2
OTUD3	28
TMCO4	2
NBL1	12
CAPZB	5
MRTO4	10
EMC1	31
UBR4	21
ALDH4A1	24
PAX7	14
IGSF21	13
ARHGEF10L	8
RCC2	12
PADI6	1
PADI2	1
SDHB	10
ATP13A2	14
MFAP2	11
CROCC	25
SPATA21	8
SZRD1	19
FBXO42	4
CPLANE2	3
FAM131C	18
ENSBTAG00000034674	18
TIPRL	8
GPR161	5
DCAF6	4
MPC2	33
ADCY10	17
MPZL1	9
CREG1	16
POU2F1	25
STYXL2	15
MAEL	17
TADA1	12
FAM78B	14
UCK2	2
TMCO1	13
MGST3	26
LRRC52	2
RXRG	15
LMX1A	2
PBX1	24
DDR2	15
UAP1	5
SPATA46	8
NOS1AP	15
OLFML2B	8
ATF6	29
HSPA6	13
CFAP126	8
SDHC	9
NDUFS2	23
PPOX	10
USP21	3
DEDD	18
PFDN2	23
NECTIN4	6
ARHGAP30	6
USF1	10
F11R	12
LY9	22
SLAMF1	7
CD84	7
VANGL2	2
NCSTN	27
COPA	14
DCAF8	19
PEA15	3
ATP1A4	5
IGSF8	3
IGSF9	17
CFAP45	8
DUSP23	3
CADM3	15
ENSBTAG00000011511	8
FCRL3	32
FCRL5	5
ETV3	14
ARHGEF11	24
LRRC71	6
PRCC	13
MRPL24	23
METTL25B	27
ISG20L2	1
CRABP2	9
NES	11
BCAN	18
NAXE	26
MEF2D	14
TSACC	16
CCT3	34
SMG5	14
LMNA	10
LAMTOR2	26
UBQLN4	3
ARHGEF2	22
KHDC4	15
RIT1	10
GON4L	15
MSTO1	16
ASH1L	4
FDPS	16
SCAMP3	12
ENTREP3	12
GBA1	25
MTX1	1
THBS3	5
KRTCAP2	23
DPM3	3
DCST1	22
FLAD1	1
CKS1B	13
SHC1	10
PBXIP1	35
PMVK	7
KCNN3	7
ADAR	9
UBE2Q1	9
TDRD10	3
SHE	24
HAX1	10
UBAP2L	25
C3H1orf43	23
CFAP141	8
TPM3	10
NUP210L	15
JTB	10
CRTC2	37
INTS3	24
NPR1	2
ILF2	34
SNAPIN	23
CHTOP	23
S100A1	10
S100A13	32
S100A14	12
S100A2	7
LELP1	1
ENSBTAG00000050002	8
SMCP	1
S100A11	12
S100A10	10
THEM4	26
C2CD4D	3
RORC	4
TDRKH	28
OAZ3	1
CELF3	2
SNX27	25
TUFT1	2
POGZ	24
PI4KB	4
ZNF687	32
PSMD4	3
PIP5K1A	15
TMOD4	1
LYSMD1	8
SEMA6C	3
MLLT11	5
C3H1orf56	8
PRUNE1	36
CERS2	12
SETDB1	11
ARNT	24
CTSK	9
HORMAD1	28
ENSA	17
MCL1	8
TARS2	27
RPRD2	21
PRPF3	25
CIART	12
APH1A	15
ANP32E	9
VPS45	4
OTUD7B	7
SF3B4	34
BOLA1	8
H2AC20	10
H2BC18	2
FCGR1A	8
TXNIP	12
RBM8A	10
ITGA10	24
ANKRD35	6
PIAS3	9
RNF115	32
GJA8	29
ACP6	9
CHD1L	25
FMO5	18
ENSBTAG00000051677	20
PRKAB2	13
PDE4DIP	15
ENSBTAG00000017316	15
NOTCH2	22
PHGDH	3
HSD3B1	14
WARS2	6
SPAG17	6
WDR3	12
GDAP2	12
TENT5C	1
MAN1A2	4
VTCN1	4
TTF2	19
CD2	1
CD58	25
ATP1A1	9
SLC22A15	15
VANGL1	24
NGF	22
SYCP1	22
CSDE1	12
DENND2C	14
TRIM33	4
SYT6	15
HIPK1	8
RSBN1	17
MAGI3	4
LRIG2	19
SLC16A1	28
RHOC	3
MOV10	27
CAPZA1	11
ST7L	4
DDX20	8
INKA2	3
ATP5PB	10
WDR77	37
ENSBTAG00000034841	14
ENSBTAG00000002489	16
ENSBTAG00000053654	7
ENSBTAG00000023535	22
CHIA	2
CEPT1	14
LRIF1	20
RBM15	7
SLC6A17	15
UBL4B	1
ALX3	12
STRIP1	25
AHCYL1	35
GSTM3	33
ENSBTAG00000012692	11
AMIGO1	25
SORT1	6
CELSR2	14
WDR47	4
CLCC1	28
GPSM2	8
ENSBTAG00000007333	2
STXBP3	2
FNDC7	6
PRPF38B	4
HENMT1	12
ENSBTAG00000054598	4
SLC25A24	3
VAV3	22
NTNG1	21
PRMT6	3
ENSBTAG00000024288	15
RNPC3	4
COL11A1	20
DPH5	9
SLC30A7	19
EXTL2	32
ENSBTAG00000037539	2
CDC14A	2
LRRC39	8
TRMT13	25
SASS6	13
MFSD14A	2
AGL	2
PLPPR4	2
PLPPR5	18
SNX7	11
PTBP2	20
RWDD3	23
ALG14	19
SLC44A3	22
F3	14
ABCD3	3
ARHGAP29	16
ABCA4	18
GCLM	11
BCAR3	7
FNBP1L	28
DR1	16
CCDC18	15
TMED5	17
MTF2	15
DIPK1A	7
EVI5	7
GFI1	14
RPAP2	24
GLMN	11
C3H1orf146	11
BTBD8	24
ENSBTAG00000040248	8
BRDT	16
TGFBR3	6
CDC7	13
HFM1	28
ZNF644	19
BARHL2	14
ZNF326	9
LRRC8D	24
LRRC8C	7
LRRC8B	1
GBP6	8
ENSBTAG00000037634	15
KYAT3	9
GTF2B	28
PKN2	4
LMO4	11
HS2ST1	4
SELENOF	11
ENSBTAG00000021501	6
CLCA1	4
ODF2L	6
ZNHIT6	28
DDAH1	3
SYDE2	17
DNAI3	6
MCOLN3	14
MCOLN2	18
SSX2IP	5
CTBS	4
SPATA1	4
GNG5	9
RPF1	18
SAMD13	5
PRKACB	19
TTLL7	6
ADGRL4	2
GIPC2	17
DNAJB4	1
FUBP1	17
NEXN	4
MIGA1	22
USP33	31
ZZZ3	4
AK5	7
PIGK	28
ST6GALNAC5	35
ASB17	5
MSH4	20
RABGGTB	10
ACADM	9
SLC44A5	7
LHX8	35
TYW3	31
CRYZ	11
TNNI3K	4
FPGT	6
LRRIQ3	6
ZRANB2	20
PTGER3	2
CTH	7
ANKRD13C	2
SRSF11	4
DEPDC1	4
RPE65	4
WLS	22
GNG12	7
GADD45A	3
SERBP1	23
SLC35D1	31
MIER1	4
DNAI4	17
SGIP1	7
LEPR	14
LEPROT	3
DNAJC6	4
AK4	37
JAK1	26
RAVER2	32
CACHD1	22
UBE2U	6
ROR1	22
PGM1	2
EFCAB7	6
ALG6	12
ATG4C	14
DOCK7	15
USP1	16
TM2D1	34
NFIA	21
ENSBTAG00000053766	25
HOOK1	2
JUN	12
MYSM1	25
OMA1	2
DAB1	21
PRKAA2	14
USP24	24
DHCR24	2
TTC22	18
TTC4	27
MROH7	1
ACOT11	1
SSBP3	3
MRPL37	10
CYB5RL	18
TCEANC2	22
TMEM59	13
LRRC42	11
IFT25	16
NDC1	20
GLIS1	24
DMRTB1	1
LRP8	22
CZIB	26
SLC1A7	7
SCP2	9
ECHDC2	3
ZYG11A	20
ZYG11B	25
COA7	11
TUT4	4
PRPF38A	29
CC2D1B	5
ZFYVE9	27
BTF3L4	23
TXNDC12	10
RAB3B	6
NRDC	5
OSBPL9	17
EPS15	4
TTC39A	17
RNF11	1
C3H1orf185	2
CDKN2C	1
FAF1	4
DMRTA2	2
BEND5	15
SPATA6	5
TRABD2B	14
STIL	6
TAL1	1
EFCAB14	17
TEX38	2
MKNK1	20
TMEM275	2
FAAH	5
NSUN4	1
UQCRH	23
LRRC41	28
POMGNT1	22
LURAP1	22
P3R3URF	5
PIK3R3	20
IPP	20
GPBP1L1	27
NASP	13
PRDX1	26
MMACHC	16
TESK2	17
MUTYH	25
ZSWIM5	14
EIF2B3	13
PTCH2	24
RPS8	10
KIF2C	5
ARMH1	6
TMEM53	5
ERI3	6
B4GALT2	11
ATP6V0B	26
ST3GAL3	5
KDM4A	20
PTPRF	1
HYI	3
SZT2	24
ELOVL1	3
CFAP57	6
EBNA1BP2	11
TMEM269	5
SVBP	23
C3H1orf50	33
P3H1	2
YBX1	23
PPIH	10
CCDC30	6
PPCS	32
ZMYND12	16
FOXJ3	17
HIVEP3	2
SCMH1	29
SLFNL1	1
CTPS1	11
CITED4	3
NFYC	15
ZNF684	29
TMCO2	8
RLF	20
CAP1	5
TRIT1	15
HPCAL4	22
HEYL	7
PABPC4	9
BMP8A	5
MACF1	25
NDUFS5	23
AKIRIN1	5
RHBDL2	3
GJA9	2
MYCBP	23
RRAGC	12
POU3F1	1
UTP11	11
FHL3	11
SF3A3	9
INPP5B	25
C3H1orf122	3
YRDC	11
CDCA8	22
DNALI1	16
MEAF6	34
GRIK3	35
CSF3R	5
MRPS15	11
LSM10	10
STK40	1
EVA1B	12
SH3D21	1
THRAP3	20
TRAPPC3	5
COL8A2	7
ADPRS	10
TEKT2	8
ENSBTAG00000055249	2
AGO3	32
AGO1	4
AGO4	14
CLSPN	20
PSMB2	23
NCDN	11
KIAA0319L	2
ZMYM4	21
SFPQ	25
ZMYM1	29
ZMYM6	15
DLGAP3	18
SMIM12	3
GJB5	15
HMGB4	5
ZSCAN20	8
EFHD1	16
GIGYF2	4
NGEF	18
INPP5D	18
ATG16L1	21
DGKD	2
USP40	13
MROH2A	29
SH3BP4	3
ASB18	18
IQCA1	15
ACKR3	12
COPS8	11
COL6A3	14
MLPH	4
RAB17	3
LRRFIP1	30
RBM44	20
RAMP1	3
SCLY	25
ESPNL	16
ILKAP	10
PER2	15
TRAF3IP1	6
TWIST2	25
HDAC4	31
NDUFA10	3
AKAP17A	22
COPS9	10
GPC1	14
ANKMY1	17
RNPEPL1	12
CAPN10	15
GPR35	6
MTERF4	20
PPP1R7	3
HDLBP	1
SEPTIN2	23
FARP2	24
STK25	5
BOK	9
THAP4	9
ATG4B	27
DTYMK	9
ENSBTAG00000037552	6
TSPAN8	2
LGR5	4
ZFC3H1	4
THAP2	17
TMEM19	32
TBC1D15	21
TPH2	14
TRHDE	2
ATXN7L3B	3
GLIPR1L1	16
GLIPR1	15
KRR1	11
PHLDA1	14
OSBPL8	2
ZDHHC17	31
CSRP2	18
E2F7	17
NAV3	6
SYT1	24
PAWR	21
PPP1R12A	20
OTOGL	4
PTPRQ	15
LIN7A	29
ACSS3	14
CCDC59	16
TMTC2	19
LRRIQ1	6
TSPAN19	8
ALX1	12
MGAT4C	7
C5H12orf50	1
CEP290	4
TMTC3	15
POC1B	2
ATP2B1	25
CCER1	8
DCN	12
BTG1	7
PLEKHG7	19
EEA1	17
UBE2N	1
CRADD	31
PLXNC1	21
CEP83	27
TMCC3	7
NDUFA12	11
NR2C1	12
FGD6	25
VEZT	20
METAP2	16
USP44	1
PPP1R1A	3
PDE1B	2
ITGA5	1
COPZ1	13
CBX5	13
SMUG1	22
HOXC6	12
HOXC9	11
HOXC12	18
HOXC13	31
CALCOCO1	12
ATP5MC2	10
ATF7	4
TARBP2	10
PCBP2	9
PRR13	33
SP1	4
AAAS	1
ESPL1	4
RARG	11
CSAD	31
IGFBP6	12
SPRYD3	3
TNS2	3
EIF4B	9
KRT18	14
KRT8	14
ENSBTAG00000027974	30
KRT5	18
ENSBTAG00000054953	18
KRT86	7
KRT80	1
NR4A1	13
TAMALIN	3
ACVRL1	14
SCN8A	35
SLC4A8	4
GALNT6	17
CSRNP2	8
HIGD1C	5
ATF1	31
DIP2B	21
LARP4	20
FAM186A	2
LIMA1	15
CERS5	27
COX14	3
SMARCD1	9
ASIC1	5
RACGAP1	27
AQP5	18
FAIM2	8
BCDIN3D	22
TMBIM6	5
FMNL3	7
PRPF40B	21
KCNH3	15
SPATS2	13
C1QL4	1
TUBA1C	3
TUBA1A	3
TUBA1B	26
PRKAG1	3
ARF3	9
FKBP11	12
CCDC65	16
CCNT1	4
KANSL2	13
C5H12orf54	5
CCDC184	2
ASB8	1
PFKM	21
SENP1	4
COL2A1	30
TMEM106C	11
HDAC7	7
SLC48A1	10
RAPGEF3	12
ENDOU	35
RPAP3	5
PCED1B	21
AMIGO2	32
SLC38A4	17
SLC38A2	36
SCAF11	21
ARID2	7
ANO6	14
DBX2	18
NELL2	2
IRAK4	15
ADAMTS20	7
PPHLN1	19
ZCRB1	9
YAF2	24
GXYLT1	13
PDZRN4	2
LRRK2	7
KIF21A	3
CPNE8	7
PTPRR	7
PTPRB	2
CNOT2	20
RAB3IP	15
YEATS4	28
CPSF6	11
MDM2	12
SLC35E3	13
NUP107	17
RAP1B	11
MDM1	2
DYRK2	15
CAND1	13
GRIP1	2
HELB	31
IRAK3	13
LLPH	10
HMGA2	24
MSRB3	33
LEMD3	20
WIF1	2
GNS	13
RASSF3	27
TBK1	25
XPOT	16
C5H12orf56	1
KICS2	4
SRGAP1	25
PPM1H	21
MON2	4
USP15	2
ENSBTAG00000053892	2
TAFA2	19
SLC16A7	2
LRIG3	19
ATP23	14
CTDSP2	1
AVIL	17
CDK4	10
TSPAN31	8
AGAP2	18
OS9	17
ARHGEF25	35
DCTN2	10
MBD6	13
DDIT3	23
MARS1	12
INHBC	2
R3HDM2	15
STAC3	8
NXPH4	18
LRP1	14
NAB2	26
ENSBTAG00000031076	2
NEMP1	4
MYO1A	32
SDR9C7	30
PRIM1	28
NACA	10
PTGES3	11
ATP5F1B	23
BAZ2A	13
RBMS2	1
TIMELESS	25
PAN2	20
CS	13
ANKRD52	28
SLC39A5	1
NABP2	18
RNF41	8
SMARCC2	19
ESYT1	2
ZC3H10	33
PA2G4	34
RPS26	9
RAB5B	10
CDK2	7
[truncated: 8,702 more rows]

## Sheet: mfuzz_cluster
Expression patterns of genes inferred by mfuzz across six germ cell types
gene	module
HSPA13	3
ABCC13	13
ENSBTAG00000055583	5
USP25	7
ENSBTAG00000038422	8
RBM11	30
LIPI	29
ROBO2	6
ENSBTAG00000067619	24
ROBO1	3
ENSBTAG00000067486	5
GBE1	11
ENSBTAG00000055349	6
ENSBTAG00000008359	8
NRIP1	28
SAMSN1	12
ENSBTAG00000064452	8
ANKUB1	29
COMMD2	30
WWTR1	29
TM4SF4	8
ENSBTAG00000013378	5
ENSBTAG00000067246	20
ENSBTAG00000066553	6
IGSF10	6
MED12L	13
P2RY12	5
P2RY13	20
GPR87	28
P2RY14	6
GPR171	5
CLRN1	6
MINDY4B	6
SIAH2	4
ERICH6	9
TM4SF18	23
ENSBTAG00000061243	17
HPS3	11
PLOD2	15
HLTF	11
TM4SF1	20
ENSBTAG00000062880	24
ENSBTAG00000062539	8
SELENOT	4
GYG1	15
VGLL3	13
HTR1F	30
EIF2A	19
POU1F1	18
CGGBP1	22
SERP1	16
ZNF654	29
C1H3orf38	7
CPA3	2
ENSBTAG00000064472	27
ENSBTAG00000057617	3
CPB1	17
EPHA6	18
AGTR1	27
ENSBTAG00000063721	5
TSC22D2	24
ENSBTAG00000064573	2
CADM2	3
ENSBTAG00000045974	18
ENSBTAG00000066671	6
EPHA3	5
ENSBTAG00000057849	6
PFN2	13
RNF13	21
ENSBTAG00000064672	6
ENSBTAG00000063711	5
PROS1	4
P2RY1	13
ZIC1	22
ZIC4	7
ENSBTAG00000063061	5
ARL13B	19
PLSCR5	6
PLSCR2	1
ENSBTAG00000061016	17
ENSBTAG00000064213	16
ENSBTAG00000054268	9
PLSCR1	13
PLSCR4	11
STX19	6
ENSBTAG00000068608	5
ENSBTAG00000062754	6
ENSBTAG00000034182	8
MBNL1	21
ENSBTAG00000055805	6
ENSBTAG00000060015	6
NSUN3	19
ENSBTAG00000033740	23
CP	17
KPNA4	18
NMD3	18
ENSBTAG00000056730	6
LEKR1	6
TIPARP	11
ENSBTAG00000059957	6
ENSBTAG00000060921	6
ENSBTAG00000060834	6
SSR3	4
KCNAB1	9
MFSD1	11
RARRES1	17
TRIM59	28
SMC4	12
IFT80	6
C1H3orf80	27
ENSBTAG00000069917	14
ENSBTAG00000052470	6
PPM1L	13
ENSBTAG00000056523	17
GFM1	12
LXN	22
GPR149	6
DHX36	29
ARHGEF26	27
GMPS	30
SLC33A1	18
C1H3orf33	11
VEPH1	6
PTX3	29
CCNL1	14
MSL2	18
IL12A	7
PPP2R3A	6
PLCH1	29
NCK1	24
SLC35G2	4
GRK7	13
RNF7	1
RASA2	12
ZBTB38	11
ENSBTAG00000056497	6
ENSBTAG00000059710	28
ENSBTAG00000052570	27
PXYLP1	5
ARL14	6
MLF1	26
ENSBTAG00000050470	6
ENSBTAG00000046738	21
SPSB4	3
U2SURP	21
RSRC1	5
PAQR9	7
PCOLCE2	12
SHOX2	22
TRPC1	19
MME	5
SCHIP1	22
PLS1	3
ENSBTAG00000038395	28
ENSBTAG00000060978	6
ENSBTAG00000063974	23
ENSBTAG00000047341	16
ATR	18
ENSBTAG00000022275	23
RAP2B	23
GRAMD1C	23
ENSBTAG00000057383	5
ENSBTAG00000059221	5
XRN1	12
ENSBTAG00000060829	2
OTOL1	5
ZDHHC23	24
SPTSSB	6
CCDC191	29
ENSBTAG00000024623	23
ENSBTAG00000055730	18
GK5	30
QTRT2	19
TFDP2	7
DRD3	24
IFT57	28
HHLA2	13
ATP1B3	11
SLC25A36	21
MYH15	6
ENSBTAG00000056713	24
MRAS	15
NME9	1
NECTIN3	28
ARMC8	29
IQCJ	3
TIGIT	7
ENSBTAG00000062628	5
ENSBTAG00000056675	17
CD96	5
ZBED2	6
PLCXD2	13
DBR1	3
GAP43	17
RIPPLY3	14
ENSBTAG00000057342	16
CIP2A	27
STAG1	19
TTC3	21
DZIP3	24
PCCB	4
VPS26C	24
LSAMP	6
EPHB1	17
ENSBTAG00000058319	6
ENSBTAG00000054341	6
ENSBTAG00000062597	6
DZIP1L	23
TRAT1	1
ENSBTAG00000052513	6
PRMT2	15
CLDN18	13
ZBTB20	21
ABHD10	11
PIK3CB	6
TAGLN3	14
ENSBTAG00000067574	20
FBXO25	27
TMPRSS7	8
FAIM	30
TDRP	2
CEP70	28
C1H3orf52	21
ENSBTAG00000046447	2
KCNJ6	13
MORC1	17
DYRK1A	21
MRPS6	14
C3orf85	17
GALNT15	29
ENSBTAG00000058119	6
RUNX1	29
GCSAM	20
IL10RB	11
ENSBTAG00000061876	2
SLC9C1	28
KCNJ15	3
IFNAR2	14
ENSBTAG00000066587	20
DPH3	12
ENSBTAG00000058870	29
IFNAR1	11
CD200	5
GRIK1	5
DPPA2	29
BTLA	5
ESYT3	6
CD47	24
KY	6
BACH1	30
MAP3K7CL	5
CEP63	7
CCT8	30
USP16	22
ENSBTAG00000068263	6
DPPA4	20
ATG3	18
RWDD2B	9
LTN1	2
SLC35A5	7
ANAPC13	14
CPN2	16
CCDC80	3
LRRC15	6
ENSBTAG00000040144	6
ENSBTAG00000057099	6
DIPK2A	11
ENSBTAG00000001235	19
OPA1	11
ENSBTAG00000064298	4
SLC9A9	5
TRIM42	26
OXNAD1	18
ENSBTAG00000038433	23
N6AMT1	12
ENSBTAG00000069743	13
GTPBP8	29
CLSTN2	5
ENSBTAG00000061352	6
ENSBTAG00000060217	6
CHST2	23
ENSBTAG00000053000	6
ENSBTAG00000057618	6
NMNAT3	24
ATP5PO	30
ERG	18
NEPRO	23
ENSBTAG00000064195	23
ITSN1	5
ENSBTAG00000000242	17
COPB2	11
BOC	3
ATP13A4	3
CFAP44	13
ATP13A5	23
SIDT1	28
PLAAT1	9
MRPS22	22
ENSBTAG00000065242	29
ABCC5	6
USF3	14
ENSBTAG00000067212	30
NAA50	30
CRYZL1	28
ENSBTAG00000019007	6
ENSBTAG00000052750	23
ENSBTAG00000067535	27
FGF12	3
ETS2	30
ATP6V1A	11
DAZL	11
DONSON	23
ENSBTAG00000047946	6
SON	11
TP63	6
ENSBTAG00000049208	8
ENSBTAG00000060168	27
RFTN1	19
GART	11
DNAJC28	26
ENSBTAG00000064650	20
PIK3R4	12
TMEM50B	4
ENSBTAG00000050522	16
COL6A5	30
EPCIP	26
IFNGR2	30
IL20RB	13
ENSBTAG00000056266	5
CAPN7	21
RBP1	1
SH3BP5	10
ENSBTAG00000054829	17
PLCL2	7
PHLDB2	19
ENSBTAG00000062667	17
ENSBTAG00000001753	30
PAXBP1	6
SPICE1	19
TBC1D5	6
CYYR1	19
RCAN1	4
KCNE1	17
SETD4	27
SYNJ1	19
ENSBTAG00000069863	25
ENSBTAG00000052342	17
ENSBTAG00000056770	6
MGC127133	3
ENSBTAG00000066642	16
CBR3	2
CFAP298	9
DOP1B	29
EVA1C	11
MORC3	21
CHAF1B	28
METTL6	30
MASP1	2
ENSBTAG00000065960	30
EAF1	26
SMIM11	22
URB1	22
POFUT2	21
MRAP	6
KCNE2	7
MIS18A	30
COLQ	2
ADAMTS5	22
ADAMTS1	17
HES1	23
HUNK	25
TPRG1	13
ADARB1	19
SCAF4	12
ENSBTAG00000018854	22
RTP1	29
ST6GAL1	21
ENSBTAG00000059051	6
TIAM1	19
CLDN14	13
ENSBTAG00000066218	13
ENSBTAG00000006872	20
SIM2	14
ENSBTAG00000059597	6
LPP	13
HLCS	28
ENSBTAG00000069270	6
ADID	6
ENSBTAG00000059981	6
CLDN8	6
HACL1	29
RFC4	30
ENSBTAG00000067223	20
OLIG1	20
EIF4A2	11
ENSBTAG00000062470	25
ENSBTAG00000069329	5
KNG1	27
ENSBTAG00000055355	6
C21orf140	9
BTD	5
ENSBTAG00000060742	16
HRG	6
ANKRD28	5
FETUB	17
ENSBTAG00000061548	13
AHSG	17
DNAJB11	18
ENSBTAG00000059805	16
COL18A1	22
TBCCD1	29
CRYGS	18
CCDC50	30
SLC19A1	30
ENSBTAG00000063911	23
ENSBTAG00000066597	25
TMEM207	6
PCBP3	13
UTS2B	6
CLDN16	6
CLDN1	17
OSTN	3
GMNC	5
CHRD	17
COL6A1	22
COL6A2	30
POLR2H	30
FTCD	17
CLCN2	21
ENSBTAG00000068818	28
SPATC1L	2
FAM131A	27
LSS	23
EIF4G1	2
MCM3AP	12
YBEY	7
ENSBTAG00000065557	23
ENSBTAG00000055591	27
ECE2	28
CAMK2N2	3
PCNT	27
ALG3	10
VWA5B2	27
ABCF3	29
ENSBTAG00000062271	26
AP2M1	11
DIP2A	18
S100B	1
DVL3	10
ENSBTAG00000030592	4
ENSBTAG00000068007	29
ENSBTAG00000060414	6
ENSBTAG00000059070	25
IL1RAP	6
GP5	17
P3H2	18
EIF2B5	14
ENSBTAG00000059712	13
HTR3C	6
DGKG	6
ETV5	22
ENSBTAG00000011305	17
ENSBTAG00000064532	6
COL6A6	8
TRA2B	11
CBR1	11
ENSBTAG00000066311	16
IGF2BP2	12
ENSBTAG00000062190	6
SENP2	12
LIPH	8
TMEM41A	9
MAP3K13	28
ENSBTAG00000056143	29
EHHADH	24
C1H3orf70	18
VPS8	18
BCL6	4
MAGEF1	1
EPHB3	24
SST	17
RTP4	1
ENSBTAG00000033308	23
ENSBTAG00000008343	20
ABCC5.1	5
MB21D2	29
PSMD2	30
ECE2.1	17
ENSBTAG00000052825	6
DNAJC19	15
FXR1	2
KLHL24	19
KLHL6	26
PARL	14
MAP6D1	23
YEATS2	21
ENSBTAG00000014449	14
CCDC39	28
TTC14	23
ENSBTAG00000062777	6
ENSBTAG00000048417	8
PEX5L	5
USP13	29
NDUFB5	11
MRPL47	22
ACTL6A	21
MCF2L2	27
ENSBTAG00000032217	16
B3GNT5	3
ENSBTAG00000062078	16
MCCC1	19
DCUN1D1	2
ATP11B	12
ENSBTAG00000059887	6
TBL1XR1	21
ENSBTAG00000058321	6
GNB4	11
MFN1	18
ENSBTAG00000063610	13
ZNF639	12
KCNMB3	5
PIK3CA	21
ZMAT3	13
KCNMB2	28
CPOX	14
NAALADL2	6
CRYBG3	18
ENSBTAG00000054712	6
ARL6	18
GTPBP6	11
RIOX2	16
NLGN1	6
ENSBTAG00000012401	4
ZPLD1	20
SOX2	14
ENSBTAG00000057291	6
ENSBTAG00000052803	22
TOMM70	27
LNP1	9
TFG	15
ABI3BP	5
ENSBTAG00000066904	17
IMPG2	19
SENP7	24
TRMT10C	16
ENSBTAG00000058887	5
PCNP	8
ZBTB11	21
RPL24	22
CEP97	13
NXPE3	30
ENSBTAG00000048517	6
NFKBIZ	22
GABRR3	17
NIT2	23
ENSBTAG00000056548	6
ENSBTAG00000023666	23
ENSBTAG00000066168	6
ST3GAL6	11
DCBLD2	24
ENSBTAG00000055870	6
ENSBTAG00000013321	7
ENSBTAG00000065256	6
ENSBTAG00000060897	6
ENSBTAG00000060657	17
COL8A1	6
CMSS1	16
FILIP1L	13
TMEM30C	9
TBC1D23	18
ENSBTAG00000061815	6
TMEM45A	28
ADGRG7	22
ALCAM	5
CBLB	18
BBX	19
CLDND1	18
GPR15	13
ENSBTAG00000053387	24
ENSBTAG00000059922	29
OR5K22	6
OR5H13	10
CCDC54	26
ENSBTAG00000018731	18
ENSBTAG00000055542	6
ENSBTAG00000069455	3
NCAM2	2
TMPRSS15	30
CHODL	13
C1H21orf91	7
BTG3	4
CXADR	30
ENSBTAG00000063058	6
APP	21
GABPA	14
ATP5PF	15
JAM2	14
MRPL39	15
ENSBTAG00000061632	6
ENSBTAG00000038900	20
TXLNA	14
KPNA6	13
TMEM39B	14
KHDRBS1	24
ASMT	6
SATB1	22
KCNH8	13
ENSBTAG00000066606	6
ENSBTAG00000053945	29
EFHB	28
ENSBTAG00000062644	15
PP2D1	28
KAT2B	21
SGO1	22
ZNF596	22
PRDM9	3
ENSBTAG00000040393	20
ZSCAN23	6
ENSBTAG00000064388	6
RAB5A	15
ENSBTAG00000051758	8
TMEM212	8
PLD1	26
ENSBTAG00000067347	21
SLC2A2	23
EIF5A2	10
GOLIM4	28
RPL22L1	22
LRRC77	9
SERPINI1	30
PDCD10	30
BCHE	29
WDR49	3
SLC7A14	2
SERPINI2	5
CLDN11	1
ZBBX	7
SKIL	11
ENSBTAG00000063848	9
PRKCI	15
PHC3	21
GPR160	28
ENSBTAG00000067365	27
SEC62	19
SPATA16	9
ENSBTAG00000057633	6
ECT2	19
SAMD7	17
LRRC31	25
LRRIQ4	3
LRRC34	28
MYNN	19
ACTRT3	9
MECOM	13
NCEH1	18
TNFSF10	24
ENSBTAG00000057675	6
FNDC3B	6
SI	16
ENSBTAG00000066855	25
ENSBTAG00000056458	6
ENSBTAG00000055740	6
ENSBTAG00000061829	4
SLITRK3	20
ENSBTAG00000018312	23
TNIK	18
CDV3	10
ICOSLG	17
DNMT3L	17
AIRE	14
PFKL	14
CFAP410	14
TRPM2	10
LRRC3	23
ENSBTAG00000059363	10
RYK	11
ENSBTAG00000018768	11
ENSBTAG00000059326	9
ENSBTAG00000023106	11
GET1	24
SH3BGR	5
LCA5L	9
CBS	22
U2AF1	30
CRYAA	17
ZBTB21	21
TMEM108	28
ENSBTAG00000068949	6
SLCO2A1	3
UMODL1	3
UBE2G2	26
SUMO3	30
PTTG1IP	4
BACE2	23
STXBP5L	6
ABCG1	23
ENSBTAG00000061387	5
POLQ	6
TFF3	6
TFF2	17
TFF1	17
ENSBTAG00000065492	14
UBASH3A	3
FBXO40	20
HCLS1	25
RAB6B	22
ENSBTAG00000057312	10
HSF2BP	29
GOLGB1	18
RRP1B	28
PDXK	10
BFSP2	17
IQCB1	22
SIK1	17
RSPH1	9
EAF2	11
SLC37A1	27
SLC15A2	5
ENSBTAG00000000524	30
RRP1	11
NPHP3	25
BRWD1	21
ILDR1	30
ENSBTAG00000069459	29
B3GALT5	6
CD86	7
IGSF5	27
CASR	29
PDE9A	3
CSTA	20
MIX23	22
FAM3B	21
FAM162A	30
WDR5B	16
MX2	28
KPNA1	12
ENSBTAG00000069934	29
MX1	17
PARP9	23
TMPRSS2	6
DTX3L	30
ITGB2	30
PARP14	14
HSPBAP1	29
SLC49A4	29
SEMA5B	17
ENSBTAG00000067665	5
ENSBTAG00000053238	13
AGPAT3	7
SRPRB	11
ENSBTAG00000060164	18
UMPS	24
TF	15
ITGB5	28
MUC13	27
INHCA	17
HEG1	27
SLC12A8	18
MRPL3	4
NUDT16	1
ZNF148	11
NEK11	5
ENSBTAG00000059050	18
PDIA5	4
ASTE1	6
MUC4	28
ATP2C1	10
FYTTD1	30
WDR4	14
SEC22A	16
NDUFV3	27
ADCY5	18
RIPK4	6
HACD2	22
PCP4	17
RUBCN	19
PRDM15	25
TRAPPC10	12
SLX9	22
SNX4	11
C2CD2	18
ENSBTAG00000068626	29
IGSF11	13
DSCAM	5
TEX55	7
UPK1B	18
PKNOX1	9
B4GALT4	15
TOPBP1	24
ARHGAP31	11
TMEM39A	22
UBA5	15
POGLUT1	17
TIMMDC1	30
CD80	17
ACAD11	13
ENSBTAG00000057574	6
ADPRH	13
ACKR4	6
DNAJC13	24
MYLK	14
ENSBTAG00000063045	13
ACP3	6
CCDC14	19
CPNE4	5
ENSBTAG00000065313	6
ENSBTAG00000006947	7
CFAP91	29
PWP2	11
NR1I2	13
GSK3B	29
ENSBTAG00000007106	15
ENSBTAG00000066342	6
AMOTL2	22
GPR156	3
LRRC58	22
ENSBTAG00000049951	20
FSTL1	22
ENSBTAG00000049044	3
ENSBTAG00000067691	14
ENSBTAG00000015892	15
POPDC2	3
HGD	6
RABL3	9
GTF2E1	29
COX17	11
ENSBTAG00000018189	23
TNK2	23
PSMG1	16
ZDHHC19	13
ENSBTAG00000061474	29
SLC51A	6
PCYT1A	7
ENSBTAG00000032684	28
TM4SF19	9
UBXN7	24
OSBPL11	13
BDH1	13
RNF168	12
SMCO1	5
WDR53	16
FBXO45	23
APOD	29
NRROS	11
ENSBTAG00000006724	7
FAM43A	27
ACAP2	19
LSG1	21
TMEM44	14
ATP13A3	19
XXYLT1	29
CEP19	22
PIGX	23
PAK2	11
SENP5	21
NCBP2	11
ENSBTAG00000056494	16
PIGZ	29
MELTF	17
DLG1	19
RPL35A	30
IQCG	28
LRCH3	11
ENSBTAG00000055789	6
ENSBTAG00000048225	20
ENSBTAG00000003383	6
ENSBTAG00000038111	23
NCBP2AS2	1
KALRN	5
TFRC	21
LMLN	5
MCF2	20
ENSBTAG00000057464	21
GPR101	20
MGC148328	8
ENSBTAG00000066283	26
ENSBTAG00000061913	17
ENSBTAG00000063415	6
ATP11C	19
FGF13	14
ENSBTAG00000047819	20
SLITRK4	23
ENSBTAG00000045773	26
ENSBTAG00000016940	29
ARSH	6
ARSL	14
ARSD	3
GYG2	1
XG	2
CD99	15
ENSBTAG00000058028	6
ZBED1	22
DHRSX	17
ENSBTAG00000066417	25
ENSBTAG00000027841	24
ENSBTAG00000052075	6
MGC151921	6
ENSBTAG00000016820	10
ENSBTAG00000053270	6
ENSBTAG00000049442	6
ENSBTAG00000056485	29
ENSBTAG00000025952	23
PRKX	10
MXRA5	24
CLCN4	14
WWC3	18
ENSBTAG00000009932	18
ENSBTAG00000002158	18
SHROOM2	26
GPR143	14
TBL1X	11
ENSBTAG00000058891	18
ANOS1	24
ENSBTAG00000060417	6
PNPLA4	14
STS	14
PUDP	21
CLDN34	16
TAF7L	4
CENPI	22
ENSBTAG00000020522	10
ENSBTAG00000027978	14
BEX5	1
ZMAT1	3
ENSBTAG00000005319	21
FAM133A	22
ARMCX2	14
ENSBTAG00000046608	11
GPRASP2	22
ARMCX3	4
ARMCX6	11
ARMCX1	4
ENSBTAG00000038204	18
ARMCX4	23
HNRNPH2	15
GLA	11
ENSBTAG00000019253	11
BTK	29
TIMM8A	4
ENSBTAG00000064018	16
ENSBTAG00000064232	6
TSPAN6	10
SRPX2	3
PCDH19	14
ENSBTAG00000022502	1
ENSBTAG00000032875	1
ENSBTAG00000016019	28
DIAPH2	21
ENSBTAG00000032923	6
ENSBTAG00000062509	22
ENSBTAG00000064968	22
ENSBTAG00000061539	6
ENSBTAG00000063875	23
ENSBTAG00000065887	6
ENSBTAG00000058670	17
SMARCA1	15
OCRL	11
XPNPEP2	23
SASH3	29
ZDHHC9	11
ENSBTAG00000065431	9
UTP14A	17
BCORL1	30
ELF4	23
AIFM1	4
ENSBTAG00000016688	1
HTR2C	17
ENSBTAG00000057157	13
ENSBTAG00000068230	23
RAB33A	30
ENSBTAG00000046327	6
ZNF280C	22
IL13RA2	28
ENSBTAG00000060895	18
ENSBTAG00000055719	19
ENSBTAG00000013077	10
SLC25A14	30
APOOL	4
ENSBTAG00000051880	24
RBMX2	30
ARHGAP36	1
ENSBTAG00000069944	29
RPS6KA6	27
ENOX2	23
ENSBTAG00000062718	16
ENSBTAG00000060946	20
ENSBTAG00000057987	6
CYLC1	26
MAGEB3	17
AMOT	23
ARHGEF6	14
ENSBTAG00000059320	21
EIF2S3	11
ENSBTAG00000027867	19
IL1RAPL1	24
ENSBTAG00000055912	6
ENSBTAG00000011750	29
IGSF1	20
MSN	14
PLS3	1
MBTPS2	21
SMPX	24
GK	22
LAS1L	15
CCDC160	29
HDX	6
ENSBTAG00000059823	29
ENSBTAG00000055890	24
ZC3H12B	29
ENSBTAG00000061393	1
PHF6	19
CHM	11
CNKSR2	24
ZC4H2	8
HPRT1	1
ACSL4	14
ASB12	2
NBDY	1
DACH2	18
RRAGB	17
ENSBTAG00000069767	1
RBM41	23
PLAC1	1
ENSBTAG00000067755	3
ENSBTAG00000061391	6
PGRMC1	14
ENSBTAG00000055822	6
TASL	25
NR0B1	4
AKAP17B	12
PABIR2	4
ENSBTAG00000054140	13
ENSBTAG00000047757	6
SPIN2	8
POF1B	6
ENSBTAG00000069819	6
KLHL15	23
SLC25A5	30
NUP62CL	23
EDA2R	6
ENSBTAG00000047411	6
CASK	30
SMS	11
DNAAF6	29
STEEP1	14
SHROOM4	21
ZNF711	30
FRMPD3	6
UBE2A	3
ENSBTAG00000012835	30
PRPS1	23
ENSBTAG00000059973	13
ENSBTAG00000054034	11
ENSBTAG00000056798	6
ENSBTAG00000066366	23
ENSBTAG00000048206	20
CXHXorf58	3
STK26	22
HMGN5	1
NKRF	27
ENSBTAG00000069224	6
BMP15	6
TSC22D3	11
ENSBTAG00000058561	6
ENSBTAG00000067052	6
APOO	30
SEPTIN6	14
ENSBTAG00000054383	4
EZHIP	23
ENSBTAG00000005252	1
ENSBTAG00000052977	16
MID2	23
GSPT2	15
ENSBTAG00000050199	5
GPR34	11
DGKK	30
ENSBTAG00000052068	6
AMER1	30
PPP4R3C	19
ENSBTAG00000049833	22
AR	11
ENSBTAG00000059536	2
TMEM164	17
UPF3B	14
USP27X	4
SAT1	30
MOSPD1	1
LRCH2	24
AMMECR1	3
FRMD7	20
ARHGEF9	3
ACOT9	11
GPR173	14
SH2D1A	3
RTL9	17
MAGED1	22
RAP2C	1
ENSBTAG00000045715	7
ENSBTAG00000048086	22
MBNL3	4
ARL13A	12
TENM1	21
CLCN5	21
POLA1	24
ENSBTAG00000056216	1
ENSBTAG00000039890	1
TSPYL2	11
ENSBTAG00000068411	23
JADE3	23
ENSBTAG00000006034	30
NDUFA1	4
AKAP14	26
CSTF2	18
NKAP	30
ENSBTAG00000047954	22
AKAP4	2
ENSBTAG00000055413	24
ENSBTAG00000046796	6
ENSBTAG00000061049	6
ENSBTAG00000069797	30
ENSBTAG00000004151	9
ENSBTAG00000057162	17
ENSBTAG00000031523	23
CCNB3	11
ENSBTAG00000006252	23
ENSBTAG00000007493	23
NDUFB11	15
ENSBTAG00000067166	14
ENSBTAG00000068353	22
ENSBTAG00000066562	11
ZNF674	24
SYTL4	19
ZBTB33	11
RBM10	16
TMEM255A	11
CETN2	4
NSDHL	23
ENSBTAG00000060881	29
NDP	14
BEX3	11
FLNA	23
MAOB	14
ENSBTAG00000047939	11
TCEAL9	11
ENSBTAG00000057945	29
DLG3	11
MAOA	27
ENSBTAG00000036028	1
CHST7	30
ENSBTAG00000064848	4
LAMP2	11
HS6ST2	12
ENSBTAG00000051378	26
SLC9A7	6
TCEAL8	23
KLF8	24
USP26	30
EMD	15
ENSBTAG00000014223	23
ENSBTAG00000032450	8
VSIG1	1
GPC4	23
ENSBTAG00000007454	30
RGN	15
ENSBTAG00000069885	6
UBQLN2	1
PSMD10	22
GPC3	12
DNASE1L1	8
IQSEC2	17
ATP7A	18
ENSBTAG00000052701	16
ENSBTAG00000038387	3
ENSBTAG00000059843	23
CUL4B	11
TMEM185A	30
TAB3	23
ENSBTAG00000030507	10
ATG4A	11
ENSBTAG00000061280	6
ENSBTAG00000045616	13
HEPH	8
TAFAZZIN	23
ENSBTAG00000065510	6
UBA1	30
PHEX	14
MCTS1	22
FMR1	14
ENSBTAG00000060526	12
RS1	26
KLHL4	24
MAGEB18	22
ENSBTAG00000052814	2
PRDX4	14
GRPR	24
MAP7D3	22
C1GALT1C1	22
DIPK2B	6
AP1S2	11
ENSBTAG00000066110	6
ENSBTAG00000046635	26
ENSBTAG00000061733	22
MAGED2	15
ENSBTAG00000061129	11
ENSBTAG00000006384	23
SLC6A14	5
ARX	1
PFKFB1	6
PCYT1B	9
COL4A6	17
ENSBTAG00000054942	10
ZRSR2	22
AGTR2	10
GDPD2	6
CT83	26
ENSBTAG00000060962	17
ENSBTAG00000062098	30
ENSBTAG00000054899	23
APEX2	23
ENSBTAG00000056547	27
ENSBTAG00000038497	22
KIF4A	24
PDK3	15
ALAS2	6
ENSBTAG00000049471	30
ENSBTAG00000066949	16
ENSBTAG00000022399	23
PDZD11	15
CA5B	1
ENSBTAG00000026011	16
ENSBTAG00000007730	22
ENSBTAG00000066931	24
ENSBTAG00000048126	7
ENSBTAG00000047768	1
FMR1NB	22
ENSBTAG00000065680	6
ENSBTAG00000048173	17
GRIA3	14
CDK16	17
MAGT1	15
ENSBTAG00000049298	28
ENSBTAG00000061259	23
ENSBTAG00000060345	27
ENSBTAG00000065331	14
CLTRN	28
FUNDC1	1
ENSBTAG00000065416	10
ENSBTAG00000069580	5
ENSBTAG00000008388	12
ENSBTAG00000056116	27
MAGEH1	17
ACE2	18
KDM6A	21
ENSBTAG00000013625	28
ENSBTAG00000054409	6
ENSBTAG00000032896	22
ENSBTAG00000069295	30
ENSBTAG00000065616	14
ENSBTAG00000052700	15
ENSBTAG00000006383	15
USP11	22
ARR3	6
ENSBTAG00000055100	11
BMX	25
COL4A5	24
ENSBTAG00000059522	29
SPRY3	20
XIAP	18
TMLHE	1
CDKL5	5
RP2	4
ENSBTAG00000061098	6
ENSBTAG00000059527	29
PBDC1	22
ENSBTAG00000053114	13
ENSBTAG00000065729	5
KDM5C	22
ENSBTAG00000064429	8
STAG2	11
SCML2	24
AFF2	30
UPRT	3
GEMIN8	14
ENSBTAG00000064857	30
ATP6AP1	11
MSL3	14
ZNF41	15
ABCB7	12
IRS4	17
ZNF157	23
GDI1	11
PAGE4	17
PWWP3B	4
KLHL13	22
SYP	6
ENSBTAG00000062559	1
ENSBTAG00000068879	12
ENSBTAG00000046794	16
RADX	11
GPM6B	21
ENSBTAG00000015858	11
ZNF185	13
WDR44	21
FGD1	14
RNF128	30
OFD1	12
ENSBTAG00000058902	1
ENSBTAG00000056598	30
GNL3L	30
ENSBTAG00000056736	16
DOCK11	11
TCEAL1	30
NEXMIF	21
ENSBTAG00000067988	24
TBC1D8B	22
ENSBTAG00000065624	6
CLIC2	6
RLIM	11
FAM50A	11
ENSBTAG00000056169	30
SLC16A2	16
ENSBTAG00000048077	20
ENSBTAG00000051000	16
PLXNA3	14
ENSBTAG00000058364	23
EFHC2	12
NXT2	4
ENSBTAG00000052987	8
MAMLD1	30
ITGB1BP2	6
ENSBTAG00000032696	9
GUCY2F	3
NONO	4
ENSBTAG00000010922	9
LAGE3	4
RAB9A	22
CCDC22	30
ENSBTAG00000045736	26
MORF4L2	22
ENSBTAG00000046004	4
SPIN4	6
SLC10A3	11
GLRA4	6
ENSBTAG00000067493	16
ZMYM3	22
PPP1R2C	7
DUSP21	1
FAM3A	22
FOXR2	20
CLDN2	20
ENSBTAG00000052660	23
MORC4	15
FOXP3	24
ENSBTAG00000017945	22
G6PD	4
PAK3	15
ENSBTAG00000067367	14
IKBKG	11
EGFL6	23
GJB1	20
PPP1R3F	12
MTMR8	6
ENSBTAG00000021684	14
ENSBTAG00000053848	17
WAS	23
PLP1	8
ENSBTAG00000055292	25
ENSBTAG00000053537	13
EDA	14
ENSBTAG00000047699	23
ENSBTAG00000048914	22
MAP3K15	6
ENSBTAG00000060226	23
CAPN6	17
RAB39B	8
IL13RA1	23
SUV39H1	15
ENSBTAG00000058827	6
PDHA1	15
CHRDL1	18
NALF2	29
VBP1	11
NLGN3	24
ZCCHC12	1
LONRF3	24
IL2RG	29
RAB9B	1
GATA1	10
ENSBTAG00000056322	23
DCX	13
HDAC6	2
ENSBTAG00000040406	14
SOWAHD	1
ENSBTAG00000052586	11
CYBB	23
ENSBTAG00000067904	24
CXHXorf65	2
BRCC3	22
ENSBTAG00000059945	11
ENSBTAG00000051616	25
ATRX	30
MTM1	1
ENSBTAG00000004586	21
ENSBTAG00000062266	21
ENSBTAG00000038660	29
ENSBTAG00000068889	14
ENSBTAG00000037550	30
RPS6KA3	11
TRPC5	29
ENSBTAG00000067409	13
FOXO4	20
LANCL3	4
ENSBTAG00000055722	24
EIF1AX	14
SLC25A43	17
ENSBTAG00000052155	1
ENSBTAG00000046589	9
PJA1	4
PRRG1	15
SERPINA7	8
ENSBTAG00000005749	22
SNX12	22
MAP7D2	4
ESX1	23
SLC25A53	20
ERAS	12
ENSBTAG00000066374	19
ENSBTAG00000039794	22
FAM199X	4
ENSBTAG00000038488	4
IL1RAPL2	19
TLR8	12
ENSBTAG00000009457	23
SLC7A3	23
IDS	22
NRK	6
TEX11	22
ENSBTAG00000017978	9
ENSBTAG00000053534	6
ENSBTAG00000052071	30
KCNE5	17
MTCP1	23
TRPC5OS	30
TLR7	24
PCSK1N	17
GPR174	11
ENSBTAG00000014287	26
FUNDC2	10
ENSBTAG00000053380	23
ENSBTAG00000067831	13
SLC38A5	6
F8	24
TMEM47	30
PRPS2	1
P2RY10	23
ENSBTAG00000040357	28
FTSJ1	30
MID1IP1	15
TSPAN7	23
CYSLTR1	6
ENSBTAG00000045867	12
SMC1A	11
ENSBTAG00000033167	1
CHIC1	17
MPP1	30
ENSBTAG00000015251	8
BCLAF3	18
ENSBTAG00000060163	16
DKC1	22
ENSBTAG00000026025	13
VEGFD	15
GAB3	17
SYTL5	23
ENSBTAG00000065551	4
ENSBTAG00000065204	22
VAMP7	11
ENSBTAG00000064219	3
OGT	24
ENSBTAG00000064559	2
ENSBTAG00000066217	11
ENSBTAG00000061175	29
RIBC1	9
MTMR1	3
PIGA	24
DYNLT3	2
ASB9	4
DDX3X	22
HSD17B10	15
ENSBTAG00000018292	25
CD99L2	12
HUWE1	21
ENSBTAG00000065817	16
FANCB	10
ENSBTAG00000006878	27
GLRA2	25
ENSBTAG00000023820	9
ENSBTAG00000068577	11
ENSBTAG00000060081	1
ENSBTAG00000061662	6
ENSBTAG00000061528	1
ENSBTAG00000069220	9
ADGRG2	11
ENSBTAG00000050830	23
PHKA1	17
ENSBTAG00000036343	9
ENSBTAG00000005150	14
HAUS7	22
HDAC8	5
ENSBTAG00000069894	17
BGN	22
ATP2B3	17
USP9X	23
CITED1	1
ENSBTAG00000049862	6
BRWD3	18
DMD	21
FRMPD4	6
ENSBTAG00000068466	10
TENT5D	18
RPS4X	30
CXCR3	8
EFNB1	22
PIN4	27
ERCC6L	11
SH3KBP1	30
RTL5	15
NHSL2	18
TAF9B	30
PGK1	4
REPS2	12
PHF8	24
RBBP7	11
MAGEE2	6
OTUD6A	25
ENSBTAG00000045678	20
ENSBTAG00000058922	20
ENSBTAG00000065025	6
TXLNG	14
SYAP1	9
CTPS2	14
ENSBTAG00000007797	26
TIMP1	22
MED12	30
ENSBTAG00000056872	6
FAM120C	24
PHKA2	10
SYN1	17
PPEF1	5
ENSBTAG00000058594	4
MID1	3
STARD8	17
YIPF6	28
RAI2	3
SCML1	18
NHS	24
PORCN	23
ENSBTAG00000069959	6
ENSBTAG00000065453	23
EBP	15
TBC1D25	14
RBM3	4
WDR13	1
ENSBTAG00000063887	11
ZNF81	30
ASB11	4
ENSBTAG00000047194	20
ZNF182	11
ENSBTAG00000049844	10
ENSBTAG00000046069	28
ENSBTAG00000054604	27
ARHGAP4	17
ENSBTAG00000053663	13
ENSBTAG00000066581	23
ENSBTAG00000038595	11
ENSBTAG00000048817	12
ENSBTAG00000050800	6
TIMM17B	4
PQBP1	15
BCOR	22
NAA10	15
PIM2	15
RENBP	1
MED14	30
OTUD5	22
HCFC1	22
KCND1	23
CFP	8
TMEM187	30
CXHXorf38	11
ELK1	23
ENSBTAG00000017801	22
ENSBTAG00000064828	29
UXT	14
ENSBTAG00000001911	23
TFE3	11
CCDC120	11
ENSBTAG00000033445	9
PRAF2	17
VMA21	15
ENSBTAG00000054004	6
IRAK1	4
ENSBTAG00000069468	9
WDR45	15
ENSBTAG00000056347	17
ENSBTAG00000062652	30
ENSBTAG00000063005	2
ENSBTAG00000012533	2
ENSBTAG00000069079	22
MECP2	23
MPC1L	9
ENSBTAG00000054065	5
TEX28	6
TKTL1	22
OPHN1	21
PRRG3	15
FATE1	1
CNGA2	20
XK	23
GABRQ	8
ENSBTAG00000051077	11
MAGEA10	1
GPKOW	30
GABRA3	24
MAGIX	17
L1CAM	17
PLP2	14
PRICKLE3	1
DUSP9	17
GRIPAP1	22
ENSBTAG00000057007	23
PNCK	17
SLC6A8	1
CCNQ	17
ENSBTAG00000059655	6
KANTR	20
ENSBTAG00000055565	30
PABPC5	15
ENSBTAG00000033749	12
ENSBTAG00000051063	16
ENSBTAG00000061257	27
BCAP31	30
ABCD1	4
PLXNB3	17
SRPK3	17
IDH3G	15
SSR4	4
PDZD4	3
ENSBTAG00000069424	1
ENSBTAG00000020185	1
ENSBTAG00000051994	2
ARAF	23
WNK3	30
SLC35A2	1
ENSBTAG00000048623	11
CMC4	9
ENSBTAG00000056381	6
EN1	17
MARCO	17
NCKAP5	6
LYPD1	14
GPR39	29
SLC35F5	10
ACTR3	23
C1QL2	17
STEAP3	6
C2H2orf76	4
DBI	1
TMEM37	17
SCTR	23
TMEM177	14
DARS1	22
MCM6	24
LCT	6
UBXN4	16
R3HDM1	22
ZRANB3	18
ENSBTAG00000065320	6
ENSBTAG00000055970	13
RAB3GAP1	18
MAP3K19	6
CCNT2	12
ACMSD	20
DPP10	6
TMEM163	5
MGAT5	6
INSIG2	11
DDX18	22
ENSBTAG00000016785	25
ENSBTAG00000062020	17
CCDC93	22
CFAP221	13
C2orf66	6
COL3A1	3
ENSBTAG00000066754	6
PGAP1	18
ENSBTAG00000017214	2
OCA2	18
MARS2	24
BOLL	29
HERC2	18
PLCL1	13
ENSBTAG00000067903	6
ENSBTAG00000062557	25
NIPA1	23
ENSBTAG00000065289	25
NIPA1.1	3
SGO2	21
NIPA2	11
AOX1	22
CYFIP1	22
ENSBTAG00000070122	12
IMP4	15
TUBGCP5	22
CCDC115	15
PTPN18	3
NAB1	11
NEMP2	17
MFSD6	29
INPP1	27
HIBCH	1
ENSBTAG00000066256	27
AOX4	17
C2H2orf88	7
AOX2	6
BZW1	11
CLK1	19
ARHGEF4	12
FAM168B	11
PPIL3	11
NIF3L1	14
SATB2	29
ORC2	22
HYCC2	29
NDUFB3	15
KCTD18	30
CFLAR	23
CASP8	27
ASNSD1	11
ENSBTAG00000062554	8
ENSBTAG00000068139	10
MAP3K2	12
FLACC1	5
ERCC3	30
ENSBTAG00000057331	24
TRAK2	21
CYP27C1	14
STRADB	14
BIN1	17
C2CD6	9
TMEM237	18
ANKRD44	6
AHDC1	23
WASF2	10
ENSBTAG00000058339	6
PMS1	19
GPR3	8
SF3B1	11
RUNX3	14
CD164L2	2
COQ10B	27
MAP3K6	12
OSGEPL1	23
MPP4	27
SYTL1	23
ENSBTAG00000062128	16
ANKAR	9
ENSBTAG00000031595	16
TMEM222	15
PLEKHB2	21
C2H2orf69	24
WDTC1	2
TYW5	3
MAIP1	22
SLC9A1	23
TENT5B	9
ALS2	22
TRNP1	17
TFPI	27
KDF1	4
GULP1	9
NUDC	15
NR0B2	1
PTPRU	9
SLC40A1	11
WDR75	11
MECR	7
CALCRL	29
ENSBTAG00000049565	6
SRSF4	21
COL5A2	3
FGR	17
CDK15	27
GPATCH3	3
GPN2	11
HSPD1	11
CLIC4	7
SFN	20
ENSBTAG00000060094	29
ZDHHC18	22
ENSBTAG00000065936	6
ENSBTAG00000064176	6
SDC3	30
ZSWIM2	28
HSPE1	22
FAM171B	12
PIGV	19
ITGAV	19
MOB4	11
SRRM1	21
ENSBTAG00000061439	6
ENSBTAG00000069561	6
FZD7	23
KIAA2012	6
ENSBTAG00000069747	3
NCMAP	6
NOP58	30
ZC3H15	15
RCAN3	23
HS6ST1	24
SPATS2L	22
UGGT1	29
NIPAL3	2
STPG1	28
SAP130	29
SLC39A10	19
DNAH7	5
GRHL3	3
STK17B	28
HECW2	25
CCDC150	28
TMEM200B	17
EPB41	6
GTF3C3	22
BMPR2	24
FAM117B	11
ICA1L	13
WDR12	23
ARID1A	24
OPRD1	14
CARF	12
LAPTM5	23
RPS6KA1	23
ENSBTAG00000057215	7
ENSBTAG00000019994	4
ENSBTAG00000068780	5
AMMECR1L	22
NBEAL1	24
POLR2D	4
ENSBTAG00000056502	11
WDR33	12
DHDDS	9
SFT2D3	26
LIMS2	26
ENSBTAG00000069300	30
YTHDF2	12
GMEB1	12
GPR17	9
MATN1	2
MYO7B	17
IFNLR1	6
ENSBTAG00000062543	10
IL22RA1	23
IWS1	19
MYOM3	23
CYP20A1	11
ZNF683	7
PROC	17
ABI2	12
CRYBG2	27
ENSBTAG00000061499	6
ENSBTAG00000062532	4
CD52	23
RAPH1	3
UBXN11	10
ENSBTAG00000018275	24
SH3BGRL3	1
CEP85	12
ENSBTAG00000068855	16
CTLA4	9
ENSBTAG00000061140	5
ENSBTAG00000063206	16
H3C13	8
ENSBTAG00000066812	6
TAF12	14
ORMDL1	18
RAB42	7
ENSBTAG00000052614	24
ENSBTAG00000048228	4
TRNAU1AP	4
CATSPER4	5
RFTN2	13
CD28	7
CNKSR1	27
FAM110D	8
ZNF593	17
C1orf232	3
PDIK1L	7
RCC1	10
PHACTR4	12
ENSBTAG00000065380	5
MED18	14
SESN2	30
ATP5IF1	1
DNAJC8	22
TRIM63	22
ENSBTAG00000068817	10
SLC30A2	20
EXTL1	20
PAFAH2	6
SRSF10	17
PNRC2	4
CNR2	29
FUCA1	9
EYA3	18
HMGCL	15
GALE	14
LYPLA2	12
PITHD1	23
ELOA	30
RPL11	15
XKR8	1
SMPDL3B	13
RPA2	11
THEMIS2	23
ID3	17
E2F2	23
ASAP3	14
TCEA3	21
ZNF436	18
STMN1	4
PAQR7	10
MTFR1L	23
HNRNPR	11
HTR1D	6
ENSBTAG00000060679	6
LUZP1	6
KDM1A	12
TEX46	2
LACTBL1	14
EPHB2	6
SELENON	17
ENSBTAG00000062834	6
C1QB	10
C1QA	23
ENSBTAG00000018549	5
EPHA8	17
ENSBTAG00000066954	6
VWC2L	29
ZBTB40	18
ENSBTAG00000058274	6
IKZF2	19
PPP1R8	22
CCDC195	17
ALPI	7
STX12	9
MAN1C1	23
DIS3L2	5
WNT4	2
CDC42	30
DYTN	6
ENSBTAG00000016748	26
MDH1B	29
ECEL1	17
FASTKD2	19
SPOCD1	30
CPO	27
KLF7	3
ADGRB2	9
ICOS	5
ENSBTAG00000040367	17
ENSBTAG00000067722	6
DOCK10	6
ENSBTAG00000058068	6
PARD3B	5
MFF	2
ENSBTAG00000053976	6
NRP2	2
INO80D	23
ENSBTAG00000068181	6
FAM76A	26
EEF1B2	30
NDUFS1	22
ENSBTAG00000058882	8
SYF2	18
CMKLR2	17
TM4SF20	29
LDLRAP1	27
COL16A1	29
MACO1	21
ENSBTAG00000067663	11
ADAM23	6
TMEM50A	23
CREB1	28
PEF1	23
IFI6	14
ENSBTAG00000040602	4
HCRTR1	17
CELA3B	26
[truncated: 18,626 more rows]

## Sheet: SSC-Diff-SPG_func
ID	Description	GeneRatio	BgRatio	pvalue	p.adjust	qvalue	geneID	Count
bta04820	Cytoskeleton in muscle cells	6/40	232/9584	0.000363308	0.000363308	0.0439793	767614/281339/615428/408020/100296004/112442206	6
bta04330	Notch signaling pathway	3/40	61/9584	0.00205003	0.00205003	0.10773	538619/282010/783681	3
bta04014	Ras signaling pathway	5/40	247/9584	0.00343889	0.00343889	0.10773	100125276/281148/327671/408017/540313	5
bta05210	Colorectal cancer	3/40	92/9584	0.0065431	0.0065431	0.10773	327671/282089/782690	3
bta04520	Adherens junction	3/40	93/9584	0.00674183	0.00674183	0.10773	327671/408017/782690	3
bta04610	Complement and coagulation cascades	3/40	93/9584	0.00674183	0.00674183	0.10773	282521/510522/280686	3
bta04062	Chemokine signaling pathway	4/40	191/9584	0.00797874	0.00797874	0.10773	100125276/327671/613811/515718	4
bta05410	Hypertrophic cardiomyopathy	3/40	103/9584	0.00892831	0.00892831	0.10773	767614/282089/100296004	3
bta05323	Rheumatoid arthritis	3/40	104/9584	0.0091672	0.0091672	0.10773	613811/513684/282089	3
bta04814	Motor proteins	4/40	205/9584	0.0101774	0.0101774	0.10773	281339/615428/408020/100296004	4
bta04350	TGF-beta signaling pathway	3/40	109/9584	0.0104179	0.0104179	0.10773	540806/511279/282089	3
bta05414	Dilated cardiomyopathy	3/40	110/9584	0.0106794	0.0106794	0.10773	767614/282089/100296004	3
bta05145	Toxoplasmosis	3/40	117/9584	0.0126166	0.0126166	0.111617	518795/514889/282089	3
bta04670	Leukocyte transendothelial migration	3/40	118/9584	0.0129088	0.0129088	0.111617	327671/613811/515718	3
bta04081	Hormone signaling	4/40	229/9584	0.0148005	0.0148005	0.115058	540806/100125276/497205/408017	4
bta05165	Human papillomavirus infection	5/40	354/9584	0.0152076	0.0152076	0.115058	538619/789216/783681/513684/782690	5
bta04930	Type II diabetes mellitus	2/40	47/9584	0.0163101	0.0163101	0.11614	518795/408017	2
bta04910	Insulin signaling pathway	3/40	141/9584	0.0207108	0.0207108	0.130825	518795/408017/615679	3
bta04371	Apelin signaling pathway	3/40	143/9584	0.0214883	0.0214883	0.130825	100125276/783681/100139857	3
bta04550	Signaling pathways regulating pluripotency of stem cells	3/40	145/9584	0.0222817	0.0222817	0.130825	540806/507415/782690	3
bta04672	Intestinal immune network for IgA production	2/40	56/9584	0.0226954	0.0226954	0.130825	613811/282089	2
bta05224	Breast cancer	3/40	151/9584	0.024758	0.024758	0.132551	538619/783681/782690	3
bta04380	Osteoclast differentiation	3/40	152/9584	0.0251846	0.0251846	0.132551	518795/514889/282089	3
bta04650	Natural killer cell mediated cytotoxicity	3/40	160/9584	0.0287418	0.0287418	0.144969	514889/327671/515718	3
bta05321	Inflammatory bowel disease	2/40	69/9584	0.033422	0.033422	0.161833	514889/282089	2
bta04664	Fc epsilon RI signaling pathway	2/40	71/9584	0.0352186	0.0352186	0.163973	327671/515718	2
bta04932	Non-alcoholic fatty liver disease	3/40	178/9584	0.0376743	0.0376743	0.164211	497205/408017/282089	3
bta05211	Renal cell carcinoma	2/40	74/9584	0.0379826	0.0379826	0.164211	282089/540313	2
bta05212	Pancreatic cancer	2/40	77/9584	0.0408274	0.0408274	0.170423	327671/282089	2
bta05140	Leishmaniasis	2/40	79/9584	0.0427677	0.0427677	0.172571	514889/282089	2
bta05416	Viral myocarditis	2/40	83/9584	0.0467501	0.0467501	0.182556	327671/100296004	2
bta04917	Prolactin signaling pathway	2/40	85/9584	0.0487909	0.0487909	0.184571	518795/789216	2

## Sheet: Diff-SPG-SPC_func
ID	Description	GeneRatio	BgRatio	pvalue	p.adjust	qvalue	geneID	Count
bta04012	ErbB signaling pathway	6/52	86/10538	3.73303e-06	3.73303e-06	0.000312852	540876/525906/407217/100137872/532713/282325	6
bta04912	GnRH signaling pathway	6/52	93/10538	5.89537e-06	5.89537e-06	0.000312852	281879/407217/532713/317697/282325/407125	6
bta05017	Spinocerebellar ataxia	7/52	151/10538	8.41159e-06	8.41159e-06	0.000312852	281879/540170/100137872/317697/538818/535450/282325	7
bta04928	Parathyroid hormone synthesis, secretion and action	6/52	115/10538	2.00382e-05	2.00382e-05	0.000558961	281879/526949/407217/317697/282325/407125	6
bta04310	Wnt signaling pathway	7/52	179/10538	2.54693e-05	2.54693e-05	0.000568367	517783/537192/514326/532713/520189/282325/511224	7
bta04728	Dopaminergic synapse	6/52	136/10538	5.17263e-05	5.17263e-05	0.000961927	281879/100137872/787607/532713/317697/282325	6
bta04921	Oxytocin signaling pathway	6/52	156/10538	0.000110905	0.000110905	0.00176781	281879/407217/532713/317697/282325/511224	6
bta04933	AGE-RAGE signaling pathway in diabetic complications	5/52	102/10538	0.000139471	0.000139471	0.00180993	100137872/378474/282325/511224/407125	5
bta04218	Cellular senescence	6/52	164/10538	0.00014599	0.00014599	0.00180993	281879/100137872/514642/317697/538866/511224	6
bta04625	C-type lectin receptor signaling pathway	5/52	106/10538	0.000167192	0.000167192	0.00186551	281879/525906/100137872/317697/511224	5
bta04725	Cholinergic synapse	5/52	115/10538	0.000244883	0.000244883	0.00248398	281879/100137872/532713/317697/282325	5
bta04929	GnRH secretion	4/52	65/10538	0.000285787	0.000285787	0.00265732	281879/100137872/317697/282325	4
bta04720	Long-term potentiation	4/52	70/10538	0.000380065	0.000380065	0.00320591	281879/532713/317697/282325	4
bta04660	T cell receptor signaling pathway	5/52	128/10538	0.000402251	0.000402251	0.00320591	525906/100137872/787607/785291/511224	5
bta05205	Proteoglycans in cancer	6/52	205/10538	0.000486558	0.000486558	0.00361931	281879/407217/100137872/532713/317697/282325	6
bta04971	Gastric acid secretion	4/52	76/10538	0.000520345	0.000520345	0.00362872	281879/532713/317697/282325	4
bta05214	Glioma	4/52	78/10538	0.000574339	0.000574339	0.00376966	407217/100137872/532713/282325	4
bta05167	Kaposi sarcoma-associated herpesvirus infection	6/52	221/10538	0.000723208	0.000723208	0.00448304	281535/281879/506182/100137872/317697/511224	6
bta04540	Gap junction	4/52	92/10538	0.00106932	0.00106932	0.00627969	281879/407217/317697/282325	4
bta04925	Aldosterone synthesis and secretion	4/52	96/10538	0.00125301	0.00125301	0.00699049	281879/532713/317697/282325	4
bta05163	Human cytomegalovirus infection	6/52	251/10538	0.00139867	0.00139867	0.00743154	281879/407217/100137872/317697/282325/511224	6
bta04713	Circadian entrainment	4/52	101/10538	0.00151239	0.00151239	0.00754788	281879/532713/317697/282325	4
bta04922	Glucagon signaling pathway	4/52	103/10538	0.00162589	0.00162589	0.00754788	281879/100137872/532713/317697	4
bta05165	Human papillomavirus infection	7/52	354/10538	0.00165487	0.00165487	0.00754788	281535/539292/506182/407217/100137872/787607/785291	7
bta05225	Hepatocellular carcinoma	5/52	176/10538	0.00169115	0.00169115	0.00754788	407217/100137872/540181/505229/282325	5
bta04020	Calcium signaling pathway	6/52	264/10538	0.00180904	0.00180904	0.00776349	281879/407217/532713/317697/282325/511224	6
bta05161	Hepatitis B	5/52	183/10538	0.00200715	0.00200715	0.00824851	281535/506182/100137872/282325/511224	5
bta04750	Inflammatory mediator regulation of TRP channels	4/52	110/10538	0.00206991	0.00206991	0.00824851	281879/532713/317697/282325	4
bta04066	HIF-1 signaling pathway	4/52	114/10538	0.00235809	0.00235809	0.00905368	407217/100137872/532713/282325	4
bta04724	Glutamatergic synapse	4/52	115/10538	0.00243424	0.00243424	0.00905368	281879/100137840/317697/282325	4
bta04935	Growth hormone synthesis, secretion and action	4/52	120/10538	0.00284057	0.00284057	0.0102241	281879/100137872/317697/282325	4
bta04611	Platelet activation	4/52	123/10538	0.00310549	0.00310549	0.0108283	281879/100137872/540310/317697	4
bta04114	Oocyte meiosis	4/52	128/10538	0.00358379	0.00358379	0.0119891	281879/532713/317697/538794	4
bta04730	Long-term depression	3/52	63/10538	0.00365328	0.00365328	0.0119891	281879/317697/282325	3
bta00310	Lysine degradation	3/52	66/10538	0.00416631	0.00416631	0.0132821	539121/513054/789336	3
bta04915	Estrogen signaling pathway	4/52	139/10538	0.0048078	0.0048078	0.0149014	281879/407217/100137872/317697	4
bta04371	Apelin signaling pathway	4/52	143/10538	0.00531489	0.00531489	0.0160278	281879/100137872/317697/407125	4
bta05223	Non-small cell lung cancer	3/52	74/10538	0.00574109	0.00574109	0.0168575	407217/100137872/282325	3
bta04918	Thyroid hormone synthesis	3/52	76/10538	0.00618322	0.00618322	0.0176902	281879/317697/282325	3
bta04380	Osteoclast differentiation	4/52	152/10538	0.00658449	0.00658449	0.0180037	281879/100137872/317697/511224	4
bta05417	Lipid and atherosclerosis	5/52	242/10538	0.0066155	0.0066155	0.0180037	506182/100137872/532713/317697/511224	5
bta05170	Human immunodeficiency virus 1 infection	5/52	246/10538	0.00708022	0.00708022	0.0188096	281879/100137872/317697/282325/511224	5
bta04390	Hippo signaling pathway	4/52	158/10538	0.00753434	0.00753434	0.0189181	539292/407128/100137840/785291	4
bta04934	Cushing syndrome	4/52	158/10538	0.00753434	0.00753434	0.0189181	281879/407217/532713/317697	4
bta01521	EGFR tyrosine kinase inhibitor resistance	3/52	82/10538	0.00762969	0.00762969	0.0189181	407217/100137872/282325	3
bta04911	Insulin secretion	3/52	85/10538	0.00842175	0.00842175	0.020428	281879/532713/282325	3
bta04022	cGMP-PKG signaling pathway	4/52	172/10538	0.0100925	0.0100925	0.0239599	281879/100137872/317697/511224	4
bta04141	Protein processing in endoplasmic reticulum	4/52	176/10538	0.0109153	0.0109153	0.0252319	504832/532645/516332/541040	4
bta04662	B cell receptor signaling pathway	3/52	94/10538	0.0110806	0.0110806	0.0252319	100137872/282325/511224	3
bta05235	PD-L1 expression and PD-1 checkpoint pathway in cancer	3/52	95/10538	0.0114027	0.0114027	0.0254459	407217/100137872/511224	3
bta04360	Axon guidance	4/52	181/10538	0.0120035	0.0120035	0.0261076	539292/540876/407128/532713	4
bta05160	Hepatitis C	4/52	182/10538	0.0122292	0.0122292	0.0261076	281535/506182/407217/100137872	4
bta04070	Phosphatidylinositol signaling system	3/52	98/10538	0.0124011	0.0124011	0.0261076	281879/317697/282325	3
bta05231	Choline metabolism in cancer	3/52	100/10538	0.0130938	0.0130938	0.0270554	407217/100137872/282325	3
bta04970	Salivary secretion	3/52	102/10538	0.0138083	0.0138083	0.0280131	281879/317697/282325	3
bta04972	Pancreatic secretion	3/52	103/10538	0.0141738	0.0141738	0.0282411	281879/317697/282325	3
bta05164	Influenza A	4/52	198/10538	0.0162178	0.0162178	0.0317467	281535/506182/100137872/282325	4
bta04510	Focal adhesion	4/52	204/10538	0.0179018	0.0179018	0.0344391	407217/100137872/540310/282325	4
bta04621	NOD-like receptor signaling pathway	4/52	206/10538	0.0184866	0.0184866	0.0349613	281879/506182/514642/317697	4
bta04973	Carbohydrate digestion and absorption	2/52	45/10538	0.0206524	0.0206524	0.0384061	100137872/282325	2
bta04015	Rap1 signaling pathway	4/52	216/10538	0.0215892	0.0215892	0.0394901	539292/407217/100137872/282325	4
bta04726	Serotonergic synapse	3/52	122/10538	0.0221697	0.0221697	0.039898	281879/317697/282325	3
bta04620	Toll-like receptor signaling pathway	3/52	123/10538	0.0226463	0.0226463	0.0401088	281535/506182/100137872	3
bta04071	Sphingolipid signaling pathway	3/52	125/10538	0.0236163	0.0236163	0.0405398	100137872/787607/282325	3
bta04722	Neurotrophin signaling pathway	3/52	125/10538	0.0236163	0.0236163	0.0405398	540876/100137872/532713	3
bta04926	Relaxin signaling pathway	3/52	132/10538	0.0271877	0.0271877	0.0459632	407217/100137872/507053	3
bta05166	Human T-cell leukemia virus 1 infection	4/52	238/10538	0.029491	0.029491	0.049113	100137872/785291/511224/407125	4
bta04270	Vascular smooth muscle contraction	3/52	142/10538	0.0327641	0.0327641	0.0536233	281879/317697/282325	3
bta04014	Ras signaling pathway	4/52	247/10538	0.0331605	0.0331605	0.0536233	540876/407217/100137872/282325	4
bta04144	Endocytosis	4/52	249/10538	0.0340108	0.0340108	0.0536984	539292/525906/407217/540826	4
bta04370	VEGF signaling pathway	2/52	59/10538	0.0341694	0.0341694	0.0536984	100137872/282325	2
bta05213	Endometrial cancer	2/52	60/10538	0.035238	0.035238	0.0546086	407217/100137872	2
bta04210	Apoptosis	3/52	149/10538	0.0369974	0.0369974	0.0565497	281879/100137872/317697	3
bta04723	Retrograde endocannabinoid signaling	3/52	154/10538	0.0401857	0.0401857	0.060593	281879/317697/282325	3
bta05208	Chemical carcinogenesis - reactive oxygen species	4/52	264/10538	0.0407965	0.0407965	0.0606938	540876/407217/100137872/378474	4
bta04927	Cortisol synthesis and secretion	2/52	66/10538	0.0419157	0.0419157	0.0612745	281879/317697	2
bta04261	Adrenergic signaling in cardiomyocytes	3/52	158/10538	0.0428343	0.0428343	0.0612745	100137872/787607/532713	3
bta04936	Alcoholic liver disease	3/52	158/10538	0.0428343	0.0428343	0.0612745	506182/100137872/378474	3
bta05031	Amphetamine addiction	2/52	69/10538	0.0454192	0.0454192	0.0635569	532713/282325	2
bta05162	Measles	3/52	162/10538	0.0455691	0.0455691	0.0635569	506182/525906/100137872	3
bta05230	Central carbon metabolism in cancer	2/52	70/10538	0.0466105	0.0466105	0.0642068	407217/100137872	2

## Sheet: SPC-SPT_func
ID	Description	GeneRatio	BgRatio	pvalue	p.adjust	qvalue	geneID	Count
GO:0007283	spermatogenesis	10/44	121/4436	1.78046e-07	1.78046e-07	2.20038e-05	ODF1/IQCF1/PRM1/SPATA6/SPATA19/TNP1/PRM3/GPX4/TNP2/PRM2	10
GO:0019953	sexual reproduction	13/44	231/4436	1.8173e-07	1.8173e-07	2.20038e-05	PLCZ1/ODF1/HSPA1L/KLHDC3/IQCF1/PRM1/SPATA6/SPATA19/TNP1/PRM3/GPX4/TNP2/PRM2	13
GO:0016052	carbohydrate catabolic process	7/44	45/4436	1.97051e-07	1.97051e-07	2.20038e-05	HK1/GAPDHS/FBP1/PHKG2/PGAM2/TPI1/ENO3	7
GO:0048232	male gamete generation	10/44	124/4436	2.2477e-07	2.2477e-07	2.20038e-05	ODF1/IQCF1/PRM1/SPATA6/SPATA19/TNP1/PRM3/GPX4/TNP2/PRM2	10
GO:0006096	glycolytic process	6/44	31/4436	4.09713e-07	4.09713e-07	3.2087e-05	HK1/GAPDHS/FBP1/PGAM2/TPI1/ENO3	6
GO:0022414	reproductive process	14/44	298/4436	5.14887e-07	5.14887e-07	3.2582e-05	PLCZ1/ODF1/HSPA1L/KLHDC3/IQCF1/PRM1/SPATA6/SPATA19/TNP1/PRM3/GPX4/CABS1/TNP2/PRM2	14
GO:0000003	reproduction	14/44	301/4436	5.82448e-07	5.82448e-07	3.2582e-05	PLCZ1/ODF1/HSPA1L/KLHDC3/IQCF1/PRM1/SPATA6/SPATA19/TNP1/PRM3/GPX4/CABS1/TNP2/PRM2	14
GO:0006090	pyruvate metabolic process	6/44	37/4436	1.23757e-06	1.23757e-06	6.05756e-05	HK1/GAPDHS/FBP1/PGAM2/TPI1/ENO3	6
GO:0007276	gamete generation	10/44	164/4436	3.03464e-06	3.03464e-06	0.000132033	ODF1/IQCF1/PRM1/SPATA6/SPATA19/TNP1/PRM3/GPX4/TNP2/PRM2	10
GO:0048609	multicellular organismal reproductive process	10/44	183/4436	8.16267e-06	8.16267e-06	0.000319633	ODF1/IQCF1/PRM1/SPATA6/SPATA19/TNP1/PRM3/GPX4/TNP2/PRM2	10
GO:0032504	multicellular organism reproduction	10/44	188/4436	1.0381e-05	1.0381e-05	0.000369543	ODF1/IQCF1/PRM1/SPATA6/SPATA19/TNP1/PRM3/GPX4/TNP2/PRM2	10
GO:0003006	developmental process involved in reproduction	10/44	192/4436	1.25148e-05	1.25148e-05	0.000408377	ODF1/IQCF1/PRM1/SPATA6/SPATA19/TNP1/PRM3/GPX4/TNP2/PRM2	10
GO:0019637	organophosphate metabolic process	9/44	219/4436	0.000230658	0.000230658	0.00694775	PGAP2/HK1/FBP1/AGPAT4/PROCA1/CHPT1/GNPAT/AK1/TPI1	9
GO:0006091	generation of precursor metabolites and energy	7/44	149/4436	0.000564842	0.000564842	0.0157986	HK1/GAPDHS/FBP1/PHKG2/PGAM2/TPI1/ENO3	7
GO:0005975	carbohydrate metabolic process	7/44	151/4436	0.000612156	0.000612156	0.0159805	HK1/GAPDHS/FBP1/PHKG2/PGAM2/TPI1/ENO3	7
GO:0051603	proteolysis involved in protein catabolic process	7/44	155/4436	0.000716274	0.000716274	0.0175299	PSMF1/PSMA6/GABARAP/SGTA/CLPP/UBE2G2/KLHDC3	7
GO:0030163	protein catabolic process	8/44	207/4436	0.000813627	0.000813627	0.0187411	PSMF1/PSMA6/GABARAP/SGTA/CLPP/UBE2G2/KLHDC3/SPATA18	8
GO:0007286	spermatid development	4/44	45/4436	0.00093334	0.00093334	0.0192356	IQCF1/PRM1/TNP1/TNP2	4
GO:0048515	spermatid differentiation	4/44	45/4436	0.00093334	0.00093334	0.0192356	IQCF1/PRM1/TNP1/TNP2	4
GO:0045862	positive regulation of proteolysis	4/44	48/4436	0.00119282	0.00119282	0.0200798	GABARAP/SGTA/TNP1/TNP2	4
GO:0006511	ubiquitin-dependent protein catabolic process	6/44	123/4436	0.00119751	0.00119751	0.0200798	PSMF1/PSMA6/GABARAP/SGTA/UBE2G2/KLHDC3	6
GO:0006997	nucleus organization	3/44	22/4436	0.00122949	0.00122949	0.0200798	PRM1/TNP1/TNP2	3
GO:0019941	modification-dependent protein catabolic process	6/44	124/4436	0.00124912	0.00124912	0.0200798	PSMF1/PSMA6/GABARAP/SGTA/UBE2G2/KLHDC3	6
GO:0043632	modification-dependent macromolecule catabolic process	6/44	124/4436	0.00124912	0.00124912	0.0200798	PSMF1/PSMA6/GABARAP/SGTA/UBE2G2/KLHDC3	6
GO:0032787	monocarboxylic acid metabolic process	7/44	171/4436	0.00128198	0.00128198	0.0200798	HK1/GAPDHS/FBP1/PGAM2/TPI1/ENO3/GPX4	7
GO:0000209	protein polyubiquitination	4/44	52/4436	0.00161248	0.00161248	0.0238018	UBE2J2/UBE2V1/GABARAP/UBE2G2	4
GO:0009057	macromolecule catabolic process	9/44	287/4436	0.00166009	0.00166009	0.0238018	PSMF1/PSMA6/GABARAP/SGTA/CLPP/PHKG2/UBE2G2/KLHDC3/SPATA18	9
GO:0006644	phospholipid metabolic process	5/44	89/4436	0.00170196	0.00170196	0.0238018	PGAP2/AGPAT4/PROCA1/CHPT1/GNPAT	5
GO:0043161	proteasome-mediated ubiquitin-dependent protein catabolic process	5/44	90/4436	0.0017889	0.0017889	0.024155	PSMF1/GABARAP/SGTA/UBE2G2/KLHDC3	5
GO:0030162	regulation of proteolysis	5/44	96/4436	0.00238083	0.00238083	0.0310761	PSMF1/GABARAP/SGTA/TNP1/TNP2	5
GO:0019318	hexose metabolic process	4/44	63/4436	0.00327791	0.00327791	0.0414051	HK1/GAPDHS/FBP1/TPI1	4
GO:0006508	proteolysis	9/44	330/4436	0.00431557	0.00431557	0.0495626	PSMF1/PSMA6/GABARAP/SGTA/CLPP/UBE2G2/KLHDC3/TNP1/TNP2	9
GO:0030317	flagellated sperm motility	3/44	34/4436	0.00439729	0.00439729	0.0495626	IQCF1/TNP1/CABS1	3
GO:0097722	sperm motility	3/44	34/4436	0.00439729	0.00439729	0.0495626	IQCF1/TNP1/CABS1	3
GO:0005996	monosaccharide metabolic process	4/44	69/4436	0.00455656	0.00455656	0.0495626	HK1/GAPDHS/FBP1/TPI1	4
GO:0006650	glycerophospholipid metabolic process	4/44	69/4436	0.00455656	0.00455656	0.0495626	PGAP2/AGPAT4/CHPT1/GNPAT	4
GO:0046474	glycerophospholipid biosynthetic process	3/44	35/4436	0.00477648	0.00477648	0.0497374	PGAP2/AGPAT4/CHPT1	3
GO:0010498	proteasomal protein catabolic process	5/44	113/4436	0.00482667	0.00482667	0.0497374	PSMF1/GABARAP/SGTA/UBE2G2/KLHDC3	5
GO:0060294	cilium movement involved in cell motility	3/44	36/4436	0.00517491	0.00517491	0.0519522	IQCF1/TNP1/CABS1	3
GO:0007281	germ cell development	4/44	72/4436	0.00530694	0.00530694	0.0519522	IQCF1/PRM1/TNP1/TNP2	4
GO:0070613	regulation of protein processing	2/44	12/4436	0.00595863	0.00595863	0.0555541	TNP1/TNP2	2
GO:1903317	regulation of protein maturation	2/44	12/4436	0.00595863	0.00595863	0.0555541	TNP1/TNP2	2
GO:0090407	organophosphate biosynthetic process	5/44	121/4436	0.00644677	0.00644677	0.0564593	PGAP2/AGPAT4/CHPT1/AK1/TPI1	5
GO:0001539	cilium or flagellum-dependent cell motility	3/44	39/4436	0.00648826	0.00648826	0.0564593	IQCF1/TNP1/CABS1	3
GO:0060285	cilium-dependent cell motility	3/44	39/4436	0.00648826	0.00648826	0.0564593	IQCF1/TNP1/CABS1	3
GO:0061136	regulation of proteasomal protein catabolic process	3/44	40/4436	0.00696622	0.00696622	0.0583022	PSMF1/GABARAP/SGTA	3
GO:0032436	positive regulation of proteasomal ubiquitin-dependent protein catabolic process	2/44	13/4436	0.00699783	0.00699783	0.0583022	GABARAP/SGTA	2
GO:1901799	negative regulation of proteasomal protein catabolic process	2/44	14/4436	0.00811293	0.00811293	0.0661845	PSMF1/SGTA	2
GO:0030433	ubiquitin-dependent ERAD pathway	2/44	15/4436	0.00930241	0.00930241	0.0727955	SGTA/UBE2G2	2
GO:2000060	positive regulation of ubiquitin-dependent protein catabolic process	2/44	15/4436	0.00930241	0.00930241	0.0727955	GABARAP/SGTA	2
GO:0003341	cilium movement	3/44	45/4436	0.00966693	0.00966693	0.0727955	IQCF1/TNP1/CABS1	3
GO:1903050	regulation of proteolysis involved in protein catabolic process	3/44	45/4436	0.00966693	0.00966693	0.0727955	PSMF1/GABARAP/SGTA	3
GO:1901565	organonitrogen compound catabolic process	8/44	313/4436	0.0106106	0.0106106	0.0775735	PSMF1/PSMA6/GABARAP/SGTA/CLPP/UBE2G2/KLHDC3/SPATA18	8
GO:0008654	phospholipid biosynthetic process	3/44	47/4436	0.0108957	0.0108957	0.0775735	PGAP2/AGPAT4/CHPT1	3
GO:0016051	carbohydrate biosynthetic process	3/44	47/4436	0.0108957	0.0108957	0.0775735	FBP1/PHKG2/TPI1	3
GO:0007338	single fertilization	3/44	49/4436	0.0122113	0.0122113	0.0853871	PLCZ1/HSPA1L/IQCF1	3
GO:1903051	negative regulation of proteolysis involved in protein catabolic process	2/44	18/4436	0.013302	0.013302	0.0912696	PSMF1/SGTA	2
GO:0032984	protein-containing complex disassembly	3/44	51/4436	0.0136146	0.0136146	0.0912696	TMOD4/CALCOCO2/TNP1	3
GO:0032446	protein modification by small protein conjugation	6/44	202/4436	0.0137518	0.0137518	0.0912696	UBE2J2/UBE2V1/GABARAP/UBE2G2/KLHDC3/FSCB	6
GO:0022412	cellular process involved in reproduction in multicellular organism	4/44	97/4436	0.0149429	0.0149429	0.0954417	IQCF1/PRM1/TNP1/TNP2	4
GO:0046486	glycerolipid metabolic process	4/44	97/4436	0.0149429	0.0149429	0.0954417	PGAP2/AGPAT4/CHPT1/GNPAT	4
GO:0006325	chromatin organization	5/44	149/4436	0.0151116	0.0151116	0.0954417	PRM1/EIF1/TNP1/GPX4/TNP2	5
GO:0006006	glucose metabolic process	3/44	54/4436	0.0158858	0.0158858	0.095701	GAPDHS/FBP1/TPI1	3
GO:0009566	fertilization	3/44	54/4436	0.0158858	0.0158858	0.095701	PLCZ1/HSPA1L/IQCF1	3
GO:0045017	glycerolipid biosynthetic process	3/44	54/4436	0.0158858	0.0158858	0.095701	PGAP2/AGPAT4/CHPT1	3
GO:0006497	protein lipidation	2/44	20/4436	0.0163131	0.0163131	0.0967857	PGAP2/SELENOK	2
GO:0019752	carboxylic acid metabolic process	7/44	273/4436	0.0166486	0.0166486	0.097302	HK1/GAPDHS/FBP1/PGAM2/TPI1/ENO3/GPX4	7
GO:0043436	oxoacid metabolic process	7/44	274/4436	0.0169585	0.0169585	0.0976557	HK1/GAPDHS/FBP1/PGAM2/TPI1/ENO3/GPX4	7
GO:0006082	organic acid metabolic process	7/44	277/4436	0.0179131	0.0179131	0.0988196	HK1/GAPDHS/FBP1/PGAM2/TPI1/ENO3/GPX4	7
GO:0070936	protein K48-linked ubiquitination	2/44	21/4436	0.0179177	0.0179177	0.0988196	GABARAP/UBE2G2	2
GO:1901800	positive regulation of proteasomal protein catabolic process	2/44	21/4436	0.0179177	0.0179177	0.0988196	GABARAP/SGTA	2
GO:0071824	protein-DNA complex subunit organization	5/44	159/4436	0.0195221	0.0195221	0.102262	PRM1/EIF1/TNP1/GPX4/TNP2	5
GO:0036503	ERAD pathway	2/44	22/4436	0.0195865	0.0195865	0.102262	SGTA/UBE2G2	2
GO:0042158	lipoprotein biosynthetic process	2/44	22/4436	0.0195865	0.0195865	0.102262	PGAP2/SELENOK	2
GO:1903052	positive regulation of proteolysis involved in protein catabolic process	2/44	22/4436	0.0195865	0.0195865	0.102262	GABARAP/SGTA	2
GO:0022411	cellular component disassembly	4/44	107/4436	0.0207228	0.0207228	0.106771	TMOD4/CALCOCO2/SPATA18/TNP1	4
GO:0070647	protein modification by small protein conjugation or removal	6/44	225/4436	0.0223301	0.0223301	0.113124	UBE2J2/UBE2V1/GABARAP/UBE2G2/KLHDC3/FSCB	6
GO:0009895	negative regulation of catabolic process	3/44	62/4436	0.022932	0.022932	0.113124	PSMF1/SGTA/FBP1	3
GO:0032434	regulation of proteasomal ubiquitin-dependent protein catabolic process	2/44	24/4436	0.0231113	0.0231113	0.113124	GABARAP/SGTA	2
GO:0043244	regulation of protein-containing complex disassembly	2/44	24/4436	0.0231113	0.0231113	0.113124	TMOD4/CALCOCO2	2
GO:0042177	negative regulation of protein catabolic process	2/44	25/4436	0.0249646	0.0249646	0.120686	PSMF1/SGTA	2
GO:0006094	gluconeogenesis	2/44	27/4436	0.0288464	0.0288464	0.13538	FBP1/TPI1	2
GO:0019319	hexose biosynthetic process	2/44	27/4436	0.0288464	0.0288464	0.13538	FBP1/TPI1	2
GO:0043687	post-translational protein modification	6/44	239/4436	0.0290411	0.0290411	0.13538	UBE2J2/UBE2V1/GABARAP/UBE2G2/KLHDC3/FSCB	6
GO:0042157	lipoprotein metabolic process	2/44	29/4436	0.0329533	0.0329533	0.150044	PGAP2/SELENOK	2
GO:2000058	regulation of ubiquitin-dependent protein catabolic process	2/44	29/4436	0.0329533	0.0329533	0.150044	GABARAP/SGTA	2
GO:0016567	protein ubiquitination	5/44	183/4436	0.0333795	0.0333795	0.150238	UBE2J2/UBE2V1/GABARAP/UBE2G2/KLHDC3	5
GO:0042176	regulation of protein catabolic process	3/44	73/4436	0.0349876	0.0349876	0.154379	PSMF1/GABARAP/SGTA	3
GO:0046364	monosaccharide biosynthetic process	2/44	30/4436	0.035088	0.035088	0.154379	FBP1/TPI1	2
GO:0044255	cellular lipid metabolic process	6/44	252/4436	0.0363746	0.0363746	0.158261	PGAP2/AGPAT4/PROCA1/CHPT1/GNPAT/GPX4	6
GO:0046578	regulation of Ras protein signal transduction	2/44	31/4436	0.0372753	0.0372753	0.158372	GABARAP/FBP1	2
GO:0007018	microtubule-based movement	3/44	75/4436	0.0374722	0.0374722	0.158372	IQCF1/TNP1/CABS1	3
GO:0009894	regulation of catabolic process	5/44	189/4436	0.0376133	0.0376133	0.158372	PSMF1/GABARAP/SGTA/FBP1/CALCOCO2	5
GO:0040029	epigenetic regulation of gene expression	2/44	32/4436	0.039514	0.039514	0.164605	EIF1/TNP1	2
GO:0051056	regulation of small GTPase mediated signal transduction	2/44	33/4436	0.0418028	0.0418028	0.172306	GABARAP/FBP1	2
GO:0000786	nucleosome	5/41	26/4755	2.13485e-06	2.13485e-06	0.000141574	PRM1/TNP1/PRM3/TNP2/PRM2	5
GO:0036126	sperm flagellum	5/41	37/4755	1.31945e-05	1.31945e-05	0.000437503	GABARAP/ODF1/SPATA6/SPATA19/CABS1	5
GO:0097729	9+2 motile cilium	5/41	42/4755	2.49468e-05	2.49468e-05	0.000551456	GABARAP/ODF1/SPATA6/SPATA19/CABS1	5
GO:0031514	motile cilium	5/41	73/4755	0.000361978	0.000361978	0.00600121	GABARAP/ODF1/SPATA6/SPATA19/CABS1	5
GO:0000785	chromatin	5/41	119/4755	0.0032902	0.0032902	0.0436384	PRM1/TNP1/PRM3/TNP2/PRM2	5
GO:0097225	sperm midpiece	2/41	14/4755	0.00618263	0.00618263	0.0661311	GABARAP/SPATA19	2
GO:0032993	protein-DNA complex	5/41	142/4755	0.0069805	0.0069805	0.0661311	PRM1/TNP1/PRM3/TNP2/PRM2	5
GO:0005741	mitochondrial outer membrane	3/41	65/4755	0.0179589	0.0179589	0.14887	HK1/SPATA19/SPATA18	3
GO:0000151	ubiquitin ligase complex	3/41	70/4755	0.0218504	0.0218504	0.149743	UBE2J2/UBE2V1/KLHDC3	3
GO:0031968	organelle outer membrane	3/41	74/4755	0.0252713	0.0252713	0.149743	HK1/SPATA19/SPATA18	3
GO:0019867	outer membrane	3/41	75/4755	0.0261694	0.0261694	0.149743	HK1/SPATA19/SPATA18	3
GO:0005776	autophagosome	2/41	30/4755	0.0270963	0.0270963	0.149743	GABARAP/CALCOCO2	2
GO:0001669	acrosomal vesicle	2/41	33/4755	0.032361	0.032361	0.16508	IQCF1/CABS1	2
bta00010	Glycolysis / Gluconeogenesis	7/49	65/10538	1.70839e-08	1.70839e-08	1.74436e-06	788926/280817/532231/513483/515067/281543/540303	7
bta01200	Carbon metabolism	6/49	117/10538	1.56017e-05	1.56017e-05	0.000661287	788926/280817/513483/515067/281543/540303	6
bta00051	Fructose and mannose metabolism	4/49	35/10538	1.94296e-05	1.94296e-05	0.000661287	788926/280817/513483/281543	4
bta00564	Glycerophospholipid metabolism	5/49	108/10538	0.000137235	0.000137235	0.00301217	507456/511291/514554/537224/538800	5
bta04141	Protein processing in endoplasmic reticulum	6/49	176/10538	0.000153607	0.000153607	0.00301217	539754/506103/506096/540190/614471/617845	6
bta04066	HIF-1 signaling pathway	5/49	114/10538	0.000177004	0.000177004	0.00301217	528655/513497/788926/280817/540303	5
bta00524	Neomycin, kanamycin and gentamicin biosynthesis	2/49	5/10538	0.000209934	0.000209934	0.0030622	788926/280817	2
bta05230	Central carbon metabolism in cancer	4/49	70/10538	0.000301937	0.000301937	0.00385367	528655/788926/280817/515067	4
bta04910	Insulin signaling pathway	5/49	141/10538	0.000474526	0.000474526	0.00538352	788926/280817/513483/512670/100139910	5
bta04120	Ubiquitin mediated proteolysis	5/49	161/10538	0.00086701	0.00086701	0.00885262	616156/539754/506103/530333/614471	5
bta03050	Proteasome	3/49	49/10538	0.0014978	0.0014978	0.0139031	617807/507213/100336105	3
bta04820	Cytoskeleton in muscle cells	5/49	232/10538	0.00429324	0.00429324	0.0354342	505645/282095/524077/540303/504201	5
bta00562	Inositol phosphate metabolism	3/49	73/10538	0.00467669	0.00467669	0.0354342	518435/497026/281543	3
bta01230	Biosynthesis of amino acids	3/49	74/10538	0.00485851	0.00485851	0.0354342	515067/281543/540303	3
bta04144	Endocytosis	5/49	249/10538	0.005782	0.005782	0.0393582	784636/520311/508199/540190/514554	5
bta00052	Galactose metabolism	2/49	32/10538	0.00961194	0.00961194	0.0612747	788926/280817	2
bta00500	Starch and sucrose metabolism	2/49	33/10538	0.0102019	0.0102019	0.0612747	788926/280817	2
bta04922	Glucagon signaling pathway	3/49	103/10538	0.012067	0.012067	0.0684505	513483/512670/515067	3
bta04137	Mitophagy - animal	3/49	110/10538	0.014397	0.014397	0.0752406	327715/281942/515032	3
bta01250	Biosynthesis of nucleotide sugars	2/49	40/10538	0.0147633	0.0147633	0.0752406	788926/280817	2
bta00520	Amino sugar and nucleotide sugar metabolism	2/49	41/10538	0.0154748	0.0154748	0.0752406	788926/280817	2
bta04973	Carbohydrate digestion and absorption	2/49	45/10538	0.0184644	0.0184644	0.0856961	788926/280817	2
bta04930	Type II diabetes mellitus	2/49	47/10538	0.0200435	0.0200435	0.0889804	788926/280817	2
bta00565	Ether lipid metabolism	2/49	55/10538	0.0268957	0.0268957	0.112656	511291/514554	2
bta00440	Phosphonate and phosphinate metabolism	1/49	6/10538	0.0275832	0.0275832	0.112656	511291	1
bta04213	Longevity regulating pathway - multiple species	2/49	61/10538	0.0325672	0.0325672	0.127896	520639/540190	2
bta00561	Glycerolipid metabolism	2/49	68/10538	0.0397195	0.0397195	0.150206	507456/537224	2
bta04140	Autophagy - animal	3/49	173/10538	0.0462204	0.0462204	0.168548	327715/281942/515032	3
bta05212	Pancreatic cancer	2/49	77/10538	0.049698	0.049698	0.17498	513497/514554	2
