# Supplementary material for: Depicting the dynamic transcriptional and epigenetic landscape of testis development in pubertal Simmental cattle
Source: J Anim Sci Biotechnol. 2026 May 18;17:96. doi: 10.1186/s40104-026-01406-x (PMC13181952; doi:10.1186/s40104-026-01406-x)
Supplement: Supplementary file 6 — Additional file 6: Table S6. Functional analysis of differentially expressed genes in six types of germ cells. [file 40104_2026_1406_MOESM6_ESM.xlsx]

## Sheet: SSC vs. Diff-SPG
Functional analysis of differentially expressed genes between SSC and Diff-SPG
ID	Description	GeneRatio	BgRatio	pvalue	p.adjust	qvalue	geneID	Count	label
GO:0046907	intracellular transport	124/1061	308/4436	2.95711e-11	2.95711e-11	7.07527e-08	HSPA8/VAPB/UFM1/ITGB1BP1/SEC61G/AP3S2/SEC13/SNX8/SCAP/INSIG1/ARFRP1/SEC61A1/ERGIC3/AP4M1/MAIP1/ARL8B/M6PR/PSAP/COPG1/TBC1D14/CERT1/VAMP4/COG7/CPSF6/FAF2/PMPCA/RAB5A/SNX5/SRPRA/LONP2/YWHAH/SSNA1/ATP6AP1/VAMP7/MYO10/SNX17/SEC24A/TOMM5/TOMM40/SNX2/CNIH4/AP1S2/ALYREF/YKT6/FYN/PPP3R1/VDAC2/ZPR1/SLC25A4/RAN/STRADA/PLEKHA8/SNX10/COPB1/TOMM22/YIPF5/EIF4E/ANP32B/GDI1/RSRC1/TXN/SLC25A31/SNX27/CLTA/SSR3/ALK…	124		Diff_SPG UP
GO:0051649	establishment of localization in cell	156/1061	420/4436	1.16619e-10	1.16619e-10	1.39513e-07	HSPA8/VAPB/CFL1/UFM1/ITGB1BP1/SEC61G/AP3S2/SEC13/SNX8/SCAP/INSIG1/ARFRP1/SEC61A1/ERGIC3/AP4M1/BIRC5/ACTB/MAIP1/ABRAXAS2/ARL8B/M6PR/PSAP/MAPRE1/COPG1/TBC1D14/CERT1/VAMP4/PAFAH1B1/ACTN1/COG7/CPSF6/FAF2/PMPCA/OOEP/RAB5A/SNX5/ACTG1/SRPRA/LONP2/ATAD1/YWHAH/SSNA1/CTNNB1/ATP6AP1/VAMP7/MYO10/SNX17/CEP19/SEC24A/TOMM5/TOMM40/SNX2/CNIH4/AP1S2/ALYREF/YKT6/FYN/PPP3R1/VDAC2/ZPR1/SLC25A4/RAN/STRADA/KIT/PLEKHA8/…	156		Diff_SPG UP
GO:0006886	intracellular protein transport	72/1061	158/4436	1.06087e-09	1.06087e-09	8.46091e-07	HSPA8/UFM1/ITGB1BP1/SEC61G/AP3S2/SEC13/SNX8/INSIG1/SEC61A1/ERGIC3/AP4M1/MAIP1/COPG1/COG7/FAF2/PMPCA/SNX5/SRPRA/LONP2/YWHAH/ATP6AP1/SEC24A/TOMM5/TOMM40/SNX2/AP1S2/FYN/PPP3R1/ZPR1/RAN/STRADA/SNX10/COPB1/TOMM22/GDI1/TXN/SNX27/CLTA/SSR3/SEC23B/VPS35/PSEN1/SNX1/CDK5/AP2B1/VTI1B/AP2M1/UBE2G2/SRP14/RAB7A/CHP1/CHCHD4/TMEM30A/DERL1/CLTC/TRMT10B/TIMM22/AP2A2/TOMM20/HSPA5/AP1S1/NUTF2/VIPAS39/USO1/HIKESHI/TR…	72		Diff_SPG UP
GO:0008380	RNA splicing	56/1061	119/4436	1.9921e-08	1.9921e-08	1.19159e-05	HSPA8/RTCB/RBM5/MAGOH/RBM48/TSSC4/SF3B3/CDK13/SMNDC1/PUS7/CASC3/ALYREF/ZPR1/PRPF3/DCPS/PRPF4B/USP4/THOC7/SNRPF/SNRNP25/RSRC1/SLC38A2/SRSF2/PRPF38A/PPIE/RBM8A/DHX9/RBMXL2/LUC7L3/PRPF19/CDK12/SRSF7/HNRNPK/SNRPD1/RNPS1/CWC15/MFAP1/SRSF3/HNRNPA2B1/SNRNP40/NCBP2/SRSF1/LSM8/DDX1/PABPC1/QKI/TRA2B/THOC3/SNRPE/EIF4A3/LSM5/HNRNPF/SNRPB/SMU1/ZBTB8OS/PTBP1	56		Diff_SPG UP
GO:0045184	establishment of protein localization	139/1061	390/4436	3.24977e-08	3.24977e-08	1.33131e-05	HSPA8/UFM1/ITGB1BP1/SEC61G/AP3S2/SEC13/SNX8/INSIG1/SEC61A1/ERGIC3/AP4M1/BIRC5/VTA1/MAIP1/ARL8B/M6PR/COPG1/RAB4A/RAB18/BBS4/IST1/COG7/FAF2/PMPCA/RAB6B/OOEP/SNX5/SLC7A6OS/SRPRA/LONP2/ATAD1/YWHAH/TIMM9/ATP6AP1/VAMP7/SEC24A/TOMM5/NASP/TOMM40/SNX2/CNIH4/AP1S2/PHAX/YKT6/FYN/PPP3R1/ZPR1/RAN/ATG4B/STRADA/PLEKHA8/SNX10/ARL3/COPB1/TIMM8B/TOMM22/ARFGAP3/YIPF5/UNC119/IFT20/ARFGAP2/GDI1/ENTR1/TMCO1/KDELR2/TXN…	139		Diff_SPG UP
GO:0015031	protein transport	132/1061	366/4436	3.33852e-08	3.33852e-08	1.33131e-05	HSPA8/UFM1/ITGB1BP1/SEC61G/AP3S2/SEC13/SNX8/INSIG1/SEC61A1/ERGIC3/AP4M1/BIRC5/VTA1/MAIP1/ARL8B/M6PR/COPG1/RAB4A/RAB18/BBS4/IST1/COG7/FAF2/PMPCA/RAB6B/SNX5/SLC7A6OS/SRPRA/LONP2/YWHAH/TIMM9/ATP6AP1/VAMP7/SEC24A/TOMM5/NASP/TOMM40/SNX2/CNIH4/AP1S2/PHAX/YKT6/FYN/PPP3R1/ZPR1/RAN/ATG4B/STRADA/PLEKHA8/SNX10/ARL3/COPB1/TIMM8B/TOMM22/ARFGAP3/YIPF5/UNC119/IFT20/ARFGAP2/GDI1/ENTR1/KDELR2/TXN/KDELR1/SNX27/COG…	132		Diff_SPG UP
GO:0033365	protein localization to organelle	81/1061	201/4436	9.9094e-08	9.9094e-08	3.2083e-05	HSPA8/UFM1/ADAM10/SEC61G/RPF2/SEC61A1/ARL2/RPL11/MAIP1/MAPRE1/TMEM98/PAF1/BBS4/CNEP1R1/COG7/PMPCA/RAB6B/VAPA/ZDHHC5/SRPRA/LONP2/ASAP1/ORMDL3/TOMM5/TOMM40/VRK1/FYN/PPP3R1/ZPR1/PIN1/MFSD1/RAN/SNX10/ARL3/TOMM22/IFT20/ENTR1/TMCO1/CTDNEP1/KDELR2/TXN/SSR3/RAP1A/VPS35/MSH2/PSEN1/RAP1GDS1/DHX9/CDK5/EMC7/AKT1/RAD21/SRP14/CTNNA1/CHP1/CHCHD4/TMEM30A/DNAJA1/TRMT10B/TIMM22/TOR1AIP1/TOMM20/HSPA5/NUTF2/TOLLIP/A…	81		Diff_SPG UP
GO:0048193	Golgi vesicle transport	33/1061	59/4436	1.07273e-07	1.07273e-07	3.2083e-05	VAPB/AP3S2/SEC13/SNX8/SCAP/INSIG1/AP4M1/COPG1/TBC1D14/COG7/VAMP7/LLGL1/CEP19/SEC24A/CNIH4/YKT6/ARL3/YIPF5/COPZ1/PITPNB/KDELR2/KDELR1/ARCN1/YIPF6/KLHL12/LAMP1/COPA/ATP2C1/USO1/TMED10/TMED9/GOLT1B/COPB2	33		Diff_SPG UP
GO:0006397	mRNA processing	60/1061	137/4436	1.61784e-07	1.61784e-07	4.301e-05	HSPA8/PTCD2/RBM5/PAF1/MAGOH/CPSF6/RBM48/TSSC4/SF3B3/CDK13/SMNDC1/PUS7/CASC3/TENT2/ALYREF/ZPR1/PRPF3/DCPS/PRPF4B/USP4/CMTR1/THOC7/SNRPF/SNRNP25/RSRC1/SRSF2/PRPF38A/PPIE/RBM8A/DHX9/RBMXL2/CPSF3/PRPF19/CDK12/TUT1/SRSF7/HNRNPK/SNRPD1/RNPS1/CWC15/MFAP1/SRSF3/HNRNPA2B1/SNRNP40/NCBP2/SRSF1/LSM8/DDX1/PABPC1/QKI/CPSF2/TRA2B/THOC3/SNRPE/EIF4A3/LSM5/HNRNPF/SNRPB/SMU1/PTBP1	60		Diff_SPG UP
GO:0016071	mRNA metabolic process	74/1061	186/4436	6.62173e-07	6.62173e-07	0.000158434	HSPA8/HBS1L/PTCD2/SMG8/RBM5/PAF1/MAGOH/CPSF6/RBM48/ATF4/TSSC4/SF3B3/CDK13/SMNDC1/PUS7/CASC3/MOV10/TENT2/ALYREF/ETF1/ZPR1/TAF9/PRPF3/DCPS/PRPF4B/USP4/SKIC8/CMTR1/THOC7/SNRPF/SNRNP25/RSRC1/TTC5/FXR1/SRSF2/PRPF38A/PPIE/RBM8A/DHX9/RBMXL2/CPSF3/EIF3E/PRPF19/CDK12/TUT1/SRSF7/HNRNPK/SNRPD1/RNPS1/CWC15/MFAP1/SRSF3/HNRNPA2B1/DNAJB11/SNRNP40/NCBP2/SRSF1/LSM8/DDX1/PABPC1/QKI/CPSF2/TRA2B/THOC3/SNRPE/EIF4A3/C…	74		Diff_SPG UP
GO:0006412	translation	91/1061	247/4436	1.94091e-06	1.94091e-06	0.000422172	RPS23/RPS12/EEF1A1/RPS27A/RPS15A/RPS19/RPL27A/RPS13/RPS7/HBS1L/MRPS18A/EIF3D/MRPS34/NGDN/RPS24/RPL11/TSFM/MRPL30/MAGOH/MRPS25/NPM1/EIF2S1/EIF4H/PUS7/MTG1/MRPS35/MRPL20/RPL23/SARS1/CASC3/MOV10/MRPL43/MRPS7/MRPS27/ETF1/RPS3A/COA3/SKIC8/RPS3/RPS28/MIF4GD/EIF4E/MRPL10/MRPL17/RPL6/EIF3L/MRPS28/MRPS16/EIF1/FXR1/MRPL49/RPL10A/RPLP2/RBM8A/EIF3I/DHX9/GAPDH/PAIP2/NGRN/RPL38/MRPL9/EIF3E/RPS20/AKT1/DAP3/EIF2…	91		Diff_SPG UP
GO:0071705	nitrogen compound transport	159/1061	489/4436	2.86868e-06	2.86868e-06	0.000473033	HSPA8/SLC26A11/UFM1/ITGB1BP1/SEC61G/AP3S2/SEC13/SNX8/INSIG1/SEC61A1/ERGIC3/AP4M1/BIRC5/VTA1/ACTB/MAIP1/ARL8B/M6PR/COPG1/RAB4A/CERT1/RAB18/BBS4/IST1/MAGOH/ABCC1/COG7/CPSF6/FAF2/PMPCA/RAB6B/SNX5/SLC7A6OS/SRPRA/LONP2/YWHAH/SLC25A1/TIMM9/ATP6AP1/VAMP7/CASC3/SEC24A/TOMM5/NASP/TOMM40/SNX2/CNIH4/AP1S2/ALYREF/PHAX/YKT6/FYN/PPP3R1/ZPR1/SLC25A4/RAN/ATG4B/STRADA/PLEKHA8/SNX10/ARL3/COPB1/SLC6A15/TIMM8B/TOMM2…	159		Diff_SPG UP
GO:0000375	RNA splicing,via transesterification reactions	38/1061	80/4436	2.96556e-06	2.96556e-06	0.000473033	RBM5/MAGOH/TSSC4/SF3B3/CDK13/CASC3/PRPF3/DCPS/PRPF4B/USP4/SNRPF/SNRNP25/RSRC1/SRSF2/PRPF38A/PPIE/RBM8A/DHX9/RBMXL2/PRPF19/SRSF7/HNRNPK/SNRPD1/RNPS1/CWC15/MFAP1/SRSF3/HNRNPA2B1/NCBP2/SRSF1/LSM8/TRA2B/SNRPE/EIF4A3/LSM5/SNRPB/SMU1/PTBP1	38		Diff_SPG UP
GO:0000377	RNA splicing,via transesterification reactions with bulged adenosine as nucleophile	38/1061	80/4436	2.96556e-06	2.96556e-06	0.000473033	RBM5/MAGOH/TSSC4/SF3B3/CDK13/CASC3/PRPF3/DCPS/PRPF4B/USP4/SNRPF/SNRNP25/RSRC1/SRSF2/PRPF38A/PPIE/RBM8A/DHX9/RBMXL2/PRPF19/SRSF7/HNRNPK/SNRPD1/RNPS1/CWC15/MFAP1/SRSF3/HNRNPA2B1/NCBP2/SRSF1/LSM8/TRA2B/SNRPE/EIF4A3/LSM5/SNRPB/SMU1/PTBP1	38		Diff_SPG UP
GO:0000398	mRNA splicing, via spliceosome	38/1061	80/4436	2.96556e-06	2.96556e-06	0.000473033	RBM5/MAGOH/TSSC4/SF3B3/CDK13/CASC3/PRPF3/DCPS/PRPF4B/USP4/SNRPF/SNRNP25/RSRC1/SRSF2/PRPF38A/PPIE/RBM8A/DHX9/RBMXL2/PRPF19/SRSF7/HNRNPK/SNRPD1/RNPS1/CWC15/MFAP1/SRSF3/HNRNPA2B1/NCBP2/SRSF1/LSM8/TRA2B/SNRPE/EIF4A3/LSM5/SNRPB/SMU1/PTBP1	38		Diff_SPG UP
GO:0006518	peptide metabolic process	100/1061	283/4436	5.2386e-06	5.2386e-06	0.000783377	RPS23/RPS12/EEF1A1/RPS27A/RPS15A/RPS19/RPL27A/RPS13/RPS7/ADAM10/HBS1L/MRPS18A/EIF3D/MRPS34/NGDN/RPS24/RPL11/PAM/TSFM/MRPL30/MAGOH/XPNPEP1/MRPS25/NPM1/EIF2S1/EIF4H/PUS7/MTG1/MRPS35/MRPL20/RPL23/SARS1/CASC3/MOV10/MRPL43/MRPS7/MRPS27/ETF1/RPS3A/PIN1/COA3/SKIC8/RPS3/PSENEN/RPS28/MIF4GD/YIPF5/EIF4E/MRPL10/MRPL17/RPL6/EIF3L/MRPS28/MRPS16/EIF1/FXR1/MRPL49/RPL10A/RPLP2/PSEN1/RBM8A/EIF3I/DHX9/GAPDH/PAIP2/…	100		Diff_SPG UP
GO:0043043	peptide biosynthetic process	91/1061	254/4436	7.51856e-06	7.51856e-06	0.00105818	RPS23/RPS12/EEF1A1/RPS27A/RPS15A/RPS19/RPL27A/RPS13/RPS7/HBS1L/MRPS18A/EIF3D/MRPS34/NGDN/RPS24/RPL11/TSFM/MRPL30/MAGOH/MRPS25/NPM1/EIF2S1/EIF4H/PUS7/MTG1/MRPS35/MRPL20/RPL23/SARS1/CASC3/MOV10/MRPL43/MRPS7/MRPS27/ETF1/RPS3A/COA3/SKIC8/RPS3/RPS28/MIF4GD/EIF4E/MRPL10/MRPL17/RPL6/EIF3L/MRPS28/MRPS16/EIF1/FXR1/MRPL49/RPL10A/RPLP2/RBM8A/EIF3I/DHX9/GAPDH/PAIP2/NGRN/RPL38/MRPL9/EIF3E/RPS20/AKT1/DAP3/EIF2…	91		Diff_SPG UP
GO:0006396	RNA processing	84/1061	232/4436	1.07865e-05	1.07865e-05	0.00143379	HSPA8/BYSL/PDCD11/PTCD2/RTCB/RBM5/PAF1/MAGOH/THG1L/RPP30/CPSF6/RBM48/TSSC4/SF3B3/CDK13/SMNDC1/PUS7/SARS1/CASC3/CTU2/TENT2/ALYREF/ZPR1/PRPF3/WDR55/DCPS/PRPF4B/DDX4/USP4/PWP1/CMTR1/THOC7/SNRPF/SNRNP25/RSRC1/SLC38A2/SRSF2/PRPF38A/PPIE/RBM8A/DHX9/RBMXL2/SBDS/CPSF3/LUC7L3/PRPF19/POP7/CDK12/TUT1/SRSF7/HNRNPK/SNRPD1/MAEL/RNPS1/RTCA/CWC15/MFAP1/SRSF3/YRDC/HNRNPA2B1/SNRNP40/NCBP2/SRSF1/LSM8/DDX1/PABPC1/QK…	84		Diff_SPG UP
GO:0007049	cell cycle	128/1061	390/4436	1.84353e-05	1.84353e-05	0.00221912	DMRT1/ING4/CFL1/THAP1/CDK4/PLK4/LCMT1/ARL2/CCDC42/BIRC5/TADA3/ACTB/CDC123/MNS1/ABRAXAS2/ARL8B/MAPRE1/CENPX/METTL13/PAF1/PAFAH1B1/BBS4/IST1/OOEP/NPM1/RBBP4/SPATA22/INIP/SSNA1/CDC26/CDK13/CINP/USP22/CTNNB1/BABAM2/WASL/RPL23/USP16/KIF2A/ANXA11/PCLAF/SKA2/NASP/VRK1/RAE1/BCCIP/CDKN2D/CIAO2A/ZPR1/UBE2S/PIN1/RAN/STRADA/ARL3/DDX4/TEX14/ERCC6L/RPS3/ETAA1/ANGEL2/UNC119/SUV39H2/ENTR1/PPP1CA/CHORDC1/RAD51/SL…	128		Diff_SPG UP
GO:0051668	localization within membrane	54/1061	135/4436	1.85496e-05	1.85496e-05	0.00221912	ADAM10/ITGB1BP1/MESD/SEC13/SEC61A1/AP4M1/ACTB/MAIP1/VAMP4/RAB6B/ZDHHC5/SRPRA/ATAD1/SSNA1/STX7/ATP6AP1/LLGL1/SNX17/FYN/ARL3/ITGB1/TOMM22/PIGW/IFT20/GDI1/TMCO1/NAXE/SNX27/SSR3/FXR1/RAP1A/VPS35/PIK3CA/CDK5/ARL6IP5/EMC7/SRP14/RAB7A/CHP1/ATP2C1/CLTC/TRMT10B/MYL12A/TIMM22/SNX4/VPS26A/HSPA5/EMC10/LZTFL1/TRAM1/GET4/MFF/LAMTOR1/ATP1B3	54		Diff_SPG UP
GO:1901566	organonitrogen compound biosynthetic process	151/1061	476/4436	2.45588e-05	2.45588e-05	0.00268315	RPS23/RPS12/EEF1A1/RPS27A/RPS15A/RPS19/RPL27A/RPS13/RPS7/HBS1L/MRPS18A/EIF3D/MRPS34/NGDN/RPS24/RPL11/APRT/PAM/TSFM/TYMS/COX11/AK3/MRPL30/ATG101/MAGOH/COG7/GATM/DHFR/MRPS25/NPM1/ATP6V1A/TPK1/NME1/EIF2S1/EIF4H/PUS7/ITM2B/ADSL/CTNNB1/MTG1/SLC25A39/MRPS35/MRPL20/RPL23/SARS1/CASC3/MOV10/ORMDL3/MRPL43/ASNSD1/MRPS7/GAMT/MRPS27/ETF1/RPS3A/GOT2/PPM1A/COA3/HACD2/ALG8/SKIC8/RPS3/ATP5F1D/ENOPH1/RPS28/MIF4GD/…	151		Diff_SPG UP
GO:0050684	regulation of mRNA processing	18/1061	30/4436	2.46713e-05	2.46713e-05	0.00268315	PTCD2/RBM5/PAF1/MAGOH/SRSF2/RBM8A/DHX9/RBMXL2/PRPF19/SRSF7/HNRNPK/RNPS1/SRSF3/NCBP2/TRA2B/EIF4A3/SMU1/PTBP1	18		Diff_SPG UP
GO:0043604	amide biosynthetic process	96/1061	279/4436	2.85962e-05	2.85962e-05	0.00297479	RPS23/RPS12/EEF1A1/RPS27A/RPS15A/RPS19/RPL27A/RPS13/RPS7/HBS1L/MRPS18A/EIF3D/MRPS34/NGDN/RPS24/RPL11/PAM/TSFM/MRPL30/MAGOH/MRPS25/NPM1/EIF2S1/EIF4H/PUS7/MTG1/MRPS35/MRPL20/RPL23/SARS1/CASC3/MOV10/ORMDL3/MRPL43/MRPS7/MRPS27/ETF1/RPS3A/COA3/SKIC8/RPS3/RPS28/MIF4GD/EIF4E/MRPL10/ACACA/MRPL17/RPL6/EIF3L/MRPS28/ASAH1/MRPS16/EIF1/FXR1/MRPL49/RPL10A/RPLP2/RBM8A/EIF3I/DHX9/GAPDH/PAIP2/NGRN/RPL38/MRPL9/EIF…	96		Diff_SPG UP
GO:0050657	nucleic acid transport	20/1061	36/4436	4.16743e-05	4.16743e-05	0.00383505	SEC13/MAGOH/CPSF6/CASC3/ALYREF/RAN/RBM8A/DHX9/RANBP2/SRSF7/CETN2/SRSF3/HNRNPA2B1/ENY2/NCBP2/SRSF1/QKI/EIF4A3/NUTF2/MRPL18	20		Diff_SPG UP
GO:0050658	RNA transport	20/1061	36/4436	4.16743e-05	4.16743e-05	0.00383505	SEC13/MAGOH/CPSF6/CASC3/ALYREF/RAN/RBM8A/DHX9/RANBP2/SRSF7/CETN2/SRSF3/HNRNPA2B1/ENY2/NCBP2/SRSF1/QKI/EIF4A3/NUTF2/MRPL18	20		Diff_SPG UP
GO:0051236	establishment of RNA localization	20/1061	36/4436	4.16743e-05	4.16743e-05	0.00383505	SEC13/MAGOH/CPSF6/CASC3/ALYREF/RAN/RBM8A/DHX9/RANBP2/SRSF7/CETN2/SRSF3/HNRNPA2B1/ENY2/NCBP2/SRSF1/QKI/EIF4A3/NUTF2/MRPL18	20		Diff_SPG UP
GO:0072594	establishment of protein localization to organelle	32/1061	71/4436	6.64806e-05	6.64806e-05	0.00589124	HSPA8/UFM1/SEC61G/SEC61A1/MAIP1/PMPCA/SRPRA/LONP2/TOMM5/TOMM40/PPP3R1/ZPR1/RAN/TOMM22/SSR3/PSEN1/SRP14/CHP1/CHCHD4/TRMT10B/TIMM22/TOMM20/HSPA5/NUTF2/CCT3/HIKESHI/CCT6A/TRAM1/GET4/MFF/STK4/HSPA1L	32		Diff_SPG UP
GO:0051028	mRNA transport	16/1061	27/4436	8.72519e-05	8.72519e-05	0.00745578	SEC13/MAGOH/CASC3/RBM8A/DHX9/RANBP2/SRSF7/CETN2/SRSF3/HNRNPA2B1/ENY2/NCBP2/SRSF1/QKI/EIF4A3/NUTF2	16		Diff_SPG UP
GO:0051301	cell division	65/1061	179/4436	9.92021e-05	9.92021e-05	0.00792403	THBS4/ITGB1BP1/CDK4/BIRC5/TADA3/EFHC1/CDC123/ABRAXAS2/ARL8B/MAPRE1/CENPX/PAFAH1B1/BBS4/IST1/OOEP/SSNA1/CDC26/CINP/BABAM2/WASL/USP16/KIF2A/ANXA11/SKA2/CETN1/CCNB2/VRK1/RAE1/UBE2S/PIN1/RAN/ARL3/TEX14/ERCC6L/RPS3/UNC119/ENTR1/PPP1CA/CLTA/HAUS1/CDK2/CSNK1A1/PDGFA/CDK5/PPP1CB/NUDC/CKS2/SMC3/RAD21/CETN2/CCNB1/CCNT1/PPP1CC/ZWILCH/MCMBP/SMC1A/CLTC/TPX2/BECN1/CCNG1/RASA1/MAEA/CKS1B/BABAM1/ARPP19	65		Diff_SPG UP
GO:0009057	macromolecule catabolic process	96/1061	287/4436	9.98748e-05	9.98748e-05	0.00792403	CSNK1D/HSPA8/ADAM10/HBS1L/UCHL1/PHKG2/FHIT/RPL11/RNASEH2C/SMG8/MAGOH/GPX1/PSMA7/FAF2/FEM1C/CLPP/PSMC2/LONP2/DDB1/CDC26/KCTD13/SF3B3/CTNNB1/RPL23/CRBN/PSMA5/CASC3/MOV10/TENT2/PHAX/PSMD11/FYN/ETF1/ZPR1/SOCS5/UBE2S/TAF9/PIN1/KLHDC2/SKIC8/PSMA2/CLU/ABHD10/TTC5/FXR1/CSNK2A1/PISD/PSMA4/COMMD1/RNASEH2A/VPS28/VPS35/ENDOG/PSEN1/RBM8A/DHX9/RAD23A/ELOC/PSMA1/CDK5/RNF34/FBXL5/RNF146/EIF3E/PRPF19/RNPS1/RNASEH…	96		Diff_SPG UP
GO:0022613	ribonucleoprotein complex biogenesis	53/1061	139/4436	0.000102667	0.000102667	0.00792403	RPS23/RPS12/RPS27A/RPS15A/RPS19/RPS13/EIF3D/NGDN/RPF2/RPS24/BYSL/PDCD11/IMP4/RBM5/RPP30/CPSF6/TSSC4/CINP/RIOX2/USP16/RPS19BP1/RPS3A/TAF9/PRPF3/WDR55/USP4/RPS28/DNTTIP2/PWP1/SNRPF/EIF3L/PNO1/EIF3I/DHX9/NGRN/SBDS/RPL38/EIF3E/PRPF19/POP7/SNRPD1/RPL24/RPL13A/SRSF1/BUD23/SNRPE/RPP38/RPL27/EIF4A3/EIF3H/NOL11/SNRPB/RBIS	53		Diff_SPG UP
GO:0043603	amide metabolic process	113/1061	349/4436	0.000113638	0.000113638	0.00839674	RPS23/RPS12/EEF1A1/RPS27A/RPS15A/RPS19/RPL27A/RPS13/RPS7/ADAM10/HBS1L/MRPS18A/EIF3D/PGAM1/MRPS34/NGDN/RPS24/RPL11/PAM/TSFM/CERT1/MRPL30/MAGOH/XPNPEP1/MRPS25/NPM1/EIF2S1/EIF4H/PUS7/MTG1/MRPS35/MRPL20/RPL23/SARS1/CASC3/MOV10/ORMDL3/MRPL43/MRPS7/MRPS27/ETF1/RPS3A/PIN1/GOT2/COA3/SKIC8/OGDH/RPS3/PSENEN/RPS28/MIF4GD/YIPF5/EIF4E/NAGK/MRPL10/ACACA/MRPL17/RPL6/EIF3L/MRPS28/ASAH1/MRPS16/EIF1/FXR1/MRPL49/RP…	113		Diff_SPG UP
GO:0002181	cytoplasmic translation	20/1061	38/4436	0.000115811	0.000115811	0.00839674	RPS23/EIF3D/SARS1/RPS28/MIF4GD/RPL6/EIF3L/RPL10A/RPLP2/EIF3I/DHX9/RPL38/EIF3E/RPL32/RPL24/RPL13A/PABPC1/RPS29/RPS26/EIF3H	20		Diff_SPG UP
GO:0043484	regulation of RNA splicing	18/1061	33/4436	0.000139574	0.000139574	0.00982206	RBM5/MAGOH/ZPR1/SLC38A2/SRSF2/RBM8A/RBMXL2/PRPF19/SRSF7/HNRNPK/RNPS1/SRSF3/SRSF1/TRA2B/EIF4A3/HNRNPF/SMU1/PTBP1	18		Diff_SPG UP
GO:0022402	cell cycle process	84/1061	247/4436	0.000146133	0.000146133	0.00998975	DMRT1/CFL1/CDK4/PLK4/LCMT1/ARL2/CCDC42/BIRC5/ABRAXAS2/ARL8B/MAPRE1/CENPX/METTL13/PAF1/PAFAH1B1/BBS4/OOEP/NPM1/SPATA22/INIP/CTNNB1/BABAM2/WASL/RPL23/USP16/KIF2A/ANXA11/PCLAF/SKA2/RAE1/BCCIP/CDKN2D/CIAO2A/ZPR1/UBE2S/PIN1/RAN/ARL3/DDX4/TEX14/RPS3/ETAA1/UNC119/CHORDC1/RAD51/SLC25A31/E2F6/CSNK2A1/HAUS1/KIF22/MSH2/CDK2/SBDS/CPSF3/PRPF19/NUSAP1/SMARCAD1/CEP44/NUDC/CSNK2A2/ROCK2/CKS2/RAD21/SND1/CETN2/PPP…	84		Diff_SPG UP
GO:0048024	regulation of mRNA splicin,via spliceosomeg	14/1061	23/4436	0.000164061	0.000164061	0.0109038	RBM5/MAGOH/SRSF2/RBM8A/RBMXL2/PRPF19/SRSF7/HNRNPK/RNPS1/SRSF3/TRA2B/EIF4A3/SMU1/PTBP1	14		Diff_SPG UP
GO:0000184	nuclear-transcribed mRNA catabolic process,nonsense-mediated decay	11/1061	16/4436	0.000181391	0.000181391	0.0117298	SMG8/MAGOH/CASC3/ETF1/SKIC8/RBM8A/EIF3E/RNPS1/NCBP2/PABPC1/EIF4A3	11		Diff_SPG UP
GO:0006511	ubiquitin-dependent protein catabolic process	47/1061	123/4436	0.000236875	0.000236875	0.0149146	CSNK1D/UCHL1/FHIT/RPL11/PSMA7/FAF2/FEM1C/PSMC2/DDB1/CDC26/KCTD13/CTNNB1/RPL23/CRBN/PSMA5/PSMD11/SOCS5/UBE2S/TAF9/KLHDC2/PSMA2/CLU/PSMA4/COMMD1/VPS28/PSEN1/RAD23A/PSMA1/RNF34/FBXL5/RNF146/UBE2G2/BAP1/SPOP/PPP2CB/UBE2W/PSMB5/TRIP12/RNF10/VCP/EIF3H/UHRF1/PSMA3/GET4/HSP90B1/PSMC5/KLHL3	47		Diff_SPG UP
GO:0034504	protein localization to nucleus	28/1061	63/4436	0.000252193	0.000252193	0.0151155	UFM1/RPF2/ARL2/RPL11/TMEM98/PAF1/BBS4/CNEP1R1/ORMDL3/FYN/PPP3R1/ZPR1/PIN1/RAN/CTDNEP1/TXN/PSEN1/RAP1GDS1/CDK5/CTNNA1/CHP1/TOR1AIP1/NUTF2/HIKESHI/NMD3/YWHAE/YWHAZ/STK4	28		Diff_SPG UP
GO:0072657	protein localization to membrane	46/1061	120/4436	0.000252702	0.000252702	0.0151155	ADAM10/ITGB1BP1/MESD/SEC13/SEC61A1/AP4M1/ACTB/MAIP1/RAB6B/ZDHHC5/SRPRA/ATAD1/SSNA1/STX7/ATP6AP1/FYN/ARL3/ITGB1/TOMM22/PIGW/IFT20/GDI1/TMCO1/SSR3/RAP1A/VPS35/PIK3CA/CDK5/ARL6IP5/EMC7/SRP14/RAB7A/CHP1/ATP2C1/CLTC/TRMT10B/MYL12A/TIMM22/HSPA5/EMC10/LZTFL1/TRAM1/GET4/MFF/LAMTOR1/ATP1B3	46		Diff_SPG UP
GO:0045047	protein targeting to ER	8/1061	10/4436	0.000294007	0.000294007	0.0160524	SEC61G/SEC61A1/SRPRA/SSR3/SRP14/HSPA5/TRAM1/GET4	8		Diff_SPG UP
GO:0072599	establishment of protein localization to endoplasmic reticulum	8/1061	10/4436	0.000294007	0.000294007	0.0160524	SEC61G/SEC61A1/SRPRA/SSR3/SRP14/HSPA5/TRAM1/GET4	8		Diff_SPG UP
GO:0019941	modification-dependent protein catabolic process	47/1061	124/4436	0.000295201	0.000295201	0.0160524	CSNK1D/UCHL1/FHIT/RPL11/PSMA7/FAF2/FEM1C/PSMC2/DDB1/CDC26/KCTD13/CTNNB1/RPL23/CRBN/PSMA5/PSMD11/SOCS5/UBE2S/TAF9/KLHDC2/PSMA2/CLU/PSMA4/COMMD1/VPS28/PSEN1/RAD23A/PSMA1/RNF34/FBXL5/RNF146/UBE2G2/BAP1/SPOP/PPP2CB/UBE2W/PSMB5/TRIP12/RNF10/VCP/EIF3H/UHRF1/PSMA3/GET4/HSP90B1/PSMC5/KLHL3	47		Diff_SPG UP
GO:0043632	modification-dependent macromolecule catabolic process	47/1061	124/4436	0.000295201	0.000295201	0.0160524	CSNK1D/UCHL1/FHIT/RPL11/PSMA7/FAF2/FEM1C/PSMC2/DDB1/CDC26/KCTD13/CTNNB1/RPL23/CRBN/PSMA5/PSMD11/SOCS5/UBE2S/TAF9/KLHDC2/PSMA2/CLU/PSMA4/COMMD1/VPS28/PSEN1/RAD23A/PSMA1/RNF34/FBXL5/RNF146/UBE2G2/BAP1/SPOP/PPP2CB/UBE2W/PSMB5/TRIP12/RNF10/VCP/EIF3H/UHRF1/PSMA3/GET4/HSP90B1/PSMC5/KLHL3	47		Diff_SPG UP
GO:0006605	protein targeting	26/1061	58/4436	0.000352898	0.000352898	0.0187634	HSPA8/ITGB1BP1/SEC61G/SEC61A1/AP4M1/PMPCA/SRPRA/LONP2/TOMM5/TOMM40/FYN/TOMM22/GDI1/SSR3/CDK5/SRP14/CHP1/CHCHD4/TRMT10B/TIMM22/TOMM20/HSPA5/TRAM1/GET4/MFF/HSPA1L	26		Diff_SPG UP
GO:0034248	regulation of amide metabolic process	43/1061	112/4436	0.000383579	0.000383579	0.0195549	HBS1L/EIF3D/PGAM1/NGDN/TSFM/MAGOH/NPM1/EIF2S1/PUS7/MTG1/SARS1/CASC3/MOV10/ORMDL3/MRPS27/ETF1/PIN1/COA3/RPS3/MIF4GD/EIF4E/EIF1/FXR1/TIGAR/RBM8A/DHX9/GAPDH/PAIP2/NGRN/RPL38/AKT1/EIF4G2/RPL13A/NCBP2/PABPC1/QKI/EIF4A3/RPS6KB1/ORMDL2/TMED10/RIDA/LSM14A/CNOT7	43		Diff_SPG UP
GO:0071824	protein-DNA complex organization	57/1061	159/4436	0.000388233	0.000388233	0.0195549	ING4/TNP2/TNP1/TADA3/CENPX/SMYD2/PKN1/ZNHIT1/GPX1/RBBP4/USP22/BABAM2/TAF1B/RIOX2/RPL23/USP16/NASP/TAF9/HP1BP3/TSPYL1/ERCC6L/ATG5/SUV39H2/HMGB1/COPRS/EED/RAD51/EIF1/KANSL2/HMGB2/SMARCA4/JADE1/CDK2/KMT5B/EEF1AKMT1/PIK3CA/CDK5/SMARCAD1/MAEL/RAD21/SMARCD1/PSME4/BAP1/APLF/ASF1B/ENY2/INO80E/ABRAXAS1/NAP1L4/BUD23/TRIP12/GTF2B/GPX4/UHRF1/BABAM1/HDAC1/AEBP2	57		Diff_SPG UP
GO:0006281	DNA repair	49/1061	132/4436	0.000392302	0.000392302	0.0195549	PPP4C/TNP1/ACTB/ERCC8/CENPX/OOEP/RAD23B/NPM1/SPATA22/INIP/CINP/BABAM2/PCLAF/RAD51D/BCCIP/CDKN2D/RPS3/ETAA1/POLD1/HMGB1/TTC5/ADPRS/RAD51/KIF22/TIGAR/MSH2/CDK2/DHX9/KMT5B/RAD23A/PRPF19/SMARCAD1/RUVBL2/SMC3/PSME4/UBE2T/APLF/SMC1A/UBE2W/DDX1/INO80E/ABRAXAS1/ALKBH3/TDP2/TRIP12/VCP/UHRF1/BABAM1/ACTR2	49		Diff_SPG UP
GO:0006403	RNA localization	20/1061	41/4436	0.000437371	0.000437371	0.0213565	SEC13/MAGOH/CPSF6/CASC3/ALYREF/RAN/RBM8A/DHX9/RANBP2/SRSF7/CETN2/SRSF3/HNRNPA2B1/ENY2/NCBP2/SRSF1/QKI/EIF4A3/NUTF2/MRPL18	20		Diff_SPG UP
GO:0000381	regulation of alternative mRNA splicing, via spliceosome	10/1061	15/4436	0.00053121	0.00053121	0.0249214	RBM5/MAGOH/SRSF2/RBM8A/RBMXL2/RNPS1/TRA2B/EIF4A3/SMU1/PTBP1	10		Diff_SPG UP
GO:0006890	retrograde vesicle-mediated transport,Golgi to endoplasmic reticulum	10/1061	15/4436	0.00053121	0.00053121	0.0249214	COPG1/COG7/COPZ1/PITPNB/KDELR2/KDELR1/ARCN1/COPA/TMED10/COPB2	10		Diff_SPG UP
GO:1903311	regulation of mRNA metabolic process	24/1061	54/4436	0.000688868	0.000688868	0.0316963	PTCD2/RBM5/PAF1/MAGOH/MOV10/TTC5/FXR1/SRSF2/RBM8A/DHX9/RBMXL2/PRPF19/SRSF7/HNRNPK/RNPS1/SRSF3/NCBP2/PABPC1/TRA2B/EIF4A3/RIDA/SMU1/CNOT7/PTBP1	24		Diff_SPG UP
GO:0051168	nuclear export	16/1061	31/4436	0.000745213	0.000745213	0.0336419	CPSF6/ALYREF/RAN/STRADA/EIF4E/TXN/LSG1/DHX9/CDK5/SRSF3/CHP1/HNRNPA2B1/ENY2/NCBP2/NUTF2/YWHAE	16		Diff_SPG UP
GO:0006325	chromatin organization	53/1061	149/4436	0.000762646	0.000762646	0.0337913	ING4/TNP2/TNP1/TADA3/SMYD2/PKN1/ZNHIT1/GPX1/RBBP4/USP22/BABAM2/RIOX2/USP16/NASP/TAF9/HP1BP3/TSPYL1/ERCC6L/ATG5/SUV39H2/HMGB1/COPRS/EED/EIF1/KANSL2/HMGB2/SMARCA4/JADE1/CDK2/KMT5B/EEF1AKMT1/PIK3CA/CDK5/SMARCAD1/MAEL/RAD21/SMARCD1/PSME4/BAP1/APLF/ASF1B/ENY2/INO80E/ABRAXAS1/NAP1L4/BUD23/TRIP12/GTF2B/GPX4/UHRF1/BABAM1/HDAC1/AEBP2	53		Diff_SPG UP
GO:0016482	cytosolic transport	18/1061	37/4436	0.000876945	0.000876945	0.0377103	SNX8/ARFRP1/AP4M1/ARL8B/TBC1D14/RAB5A/SNX2/YKT6/VPS35/SNX1/LAMP1/RAB7A/CLTC/BECN1/VPS26A/HOOK3/SNX3/GOLT1B	18		Diff_SPG UP
GO:0006401	RNA catabolic process	27/1061	64/4436	0.000882616	0.000882616	0.0377103	HBS1L/RNASEH2C/SMG8/MAGOH/CASC3/MOV10/TENT2/PHAX/ETF1/ZPR1/SKIC8/TTC5/FXR1/RNASEH2A/RBM8A/DHX9/ELOC/EIF3E/RNPS1/RNASEH2B/SND1/NCBP2/PABPC1/EIF4A3/CNOT9/RIDA/CNOT7	27		Diff_SPG UP
GO:0000380	alternative mRNA splicing,via spliceosome	12/1061	21/4436	0.00108091	0.00108091	0.0453724	RBM5/MAGOH/CDK13/SRSF2/RBM8A/DHX9/RBMXL2/RNPS1/TRA2B/EIF4A3/SMU1/PTBP1	12		Diff_SPG UP
GO:0051603	proteolysis involved in protein catabolic process	54/1061	155/4436	0.00119395	0.00119395	0.0492531	CSNK1D/UCHL1/FHIT/RPL11/GPX1/PSMA7/FAF2/FEM1C/CLPP/PSMC2/LONP2/DDB1/CDC26/KCTD13/CTNNB1/RPL23/CRBN/PSMA5/PSMD11/SOCS5/UBE2S/TAF9/KLHDC2/PSMA2/CLU/PSMA4/COMMD1/VPS28/PSEN1/RAD23A/PSMA1/RNF34/FBXL5/RNF146/PRPF19/PSME4/UBE2G2/BAP1/SPOP/PPP2CB/DERL1/UBE2W/PSMB5/TRIP12/RNF10/VCP/EIF3H/UHRF1/PSMA3/PSMC4/GET4/HSP90B1/PSMC5/KLHL3	54		Diff_SPG UP
GO:0051246	regulation of protein metabolic process	123/1061	407/4436	0.00133576	0.00133576	0.0541692	CSNK1D/HBS1L/EIF3D/ITGB1BP1/TNP2/NGDN/FHIT/TNP1/BIRC5/TADA3/RPL11/ENPP2/TSFM/SMG8/TMEM98/ATG101/MAGOH/GPX1/CNEP1R1/BRMS1/NPM1/MYDGF/PSMC2/PPIA/EIF2S1/MAPKAP1/SF3B3/SVBP/PUS7/ITM2B/CTNNB1/MTG1/RPL23/SARS1/CASC3/MOV10/MRPS27/FYN/ETF1/SOCS5/PHF23/UBE2S/TAF9/PIN1/CREBL2/STRADA/COA3/NFYC/NFYA/USP4/RPS3/ETAA1/ATG5/CLU/MIF4GD/PWP1/EIF4E/NXN/PFDN6/TXN/RAD51/EIF1/FXR1/CSNK2A1/RAF1/COMMD1/ERP29/KANSL2/VPS2…	123		Diff_SPG UP
GO:0006417	regulation of translation	37/1061	98/4436	0.00137952	0.00137952	0.0550113	HBS1L/EIF3D/NGDN/TSFM/MAGOH/NPM1/EIF2S1/PUS7/MTG1/SARS1/CASC3/MOV10/MRPS27/ETF1/COA3/RPS3/MIF4GD/EIF4E/EIF1/FXR1/RBM8A/DHX9/GAPDH/PAIP2/NGRN/RPL38/AKT1/EIF4G2/RPL13A/NCBP2/PABPC1/QKI/EIF4A3/RPS6KB1/RIDA/LSM14A/CNOT7	37		Diff_SPG UP
GO:0016055	Wnt signaling pathway	32/1061	82/4436	0.0015184	0.0015184	0.0595568	CSNK1D/MESD/BCL7B/CYLD/PAF1/GID8/RAB5A/HBP1/NLK/CTNNB1/CRBN/CSNK1G3/PIN1/SKIC8/CSNK1G1/SDHAF2/IFT20/NXN/CTDNEP1/CSNK2A1/PSEN1/CSNK1A1/GSKIP/ZRANB1/RNF146/KLHL12/CSNK2A2/NHERF1/PFDN5/CSNK2B/SNX3/STK4	32		Diff_SPG UP
GO:0000956	nuclear-transcribed mRNA catabolic process	15/1061	30/4436	0.00165517	0.00165517	0.0630022	HBS1L/SMG8/MAGOH/CASC3/TENT2/ETF1/SKIC8/RBM8A/DHX9/EIF3E/RNPS1/NCBP2/PABPC1/EIF4A3/CNOT7	15		Diff_SPG UP
GO:0090150	establishment of protein localization to membrane	25/1061	60/4436	0.00167564	0.00167564	0.0630022	ITGB1BP1/SEC61A1/MAIP1/SRPRA/ATAD1/ATP6AP1/FYN/TOMM22/GDI1/TMCO1/SSR3/VPS35/CDK5/EMC7/SRP14/RAB7A/CHP1/ATP2C1/TRMT10B/TIMM22/HSPA5/EMC10/TRAM1/GET4/MFF	25		Diff_SPG UP
GO:0043687	post-translational protein modification	77/1061	239/4436	0.00168523	0.00168523	0.0630022	UFM1/ARIH1/ERCC8/ABRAXAS2/CYLD/PCMTD1/PKN1/UBE2J2/CAND1/SPSB3/FEM1C/PPIA/DDB1/CDC26/UBA5/KCTD13/CTNNB1/CRBN/USP16/CTU2/SENP7/FYN/SOCS5/PHF23/UBE2S/KLHDC2/NFYC/NFYA/USP4/RPS3/ATG5/UBE2N/RNF170/NXN/COMMD1/KANSL2/VPS28/CDK2/MARCHF8/FKBP1A/ELOC/DCUN1D5/CDK5/ZRANB1/RNF34/FBXL5/RNF146/KLHL12/PRPF19/UBE2M/RANBP2/USP12/RNF13/UBE2G2/BAP1/UBE2T/BEX3/CHP1/SPOP/DERL1/UBE2W/UBE2E3/WSB2/TRIP12/HSPA5/UBE2B/ATG3…	77		Diff_SPG UP
GO:0015931	nucleobase-containing compound transport	24/1061	57/4436	0.00173681	0.00173681	0.0639315	SEC13/MAGOH/ABCC1/CPSF6/CASC3/ALYREF/SLC25A4/RAN/SLC25A31/SLC25A33/RBM8A/DHX9/RANBP2/SRSF7/CETN2/SRSF3/HNRNPA2B1/ENY2/NCBP2/SRSF1/QKI/EIF4A3/NUTF2/MRPL18	24		Diff_SPG UP
GO:0070925	organelle assembly	66/1061	200/4436	0.00182341	0.00182341	0.0661022	RPS23/PLK4/AP4M1/CCDC42/B9D2/ABRAXAS2/CYLD/ARL8B/MAPRE1/CENPX/ACTN1/BBS4/NPM1/ACTG1/ASAP1/EIF2S1/STX7/KIF2A/CEP19/TBC1D31/BCCIP/PHF23/RBM14/ATG4B/SNX10/ARL3/ACTR3/RPS3/IQCG/ATG5/DNAAF2/IFT20/ARF4/ENTR1/ARMC9/FXR1/PISD/HAUS1/SNAP29/PSEN1/CDK2/NGRN/SBDS/RPL38/CEP44/AKT1/SEPTIN2/RAB7A/CFAP20/RPL24/SMC1A/TPX2/BECN1/HYLS1/TTLL1/SNX4/ATG3/BSCL2/ATP6V1D/DYNC2LI1/MAP1LC3B/MEF2A/TUBB/SPATA6/LSM14A/CNOT7	66		Diff_SPG UP
GO:0006888	endoplasmic reticulum to Golgi vesicle-mediated transport	12/1061	22/4436	0.00186556	0.00186556	0.066621	VAPB/SEC13/SCAP/INSIG1/VAMP7/SEC24A/CNIH4/YKT6/YIPF5/YIPF6/KLHL12/GOLT1B	12		Diff_SPG UP
GO:0198738	cell-cell signaling by wnt	32/1061	83/4436	0.00191761	0.00191761	0.0674726	CSNK1D/MESD/BCL7B/CYLD/PAF1/GID8/RAB5A/HBP1/NLK/CTNNB1/CRBN/CSNK1G3/PIN1/SKIC8/CSNK1G1/SDHAF2/IFT20/NXN/CTDNEP1/CSNK2A1/PSEN1/CSNK1A1/GSKIP/ZRANB1/RNF146/KLHL12/CSNK2A2/NHERF1/PFDN5/CSNK2B/SNX3/STK4	32		Diff_SPG UP
GO:0070972	protein localization to endoplasmic reticulum	10/1061	17/4436	0.00213	0.00213	0.0733224	SEC61G/SEC61A1/VAPA/SRPRA/KDELR2/SSR3/SRP14/HSPA5/TRAM1/GET4	10		Diff_SPG UP
GO:0006612	protein targeting to membrane	13/1061	25/4436	0.00214516	0.00214516	0.0733224	ITGB1BP1/SEC61A1/SRPRA/FYN/GDI1/SSR3/CDK5/SRP14/CHP1/HSPA5/TRAM1/GET4/MFF	13		Diff_SPG UP
GO:0034655	nucleobase-containing compound catabolic process	33/1061	87/4436	0.00224872	0.00224872	0.0757798	HBS1L/ITPA/RNASEH2C/SMG8/MAGOH/PDE5A/CASC3/MOV10/TENT2/PHAX/ETF1/ZPR1/SKIC8/NUDT3/TTC5/FXR1/RNASEH2A/ENDOG/RBM8A/DHX9/ELOC/EIF3E/DCTPP1/RNPS1/RNASEH2B/SND1/NCBP2/PABPC1/HPRT1/EIF4A3/CNOT9/RIDA/CNOT7	33		Diff_SPG UP
GO:0016192	vesicle-mediated transport	97/1061	316/4436	0.00256469	0.00256469	0.0852274	HSPA8/VAPB/MESD/AP3S2/SEC13/SNX8/SCAP/INSIG1/ARFRP1/AP4M1/ACTB/ENPP2/SYNJ2BP/MICAL3/ARL8B/COPG1/TBC1D14/RNASEK/VAMP4/COG7/RAB5A/SNX5/ACTG1/ATAD1/NME1/CTNNB1/ATP6AP1/C3H1orf43/VAMP7/LLGL1/SNX17/CEP19/SEC24A/SNX2/CNIH4/YKT6/PPP3R1/ARF1/ELMO2/KIT/SNX10/ARL3/ITGB1/ATP6V1B2/CNIH1/ATG5/CLU/YIPF5/UNC119/COPZ1/HMGB1/PITPNB/KDELR2/TRAPPC11/KDELR1/SNX27/RAP1A/CDC42SE2/VPS35/PSEN1/ARCN1/GAPDH/SNX1/PIK3CA/YI…	97		Diff_SPG UP
GO:1905475	regulation of protein localization to membrane	17/1061	37/4436	0.00265695	0.00265695	0.0863627	ADAM10/ITGB1BP1/MESD/ACTB/ZDHHC5/STX7/FYN/ITGB1/GDI1/RAP1A/PIK3CA/CDK5/CHP1/ATP2C1/CLTC/LZTFL1/MFF	17		Diff_SPG UP
GO:0030111	regulation of Wnt signaling pathway	18/1061	40/4436	0.00267105	0.00267105	0.0863627	CYLD/GID8/CTNNB1/CRBN/PIN1/SDHAF2/IFT20/NXN/CTDNEP1/CSNK2A1/PSEN1/GSKIP/ZRANB1/RNF146/NHERF1/PFDN5/SNX3/STK4	18		Diff_SPG UP
GO:0045739	positive regulation of DNA repair	13/1061	26/4436	0.00336382	0.00336382	0.107312	ACTB/ERCC8/OOEP/BABAM2/RPS3/HMGB1/TIGAR/DHX9/KMT5B/INO80E/ABRAXAS1/BABAM1/ACTR2	13		Diff_SPG UP
GO:0042274	ribosomal small subunit biogenesis	17/1061	38/4436	0.00375593	0.00375593	0.118244	RPS23/RPS12/RPS27A/RPS15A/RPS19/RPS13/NGDN/RPS24/BYSL/IMP4/RPS19BP1/RPS3A/RPS28/DNTTIP2/PNO1/RPL38/NOL11	17		Diff_SPG UP
GO:0006974	DNA damage response	62/1061	191/4436	0.00382619	0.00382619	0.118765	SHISA5/PPP4C/TNP1/ACTB/ERCC8/CENPX/SMYD2/ZNHIT1/OOEP/RAD23B/NPM1/SPATA22/INIP/CINP/BABAM2/PCLAF/RAD51D/VRK1/BCCIP/CDKN2D/NSMCE4A/RPS3/ETAA1/POLD1/CLU/HMGB1/TTC5/ADPRS/RAD51/KIF22/ALKBH7/TIGAR/ENDOG/MSH2/PSEN1/CDK2/DHX9/KMT5B/RAD23A/DCUN1D5/PRPF19/SMARCAD1/HNRNPK/RUVBL2/SMC3/PSME4/UBE2T/APLF/OARD1/SMC1A/UBE2W/DDX1/INO80E/ABRAXAS1/ALKBH3/NSMCE1/TDP2/TRIP12/VCP/UHRF1/BABAM1/ACTR2	62		Diff_SPG UP
GO:0006913	nucleocytoplasmic transport	24/1061	60/4436	0.0039214	0.0039214	0.118765	UFM1/CPSF6/ALYREF/PPP3R1/ZPR1/RAN/STRADA/EIF4E/ANP32B/RSRC1/TXN/PSEN1/LSG1/DHX9/CDK5/SRSF3/CHP1/HNRNPA2B1/ENY2/NCBP2/NUTF2/HIKESHI/YWHAE/STK4	24		Diff_SPG UP
GO:0051169	nuclear transport	24/1061	60/4436	0.0039214	0.0039214	0.118765	UFM1/CPSF6/ALYREF/PPP3R1/ZPR1/RAN/STRADA/EIF4E/ANP32B/RSRC1/TXN/PSEN1/LSG1/DHX9/CDK5/SRSF3/CHP1/HNRNPA2B1/ENY2/NCBP2/NUTF2/HIKESHI/YWHAE/STK4	24		Diff_SPG UP
GO:0072655	establishment of protein localization to mitochondrion	11/1061	21/4436	0.00438018	0.00438018	0.131002	MAIP1/PMPCA/TOMM5/TOMM40/TOMM22/CHCHD4/TRMT10B/TIMM22/TOMM20/MFF/HSPA1L	11		Diff_SPG UP
GO:0070647	protein modification by small protein conjugation or removal	71/1061	225/4436	0.00452347	0.00452347	0.133617	UFM1/ARIH1/ERCC8/ABRAXAS2/CYLD/PCMTD1/UBE2J2/CAND1/SPSB3/FEM1C/PPIA/DDB1/CDC26/UBA5/KCTD13/CTNNB1/CRBN/USP16/CTU2/SENP7/FYN/SOCS5/PHF23/UBE2S/KLHDC2/USP4/RPS3/ATG5/UBE2N/RNF170/NXN/COMMD1/VPS28/MARCHF8/FKBP1A/ELOC/DCUN1D5/CDK5/ZRANB1/RNF34/FBXL5/RNF146/KLHL12/PRPF19/UBE2M/RANBP2/USP12/RNF13/UBE2G2/BAP1/UBE2T/BEX3/CHP1/SPOP/DERL1/UBE2W/UBE2E3/WSB2/TRIP12/HSPA5/UBE2B/ATG3/RNF10/VCP/UBE2L3/UHRF1/BRC…	71		Diff_SPG UP
GO:0042254	ribosome biogenesis	34/1061	94/4436	0.00476586	0.00476586	0.13906	RPS23/RPS12/RPS27A/RPS15A/RPS19/RPS13/NGDN/RPF2/RPS24/BYSL/PDCD11/IMP4/RPP30/CINP/RIOX2/USP16/RPS19BP1/RPS3A/WDR55/RPS28/DNTTIP2/PWP1/PNO1/NGRN/SBDS/RPL38/POP7/RPL24/BUD23/RPP38/RPL27/EIF4A3/NOL11/RBIS	34		Diff_SPG UP
GO:0006413	translational initiation	17/1061	39/4436	0.00520356	0.00520356	0.149401	EIF3D/NPM1/EIF2S1/EIF4H/MIF4GD/EIF4E/EIF3L/EIF1/EIF3I/PAIP2/EIF3E/EIF2S3/EIF4G2/RPL13A/NCBP2/EIF3H/EIF4A2	17		Diff_SPG UP
GO:0099003	vesicle-mediated transport in synapse	14/1061	30/4436	0.00524515	0.00524515	0.149401	HSPA8/ACTB/RAB5A/ACTG1/ATAD1/CTNNB1/ATP6AP1/PPP3R1/ATP6V1B2/RAP1A/PSEN1/GAPDH/CDH2/ATP6V1C1	14		Diff_SPG UP
GO:0032446	protein modification by small protein conjugation	64/1061	202/4436	0.00620228	0.00620228	0.172726	UFM1/ARIH1/ERCC8/PCMTD1/UBE2J2/CAND1/SPSB3/FEM1C/PPIA/DDB1/CDC26/UBA5/KCTD13/CTNNB1/CRBN/CTU2/FYN/SOCS5/PHF23/UBE2S/KLHDC2/USP4/RPS3/ATG5/UBE2N/RNF170/NXN/COMMD1/VPS28/MARCHF8/FKBP1A/ELOC/DCUN1D5/CDK5/RNF34/FBXL5/RNF146/KLHL12/PRPF19/UBE2M/RANBP2/RNF13/UBE2G2/UBE2T/BEX3/CHP1/SPOP/DERL1/UBE2W/UBE2E3/WSB2/TRIP12/HSPA5/UBE2B/ATG3/RNF10/VCP/UBE2L3/UHRF1/BRCA1/SAE1/TRIM13/KLHL3/RNF114	64		Diff_SPG UP
GO:0006626	protein targeting to mitochondrion	10/1061	19/4436	0.00628267	0.00628267	0.172726	PMPCA/TOMM5/TOMM40/TOMM22/CHCHD4/TRMT10B/TIMM22/TOMM20/MFF/HSPA1L	10		Diff_SPG UP
GO:0032387	negative regulation of intracellular transport	10/1061	19/4436	0.00628267	0.00628267	0.172726	UFM1/ITGB1BP1/INSIG1/GDI1/TXN/VPS35/CDK5/UBE2G2/CHP1/SNX3	10		Diff_SPG UP
GO:0007005	mitochondrion organization	59/1061	184/4436	0.00635279	0.00635279	0.172726	MAIP1/COX16/CERT1/NDUFA1/STOML2/GPX1/THG1L/FUNDC1/PMPCA/NDUFS1/DMAC2/COX14/TOMM5/TOMM40/NDUFC1/HMGCL/VDAC2/NDUFS2/SLC25A4/ATG4B/COA3/SAMM50/NDUFA6/TOMM22/ATP5F1D/TMEM70/NDUFB3/UQCC4/SLC25A31/SLC25A33/LETMD1/SCO2/PISD/ALKBH7/VPS35/TIGAR/ENDOG/LYRM2/NDUFS4/UQCRFS1/AKT1/NDUFA5/BAX/AFG3L2/NDUFA2/CHCHD4/PPP2CB/CYRIB/TRMT10B/NDUFB8/TIMM22/TOMM20/ATG3/PHB2/MAP1LC3B/MEF2A/NDUFB5/MFF/HSPA1L	59		Diff_SPG UP
GO:0010498	proteasomal protein catabolic process	39/1061	113/4436	0.00657329	0.00657329	0.175131	CSNK1D/FHIT/RPL11/GPX1/FAF2/FEM1C/PSMC2/DDB1/CDC26/KCTD13/CTNNB1/CRBN/PSMA5/SOCS5/UBE2S/TAF9/KLHDC2/CLU/COMMD1/PSEN1/RAD23A/RNF34/FBXL5/PRPF19/PSME4/UBE2G2/SPOP/PPP2CB/DERL1/UBE2W/PSMB5/RNF10/VCP/EIF3H/PSMC4/GET4/HSP90B1/PSMC5/KLHL3	39		Diff_SPG UP
GO:0010608	post-transcriptional regulation of gene expression	41/1061	120/4436	0.00658763	0.00658763	0.175131	HBS1L/EIF3D/NGDN/TSFM/MAGOH/NPM1/EIF2S1/PUS7/MTG1/SARS1/CASC3/MOV10/MRPS27/PHAX/ETF1/COA3/RPS3/MIF4GD/EIF4E/EIF1/FXR1/RBM8A/DHX9/GAPDH/PAIP2/NGRN/ELOC/RPL38/MAEL/AKT1/EIF4G2/RPL13A/NCBP2/PABPC1/QKI/EIF4A3/RPS6KB1/RIDA/LSM14A/DICER1/CNOT7	41		Diff_SPG UP
GO:0016197	endosomal transport	18/1061	43/4436	0.00682596	0.00682596	0.179312	SNX8/ARFRP1/TBC1D14/VAMP4/ATP6AP1/SNX17/SNX2/YKT6/SNX27/VPS35/SNX1/RAB7A/CLTC/SNX4/VPS26A/VCP/GOLT1B/LAMTOR1	18		Diff_SPG UP
GO:0007041	lysosomal transport	11/1061	22/4436	0.0068948	0.0068948	0.179312	HSPA8/AP4M1/ARL8B/M6PR/PSAP/VAMP7/VPS35/LAMP1/VIPAS39/HOOK3/VCP	11		Diff_SPG UP
GO:0071826	protein-RNA complex organization	22/1061	56/4436	0.00724209	0.00724209	0.180035	EIF3D/RBM5/CPSF6/TSSC4/TAF9/PRPF3/USP4/SNRPF/EIF3L/EIF3I/DHX9/RPL38/EIF3E/PRPF19/SNRPD1/RPL24/RPL13A/SRSF1/SNRPE/VCP/EIF3H/SNRPB	22		Diff_SPG UP
GO:0007034	vacuolar transport	12/1061	25/4436	0.00726958	0.00726958	0.180035	HSPA8/AP3S2/AP4M1/ARL8B/M6PR/PSAP/VAMP7/VPS35/LAMP1/VIPAS39/HOOK3/VCP	12		Diff_SPG UP
GO:0070585	protein localization to mitochondrion	12/1061	25/4436	0.00726958	0.00726958	0.180035	MAIP1/PMPCA/TOMM5/TOMM40/TOMM22/CHCHD4/DNAJA1/TRMT10B/TIMM22/TOMM20/MFF/HSPA1L	12		Diff_SPG UP
GO:1903313	positive regulation of mRNA metabolic process	12/1061	25/4436	0.00726958	0.00726958	0.180035	PAF1/MOV10/TTC5/FXR1/DHX9/RBMXL2/PRPF19/NCBP2/PABPC1/TRA2B/RIDA/CNOT7	12		Diff_SPG UP
GO:0030163	protein catabolic process	65/1061	207/4436	0.00729884	0.00729884	0.180035	CSNK1D/HSPA8/ADAM10/UCHL1/FHIT/RPL11/GPX1/PSMA7/FAF2/FEM1C/CLPP/PSMC2/LONP2/DDB1/CDC26/KCTD13/SF3B3/CTNNB1/RPL23/CRBN/PSMA5/PSMD11/FYN/SOCS5/UBE2S/TAF9/PIN1/KLHDC2/PSMA2/CLU/ABHD10/CSNK2A1/PISD/PSMA4/COMMD1/VPS28/VPS35/PSEN1/RAD23A/PSMA1/RNF34/FBXL5/RNF146/PRPF19/PSME4/UBE2G2/BAP1/SPOP/PPP2CB/DERL1/UBE2W/PSMB5/TRIP12/RNF10/VCP/EIF3H/UHRF1/SNX3/PSMA3/PSMC4/GET4/HSP90B1/ODC1/PSMC5/KLHL3	65		Diff_SPG UP
GO:0031023	microtubule organizing center organization	13/1061	28/4436	0.00745671	0.00745671	0.182053	PLK4/ARL2/CCDC42/BBS4/NPM1/CTNNB1/PCLAF/RBM14/CHORDC1/HAUS1/CDK2/CEP44/ROCK2	13		Diff_SPG UP
GO:0090317	negative regulation of intracellular protein transport	8/1061	14/4436	0.00768487	0.00768487	0.185728	UFM1/ITGB1BP1/INSIG1/GDI1/TXN/CDK5/UBE2G2/CHP1	8		Diff_SPG UP
GO:0043161	proteasome-mediated ubiquitin-dependent protein catabolic process	32/1061	90/4436	0.0081111	0.0081111	0.194069	CSNK1D/FHIT/RPL11/FAF2/FEM1C/DDB1/CDC26/KCTD13/CTNNB1/CRBN/PSMA5/SOCS5/UBE2S/TAF9/KLHDC2/CLU/COMMD1/PSEN1/RAD23A/RNF34/FBXL5/UBE2G2/SPOP/PPP2CB/UBE2W/PSMB5/RNF10/VCP/EIF3H/HSP90B1/PSMC5/KLHL3	32		Diff_SPG UP
GO:0000226	microtubule cytoskeleton organization	44/1061	132/4436	0.0082108	0.0082108	0.194509	CFL1/PLK4/ARL2/CCDC42/BIRC5/ABRAXAS2/CYLD/MAPRE1/PAFAH1B1/BBS4/OOEP/NPM1/SLAIN2/SSNA1/CEP43/CTNNB1/KIF2A/PCLAF/CEP19/SKA2/RAE1/BCCIP/ZPR1/RBM14/RPS3/IQCG/DNAAF2/CHORDC1/TUBB3/HAUS1/CDK2/GAPDH/SBDS/CEP44/NUDC/ROCK2/CHP1/SMC1A/CLTC/TPX2/TTLL1/TBCE/TUBB/LSM14A	44		Diff_SPG UP
GO:0006900	vesicle budding from membrane	9/1061	17/4436	0.00904048	0.00904048	0.212064	VAPB/SEC13/SCAP/INSIG1/SEC24A/KLHL12/SNX3/TMED10/TMED9	9		Diff_SPG UP
GO:0033108	mitochondrial respiratory chain complex assembly	22/1061	57/4436	0.00919638	0.00919638	0.213627	COX16/NDUFA1/NDUFS1/DMAC2/COX14/NDUFC1/NDUFS2/COA3/SAMM50/NDUFA6/NDUFB3/UQCC4/SLC25A33/SCO2/LYRM2/NDUFS4/UQCRFS1/NDUFA5/NDUFA2/CHCHD4/NDUFB8/NDUFB5	22		Diff_SPG UP
GO:0000278	mitotic cell cycle	51/1061	158/4436	0.00935262	0.00935262	0.215167	DMRT1/THAP1/CDK4/LCMT1/BIRC5/TADA3/ABRAXAS2/MAPRE1/PAFAH1B1/BBS4/INIP/USP22/CTNNB1/BABAM2/USP16/KIF2A/SKA2/RAE1/BCCIP/ZPR1/UBE2S/RAN/ARL3/TEX14/ANGEL2/UNC119/RAD51/E2F6/KIF22/MSH2/SBDS/CPSF3/NUSAP1/NUDC/CKS2/NHERF1/RAD21/AZI2/PPP2CA/ZWILCH/RPL24/SMC1A/CLTC/ABRAXAS1/TPX2/TBCE/RASA1/CKS1B/BABAM1/LSM14A/ARPP19	51		Diff_SPG UP
GO:0022618	protein-RNA complex assembly	21/1061	54/4436	0.00981068	0.00981068	0.221447	EIF3D/RBM5/CPSF6/TSSC4/TAF9/PRPF3/USP4/SNRPF/EIF3L/EIF3I/DHX9/RPL38/EIF3E/PRPF19/SNRPD1/RPL24/RPL13A/SRSF1/SNRPE/EIF3H/SNRPB	21		Diff_SPG UP
GO:0051054	positive regulation of DNA metabolic process	21/1061	54/4436	0.00981068	0.00981068	0.221447	ACTB/ERCC8/OOEP/CTNNB1/BABAM2/RPS3/HMGB1/RAD51/TIGAR/ENDOG/MSH2/CDK2/DHX9/KMT5B/EXOSC3/INO80E/ABRAXAS1/CCT3/CCT6A/BABAM1/ACTR2	21		Diff_SPG UP
GO:0042147	retrograde transport,endosome to Golgi	10/1061	20/4436	0.00991334	0.00991334	0.221673	SNX8/ARFRP1/TBC1D14/SNX2/YKT6/VPS35/SNX1/CLTC/VPS26A/GOLT1B	10		Diff_SPG UP
GO:0006470	protein dephosphorylation	11/1061	23/4436	0.0104083	0.0104083	0.228469	CNEP1R1/PPIA/PPM1A/PPP1CA/CTDNEP1/FKBP1A/PPP1CB/PPP2CA/PPP3CA/PPP1CC/PTBP1	11		Diff_SPG UP
GO:0031503	protein-containing complex localization	11/1061	23/4436	0.0104083	0.0104083	0.228469	ADAM10/BIRC5/ATAD1/SSNA1/STX7/WASL/PPP3R1/FXR1/RAP1A/VPS35/DYNC2LI1	11		Diff_SPG UP
GO:0099504	synaptic vesicle cycle	13/1061	29/4436	0.0106148	0.0106148	0.228685	HSPA8/ACTB/RAB5A/ACTG1/CTNNB1/ATP6AP1/PPP3R1/ATP6V1B2/RAP1A/PSEN1/GAPDH/CDH2/ATP6V1C1	13		Diff_SPG UP
GO:0007098	centrosome cycle	12/1061	26/4436	0.0106174	0.0106174	0.228685	PLK4/ARL2/CCDC42/BBS4/NPM1/CTNNB1/PCLAF/CHORDC1/HAUS1/CDK2/CEP44/ROCK2	12		Diff_SPG UP
GO:0033554	cellular response to stress	117/1061	407/4436	0.0107049	0.0107049	0.228685	VAPB/THBS4/UFM1/RSL1D1/SHISA5/SCAP/PPP4C/TNP1/ACTB/ERCC8/CYLD/CENPX/SMYD2/CERT1/ZNHIT1/STOML2/THG1L/FAF2/TXNDC12/OOEP/RAD23B/NPM1/SPATA22/PPIA/INIP/EIF2S1/ATF4/ITFG2/UBA5/TMBIM6/MAPKAP1/CINP/BABAM2/PCLAF/RAD51D/VRK1/BCCIP/CDKN2D/NSMCE4A/TMEM258/HP1BP3/RPS3/ETAA1/POLD1/ATG5/CLU/QRICH1/HMGB1/TMCO1/CHORDC1/TXN/TTC5/ADPRS/RAD51/SLC38A2/KIF22/ALKBH7/ERP29/TIGAR/ENDOG/MSH2/PSEN1/CDK2/DHX9/KMT5B/PIK3CA/…	117		Diff_SPG UP
GO:0032527	protein exit from endoplasmic reticulum	7/1061	12/4436	0.0109897	0.0109897	0.232693	SEC13/INSIG1/FAF2/UBE2G2/TMEM30A/DERL1/HSP90B1	7		Diff_SPG UP
GO:0044270	cellular nitrogen compound catabolic process	33/1061	96/4436	0.0126491	0.0126491	0.262533	HBS1L/ITPA/RNASEH2C/SMG8/MAGOH/PDE5A/CASC3/MOV10/TENT2/PHAX/ETF1/ZPR1/SKIC8/NUDT3/TTC5/FXR1/RNASEH2A/ENDOG/RBM8A/DHX9/ELOC/EIF3E/DCTPP1/RNPS1/RNASEH2B/SND1/NCBP2/PABPC1/HPRT1/EIF4A3/CNOT9/RIDA/CNOT7	33		Diff_SPG UP
GO:0046700	heterocycle catabolic process	33/1061	96/4436	0.0126491	0.0126491	0.262533	HBS1L/ITPA/RNASEH2C/SMG8/MAGOH/PDE5A/CASC3/MOV10/TENT2/PHAX/ETF1/ZPR1/SKIC8/NUDT3/TTC5/FXR1/RNASEH2A/ENDOG/RBM8A/DHX9/ELOC/EIF3E/DCTPP1/RNPS1/RNASEH2B/SND1/NCBP2/PABPC1/HPRT1/EIF4A3/CNOT9/RIDA/CNOT7	33		Diff_SPG UP
GO:0010629	negative regulation of gene expression	58/1061	186/4436	0.0127282	0.0127282	0.262533	ADAM10/HBS1L/CPNE1/TNP1/SMG8/TMEM98/BBS4/MAGOH/EIF2S1/TMBIM6/PUS7/CTNNB1/SARS1/CASC3/MOV10/TENT2/FYN/ETF1/DDX4/SKIC8/RPS3/ATG5/ANXA4/SUV39H2/HMGB1/TTC5/FXR1/ERP29/HMGB2/PSEN1/RBM8A/CDK2/DHX9/RBMXL2/PAIP2/ELOC/EIF3E/SRSF7/HNRNPK/MAEL/RNPS1/SND1/SRSF3/HNRNPA2B1/PPP2CB/RPL13A/NCBP2/PABPC1/TRIP12/EIF4A3/CNOT9/UHRF1/MEF2C/RIDA/LSM14A/DICER1/CNOT7/PTBP1	58		Diff_SPG UP
GO:0006469	negative regulation of protein kinase activity	8/1061	15/4436	0.0130603	0.0130603	0.262796	ITGB1BP1/NPM1/PPIA/SOCS5/GSKIP/CHP1/DNAJA1/STK38	8		Diff_SPG UP
GO:0033673	negative regulation of kinase activity	8/1061	15/4436	0.0130603	0.0130603	0.262796	ITGB1BP1/NPM1/PPIA/SOCS5/GSKIP/CHP1/DNAJA1/STK38	8		Diff_SPG UP
GO:0006259	DNA metabolic process	69/1061	227/4436	0.0130704	0.0130704	0.262796	PPP4C/TNP1/ACTB/ERCC8/STN1/CENPX/POLD3/OOEP/RAD23B/NPM1/RBBP4/SPATA22/NME1/INIP/ORC2/CINP/CTNNB1/BABAM2/PCLAF/RAD51D/NASP/BCCIP/CDKN2D/ZPR1/NSMCE4A/RPS3/ETAA1/POLD1/MCM3/HMGB1/TTC5/ADPRS/RAD51/KIF22/TIGAR/HMGB2/ENDOG/MSH2/CDK2/DHX9/KMT5B/RAD23A/MCM6/PRPF19/SMARCAD1/DCTPP1/RUVBL2/SMC3/EXOSC3/PSME4/UBE2T/APLF/MCMBP/SMC1A/UBE2W/DDX1/CNBP/RBBP7/INO80E/ABRAXAS1/ALKBH3/TDP2/TRIP12/VCP/CCT3/UHRF1/CCT6A/…	69		Diff_SPG UP
GO:0006402	mRNA catabolic process	20/1061	52/4436	0.0132585	0.0132585	0.264356	HBS1L/SMG8/MAGOH/CASC3/MOV10/TENT2/ETF1/SKIC8/TTC5/FXR1/RBM8A/DHX9/EIF3E/RNPS1/NCBP2/PABPC1/EIF4A3/CNOT9/RIDA/CNOT7	20		Diff_SPG UP
GO:1903047	mitotic cell cycle process	43/1061	132/4436	0.0137172	0.0137172	0.270221	DMRT1/CDK4/LCMT1/BIRC5/ABRAXAS2/MAPRE1/PAFAH1B1/BBS4/INIP/BABAM2/USP16/KIF2A/RAE1/BCCIP/ZPR1/UBE2S/RAN/ARL3/TEX14/UNC119/RAD51/E2F6/KIF22/MSH2/SBDS/CPSF3/NUSAP1/NUDC/CKS2/RAD21/PPP2CA/ZWILCH/RPL24/SMC1A/CLTC/ABRAXAS1/TPX2/TBCE/RASA1/CKS1B/BABAM1/LSM14A/ARPP19	43		Diff_SPG UP
GO:0016567	protein ubiquitination	57/1061	183/4436	0.0137786	0.0137786	0.270221	ARIH1/ERCC8/PCMTD1/UBE2J2/CAND1/SPSB3/FEM1C/PPIA/DDB1/CDC26/KCTD13/CTNNB1/CRBN/FYN/SOCS5/PHF23/UBE2S/KLHDC2/USP4/RPS3/ATG5/UBE2N/RNF170/NXN/COMMD1/VPS28/MARCHF8/FKBP1A/ELOC/CDK5/RNF34/FBXL5/RNF146/KLHL12/PRPF19/RNF13/UBE2G2/UBE2T/BEX3/CHP1/SPOP/DERL1/UBE2W/UBE2E3/WSB2/TRIP12/HSPA5/UBE2B/ATG3/RNF10/VCP/UBE2L3/UHRF1/BRCA1/TRIM13/KLHL3/RNF114	57		Diff_SPG UP
GO:0031047	regulatory ncRNA-mediated gene silencing	14/1061	33/4436	0.0142571	0.0142571	0.275096	MOV10/DDX4/FXR1/DHX9/ELOC/MAEL/SND1/SRSF3/HNRNPA2B1/NCBP2/PABPC1/CNOT9/DICER1/CNOT7	14		Diff_SPG UP
GO:0050792	regulation of viral process	14/1061	33/4436	0.0142571	0.0142571	0.275096	VAPB/PPIA/ATG5/HMGB1/DHX9/RAD23A/HMOX1/CSNK2B/PTGDS/PABPC1/SNX3/HACD3/TRIM13/CNOT7	14		Diff_SPG UP
GO:0006839	mitochondrial transport	18/1061	46/4436	0.0151178	0.0151178	0.287598	MAIP1/PMPCA/TOMM5/TOMM40/VDAC2/SLC25A4/TOMM22/SLC25A31/ALKBH7/VPS35/PSEN1/TMEM14C/CHCHD4/TRMT10B/TIMM22/TOMM20/MFF/HSPA1L	18		Diff_SPG UP
GO:1903432	regulation of TORC1 signaling	11/1061	24/4436	0.0151454	0.0151454	0.287598	SEC13/PRKACB/ITFG2/LAMTOR3/NLK/USP4/PIM1/AKT1/YWHAZ/RHEB/LAMTOR1	11		Diff_SPG UP
GO:0140053	mitochondrial gene expression	21/1061	56/4436	0.0154726	0.0154726	0.289559	MRPS18A/MRPS34/TSFM/MRPS25/MTG1/MRPS35/MRPL43/MRPS7/MRPS27/TEFM/COA3/TFB2M/MRPS28/SLC25A33/MRPS16/NGRN/DAP3/MRPL12/MRPS23/MTRF1L/MRPS14	21		Diff_SPG UP
GO:0006984	ER-nucleus signaling pathway	6/1061	10/4436	0.0157327	0.0157327	0.289559	SCAP/EIF2S1/ATF4/QRICH1/TMCO1/HSPA5	6		Diff_SPG UP
GO:0043094	cellular metabolic compound salvage	6/1061	10/4436	0.0157327	0.0157327	0.289559	APRT/ENOPH1/APIP/MRI1/HPRT1/ADI1	6		Diff_SPG UP
GO:0045814	negative regulation of gene expression,epigenetic	6/1061	10/4436	0.0157327	0.0157327	0.289559	TNP1/SUV39H2/HMGB1/CDK2/TRIP12/UHRF1	6		Diff_SPG UP
GO:1902600	proton transmembrane transport	24/1061	67/4436	0.018444	0.018444	0.332432	RNASEK/ATP6V1E1/ATP6V1A/ATP5MG/ATP6AP1/SLC25A4/ATP6V0E1/ATP6V0C/ATP6V1B2/ATP5F1D/ATP5ME/ATP5MC3/ATP6V0B/UQCRFS1/CHP1/ATP5MF/CYC1/PHB2/ATP5PD/ATP5F1B/ATP6V1D/ATP5MC1/ATP6V1C1/ATP5F1A	24		Diff_SPG UP
GO:0006611	protein export from nucleus	7/1061	13/4436	0.018961	0.018961	0.332432	RAN/STRADA/TXN/CDK5/CHP1/NUTF2/YWHAE	7		Diff_SPG UP
GO:0030902	hindbrain development	7/1061	13/4436	0.018961	0.018961	0.332432	CTNNB1/FAIM2/SMAD1/ARCN1/CDK5/TTLL1/HSPA5	7		Diff_SPG UP
GO:0031124	mRNA 3'-end processing	7/1061	13/4436	0.018961	0.018961	0.332432	PAF1/CPSF6/TENT2/CPSF3/TUT1/NCBP2/CPSF2	7		Diff_SPG UP
GO:0042982	amyloid precursor protein metabolic process	7/1061	13/4436	0.018961	0.018961	0.332432	ADAM10/ITM2B/PIN1/PSENEN/PSEN1/FKBP1A/TMED10	7		Diff_SPG UP
GO:1903312	negative regulation of mRNA metabolic process	7/1061	13/4436	0.018961	0.018961	0.332432	DHX9/RBMXL2/SRSF7/HNRNPK/RNPS1/PABPC1/PTBP1	7		Diff_SPG UP
GO:0035966	response to topologically incorrect protein	14/1061	34/4436	0.0190348	0.0190348	0.332432	VAPB/THBS4/UBE2J2/FAF2/EIF2S1/ATF4/CLU/QRICH1/BAX/DERL1/UBE2W/HSPA5/TRAM1/MANF	14		Diff_SPG UP
GO:0060828	regulation of canonical Wnt signaling pathway	13/1061	31/4436	0.0199369	0.0199369	0.345664	CYLD/GID8/CTNNB1/PIN1/SDHAF2/IFT20/CTDNEP1/PSEN1/GSKIP/RNF146/NHERF1/PFDN5/STK4	13		Diff_SPG UP
GO:0031396	regulation of protein ubiquitination	17/1061	44/4436	0.0205401	0.0205401	0.349435	PPIA/CTNNB1/FYN/PHF23/UBE2S/USP4/RPS3/ATG5/NXN/COMMD1/VPS28/FKBP1A/CDK5/BEX3/CHP1/DERL1/HSPA5	17		Diff_SPG UP
GO:0080135	regulation of cellular response to stress	38/1061	117/4436	0.0207192	0.0207192	0.349435	PPP4C/ACTB/ERCC8/CYLD/SMYD2/ZNHIT1/TXNDC12/OOEP/NPM1/PPIA/TMBIM6/MAPKAP1/BABAM2/CDKN2D/RPS3/ETAA1/CLU/HMGB1/CHORDC1/RAD51/SLC38A2/ERP29/TIGAR/DHX9/KMT5B/ARL6IP5/MICU1/RNF13/HNRNPK/BAX/DNAJA1/INO80E/ABRAXAS1/HSPA5/SERINC3/BABAM1/MANF/ACTR2	38		Diff_SPG UP
GO:0031647	regulation of protein stability	27/1061	78/4436	0.0207309	0.0207309	0.349435	TADA3/CALR/COG7/NLK/RPL23/TAF9/PIN1/CREBL2/MFSD1/USP4/CLU/DPM3/PIM1/RAB21/VPS35/GAPDH/RAD23A/PPIB/LAMP1/DAD1/CHP1/DERL1/CCT3/CCT6A/GET4/STK4/ATP1B3	27		Diff_SPG UP
GO:0045851	pH reduction	8/1061	16/4436	0.0207386	0.0207386	0.349435	RNASEK/ATP6V1E1/ATP6V1A/ATP6V0C/ATP6V1B2/ATP6V0B/ATP6V1D/ATP6V1C1	8		Diff_SPG UP
GO:0038202	TORC1 signaling	11/1061	25/4436	0.0213335	0.0213335	0.350015	SEC13/PRKACB/ITFG2/LAMTOR3/NLK/USP4/PIM1/AKT1/YWHAZ/RHEB/LAMTOR1	11		Diff_SPG UP
GO:0007272	ensheathment of neurons	10/1061	22/4436	0.0216507	0.0216507	0.350015	TMEM98/CTNNB1/ORMDL3/PPP3R1/ZPR1/MTMR2/AFG3L2/QKI/DEGS1/HEXA	10		Diff_SPG UP
GO:0008366	axon ensheathment	10/1061	22/4436	0.0216507	0.0216507	0.350015	TMEM98/CTNNB1/ORMDL3/PPP3R1/ZPR1/MTMR2/AFG3L2/QKI/DEGS1/HEXA	10		Diff_SPG UP
GO:0019080	viral gene expression	10/1061	22/4436	0.0216507	0.0216507	0.350015	EIF3D/ATG5/EIF3L/DHX9/HMOX1/CCNT1/GTF2B/SPCS3/TRIM13/PTBP1	10		Diff_SPG UP
GO:0031397	negative regulation of protein ubiquitination	10/1061	22/4436	0.0216507	0.0216507	0.350015	PPIA/FYN/USP4/RPS3/ATG5/NXN/VPS28/CDK5/BEX3/CHP1	10		Diff_SPG UP
GO:0042552	myelination	10/1061	22/4436	0.0216507	0.0216507	0.350015	TMEM98/CTNNB1/ORMDL3/PPP3R1/ZPR1/MTMR2/AFG3L2/QKI/DEGS1/HEXA	10		Diff_SPG UP
GO:0006338	chromatin remodeling	39/1061	121/4436	0.0218575	0.0218575	0.350986	ING4/TNP1/SMYD2/PKN1/ZNHIT1/GPX1/RBBP4/USP22/RIOX2/USP16/TAF9/HP1BP3/TSPYL1/ERCC6L/SUV39H2/HMGB1/COPRS/EED/EIF1/KANSL2/HMGB2/SMARCA4/JADE1/CDK2/KMT5B/EEF1AKMT1/PIK3CA/CDK5/SMARCAD1/MAEL/APLF/ASF1B/INO80E/NAP1L4/TRIP12/GTF2B/UHRF1/BABAM1/HDAC1	39		Diff_SPG UP
GO:0050821	protein stabilization	19/1061	51/4436	0.0222784	0.0222784	0.35536	CALR/COG7/NLK/RPL23/TAF9/PIN1/CREBL2/MFSD1/CLU/PIM1/RAB21/GAPDH/PPIB/LAMP1/CHP1/CCT3/CCT6A/STK4/ATP1B3	19		Diff_SPG UP
GO:1901873	regulation of post-translational protein modification	21/1061	58/4436	0.0234344	0.0234344	0.371325	PPIA/CTNNB1/FYN/PHF23/UBE2S/NFYC/NFYA/USP4/RPS3/ATG5/NXN/COMMD1/KANSL2/VPS28/FKBP1A/DCUN1D5/CDK5/BEX3/CHP1/DERL1/HSPA5	21		Diff_SPG UP
GO:0000280	nuclear division	28/1061	83/4436	0.0265356	0.0265356	0.417697	DMRT1/LCMT1/BIRC5/ABRAXAS2/MAPRE1/CENPX/OOEP/SPATA22/USP16/KIF2A/BCCIP/UBE2S/RAN/DDX4/TEX14/RAD51/SLC25A31/KIF22/NUSAP1/NUDC/CKS2/RAD21/ZWILCH/RPL24/SMC1A/MARF1/TPX2/LSM14A	28		Diff_SPG UP
GO:0006302	double-strand break repair	19/1061	52/4436	0.0274717	0.0274717	0.423291	PPP4C/ACTB/ERCC8/OOEP/INIP/BABAM2/RAD51D/RAD51/MSH2/KMT5B/PRPF19/SMARCAD1/APLF/DDX1/ABRAXAS1/TDP2/VCP/BABAM1/ACTR2	19		Diff_SPG UP
GO:0006360	transcription by RNA polymerase I	6/1061	11/4436	0.027703	0.027703	0.423291	TAF1B/PWP1/POLR2E/POLR2K/POLR1C/NOL11	6		Diff_SPG UP
GO:0006457	protein folding	16/1061	42/4436	0.0278327	0.0278327	0.423291	MESD/CWC27/FKBP11/CLU/CHORDC1/GRPEL1/PDRG1/PPIB/HSPH1/PFDN5/CHCHD4/DNAJB11/VBP1/CCT3/TBCB/CCT6A	16		Diff_SPG UP
GO:0007052	mitotic spindle organization	11/1061	26/4436	0.029192	0.029192	0.423291	ABRAXAS2/KIF2A/RAE1/BCCIP/SBDS/NUDC/SMC1A/CLTC/TPX2/TBCE/LSM14A	11		Diff_SPG UP
GO:0098876	vesicle-mediated transport to the plasma membrane	11/1061	26/4436	0.029192	0.029192	0.423291	VAMP4/ATP6AP1/LLGL1/SNX17/ARL3/SNX27/VPS35/RAB7A/ATP2C1/SNX4/VPS26A	11		Diff_SPG UP
GO:1903900	regulation of viral life cycle	11/1061	26/4436	0.029192	0.029192	0.423291	VAPB/PPIA/HMGB1/RAD23A/HMOX1/CSNK2B/PTGDS/PABPC1/SNX3/HACD3/CNOT7	11		Diff_SPG UP
GO:1904375	regulation of protein localization to cell periphery	11/1061	26/4436	0.029192	0.029192	0.423291	ADAM10/ACTB/ZDHHC5/STX7/ITGB1/RAP1A/VPS35/CDK5/ATP2C1/CLTC/LZTFL1	11		Diff_SPG UP
GO:0007017	microtubule-based process	57/1061	190/4436	0.0294266	0.0294266	0.423291	CFL1/AP3S2/PLK4/ARL2/TNP1/CCDC42/BIRC5/ABRAXAS2/CYLD/MAPRE1/PAFAH1B1/BBS4/OOEP/NPM1/SLAIN2/SSNA1/CEP43/CTNNB1/KIF2A/PCLAF/CEP19/SKA2/RAE1/BCCIP/ZPR1/RBM14/RPS3/IQCG/DNAAF2/CHORDC1/TUBB3/HAUS1/BLOC1S6/DCTN3/DYNLL2/CDK2/GAPDH/SBDS/CEP44/NUDC/ROCK2/LAMP1/NHERF1/CHP1/CFAP20/DNAJA1/SMC1A/HSBP1/CLTC/TPX2/TTLL1/TBCE/DYNC2LI1/LZTFL1/AP3D1/TUBB/LSM14A	57		Diff_SPG UP
GO:0046390	ribose phosphate biosynthetic process	18/1061	49/4436	0.0297333	0.0297333	0.423291	APRT/COX11/AK3/ATP6V1A/NME1/ADSL/ATP5F1D/NME2/PANK3/ACACA/ATIC/ATP5ME/AK2/GART/PRPS1/UMPS/HPRT1/ATP5PD	18		Diff_SPG UP
GO:0000070	mitotic sister chromatid segregation	15/1061	39/4436	0.0299061	0.0299061	0.423291	LCMT1/BIRC5/ABRAXAS2/MAPRE1/KIF2A/BCCIP/RAN/TEX14/KIF22/NUDC/RAD21/ZWILCH/SMC1A/TPX2/LSM14A	15		Diff_SPG UP
GO:0000819	sister chromatid segregation	15/1061	39/4436	0.0299061	0.0299061	0.423291	LCMT1/BIRC5/ABRAXAS2/MAPRE1/KIF2A/BCCIP/RAN/TEX14/KIF22/NUDC/RAD21/ZWILCH/SMC1A/TPX2/LSM14A	15		Diff_SPG UP
GO:0006282	regulation of DNA repair	15/1061	39/4436	0.0299061	0.0299061	0.423291	PPP4C/ACTB/ERCC8/OOEP/BABAM2/RPS3/HMGB1/RAD51/TIGAR/DHX9/KMT5B/INO80E/ABRAXAS1/BABAM1/ACTR2	15		Diff_SPG UP
GO:0006405	RNA export from nucleus	7/1061	14/4436	0.0302372	0.0302372	0.423291	CPSF6/ALYREF/DHX9/SRSF3/HNRNPA2B1/ENY2/NCBP2	7		Diff_SPG UP
GO:1901361	organic cyclic compound catabolic process	35/1061	109/4436	0.0304505	0.0304505	0.423291	HBS1L/ITPA/RNASEH2C/SMG8/MAGOH/PDE5A/YWHAH/CASC3/MOV10/TENT2/PHAX/ETF1/ZPR1/SKIC8/NUDT3/TTC5/FXR1/RNASEH2A/ENDOG/RBM8A/DHX9/ELOC/EIF3E/KYAT3/DCTPP1/RNPS1/RNASEH2B/SND1/NCBP2/PABPC1/HPRT1/EIF4A3/CNOT9/RIDA/CNOT7	35		Diff_SPG UP
GO:0016236	macroautophagy	20/1061	56/4436	0.0308769	0.0308769	0.423291	PAFAH1B2/UFM1/AP4M1/ARL8B/UBA5/PHF23/SLC25A4/ATG4B/ATG5/IFT20/SNAP29/TIGAR/PSEN1/RAB7A/BECN1/SNX4/ATG3/PHB2/VCP/MAP1LC3B	20		Diff_SPG UP
GO:0065003	protein-containing complex assembly	110/1061	394/4436	0.0309023	0.0309023	0.423291	ADAM10/EIF3D/ITGB1BP1/LCMT1/ARL2/WARS1/MAPRE1/CENPX/COX16/RBM5/NDUFA1/BBS4/STOML2/THG1L/CAND1/CPSF6/PSMG3/RBBP4/PDZD11/SLAIN2/SSNA1/TSSC4/KCTD13/ARPC5/NDUFS1/DMAC2/TAF1B/WASL/COX14/USP16/PRNP/NDUFC1/PSMD11/UBE2S/NDUFS2/TAF9/PRPF3/COA3/HP1BP3/USP4/SAMM50/TSPYL1/NDUFA6/RPS3/ATP5F1D/CLU/DNAAF2/ANKRA2/ARPC5L/HMGB1/TMEM70/SNRPF/ACACA/NDUFB3/UQCC4/APIP/ARPC3/RAD51/EIF3L/CLTA/SLC25A33/FXR1/SCO2/RAF1/VAS…	110		Diff_SPG UP
GO:0140694	non-membrane-bounded organelle assembly	28/1061	84/4436	0.0310172	0.0310172	0.423291	RPS23/PLK4/ABRAXAS2/CENPX/ACTN1/NPM1/ACTG1/EIF2S1/KIF2A/BCCIP/RBM14/RPS3/FXR1/PISD/HAUS1/CDK2/NGRN/SBDS/RPL38/CEP44/RPL24/SMC1A/TPX2/BSCL2/MEF2A/TUBB/LSM14A/CNOT7	28		Diff_SPG UP
GO:0000045	autophagosome assembly	9/1061	20/4436	0.0310285	0.0310285	0.423291	AP4M1/PHF23/ATG4B/IFT20/PSEN1/BECN1/SNX4/ATG3/MAP1LC3B	9		Diff_SPG UP
GO:1905037	autophagosome organization	9/1061	20/4436	0.0310285	0.0310285	0.423291	AP4M1/PHF23/ATG4B/IFT20/PSEN1/BECN1/SNX4/ATG3/MAP1LC3B	9		Diff_SPG UP
GO:0000387	spliceosomal snRNP assembly	8/1061	17/4436	0.0311369	0.0311369	0.423291	TSSC4/PRPF3/USP4/SNRPF/PRPF19/SNRPD1/SNRPE/SNRPB	8		Diff_SPG UP
GO:0032456	endocytic recycling	8/1061	17/4436	0.0311369	0.0311369	0.423291	VAMP4/ATP6AP1/SNX17/SNX27/VPS35/RAB7A/SNX4/VPS26A	8		Diff_SPG UP
GO:0048524	positive regulation of viral process	8/1061	17/4436	0.0311369	0.0311369	0.423291	VAPB/ATG5/HMGB1/DHX9/RAD23A/PABPC1/HACD3/CNOT7	8		Diff_SPG UP
GO:0050768	negative regulation of neurogenesis	8/1061	17/4436	0.0311369	0.0311369	0.423291	TMEM98/YWHAH/SPART/CTNNB1/GDI1/PSEN1/CDK5/DNAJB11	8		Diff_SPG UP
GO:0051304	chromosome separation	8/1061	17/4436	0.0311369	0.0311369	0.423291	LCMT1/BIRC5/TEX14/CSNK2A1/SMARCAD1/CSNK2A2/RAD21/ZWILCH	8		Diff_SPG UP
GO:0048285	organelle fission	31/1061	95/4436	0.0323209	0.0323209	0.436904	DMRT1/LCMT1/BIRC5/ABRAXAS2/MAPRE1/CENPX/OOEP/SPATA22/USP16/KIF2A/BCCIP/UBE2S/RAN/DDX4/TEX14/RAD51/SLC25A31/KIF22/VPS35/NUSAP1/NUDC/CKS2/RAD21/ZWILCH/RPL24/CYRIB/SMC1A/MARF1/TPX2/MFF/LSM14A	31		Diff_SPG UP
GO:0019439	aromatic compound catabolic process	34/1061	106/4436	0.0330972	0.0330972	0.444884	HBS1L/ITPA/RNASEH2C/SMG8/MAGOH/PDE5A/CASC3/MOV10/TENT2/PHAX/ETF1/ZPR1/SKIC8/NUDT3/TTC5/FXR1/RNASEH2A/ENDOG/RBM8A/DHX9/ELOC/EIF3E/KYAT3/DCTPP1/RNPS1/RNASEH2B/SND1/NCBP2/PABPC1/HPRT1/EIF4A3/CNOT9/RIDA/CNOT7	34		Diff_SPG UP
GO:0032880	regulation of protein localization	51/1061	169/4436	0.0342448	0.0342448	0.456324	UFM1/ADAM10/RSL1D1/ITGB1BP1/MESD/INSIG1/ERGIC3/BIRC5/ACTB/TMEM98/OOEP/ZDHHC5/STX7/CTNNB1/WASL/ORMDL3/VRK1/FYN/ZPR1/PIN1/ITGB1/GDI1/ENTR1/TXN/ERP29/RAP1A/VPS35/PSEN1/PIK3CA/FKBP1A/CDK5/AKT1/UBE2G2/CTNNA1/GAPVD1/CHP1/TMEM30A/DNAJA1/ATP2C1/CLTC/VCP/CCT3/SNX3/TMED10/LZTFL1/CCT6A/NMD3/YWHAE/MFF/YWHAZ/HSPA1L	51		Diff_SPG UP
GO:0051648	vesicle localization	13/1061	33/4436	0.0343297	0.0343297	0.456324	AP3S2/CTNNB1/CEP19/YKT6/BLOC1S6/PSEN1/TMEM230/KLHL12/USO1/TMED10/TMED9/AP3D1/CDH2	13		Diff_SPG UP
GO:0009152	purine ribonucleotide biosynthetic process	16/1061	43/4436	0.0347901	0.0347901	0.457362	APRT/COX11/AK3/ATP6V1A/NME1/ADSL/ATP5F1D/NME2/PANK3/ACACA/ATIC/ATP5ME/AK2/GART/HPRT1/ATP5PD	16		Diff_SPG UP
GO:0034249	negative regulation of amide metabolic process	16/1061	43/4436	0.0347901	0.0347901	0.457362	EIF2S1/PUS7/MOV10/ORMDL3/PIN1/RPS3/FXR1/DHX9/PAIP2/RPL13A/PABPC1/EIF4A3/ORMDL2/RIDA/LSM14A/CNOT7	16		Diff_SPG UP
GO:0007010	cytoskeleton organization	79/1061	276/4436	0.0362159	0.0362159	0.473504	CFL1/ITGB1BP1/STRIP1/PLK4/ARL2/CCDC42/BIRC5/ACTB/MICAL3/ABRAXAS2/CYLD/MAPRE1/PAFAH1B1/ACTN1/BBS4/OOEP/NPM1/ACTG1/SLAIN2/SSNA1/CEP43/KCTD13/ARPC5/CTNNB1/WASL/KIF2A/PCLAF/CEP19/SKA2/RAE1/BCCIP/ZPR1/ARF1/RBM14/KIT/ACTR3/RPS3/IQCG/DNAAF2/ARPC5L/CHORDC1/ARPC3/EZR/TUBB3/RAF1/HAUS1/VASP/CDK2/CSNK1A1/GAPDH/PHACTR4/PIK3CA/SBDS/ZRANB1/CAPZB/CEP44/PFN1/NUDC/ROCK2/NHERF1/CHP1/MTPN/ATP2C1/CYRIB/SMC1A/CLTC/DPY…	79		Diff_SPG UP
GO:0060341	regulation of cellular localization	58/1061	196/4436	0.0366118	0.0366118	0.475998	UFM1/ADAM10/RSL1D1/ITGB1BP1/MESD/INSIG1/ERGIC3/BIRC5/ACTB/TMEM98/CPSF6/OOEP/ZDHHC5/TMBIM6/STX7/CTNNB1/WASL/ORMDL3/VRK1/FYN/ZPR1/PIN1/ITGB1/YIPF5/GDI1/ENTR1/TXN/ERP29/RAP1A/VPS35/PSEN1/DHX9/PIK3CA/FKBP1A/CDK5/LAMP1/AKT1/UBE2G2/SCP2/CTNNA1/GAPVD1/CHP1/TMEM30A/DNAJA1/NCBP2/ATP2C1/CLTC/VCP/CCT3/SNX3/TMED10/LZTFL1/CCT6A/NMD3/YWHAE/MFF/YWHAZ/HSPA1L	58		Diff_SPG UP
GO:0051248	negative regulation of protein metabolic process	50/1061	166/4436	0.0369842	0.0369842	0.475998	ITGB1BP1/FHIT/BIRC5/RPL11/TMEM98/NPM1/PPIA/EIF2S1/SF3B3/PUS7/ITM2B/CTNNB1/RPL23/MOV10/FYN/SOCS5/TAF9/PIN1/USP4/RPS3/ATG5/CLU/PWP1/NXN/PFDN6/FXR1/CSNK2A1/VPS28/PSEN1/DHX9/GSKIP/PAIP2/FKBP1A/CDK5/RNF34/AKT1/PFDN5/BEX3/CHP1/DNAJA1/HINT2/RPL13A/PABPC1/EIF4A3/EIF3H/SNX3/RIDA/STK38/LSM14A/CNOT7	50		Diff_SPG UP
GO:0044782	cilium organization	31/1061	96/4436	0.0371738	0.0371738	0.475998	PLK4/CCDC42/B9D2/CYLD/MAPRE1/BBS4/ASAP1/SSNA1/CEP19/TBC1D31/SNX10/ARL3/ACTR3/IQCG/ATG5/DNAAF2/IFT20/ARF4/ENTR1/ARMC9/SNAP29/AKT1/NHERF1/SEPTIN2/CFAP20/HYLS1/TTLL1/ATG3/ATP6V1D/DYNC2LI1/SPATA6	31		Diff_SPG UP
GO:0032386	regulation of intracellular transport	24/1061	71/4436	0.037274	0.037274	0.475998	UFM1/ITGB1BP1/INSIG1/ERGIC3/CPSF6/FYN/ZPR1/YIPF5/GDI1/TXN/VPS35/PSEN1/DHX9/CDK5/LAMP1/UBE2G2/SCP2/CHP1/TMEM30A/NCBP2/SNX3/YWHAE/MFF/HSPA1L	24		Diff_SPG UP
GO:0016050	vesicle organization	22/1061	64/4436	0.0374616	0.0374616	0.475998	VAPB/SEC13/SCAP/INSIG1/CCDC42/ARL8B/RNASEK/STXBP1/ATP6AP1/VAMP7/SEC24A/SNX10/ATP6V1B2/KLHL12/RAB7A/HOOK3/SNX3/USO1/TMED10/TMED9/ATP6V1C1/LAMTOR1	22		Diff_SPG UP
GO:0032388	positive regulation of intracellular transport	15/1061	40/4436	0.0376003	0.0376003	0.475998	ITGB1BP1/ERGIC3/CPSF6/FYN/ZPR1/PSEN1/DHX9/CDK5/SCP2/CHP1/TMEM30A/NCBP2/YWHAE/MFF/HSPA1L	15		Diff_SPG UP
GO:0060271	cilium assembly	29/1061	89/4436	0.038282	0.038282	0.480116	PLK4/CCDC42/B9D2/CYLD/MAPRE1/BBS4/ASAP1/CEP19/TBC1D31/SNX10/ARL3/ACTR3/IQCG/ATG5/DNAAF2/IFT20/ARF4/ENTR1/ARMC9/SNAP29/AKT1/SEPTIN2/CFAP20/HYLS1/TTLL1/ATG3/ATP6V1D/DYNC2LI1/SPATA6	29		Diff_SPG UP
GO:0016310	phosphorylation	84/1061	296/4436	0.0383269	0.0383269	0.480116	EEF1A1/CSNK1D/PI4KB/ADAM10/ITGB1BP1/CHUK/AK6/PPP4C/CDK4/PLK4/PHKG2/BIRC5/TADA3/ENPP2/PRKACB/SMG8/AK3/PKN1/NPM1/MYDGF/SEPHS1/PPIA/TPK1/NME1/MAPKAP1/CDK13/NLK/GNPTG/VRK1/CDKN2D/ACVR1/FYN/CSNK1G3/SOCS5/PIN1/CREBL2/STRADA/PRPF4B/KIT/ETAA1/CSNK1G1/PWP1/NME2/NAGK/PANK3/TXN/COQ8A/RAD51/AK2/CSNK2A1/RAF1/ERP29/PIM1/RAP1A/TIGAR/PSEN1/CDK2/CSNK1A1/GSKIP/PIK3CA/FKBP1A/PDGFA/CDK5/NDUFS4/CDK12/CSNK2A2/ROCK2/AK…	84		Diff_SPG UP
GO:1903321	negative regulation of protein modification by small protein conjugation or removal	11/1061	27/4436	0.0389216	0.0389216	0.485026	PPIA/CTNNB1/FYN/USP4/RPS3/ATG5/NXN/VPS28/CDK5/BEX3/CHP1	11		Diff_SPG UP
GO:0030030	cell projection organization	73/1061	254/4436	0.0394477	0.0394477	0.487589	CPNE1/PLK4/CCDC42/B9D2/ENPP2/CHN1/CYLD/MAPRE1/BBS4/VAPA/ASAP1/YWHAH/SPART/SSNA1/CEP43/STXBP1/PDCL/SVBP/CTNNB1/WASL/MYO10/CYFIP1/LLGL1/MOV10/CEP19/SNX2/TBC1D31/FYN/ZPR1/ARF1/KIT/SNX10/ARL3/CBY1/ACTR3/IQCG/ATG5/DNAAF2/IFT20/ARF4/GDI1/ENTR1/ITM2C/ARMC9/TUBB3/VASP/SNAP29/BLOC1S6/RAP1A/VPS35/PSEN1/SNX1/PIK3CA/CDK5/MIEN1/AKT1/NHERF1/AFG3L2/SEPTIN2/TMEM30A/CFAP20/RPL24/HYLS1/TTLL1/ARPC2/ATG3/TBCE/ATP6V1…	73		Diff_SPG UP
GO:0045859	regulation of protein kinase activity	17/1061	47/4436	0.0395349	0.0395349	0.487589	ITGB1BP1/SMG8/NPM1/PPIA/SOCS5/STRADA/ETAA1/RAP1A/GSKIP/PDGFA/CDK12/NHERF1/CHP1/DNAJA1/PHB2/YWHAE/STK38	17		Diff_SPG UP
GO:0007059	chromosome segregation	25/1061	75/4436	0.0400682	0.0400682	0.491633	LCMT1/BIRC5/ABRAXAS2/ARL8B/MAPRE1/SPATA22/KIF2A/SKA2/BCCIP/CIAO2A/RAN/TEX14/RPS3/CSNK2A1/HAUS1/KIF22/SMARCAD1/NUDC/CSNK2A2/RAD21/ZWILCH/SMC1A/TPX2/TUBB/LSM14A	25		Diff_SPG UP
GO:0043549	regulation of kinase activity	19/1061	54/4436	0.0405155	0.0405155	0.494428	EEF1A1/ITGB1BP1/SMG8/NPM1/PPIA/SOCS5/STRADA/ETAA1/RAP1A/TIGAR/GSKIP/PDGFA/CDK12/NHERF1/CHP1/DNAJA1/PHB2/YWHAE/STK38	19		Diff_SPG UP
GO:0032434	regulation of proteasomal ubiquitin-dependent protein catabolic process	10/1061	24/4436	0.0411226	0.0411226	0.494428	CSNK1D/FHIT/RPL11/SOCS5/TAF9/CLU/COMMD1/PSEN1/RAD23A/EIF3H	10		Diff_SPG UP
GO:0051205	protein insertion into membrane	10/1061	24/4436	0.0411226	0.0411226	0.494428	SEC61A1/MAIP1/TOMM22/TMCO1/EMC7/TRMT10B/TIMM22/EMC10/TRAM1/GET4	10		Diff_SPG UP
GO:1905477	positive regulation of protein localization to membrane	10/1061	24/4436	0.0411226	0.0411226	0.494428	ITGB1BP1/MESD/ZDHHC5/FYN/ITGB1/PIK3CA/CDK5/CHP1/ATP2C1/MFF	10		Diff_SPG UP
GO:0009892	negative regulation of metabolic process	132/1061	485/4436	0.0415079	0.0415079	0.496566	DMRT1/HSPA8/ADAM10/HBS1L/ITGB1BP1/CPNE1/THAP1/MAF1/INSIG1/ARRDC3/FHIT/TNP1/BIRC5/TADA3/RPL11/TBC1D14/METTL13/SMYD2/SMG8/TMEM98/PAF1/BBS4/MAGOH/BRMS1/NPM1/PPIA/EIF2S1/ATF4/TMBIM6/SF3B3/PUS7/ITM2B/CTNNB1/RPL23/SARS1/CASC3/MOV10/ORMDL3/TENT2/PGP/CDKN2D/PHAX/FYN/ETF1/SOCS5/PHF23/TAF9/PIN1/DDX4/USP4/SKIC8/RPS3/ATG5/CLU/PWP1/ANXA4/SUV39H2/HMGB1/NXN/PFDN6/TXN/TTC5/FXR1/E2F6/CSNK2A1/CXXC5/ERP29/VPS28/TIG…	132		Diff_SPG UP
GO:1902494	catalytic complex	190/1150	485/4755	6.22536e-15	6.22536e-15	1.71034e-12	PAFAH1B2/ING4/DYNC1I1/DARS1/PPP4C/PHKG2/GTF2F1/TADA3/ACTB/BCL7B/POLE4/RTCB/RNASEH2C/RNASEK/PCMTD1/PSMB8/PAF1/MTA3/PAFAH1B1/NDUFA1/ATG101/POLD3/ATP6V1E1/GID8/CNEP1R1/THG1L/RPP30/UBE2J2/PSMA7/CAND1/RAD23B/FEM1C/RBBP4/CLPP/PSMC2/ATP6V1A/TUSC3/DDB1/CDC26/KCTD13/SF3B3/CDK13/ATP5MG/USP22/NDUFS1/CTNNB1/BABAM2/CRBN/PSMA5/CASC3/ORMDL3/CDKN2D/NDUFC1/ACVR1/PSMD11/PPP3R1/UBE2S/NDUFS2/TAF9/KLHDC2/NSMCE4A/TMEM…	190		Diff_SPG UP
GO:1990904	ribonucleoprotein complex	112/1150	251/4755	2.45833e-13	2.45833e-13	3.37697e-11	RPS23/RPS12/RPS27A/HSPA8/RPS15A/RPS19/RPS13/MRPS18A/EIF3D/PRPF4/MRPL16/MRPS34/NGDN/RPS24/SNRPA/ACTB/MRPL47/CWC27/IMP4/RBM5/MRPL30/RPP30/MRPS25/RBM48/TSSC4/SF3B3/MRPS33/SMNDC1/MRPL45/MRPS35/MRPL20/CASC3/MRPL43/MRPS7/RPS19BP1/ALYREF/MRPS27/MRPS18C/PHAX/TEFM/RPS3A/RPSA/TAF9/PRPF3/PRPF4B/MRPL50/RPS3/RPS28/DNTTIP2/MRPL10/PUF60/SNRPF/MRPL17/MRPS10/RPL6/EIF3L/MRPS28/MRPS16/EIF1/SRSF2/MRPL49/RPL10A/PRPF3…	112		Diff_SPG UP
GO:0140535	intracellular protein-containing complex	98/1150	249/4755	3.44048e-08	3.44048e-08	2.10639e-06	ING4/DARS1/GTF2F1/TADA3/ACTB/POLE4/RTCB/RNASEH2C/PCMTD1/PSMB8/PAF1/POLD3/GID8/RPP30/UBE2J2/PSMA7/CAND1/RAD23B/FEM1C/PSMC2/DDB1/CDC26/KCTD13/LAMTOR3/USP22/CTNNB1/BABAM2/CYFIP1/CRBN/PSMA5/CNOT10/CIAO2A/PSMD11/PPP3R1/UBE2S/KLHDC2/MAT2B/SKIC8/PSMA2/POLD1/UBE2N/DNAAF2/PSMD4/EIF4E/RAD51/PSMA4/COMMD1/MOCS2/KANSL2/RNASEH2A/BLOC1S6/RAP1A/JADE1/DHX9/RAD23A/ELOC/PSMA1/FBXL5/KLHL12/PSME1/POP7/PSMD8/RUVBL2/RN…	98		Diff_SPG UP
GO:0008287	protein serine/threonine phosphatase complex	12/1150	12/4755	3.83347e-08	3.83347e-08	2.10639e-06	PPP4C/CNEP1R1/PPP3R1/PPP1CA/CTDNEP1/TOX4/PPP1CB/PPP2CA/PPP3CA/PPP1CC/PPP2CB/SHOC2	12		Diff_SPG UP
GO:1903293	phosphatase complex	12/1150	12/4755	3.83347e-08	3.83347e-08	2.10639e-06	PPP4C/CNEP1R1/PPP3R1/PPP1CA/CTDNEP1/TOX4/PPP1CB/PPP2CA/PPP3CA/PPP1CC/PPP2CB/SHOC2	12		Diff_SPG UP
GO:0140513	nuclear protein-containing complex	98/1150	254/4755	1.0991e-07	1.0991e-07	5.03271e-06	HSPA8/PRPF4/SEC13/SNRPA/GTF2F1/TADA3/CPSF1/BCL7B/POLE4/ABRAXAS2/CWC27/CENPX/RBM5/PAF1/MTA3/JUNB/POLD3/CPSF6/RAD23B/RBBP4/RBM48/INIP/CDC26/ORC2/TSSC4/SF3B3/CDK13/SMNDC1/CTNNB1/BABAM2/CASC3/RAD51D/ALYREF/UBE2S/TAF9/PRPF3/PRPF4B/NFYA/MED27/SKIC8/RPS3/POLD1/MCM3/SNRPF/EED/RAD51/E2F6/SRSF2/PRPF38A/PPIE/SMARCA4/MSH2/RBM8A/RBMXL2/CPSF3/NUP93/MCM6/PRPF19/FOS/POP7/RANBP2/CDK12/HNRNPK/SNRPD1/RUVBL2/SMARCD1…	98		Diff_SPG UP
GO:0005840	ribosome	53/1150	115/4755	1.74772e-07	1.74772e-07	6.85946e-06	RPS23/RPS27A/MRPS18A/MRPL16/MRPS34/RPS24/MRPL47/MRPL30/MRPS25/MRPS33/MTG1/MRPL45/MRPS35/MRPL20/MRPL43/MRPS7/MRPS27/MRPS18C/ETF1/RPS3A/RPSA/MRPL50/RPS28/MRPL10/MRPL17/MRPS10/RPL6/MRPS28/MRPS16/MRPL49/RPL10A/RPLP2/DHX9/RPL22L1/RPL38/MRPL9/MRPL24/DAP3/MRPL12/MRPS31/MRPS23/RPL32/RPL24/RPL27/RPS29/HSPA14/RNF10/MRPL3/RPS26/MRPL22/MRPL11/MRPS14/MRPL18	53		Diff_SPG UP
GO:0031967	organelle envelope	165/1150	492/4755	4.64968e-07	4.64968e-07	1.41938e-05	PI4KB/MRPS18A/CPNE1/MRPL16/MRPS34/SEC13/SHISA5/CDK4/UQCRC2/ARL2/SYNJ2BP/MRPL47/RTCB/COX16/TYMS/COX11/PAFAH1B1/MRPL30/NDUFA1/IST1/STOML2/TMEM160/CNEP1R1/GATM/FUNDC1/PMPCA/MRPS25/COX19/SEPHS1/ATAD1/SPART/MRPS33/SLC25A1/ATP5MG/TIMM9/NDUFS1/MTG1/MRPL45/SLC25A39/MRPS35/MRPL20/COX14/ANXA11/PRNP/TOMM5/MRPL43/TOMM40/MRPS7/MRPS27/NDUFC1/MRPS18C/MACO1/VDAC2/NDUFS2/GOT2/KLHDC2/SLC25A4/RAN/COA3/TSPO/MRPL50/S…	165		Diff_SPG UP
GO:0031975	envelope	165/1150	492/4755	4.64968e-07	4.64968e-07	1.41938e-05	PI4KB/MRPS18A/CPNE1/MRPL16/MRPS34/SEC13/SHISA5/CDK4/UQCRC2/ARL2/SYNJ2BP/MRPL47/RTCB/COX16/TYMS/COX11/PAFAH1B1/MRPL30/NDUFA1/IST1/STOML2/TMEM160/CNEP1R1/GATM/FUNDC1/PMPCA/MRPS25/COX19/SEPHS1/ATAD1/SPART/MRPS33/SLC25A1/ATP5MG/TIMM9/NDUFS1/MTG1/MRPL45/SLC25A39/MRPS35/MRPL20/COX14/ANXA11/PRNP/TOMM5/MRPL43/TOMM40/MRPS7/MRPS27/NDUFC1/MRPS18C/MACO1/VDAC2/NDUFS2/GOT2/KLHDC2/SLC25A4/RAN/COA3/TSPO/MRPL50/S…	165		Diff_SPG UP
GO:0005798	Golgi-associated vesicle	18/1150	25/4755	5.79469e-07	5.79469e-07	1.59202e-05	ADAM10/COPG1/ITM2B/AP1S2/COPZ1/KDELR2/KDELR1/CLTA/SPG21/ARCN1/GPR89A/CLINT1/COPA/CLTC/AP1S1/APP/TMED10/COPB2	18		Diff_SPG UP
GO:0030662	coated vesicle membrane	26/1150	44/4755	7.31484e-07	7.31484e-07	1.82696e-05	SCAP/COPG1/RNASEK/ATP6V1E1/ATP6V1A/ATP6AP1/SEC24A/VMA21/AP1S2/ATP6V0C/ATP6V1B2/COPZ1/KDELR2/KDELR1/CLTA/ARCN1/AP2B1/ATP6V0B/KLHL12/COPA/CLTC/AP2A2/AP1S1/ATP6V1D/ATP6V1C1/COPB2	26		Diff_SPG UP
GO:0030135	coated vesicle	34/1150	66/4755	1.26896e-06	1.26896e-06	2.90526e-05	ADAM10/SCAP/COPG1/RNASEK/ATP6V1E1/RAB5A/ATP6V1A/ATP6AP1/SEC24A/VMA21/AP1S2/ATP6V0C/ATP6V1B2/YIPF5/COPZ1/KDELR2/KDELR1/CLTA/SPG21/ARCN1/YIPF6/AP2B1/ATP6V0B/KLHL12/COPA/CLTC/AP2A2/AP1S1/ATP6V1D/SNX3/TMED10/ATP6V1C1/MYO6/COPB2	34		Diff_SPG UP
GO:0015630	microtubule cytoskeleton	122/1150	351/4755	2.36602e-06	2.36602e-06	4.75333e-05	CSNK1D/RPS7/ITGB1BP1/DYNC1I1/PPP4C/PLK4/KIZ/ARL2/BIRC5/B9D2/TADA3/EFHC1/MICAL3/MNS1/ABRAXAS2/GABARAPL1/CYLD/ARL8B/MAPRE1/EFHC2/PAFAH1B1/BBS4/AAMP/IST1/CSTPP1/DYNC1I2/CFAP96/SLAIN2/SSNA1/ATF4/CEP43/CFAP210/STMN1/CTNNB1/KIF2A/ANXA11/PCLAF/CEP19/SKA2/RAD51D/CETN1/CCNB2/RAE1/TBC1D31/PACRG/BCCIP/ODF2/PIN1/TEKT1/SNX10/ARL3/CBY1/RPS3/IQCG/MCM3/UNC119/IFT20/ENTR1/ARMC9/RAD51/EZR/TUBB3/CLTA/HAUS1/SNAP29/D…	122		Diff_SPG UP
GO:0030660	Golgi-associated vesicle membrane	13/1150	16/4755	2.42219e-06	2.42219e-06	4.75333e-05	COPG1/ITM2B/AP1S2/COPZ1/KDELR2/KDELR1/CLTA/ARCN1/GPR89A/COPA/CLTC/AP1S1/COPB2	13		Diff_SPG UP
GO:0005681	spliceosomal complex	33/1150	65/4755	2.77611e-06	2.77611e-06	5.08467e-05	HSPA8/PRPF4/SNRPA/CWC27/RBM5/RBM48/TSSC4/SF3B3/SMNDC1/CASC3/ALYREF/PRPF3/PRPF4B/SNRPF/SRSF2/PRPF38A/PPIE/RBM8A/RBMXL2/PRPF19/HNRNPK/SNRPD1/CWC15/MFAP1/SRSF1/LSM8/PABPC1/SNRPE/EIF4A3/LSM5/HNRNPF/SNRPB/SMU1	33		Diff_SPG UP
GO:0044391	ribosomal subunit	42/1150	91/4755	3.20843e-06	3.20843e-06	5.50921e-05	RPS23/MRPS18A/MRPL16/MRPS34/RPS24/MRPL47/MRPL30/MRPS25/MRPS33/MRPL45/MRPS35/MRPL20/MRPL43/MRPS7/MRPS27/MRPS18C/RPS3A/RPSA/MRPL50/RPS28/MRPL10/MRPL17/MRPS10/RPL6/MRPS28/MRPS16/MRPL49/RPLP2/MRPL9/MRPL24/DAP3/MRPL12/MRPS31/MRPS23/RPL27/RPS29/MRPL3/RPS26/MRPL22/MRPL11/MRPS14/MRPL18	42		Diff_SPG UP
GO:0042470	melanosome	29/1150	55/4755	4.20654e-06	4.20654e-06	6.42052e-05	HSPA8/RAB5A/ANXA11/RAN/ITGB1/ATP6V1B2/FASN/ERP29/RAB5C/NAP1L1/PDIA4/PPIB/LAMP1/AHCY/SND1/PDIA3/RAB7A/P4HB/CLTC/CCT4/HSPA5/ANXA2/HSP90AA1/TMED10/YWHAE/YWHAZ/HSP90B1/ATP1B3/CTSD	29		Diff_SPG UP
GO:0048770	pigment granule	29/1150	55/4755	4.20654e-06	4.20654e-06	6.42052e-05	HSPA8/RAB5A/ANXA11/RAN/ITGB1/ATP6V1B2/FASN/ERP29/RAB5C/NAP1L1/PDIA4/PPIB/LAMP1/AHCY/SND1/PDIA3/RAB7A/P4HB/CLTC/CCT4/HSPA5/ANXA2/HSP90AA1/TMED10/YWHAE/YWHAZ/HSP90B1/ATP1B3/CTSD	29		Diff_SPG UP
GO:0098798	mitochondrial protein-containing complex	69/1150	177/4755	5.9439e-06	5.9439e-06	8.59479e-05	MRPS18A/MRPL16/MRPS34/MRPL47/MRPL30/NDUFA1/MRPS25/MRPS33/ATP5MG/NDUFS1/MRPL45/MRPS35/MRPL20/TOMM5/MRPL43/MRPS7/MRPS27/NDUFC1/MRPS18C/NDUFS2/SLC25A4/BCKDHA/MRPL50/NDUFA6/TOMM22/ATP5F1D/MRPL10/SUCLG2/NDUFB3/MRPL17/COX7A2/MRPS10/SLC25A31/MRPS28/ATP5ME/MRPS16/MRPL49/TIMM8A/ATP5MC3/MRPL9/NDUFS4/MICU1/MRPL24/UQCRFS1/ATP5IF1/UQCR11/DAP3/NDUFA5/BAX/MRPL12/SDHD/MRPS31/MRPS23/NDUFA2/ATP5MF/TRMT10B/NDUFB8/T…	69		Diff_SPG UP
GO:0016604	nuclear body	64/1150	164/4755	1.24733e-05	1.24733e-05	0.000171343	ITGB1BP1/PRPF4/DUSP11/AK6/THAP1/ARIH1/ATPAF2/MAGOH/CPSF6/SRP19/ATF4/CDK13/SMNDC1/CASC3/ALYREF/PHAX/ZPR1/PRPF3/PIN1/KLHDC2/CREBL2/NSMCE4A/S100PBP/CBY1/HP1BP3/ANGEL2/EIF4E/THOC7/RSRC1/RAD51/MOCS2/RBM8A/LSG1/CDK2/CSNK1A1/DHX9/NGRN/RNF34/EIF3E/LUC7L3/PRPF19/CDK12/TUT1/RNPS1/CWC15/PSME4/CSNK2B/PPP1CC/SRSF3/SPOP/SRSF1/DDX1/NXT1/ABRAXAS1/THOC3/TDP2/EIF4A3/ZC3H14/PSPC1/MEF2C/HIKESHI/SMU1/CNOT7/STK4	64		Diff_SPG UP
GO:0019866	organelle inner membrane	106/1150	307/4755	1.59782e-05	1.59782e-05	0.000209038	MRPS18A/MRPL16/MRPS34/UQCRC2/MRPL47/COX16/TYMS/COX11/MRPL30/NDUFA1/STOML2/TMEM160/GATM/PMPCA/MRPS25/MRPS33/SLC25A1/ATP5MG/TIMM9/NDUFS1/MTG1/MRPL45/SLC25A39/MRPS35/MRPL20/MRPL43/TOMM40/MRPS7/MRPS27/NDUFC1/MRPS18C/NDUFS2/GOT2/SLC25A4/COA3/MRPL50/TIMM8B/NDUFA6/PLPP6/RPS3/ATP5F1D/CLU/SMAD1/MRPL10/TMEM70/NDUFB3/SLC25A3/MRPL17/UQCC4/COX7A2/MRPS10/SLC25A31/MRPS28/SLC25A33/ATP5ME/MRPS16/LETMD1/AK2/SCO2/P…	106		Diff_SPG UP
GO:0016607	nuclear speck	42/1150	97/4755	2.29388e-05	2.29388e-05	0.000286461	PRPF4/DUSP11/ATPAF2/MAGOH/CPSF6/ATF4/CDK13/SMNDC1/CASC3/ALYREF/PRPF3/PIN1/S100PBP/CBY1/HP1BP3/EIF4E/THOC7/RSRC1/MOCS2/RBM8A/CSNK1A1/RNF34/LUC7L3/PRPF19/CDK12/TUT1/RNPS1/CWC15/PSME4/PPP1CC/SRSF3/SPOP/SRSF1/NXT1/THOC3/EIF4A3/ZC3H14/PSPC1/MEF2C/HIKESHI/SMU1/CNOT7	42		Diff_SPG UP
GO:0031966	mitochondrial membrane	123/1150	373/4755	3.93591e-05	3.93591e-05	0.000470148	PI4KB/MRPS18A/MRPL16/MRPS34/UQCRC2/SYNJ2BP/MRPL47/COX16/TYMS/COX11/MRPL30/NDUFA1/STOML2/TMEM160/GATM/FUNDC1/PMPCA/MRPS25/ATAD1/SPART/MRPS33/SLC25A1/ATP5MG/TIMM9/NDUFS1/MTG1/MRPL45/SLC25A39/MRPS35/MRPL20/COX14/PRNP/TOMM5/MRPL43/TOMM40/MRPS7/MRPS27/NDUFC1/MRPS18C/VDAC2/NDUFS2/GOT2/SLC25A4/COA3/TSPO/MRPL50/SAMM50/TIMM8B/NDUFA6/TOMM22/RPS3/ATP5F1D/CLU/SH3GLB1/MRPL10/TMEM70/NDUFB3/SLC25A3/MRPL17/UQCC4…	123		Diff_SPG UP
GO:0005743	mitochondrial inner membrane	98/1150	286/4755	4.79968e-05	4.79968e-05	0.000549437	MRPS18A/MRPL16/MRPS34/UQCRC2/MRPL47/COX16/TYMS/COX11/MRPL30/NDUFA1/STOML2/TMEM160/GATM/PMPCA/MRPS25/MRPS33/SLC25A1/ATP5MG/TIMM9/NDUFS1/MTG1/MRPL45/SLC25A39/MRPS35/MRPL20/MRPL43/TOMM40/MRPS7/MRPS27/NDUFC1/MRPS18C/NDUFS2/GOT2/SLC25A4/COA3/MRPL50/TIMM8B/NDUFA6/RPS3/ATP5F1D/CLU/MRPL10/TMEM70/NDUFB3/SLC25A3/MRPL17/UQCC4/COX7A2/MRPS10/SLC25A31/MRPS28/SLC25A33/ATP5ME/MRPS16/LETMD1/AK2/SCO2/PISD/MRPL49/T…	98		Diff_SPG UP
GO:0005740	mitochondrial envelope	127/1150	390/4755	5.64835e-05	5.64835e-05	0.000620724	PI4KB/MRPS18A/MRPL16/MRPS34/UQCRC2/ARL2/SYNJ2BP/MRPL47/COX16/TYMS/COX11/MRPL30/NDUFA1/STOML2/TMEM160/GATM/FUNDC1/PMPCA/MRPS25/COX19/ATAD1/SPART/MRPS33/SLC25A1/ATP5MG/TIMM9/NDUFS1/MTG1/MRPL45/SLC25A39/MRPS35/MRPL20/COX14/PRNP/TOMM5/MRPL43/TOMM40/MRPS7/MRPS27/NDUFC1/MRPS18C/VDAC2/NDUFS2/GOT2/SLC25A4/COA3/TSPO/MRPL50/SAMM50/TIMM8B/NDUFA6/TOMM22/RPS3/ATP5F1D/CLU/SH3GLB1/MRPL10/TMEM70/NDUFB3/SLC25A3/M…	127		Diff_SPG UP
GO:0000313	organellar ribosome	33/1150	73/4755	6.10155e-05	6.10155e-05	0.000620859	MRPS18A/MRPL16/MRPS34/MRPL47/MRPL30/MRPS25/MRPS33/MTG1/MRPL45/MRPS35/MRPL20/MRPL43/MRPS7/MRPS27/MRPS18C/MRPL50/MRPL10/MRPL17/MRPS10/MRPS28/MRPS16/MRPL49/MRPL9/MRPL24/DAP3/MRPL12/MRPS31/MRPS23/MRPL3/MRPL22/MRPL11/MRPS14/MRPL18	33		Diff_SPG UP
GO:0005761	mitochondrial ribosome	33/1150	73/4755	6.10155e-05	6.10155e-05	0.000620859	MRPS18A/MRPL16/MRPS34/MRPL47/MRPL30/MRPS25/MRPS33/MTG1/MRPL45/MRPS35/MRPL20/MRPL43/MRPS7/MRPS27/MRPS18C/MRPL50/MRPL10/MRPL17/MRPS10/MRPS28/MRPS16/MRPL49/MRPL9/MRPL24/DAP3/MRPL12/MRPS31/MRPS23/MRPL3/MRPL22/MRPL11/MRPS14/MRPL18	33		Diff_SPG UP
GO:0030120	vesicle coat	12/1150	17/4755	6.81447e-05	6.81447e-05	0.000668637	COPG1/SEC24A/AP1S2/COPZ1/CLTA/ARCN1/KLHL12/COPA/CLTC/AP2A2/AP1S1/COPB2	12		Diff_SPG UP
GO:1904949	ATPase complex	27/1150	56/4755	7.24809e-05	7.24809e-05	0.000686661	BCL7B/RNASEK/MTA3/ATP6V1E1/RBBP4/ATP6V1A/ATP5MG/ATP6V0E1/ATP6V0C/ATP6V1B2/ATP5F1D/ATP5ME/SMARCA4/ATP5MC3/ATP6V0B/ATP5IF1/RUVBL2/SMARCD1/ATP5MF/RBBP7/ATP5PD/ATP5F1B/ATP6V1D/ATP5MC1/ATP6V1C1/HDAC1/ATP5F1A	27		Diff_SPG UP
GO:0005694	chromosome	100/1150	296/4755	7.60212e-05	7.60212e-05	0.000693371	ING4/RSL1D1/DYNC1I1/TNP2/SEC13/NGDN/PPP4C/PLK4/BYSL/TNP1/BIRC5/TADA3/ACTB/STN1/BCL7B/POLE4/CENPX/MTA3/POLD3/CPSF6/RBBP4/SPATA22/INIP/ORC2/ARPC5/USP22/CTNNB1/LLPH/SKA2/RAD51D/NSMCE4A/HP1BP3/TEX14/ERCC6L/SKIC8/ACTR3/ETAA1/POLD1/MCM3/DNTTIP2/PWP1/SUV39H2/HMGB1/THOC7/PPP1CA/ARPC3/ADPRS/RAD51/NUCKS1/KANSL2/TOX4/DCTN3/HMGB2/SMARCA4/JADE1/MSH2/PSEN1/CDK2/CSNK1A1/DHX9/KMT5B/RBMXL2/MCM6/PRPF19/NUSAP1/SMAR…	100		Diff_SPG UP
GO:1990234	transferase complex	71/1150	196/4755	7.82367e-05	7.82367e-05	0.000693371	ING4/PHKG2/GTF2F1/TADA3/ACTB/POLE4/PCMTD1/PAF1/ATG101/POLD3/GID8/THG1L/UBE2J2/CAND1/FEM1C/RBBP4/TUSC3/DDB1/CDC26/KCTD13/CDK13/USP22/BABAM2/CRBN/ORMDL3/CDKN2D/ACVR1/UBE2S/TAF9/KLHDC2/NSMCE4A/TMEM258/MAT2B/SKIC8/OGDH/POLD1/UBE2N/SNRPF/EED/RAD51/E2F6/COMMD1/KANSL2/JADE1/CDK2/PIK3CA/ELOC/CDK5/FBXL5/KLHL12/CDK12/SNRPD1/RUVBL2/DAD1/POLR2E/CCNT1/POLR2K/SPOP/ENY2/RBBP7/POLR2C/BECN1/NSMCE1/SNRPE/UBE2B/ATG…	71		Diff_SPG UP
GO:0000502	proteasome complex	22/1150	43/4755	0.000111189	0.000111189	0.000954613	PSMB8/PSMA7/RAD23B/PSMC2/PSMA5/PSMD11/PSMA2/PSMD4/PSMA4/RAD23A/PSMA1/PSME1/PSMD8/PSMD7/PSME4/PSMB5/PSMB9/PSME2/PSMA3/PSMC4/PSMC5/PSMB4	22		Diff_SPG UP
GO:1905369	endopeptidase complex	23/1150	47/4755	0.000186327	0.000186327	0.00155124	PSMB8/PSMA7/RAD23B/PSMC2/PSMA5/PSMD11/PSMA2/PSMD4/PSMA4/RAD23A/PSMA1/PIGK/PSME1/PSMD8/PSMD7/PSME4/PSMB5/PSMB9/PSME2/PSMA3/PSMC4/PSMC5/PSMB4	23		Diff_SPG UP
GO:0015935	small ribosomal subunit	21/1150	42/4755	0.000241549	0.000241549	0.00195183	RPS23/MRPS18A/MRPS34/MRPS25/MRPS33/MRPS35/MRPS7/MRPS27/MRPS18C/RPS3A/RPSA/RPS28/MRPS10/MRPS28/MRPS16/DAP3/MRPS31/MRPS23/RPS29/RPS26/MRPS14	21		Diff_SPG UP
GO:1905368	peptidase complex	25/1150	54/4755	0.000298883	0.000298883	0.00234612	PSMB8/PSMA7/RAD23B/PSMC2/USP22/PSMA5/PSMD11/PSMA2/PSMD4/PSMA4/RAD23A/PSMA1/PIGK/PSME1/PSMD8/PSMD7/PSME4/ENY2/PSMB5/PSMB9/PSME2/PSMA3/PSMC4/PSMC5/PSMB4	25		Diff_SPG UP
GO:0005815	microtubule organizing center	67/1150	191/4755	0.000364754	0.000364754	0.00278365	CSNK1D/RPS7/ITGB1BP1/PPP4C/PLK4/KIZ/ARL2/BIRC5/B9D2/EFHC1/ABRAXAS2/CYLD/MAPRE1/EFHC2/PAFAH1B1/BBS4/IST1/CSTPP1/CFAP96/SSNA1/ATF4/CEP43/CTNNB1/PCLAF/CEP19/RAD51D/TBC1D31/BCCIP/ODF2/PIN1/SNX10/ARL3/CBY1/MCM3/UNC119/IFT20/ENTR1/ARMC9/RAD51/EZR/HAUS1/SNAP29/DCTN3/DYNLL2/PSEN1/CDK2/CSNK1A1/DHX9/PSMA1/NUP93/CEP44/CETN2/CCDC65/MFAP1/CCNB1/CFAP20/TCP1/CCT4/HYLS1/PSMB5/TTLL1/TXNDC9/MLF1/ATP6V1D/DYNC2LI1/M…	67		Diff_SPG UP
GO:0005791	rough endoplasmic reticulum	13/1150	22/4755	0.000481094	0.000481094	0.00357227	RPS23/PI4KB/SRPRA/MACO1/ITPR2/RPS28/RPL6/PSEN1/TMEM97/PTGDS/RPL27/RPS29/RPS26	13		Diff_SPG UP
GO:0032993	protein-DNA complex	52/1150	142/4755	0.00052108	0.00052108	0.00376736	ING4/TNP2/PPP4C/TNP1/TADA3/ACTB/BCL7B/POLE4/CENPX/MTA3/POLD3/CPSF6/RPRD1A/RBBP4/RPAP2/USP22/CTNNB1/NFYC/NFYA/HP1BP3/SKIC8/POLD1/MCM3/HMGB1/RAD51/KANSL2/TOX4/HMGB2/SMARCA4/JADE1/DHX9/RBMXL2/MCM6/FOS/SMARCAD1/HNRNPK/RUVBL2/SMC3/RAD21/SMARCD1/EXOSC3/CSNK2B/ASF1B/H2AZ1/H3-3D/ENY2/HMGN3/RBBP7/UBE2B/GTF2B/UHRF1/HDAC1	52		Diff_SPG UP
GO:0042788	polysomal ribosome	10/1150	15/4755	0.00058573	0.00058573	0.00412619	RPS23/RPS28/RPL6/RPL10A/DHX9/RPL38/RPL32/RPL24/RPS29/RPS26	10		Diff_SPG UP
GO:0005684	U2-type spliceosomal complex	18/1150	36/4755	0.000669207	0.000669207	0.0045964	PRPF4/CWC27/SF3B3/CASC3/SNRPF/PRPF38A/PPIE/RBM8A/PRPF19/SNRPD1/CWC15/MFAP1/LSM8/SNRPE/EIF4A3/LSM5/SNRPB/SMU1	18		Diff_SPG UP
GO:0005793	endoplasmic reticulum-Golgi intermediate compartment	15/1150	28/4755	0.000744048	0.000744048	0.00498579	ERGIC3/RAB6B/MYDGF/ATP6AP1/VMA21/CNIH4/COPB1/HMGB1/KDELR1/CHP1/SURF4/SERPINH1/HSPA5/TMED10/TMED9	15		Diff_SPG UP
GO:0000922	spindle pole	21/1150	45/4755	0.000789473	0.000789473	0.00516422	DYNC1I1/EFHC1/ABRAXAS2/MAPRE1/CTNNB1/KIF2A/CEP19/CETN1/RAE1/BCCIP/ODF2/UNC119/HAUS1/SBDS/CEP44/SMC3/RAD21/PPP2CA/PPP2CB/SMC1A/TPX2	21		Diff_SPG UP
GO:0005819	spindle	45/1150	121/4755	0.000834869	0.000834869	0.00531467	DYNC1I1/BIRC5/TADA3/EFHC1/MICAL3/ABRAXAS2/CYLD/ARL8B/MAPRE1/PAFAH1B1/CTNNB1/KIF2A/ANXA11/CEP19/SKA2/CETN1/RAE1/BCCIP/ODF2/ARL3/RPS3/UNC119/TUBB3/CLTA/HAUS1/DCTN3/CSNK1A1/NGRN/SBDS/DCUN1D5/PRPF19/CEP44/NUDC/SMC3/RAD21/TUBB4B/PPP2CA/SEPTIN2/PPP2CB/SMC1A/CLTC/TPX2/MAEA/TUBB/LSM14A	45		Diff_SPG UP
GO:0098687	chromosomal region	33/1150	82/4755	0.000851162	0.000851162	0.00531467	DYNC1I1/SEC13/NGDN/BIRC5/STN1/CENPX/RBBP4/SKA2/RAD51D/NSMCE4A/TEX14/ERCC6L/SUV39H2/THOC7/PPP1CA/RAD51/TOX4/DCTN3/PSEN1/CDK2/CSNK1A1/PPP1CB/SMC3/RAD21/GPATCH11/PPP2CA/SEPTIN2/PPP1CC/PPP2R1A/PPP2CB/SMC1A/NSMCE1/THOC3	33		Diff_SPG UP
GO:0030137	COPI-coated vesicle	8/1150	11/4755	0.000923653	0.000923653	0.00551655	COPG1/COPZ1/KDELR2/KDELR1/ARCN1/COPA/TMED10/COPB2	8		Diff_SPG UP
GO:0030867	rough endoplasmic reticulum membrane	8/1150	11/4755	0.000923653	0.000923653	0.00551655	PI4KB/SRPRA/MACO1/RPS28/TMEM97/RPL27/RPS29/RPS26	8		Diff_SPG UP
GO:0036064	ciliary basal body	20/1150	43/4755	0.00110363	0.00110363	0.00645125	B9D2/CYLD/MAPRE1/EFHC2/SSNA1/CEP19/TBC1D31/PIN1/IFT20/ENTR1/ARMC9/EZR/CSNK1A1/CETN2/CCDC65/CFAP20/TTLL1/MLF1/DYNC2LI1/PSMB4	20		Diff_SPG UP
GO:0000314	organellar small ribosomal subunit	15/1150	29/4755	0.00120057	0.00120057	0.0065968	MRPS18A/MRPS34/MRPS25/MRPS33/MRPS35/MRPS7/MRPS27/MRPS18C/MRPS10/MRPS28/MRPS16/DAP3/MRPS31/MRPS23/MRPS14	15		Diff_SPG UP
GO:0005763	mitochondrial small ribosomal subunit	15/1150	29/4755	0.00120057	0.00120057	0.0065968	MRPS18A/MRPS34/MRPS25/MRPS33/MRPS35/MRPS7/MRPS27/MRPS18C/MRPS10/MRPS28/MRPS16/DAP3/MRPS31/MRPS23/MRPS14	15		Diff_SPG UP
GO:0030665	clathrin-coated vesicle membrane	15/1150	29/4755	0.00120057	0.00120057	0.0065968	RNASEK/ATP6V1E1/ATP6V1A/ATP6AP1/AP1S2/ATP6V0C/ATP6V1B2/CLTA/AP2B1/ATP6V0B/CLTC/AP2A2/AP1S1/ATP6V1D/ATP6V1C1	15		Diff_SPG UP
GO:0030117	membrane coat	16/1150	32/4755	0.00132651	0.00132651	0.0070085	AP3S2/AP4M1/COPG1/SEC24A/AP1S2/COPZ1/CLTA/ARCN1/AP2B1/AP4S1/KLHL12/COPA/CLTC/AP2A2/AP1S1/COPB2	16		Diff_SPG UP
GO:0048475	coated membrane	16/1150	32/4755	0.00132651	0.00132651	0.0070085	AP3S2/AP4M1/COPG1/SEC24A/AP1S2/COPZ1/CLTA/ARCN1/AP2B1/AP4S1/KLHL12/COPA/CLTC/AP2A2/AP1S1/COPB2	16		Diff_SPG UP
GO:0005794	Golgi apparatus	114/1150	370/4755	0.00148715	0.00148715	0.00770896	CSNK1D/LFNG/SLC26A11/VAPB/PI4KB/ADAM10/FAM3C/SYS1/AP3S2/SCAP/ARFRP1/ERGIC3/AP4M1/ARL2/DBI/GABARAPL1/M6PR/MAPRE1/COPG1/TBC1D14/CERT1/COG7/CAND1/RAB6B/TRAPPC1/MYDGF/NUCB1/ASAP1/RAB30/UBA5/MAPKAP1/CDK13/ITM2B/C3H1orf43/VAMP7/GNPTG/LLGL1/SNX17/PRNP/BPNT2/VRK1/AP1S2/YKT6/ARF1/PLEKHA8/ARL3/CBY1/COPB1/CNIH1/ARFGAP3/PSENEN/MIF4GD/SH3GLB1/PWP1/IFT20/COPZ1/ARF4/ARFGAP2/GDI1/TMCO1/PITPNB/KDELR2/TRAPPC11/KDE…	114		Diff_SPG UP
GO:0016469	proton-transporting two-sector ATPase complex	19/1150	41/4755	0.00154347	0.00154347	0.00785277	RNASEK/ATP6V1E1/ATP6V1A/ATP5MG/ATP6V0E1/ATP6V0C/ATP6V1B2/ATP5F1D/ATP5ME/ATP5MC3/ATP6V0B/ATP5IF1/ATP5MF/ATP5PD/ATP5F1B/ATP6V1D/ATP5MC1/ATP6V1C1/ATP5F1A	19		Diff_SPG UP
GO:0015030	Cajal body	9/1150	14/4755	0.00164762	0.00164762	0.00823024	PRPF4/AK6/ARIH1/SMNDC1/PHAX/ZPR1/ANGEL2/LSG1/CDK2	9		Diff_SPG UP
GO:0030136	clathrin-coated vesicle	21/1150	48/4755	0.00218152	0.00218152	0.0103471	ADAM10/RNASEK/ATP6V1E1/RAB5A/ATP6V1A/ATP6AP1/AP1S2/ATP6V0C/ATP6V1B2/CLTA/SPG21/AP2B1/ATP6V0B/CLTC/AP2A2/AP1S1/ATP6V1D/SNX3/TMED10/ATP6V1C1/MYO6	21		Diff_SPG UP
GO:0046540	U4/U6 x U5 tri-snRNP complex	8/1150	12/4755	0.00218439	0.00218439	0.0103471	SNRPA/PRPF3/SNRPF/SNRPD1/LSM8/SNRPE/LSM5/SNRPB	8		Diff_SPG UP
GO:0097526	spliceosomal tri-snRNP complex	8/1150	12/4755	0.00218439	0.00218439	0.0103471	SNRPA/PRPF3/SNRPF/SNRPD1/LSM8/SNRPE/LSM5/SNRPB	8		Diff_SPG UP
GO:0005635	nuclear envelope	39/1150	106/4755	0.00227687	0.00227687	0.0106024	CPNE1/SEC13/SHISA5/CDK4/RTCB/PAFAH1B1/IST1/CNEP1R1/SEPHS1/ANXA11/MACO1/KLHDC2/RAN/PLPP6/SMAD1/ANXA4/CTDNEP1/FXR1/PSEN1/ARL6IP6/CDK2/TMEM97/ROGDI/NUP93/RANBP2/CLIC1/RNF13/CETN2/ENY2/PTGDS/SURF4/TRA2B/TOR1AIP1/UNC50/NUTF2/GPX4/HACD3/TUBB/MRPS14	39		Diff_SPG UP
GO:0005839	proteasome core complex	10/1150	17/4755	0.00233406	0.00233406	0.0106876	PSMB8/PSMA7/PSMA5/PSMA2/PSMA4/PSMA1/PSMB5/PSMB9/PSMA3/PSMB4	10		Diff_SPG UP
GO:0000123	histone acetyltransferase complex	9/1150	15/4755	0.00324047	0.00324047	0.0141314	ING4/TADA3/ACTB/POLE4/USP22/KANSL2/JADE1/RUVBL2/ENY2	9		Diff_SPG UP
GO:0031248	protein acetyltransferase complex	9/1150	15/4755	0.00324047	0.00324047	0.0141314	ING4/TADA3/ACTB/POLE4/USP22/KANSL2/JADE1/RUVBL2/ENY2	9		Diff_SPG UP
GO:1902493	acetyltransferase complex	9/1150	15/4755	0.00324047	0.00324047	0.0141314	ING4/TADA3/ACTB/POLE4/USP22/KANSL2/JADE1/RUVBL2/ENY2	9		Diff_SPG UP
GO:0071005	U2-type precatalytic spliceosome	12/1150	23/4755	0.00338913	0.00338913	0.0143249	PRPF4/CWC27/SF3B3/SNRPF/PRPF38A/SNRPD1/MFAP1/LSM8/SNRPE/LSM5/SNRPB/SMU1	12		Diff_SPG UP
GO:0071011	precatalytic spliceosome	12/1150	23/4755	0.00338913	0.00338913	0.0143249	PRPF4/CWC27/SF3B3/SNRPF/PRPF38A/SNRPD1/MFAP1/LSM8/SNRPE/LSM5/SNRPB/SMU1	12		Diff_SPG UP
GO:0000785	chromatin	42/1150	119/4755	0.00386449	0.00386449	0.0160867	ING4/TNP2/PPP4C/TNP1/TADA3/ACTB/BCL7B/POLE4/CENPX/MTA3/CPSF6/RBBP4/USP22/CTNNB1/HP1BP3/SKIC8/HMGB1/RAD51/KANSL2/TOX4/HMGB2/SMARCA4/JADE1/DHX9/RBMXL2/SMARCAD1/HNRNPK/RUVBL2/SMC3/RAD21/SMARCD1/EXOSC3/CSNK2B/ASF1B/H2AZ1/H3-3D/ENY2/HMGN3/RBBP7/UBE2B/UHRF1/HDAC1	42		Diff_SPG UP
GO:0005753	mitochondrial proton-transporting ATP synthase complex	10/1150	18/4755	0.00412414	0.00412414	0.0169112	ATP5MG/ATP5F1D/ATP5ME/ATP5MC3/ATP5IF1/ATP5MF/ATP5PD/ATP5F1B/ATP5MC1/ATP5F1A	10		Diff_SPG UP
GO:0098796	membrane protein complex	95/1150	311/4755	0.00482717	0.00482717	0.0195029	ADAM10/AP3S2/AP4M1/COPG1/RNASEK/NDUFA1/ATP6V1E1/CNEP1R1/FAF2/SRPRA/ATP6V1A/PDZD11/TUSC3/LAMTOR3/ATP5MG/CHRNA3/NDUFS1/CTNNB1/VAMP7/SEC24A/TOMM5/SNX2/AP1S2/NDUFC1/ACVR1/VDAC2/NDUFS2/TMEM258/SLC25A4/ATP6V0E1/ATP6V0C/ATP6V1B2/NDUFA6/TOMM22/ATP5F1D/PSENEN/COPZ1/HMGB1/NDUFB3/CTDNEP1/COX7A2/SLC25A31/CLTA/ATP5ME/SNAP29/VPS28/VPS35/PSEN1/ARCN1/PIK3CA/ATP5MC3/FKBP1A/PIGK/AP2B1/NDUFS4/ATP6V0B/MICU1/AP4S1/KL…	95		Diff_SPG UP
GO:0036464	cytoplasmic ribonucleoprotein granule	22/1150	54/4755	0.00503048	0.00503048	0.0200298	ACTB/TDRD5/PSMC2/EIF2S1/CASC3/MOV10/DDX4/MCRIP1/PSMA2/EIF4E/FXR1/PSMA4/DHX9/HNRNPK/MAEL/DDX1/PABPC1/CNOT9/VCP/TUBB/LSM14A/CNOT7	22		Diff_SPG UP
GO:0005813	centrosome	40/1150	114/4755	0.00533018	0.00533018	0.02092	ITGB1BP1/PLK4/KIZ/ARL2/B9D2/EFHC1/ABRAXAS2/CYLD/MAPRE1/BBS4/CFAP96/SSNA1/CTNNB1/PCLAF/RAD51D/TBC1D31/BCCIP/ODF2/SNX10/ARL3/MCM3/UNC119/ENTR1/HAUS1/SNAP29/DCTN3/DYNLL2/PSEN1/CDK2/DHX9/PSMA1/NUP93/CEP44/MFAP1/CCNB1/HYLS1/PSMB5/ATP6V1D/DYNC2LI1/MDH1	40		Diff_SPG UP
GO:0005769	early endosome	33/1150	91/4755	0.0061947	0.0061947	0.0239706	SNX8/ARRDC3/AP4M1/RAB4A/RAB5A/SNX5/STX7/LLGL1/SNX17/SNX2/SNX27/SH3GL1/NIPA2/COMMD1/RNF11/RAB21/RAP1A/RAB5C/VPS35/PSEN1/TMEM230/SNX1/VTI1B/MTMR2/TMEM30A/DERL1/SLC39A14/SNX4/VPS26A/VIPAS39/TOLLIP/SNX3/APP	33		Diff_SPG UP
GO:0045259	proton-transporting ATP synthase complex	10/1150	19/4755	0.00684269	0.00684269	0.0261103	ATP5MG/ATP5F1D/ATP5ME/ATP5MC3/ATP5IF1/ATP5MF/ATP5PD/ATP5F1B/ATP5MC1/ATP5F1A	10		Diff_SPG UP
GO:0015934	large ribosomal subunit	20/1150	49/4755	0.00715073	0.00715073	0.0269119	MRPL16/MRPL47/MRPL30/MRPL45/MRPL20/MRPL43/MRPL50/MRPL10/MRPL17/RPL6/MRPL49/RPLP2/MRPL9/MRPL24/MRPL12/RPL27/MRPL3/MRPL22/MRPL11/MRPL18	20		Diff_SPG UP
GO:0005844	polysome	11/1150	22/4755	0.00754711	0.00754711	0.0276463	RPS23/RPS3/RPS28/RPL6/RPL10A/DHX9/RPL38/RPL32/RPL24/RPS29/RPS26	11		Diff_SPG UP
GO:0071013	catalytic step 2 spliceosome	11/1150	22/4755	0.00754711	0.00754711	0.0276463	SF3B3/SNRPF/PPIE/RBMXL2/PRPF19/HNRNPK/SNRPD1/CWC15/PABPC1/SNRPE/SNRPB	11		Diff_SPG UP
GO:0000781	chromosome,telomeric region	12/1150	25/4755	0.00799695	0.00799695	0.0289086	STN1/RBBP4/RAD51D/NSMCE4A/THOC7/PPP1CA/RAD51/TOX4/CDK2/PPP1CB/NSMCE1/THOC3	12		Diff_SPG UP
GO:0070603	SWI/SNF superfamily-type complex	8/1150	14/4755	0.00826029	0.00826029	0.0289716	BCL7B/MTA3/RBBP4/SMARCA4/RUVBL2/SMARCD1/RBBP7/HDAC1	8		Diff_SPG UP
GO:0032040	small-subunit processome	14/1150	31/4755	0.00833074	0.00833074	0.0289716	RPS23/RPS12/RPS27A/RPS15A/RPS19/RPS13/NGDN/RPS24/IMP4/RPS19BP1/RPS3A/RPS28/DNTTIP2/PNO1	14		Diff_SPG UP
GO:0140534	endoplasmic reticulum protein-containing complex	14/1150	31/4755	0.00833074	0.00833074	0.0289716	FAF2/SRPRA/TUSC3/ORMDL3/TMEM258/PRKCSH/FKBP1A/PIGK/PPIB/EMC7/DAD1/DERL1/EMC10/DDOST	14		Diff_SPG UP
GO:0005730	nucleolus	66/1150	210/4755	0.00887861	0.00887861	0.030491	RPS2/RPS23/RPS12/EEF1A1/RPS27A/HSPA8/RPS15A/RPS19/PAFAH1B2/RSL1D1/TNP2/THAP1/RPS24/PLK4/FHIT/ARL2/RPL11/IMP4/PAF1/NPM1/SRP19/KNOP1/SF3B3/RPL23/RAE1/ZPR1/RPS3A/RBM14/WDR55/MED27/TSPYL1/RPS3/ARL14EP/RPS28/MIF4GD/SDHAF2/PWP1/PPP1CA/RAD51/EIF3L/DNAJC21/PIM1/DCTN3/SBDS/POP7/PPP1CB/TUT1/EXOSC3/MARS1/RPL3/PPP1CC/OARD1/CIAPIN1/INO80E/TDP2/RPP38/RPL27/PSPC1/POLR1C/NOL11/USO1/GON7/NMD3/GET4/RBIS/ARL4A	66		Diff_SPG UP
GO:0000139	Golgi membrane	51/1150	156/4755	0.00901039	0.00901039	0.0305616	CSNK1D/LFNG/PI4KB/ADAM10/SYS1/SCAP/COG7/RAB6B/ASAP1/ITM2B/LLGL1/YKT6/ARF1/ARL3/COPB1/CNIH1/ARFGAP3/SH3GLB1/COPZ1/ARF4/ARFGAP2/TMCO1/PITPNB/KDELR2/KDELR1/COG6/COG5/SNAP29/RAB21/PSEN1/ARCN1/CSNK1A1/MARCHF8/YIPF6/RTN3/TMEM167A/GPR89A/CHP1/COPA/ATP2C1/SURF4/UNC50/SERINC3/USO1/TMED10/TMED9/GOLT1B/AP3D1/RHEB/ZDHHC4/COPB2	51		Diff_SPG UP
GO:0005759	mitochondrial matrix	62/1150	196/4755	0.00947226	0.00947226	0.0317363	MRPS18A/MRPL16/MRPS34/DLAT/FABP3/MAIP1/ACO2/MRPL47/TSFM/TYMS/MRPL30/MMUT/ETFA/PMPCA/MRPS25/CLPP/MRPS33/MTG1/MRPL45/PCCB/MRPS35/MRPL20/MRPL43/MRPS7/MRPS27/MRPS18C/HMGCL/VDAC2/TEFM/GOT2/BCKDHA/MRPL50/RPS3/MARS2/SDHAF2/HAGH/MRPL10/SUCLG2/MRPL17/MRPS10/TFB2M/TTC5/ADPRS/RAD51/MRPS28/MRPS16/ALKBH7/MRPL49/MRPL9/MRPL24/DAP3/MRPL12/MRPS31/MRPS23/ACADM/RARS2/MRPL3/RIDA/MRPL22/MRPL11/MRPS14/MRPL18	62		Diff_SPG UP
GO:0022626	cytosolic ribosome	10/1150	20/4755	0.0107646	0.0107646	0.0351823	RPS23/ETF1/RPS3A/RPSA/RPS28/RPL6/RPLP2/RPS29/RNF10/RPS26	10		Diff_SPG UP
GO:0097525	spliceosomal snRNP complex	10/1150	20/4755	0.0107646	0.0107646	0.0351823	PRPF4/SNRPA/TSSC4/PRPF3/SNRPF/SNRPD1/LSM8/SNRPE/LSM5/SNRPB	10		Diff_SPG UP
GO:0001726	ruffle	16/1150	38/4755	0.011013	0.011013	0.0351823	CFL1/ITGB1BP1/ACTN1/RAB5A/SNX5/NME1/RASGRP2/MYO10/CYFIP1/ITGB1/ATP6V1B2/RPS3/NME2/EZR/NHERF1/MYO6	16		Diff_SPG UP
GO:0098978	glutamatergic synapse	16/1150	38/4755	0.011013	0.011013	0.0351823	ADAM10/ACTB/ATAD1/YWHAH/CTNNB1/WASL/PPP3R1/PIN1/ARPC5L/RAP1A/DYNLL2/PSEN1/CPSF2/ARPC2/RAP1B/YWHAZ	16		Diff_SPG UP
GO:0005788	endoplasmic reticulum lumen	14/1150	32/4755	0.0115823	0.0115823	0.0361599	CALR/TXNDC12/CLU/ERP29/SDF2L1/PDIA4/PPIB/PDIA5/PDIA3/DNAJB11/P4HB/SERPINH1/MANF/HSP90B1	14		Diff_SPG UP
GO:0030684	preribosome	14/1150	32/4755	0.0115823	0.0115823	0.0361599	RPS23/RPS12/RPS27A/RPS15A/RPS19/RPS13/NGDN/RPS24/IMP4/RPS19BP1/RPS3A/RPS28/DNTTIP2/PNO1	14		Diff_SPG UP
GO:0005874	microtubule	40/1150	119/4755	0.0119195	0.0119195	0.0367947	DYNC1I1/BIRC5/EFHC1/MNS1/ABRAXAS2/GABARAPL1/CYLD/MAPRE1/EFHC2/PAFAH1B1/CSTPP1/DYNC1I2/SLAIN2/CFAP210/STMN1/KIF2A/SKA2/PACRG/ODF2/TEKT1/ARL3/HAUS1/DYNLL2/DYNLRB1/NUSAP1/NUDC/HSPH1/TUBB4B/CFAP20/DCTN2/CLTC/DPYSL2/TPX2/TTLL1/HOOK3/DYNC2LI1/CCT3/MAP1LC3B/MAP4/CCT6A	40		Diff_SPG UP
GO:0035770	ribonucleoprotein granule	22/1150	58/4755	0.0132145	0.0132145	0.039976	ACTB/TDRD5/PSMC2/EIF2S1/CASC3/MOV10/DDX4/MCRIP1/PSMA2/EIF4E/FXR1/PSMA4/DHX9/HNRNPK/MAEL/DDX1/PABPC1/CNOT9/VCP/TUBB/LSM14A/CNOT7	22		Diff_SPG UP
GO:0031901	early endosome membrane	18/1150	45/4755	0.0132411	0.0132411	0.039976	SNX8/RAB4A/RAB5A/SNX5/STX7/LLGL1/SNX2/SNX27/SH3GL1/RAB21/RAB5C/PSEN1/SNX1/VTI1B/MTMR2/TMEM30A/SLC39A14/SNX4	18		Diff_SPG UP
GO:0022624	proteasome accessory complex	9/1150	18/4755	0.0154105	0.0154105	0.04602	PSMC2/PSMD11/PSMD4/PSME1/PSMD8/PSMD7/PSME2/PSMC4/PSMC5	9		Diff_SPG UP
GO:0001650	fibrillar center	10/1150	21/4755	0.0161786	0.0161786	0.0477941	PAFAH1B2/THAP1/FHIT/IMP4/PAF1/RAE1/EIF3L/PSPC1/POLR1C/USO1	10		Diff_SPG UP
GO:0010494	cytoplasmic stress granule	11/1150	24/4755	0.0164789	0.0164789	0.0481633	EIF2S1/CASC3/MOV10/MCRIP1/EIF4E/FXR1/HNRNPK/DDX1/PABPC1/VCP/LSM14A	11		Diff_SPG UP
GO:0098800	inner mitochondrial membrane protein complex	29/1150	83/4755	0.0172476	0.0172476	0.0498794	NDUFA1/ATP5MG/NDUFS1/NDUFC1/NDUFS2/NDUFA6/ATP5F1D/NDUFB3/COX7A2/ATP5ME/ATP5MC3/NDUFS4/MICU1/UQCRFS1/ATP5IF1/UQCR11/NDUFA5/SDHD/NDUFA2/ATP5MF/TRMT10B/NDUFB8/TIMM22/PHB2/ATP5PD/ATP5F1B/ATP5MC1/NDUFB5/ATP5F1A	29		Diff_SPG UP
GO:0000315	organellar large ribosomal subunit	17/1150	43/4755	0.0179701	0.0179701	0.0508973	MRPL16/MRPL47/MRPL30/MRPL45/MRPL20/MRPL43/MRPL50/MRPL10/MRPL17/MRPL49/MRPL9/MRPL24/MRPL12/MRPL3/MRPL22/MRPL11/MRPL18	17		Diff_SPG UP
GO:0005762	mitochondrial large ribosomal subunit	17/1150	43/4755	0.0179701	0.0179701	0.0508973	MRPL16/MRPL47/MRPL30/MRPL45/MRPL20/MRPL43/MRPL50/MRPL10/MRPL17/MRPL49/MRPL9/MRPL24/MRPL12/MRPL3/MRPL22/MRPL11/MRPL18	17		Diff_SPG UP
GO:0031252	cell leading edge	29/1150	84/4755	0.0204356	0.0204356	0.05729	CFL1/ITGB1BP1/ACTB/ACTN1/RAB5A/SNX5/NME1/RASGRP2/CTNNB1/WASL/MYO10/CYFIP1/SNX2/ITGB1/ATP6V1B2/RPS3/NME2/EZR/TUBB3/VASP/SGCE/SNX1/PHACTR4/PIK3CA/CDK5/NHERF1/PABPC1/ARPC2/MYO6	29		Diff_SPG UP
GO:0000775	chromosome,telomeric region	21/1150	57/4755	0.0216398	0.0216398	0.060053	DYNC1I1/SEC13/NGDN/BIRC5/CENPX/SKA2/TEX14/ERCC6L/SUV39H2/DCTN3/PSEN1/CSNK1A1/SMC3/RAD21/GPATCH11/PPP2CA/SEPTIN2/PPP1CC/PPP2R1A/PPP2CB/SMC1A	21		Diff_SPG UP
GO:0034708	methyltransferase complex	11/1150	25/4755	0.0231432	0.0231432	0.0635829	RBBP4/TAF9/SNRPF/EED/E2F6/SNRPD1/RUVBL2/RBBP7/SNRPE/SNRPB/AEBP2	11		Diff_SPG UP
GO:0031965	nuclear membrane	27/1150	78/4755	0.0238857	0.0238857	0.0649731	CPNE1/SHISA5/CDK4/PAFAH1B1/CNEP1R1/SEPHS1/MACO1/KLHDC2/PLPP6/SMAD1/ANXA4/CTDNEP1/PSEN1/ARL6IP6/TMEM97/NUP93/RANBP2/CLIC1/RNF13/PTGDS/SURF4/TRA2B/TOR1AIP1/UNC50/NUTF2/HACD3/MRPS14	27		Diff_SPG UP
GO:0046930	pore complex	6/1150	11/4755	0.0292157	0.0292157	0.0786924	ADAM10/PDZD11/VDAC2/SLC25A4/SLC25A31/BAX	6		Diff_SPG UP
GO:0005811	lipid droplet	12/1150	29/4755	0.0302882	0.0302882	0.0806315	RAB18/FAF2/SPART/C24H18orf32/CTDNEP1/PISD/PRPF19/UBE2G2/RAB7A/BSCL2/RBP1/RAP1B	12		Diff_SPG UP
GO:0015629	actin cytoskeleton	28/1150	83/4755	0.0305226	0.0305226	0.0806315	ACTB/WDR1/ACTN1/STOML2/RAB5A/ACTG1/ARPC5/WASL/MYO10/FYN/ACTR3/ARPC3/EZR/SH3GL1/MYL12B/KANSL2/DYNLL2/DHX9/HNRNPK/SEPTIN2/CTNNA1/MTPN/MYL12A/ARPC2/MAEA/TPM3/ACTR2/MYO6	28		Diff_SPG UP
GO:0030118	clathrin coat	7/1150	14/4755	0.0320563	0.0320563	0.0823088	AP4M1/AP1S2/CLTA/AP2B1/CLTC/AP2A2/AP1S1	7		Diff_SPG UP
GO:0035097	histone methyltransferase complex	7/1150	14/4755	0.0320563	0.0320563	0.0823088	RBBP4/TAF9/EED/E2F6/RUVBL2/RBBP7/AEBP2	7		Diff_SPG UP
GO:0071007	U2-type catalytic step 2 spliceosome	7/1150	14/4755	0.0320563	0.0320563	0.0823088	SNRPF/PPIE/PRPF19/SNRPD1/CWC15/SNRPE/SNRPB	7		Diff_SPG UP
GO:0030532	small nuclear ribonucleoprotein complex	10/1150	23/4755	0.0326121	0.0326121	0.0824501	PRPF4/SNRPA/TSSC4/PRPF3/SNRPF/SNRPD1/LSM8/SNRPE/LSM5/SNRPB	10		Diff_SPG UP
GO:0030496	midbody	23/1150	66/4755	0.0327115	0.0327115	0.0824501	BIRC5/MICAL3/ABRAXAS2/CYLD/PKN1/IST1/SPART/SSNA1/ANXA11/PIN1/ARL3/TEX14/SH3GLB1/GDI1/DCTN3/CEP44/NUDC/RAD21/SEPTIN2/PPP1CC/TXNDC9/HSPA5/HSP90B1	23		Diff_SPG UP
GO:0030027	lamellipodium	19/1150	53/4755	0.0373351	0.0373351	0.0932484	CFL1/ITGB1BP1/ACTB/ACTN1/CTNNB1/WASL/MYO10/CYFIP1/SNX2/ITGB1/NME2/TUBB3/VASP/SNX1/PHACTR4/PIK3CA/CDK5/PABPC1/ARPC2	19		Diff_SPG UP
GO:0072686	mitotic spindle	15/1150	40/4755	0.0412168	0.0412168	0.102016	TADA3/MAPRE1/RAE1/BCCIP/RPS3/TUBB3/HAUS1/NGRN/NUDC/SMC3/TUBB4B/SMC1A/CLTC/TUBB/LSM14A	15		Diff_SPG UP
GO:0048471	perinuclear region of cytoplasm	56/1150	188/4755	0.0428302	0.0428302	0.105063	CSNK1D/ADAM10/ITGB1BP1/PDCL3/ATP9B/SYNJ2BP/CYLD/M6PR/RAB4A/CERT1/STX7/EIF4H/CTNNB1/CYFIP1/CASC3/PCLAF/FAM168B/ZPR1/DDX4/CLU/MCM3/ATXN10/ANXA4/EIF4E/ANP32B/ITM2C/RAD51/GALNT1/RAP1A/DCTN3/RAB1B/HMGB2/PIK3CA/CYHR1/FBXL5/PPIB/CAPZB/CLIC1/PRDX5/LAMP1/NHERF1/MTMR2/NMRAL1/MTPN/DNAJA1/TRAPPC2L/CLINT1/PTGDS/MRFAP1L1/BUD23/ARHGAP10/USO1/TRIM13/HSP90B1/MYO6/DICER1	56		Diff_SPG UP
GO:0042175	nuclear outer membrane-endoplasmic reticulum membrane network	92/1150	325/4755	0.0433555	0.0433555	0.10541	FATE1/AGPAT1/PI4KB/SEC13/SHISA5/UCHL1/SCAP/SEC61A1/ERGIC3/CLPTM1L/RTCB/TMEM106C/RAB18/TMEM98/CNEP1R1/UBE2J2/FAF2/VAPA/SRPRA/TUSC3/UBA5/TMBIM6/ATP6AP1/VAMP7/ORMDL3/SEC24A/MACO1/ABHD12/TMEM258/HACD2/SCD5/CNIH1/PLPP6/PSENEN/GPAT4/RPS28/PIGW/YIPF5/RNF170/TMCO1/CTDNEP1/PITPNB/KDELR2/DPM3/KDELR1/SARAF/SSR3/CERS2/RAB21/SEC23B/PSEN1/TMEM97/MARCHF8/SSR2/FKBP1A/PIGK/HMOX1/ARL6IP5/RANBP2/RNF13/EMC7/KRTCAP2/…	92		Diff_SPG UP
GO:0045171	intercellular bridge	10/1150	24/4755	0.0441359	0.0441359	0.106366	AAMP/TEX14/UNC119/SNRNP25/TUBB3/RBM44/NGRN/TUBB4B/SEPTIN2/TUBB	10		Diff_SPG UP
GO:0033176	proton-transporting V-type ATPase complex	9/1150	21/4755	0.0460218	0.0460218	0.108764	RNASEK/ATP6V1E1/ATP6V1A/ATP6V0E1/ATP6V0C/ATP6V1B2/ATP6V0B/ATP6V1D/ATP6V1C1	9		Diff_SPG UP
GO:0022627	cytosolic small ribosomal subunit	6/1150	12/4755	0.0467144	0.0467144	0.108764	RPS23/RPS3A/RPSA/RPS28/RPS29/RPS26	6		Diff_SPG UP
GO:0033290	eukaryotic 48S preinitiation complex	6/1150	12/4755	0.0467144	0.0467144	0.108764	EIF3D/EIF3L/EIF1/EIF3I/EIF3E/EIF3H	6		Diff_SPG UP
GO:0070993	translation preinitiation complex	6/1150	12/4755	0.0467144	0.0467144	0.108764	EIF3D/EIF3L/EIF1/EIF3I/EIF3E/EIF3H	6		Diff_SPG UP
GO:0030119	AP-type membrane coat adaptor complex	7/1150	15/4755	0.047858	0.047858	0.10957	AP3S2/AP4M1/AP1S2/AP2B1/AP4S1/AP2A2/AP1S1	7		Diff_SPG UP
GO:0101031	protein folding chaperone complex	7/1150	15/4755	0.047858	0.047858	0.10957	DNAAF2/DNAJB11/TCP1/CCT4/CCT3/CCT6A/PSMG1	7		Diff_SPG UP
GO:0003723	RNA binding	93/911	245/3884	1.02212e-07	1.02212e-07	2.09647e-05	RPS2/RSL1D1/EIF3D/DUSP11/RPF2/SNRPA/RPL11/CPSF1/LSM12/IMP4/RBM5/ACO1/MAGOH/RPP30/EIF4A1/CPSF6/DHFR/RBM48/HBP1/EIF2S1/SMNDC1/PUS7/MRPL20/CASC3/CTU2/MOV10/PRNP/SLIRP/HEXIM2/ALYREF/MRPS27/PHAX/RPS3A/GTSF1/DCPS/RPS3/MIF4GD/SMAD1/EIF4E/PUF60/THOC7/TFB2M/RPL9/FXR1/SRSF2/RNASEH2A/PNO1/PPIE/SMARCA4/DHX9/RBMXL2/PAIP2/NGRN/SBDS/CPSF3/LUC7L3/MRPL24/POP7/RANBP2/TRMT1L/TUT1/RPS20/RNPS1/CWC15/TUBB4B/SRP14/CCNT…	93		Diff_SPG UP
GO:0005524	ATP binding	135/911	391/3884	1.07366e-07	1.07366e-07	2.09647e-05	CSNK1D/HSPA8/PEBP1/PI4KB/CHUK/ATP9B/DARS1/CDK4/PLK4/PHKG2/ACTB/NARS1/WARS1/PRKACB/AK3/PKN1/ABCC1/THG1L/EIF4A1/UBE2J2/PSMC2/ACTG1/ATP6V1A/LONP2/SEPHS1/ATAD1/TPK1/NME1/UBA5/CDK13/NLK/PCCB/MYO10/SARS1/KIF2A/MOV10/TENT2/RAD51D/VRK1/ACVR1/FYN/CSNK1G3/UBE2S/DPH6/STRADA/PRPF4B/KIT/DDX4/ATP6V1B2/TEX14/ERCC6L/ACTR3/MARS2/CSNK1G1/MCM3/UBE2N/NME2/NAGK/SUCLG2/PANK3/ACACA/ITM2C/CHORDC1/COQ8A/RAD51/AK2/CSNK2A1…	135		Diff_SPG UP
GO:0032559	adenyl ribonucleotide binding	135/911	399/3884	4.21182e-07	4.21182e-07	5.48276e-05	CSNK1D/HSPA8/PEBP1/PI4KB/CHUK/ATP9B/DARS1/CDK4/PLK4/PHKG2/ACTB/NARS1/WARS1/PRKACB/AK3/PKN1/ABCC1/THG1L/EIF4A1/UBE2J2/PSMC2/ACTG1/ATP6V1A/LONP2/SEPHS1/ATAD1/TPK1/NME1/UBA5/CDK13/NLK/PCCB/MYO10/SARS1/KIF2A/MOV10/TENT2/RAD51D/VRK1/ACVR1/FYN/CSNK1G3/UBE2S/DPH6/STRADA/PRPF4B/KIT/DDX4/ATP6V1B2/TEX14/ERCC6L/ACTR3/MARS2/CSNK1G1/MCM3/UBE2N/NME2/NAGK/SUCLG2/PANK3/ACACA/ITM2C/CHORDC1/COQ8A/RAD51/AK2/CSNK2A1…	135		Diff_SPG UP
GO:0017111	ribonucleoside triphosphate phosphatase activity	65/911	166/3884	2.81536e-06	2.81536e-06	0.00019483	EEF1A1/ATP9B/AK6/ARL2/ARL8B/RAB4A/RAB18/ABCC1/MMUT/EIF4A1/RAB6B/RAB5A/PSMC2/SRPRA/ATP6V1A/LONP2/ATAD1/RAB30/MTG1/MOV10/RAD51D/ARF1/RAN/ARL3/DDX4/ERCC6L/MCM3/ARF4/ARL15/RAD51/TUBB3/RAB21/RAP1A/RAB5C/RAB1B/MSH2/DHX9/MCM6/SMARCAD1/RUVBL2/SMC3/EIF2S3/AFG3L2/TUBB4B/RAB7A/EEF2/TCP1/ATP2C1/SMC1A/DDX1/CCT4/EIF4A3/HSPA5/ATP5F1B/HSP90AA1/CCT3/RAP1B/CCT6A/EIF4A2/PSMC4/TUBB/HSP90B1/ARL4A/RHEB/PSMC5	65		Diff_SPG UP
GO:0030554	adenyl nucleotide binding	142/911	437/3884	2.92546e-06	2.92546e-06	0.00019483	CSNK1D/HSPA8/PEBP1/IDH3A/PI4KB/CHUK/ATP9B/DARS1/CDK4/PLK4/PHKG2/ACTB/NARS1/WARS1/PRKACB/AK3/PKN1/ABCC1/THG1L/EIF4A1/UBE2J2/PSMC2/ACTG1/ATP6V1A/LONP2/SEPHS1/ATAD1/TPK1/NME1/UBA5/CDK13/NLK/PCCB/MYO10/SARS1/KIF2A/MOV10/TENT2/RAD51D/VRK1/IDH1/ACVR1/FYN/CSNK1G3/UBE2S/NDUFS2/DPH6/STRADA/PRPF4B/KIT/DDX4/ATP6V1B2/TEX14/ERCC6L/ACTR3/MARS2/CSNK1G1/MCM3/UBE2N/NME2/NAGK/SUCLG2/PANK3/ACACA/ITM2C/CHORDC1/COQ8A…	142		Diff_SPG UP
GO:0140096	catalytic activity,acting on a protein	156/911	489/3884	2.99334e-06	2.99334e-06	0.00019483	CSNK1D/ING4/ADAM10/DUSP11/CPNE1/CHUK/NOSIP/PPP4C/CDK4/PLK4/PHKG2/ZUP1/DLAT/CNDP2/UQCRC2/ASRGL1/C1GALT1/ARIH1/ERCC8/PAM/PRKACB/DNPEP/CYLD/CWC27/METTL13/SMYD2/PSMB8/PKN1/UBE2J2/PRKAB1/XPNPEP1/PMPCA/TXNDC12/CLPP/ZDHHC5/AGBL3/LONP2/RPAP2/PPIA/UBA5/KCTD13/CDK13/NLK/USP22/FKBP3/USP16/SENP7/PCMT1/VRK1/PGP/ACVR1/YKT6/FYN/PPP3R1/CSNK1G3/UBE2S/TAF9/PIN1/PPM1A/ATG4B/STRADA/PRPF4B/KIT/TEX14/USP4/CSNK1G1/UBE2…	156		Diff_SPG UP
GO:0016462	pyrophosphatase activity	71/911	188/3884	4.5572e-06	4.5572e-06	0.000197745	EEF1A1/ATP9B/AK6/ITPA/FHIT/ARL2/ARL8B/RAB4A/RAB18/ABCC1/MMUT/EIF4A1/RAB6B/RAB5A/PSMC2/SRPRA/ATP6V1A/LONP2/ATAD1/RAB30/MTG1/MOV10/RAD51D/PGP/ARF1/RAN/DCPS/ARL3/DDX4/ERCC6L/NUDT3/MCM3/ARF4/ARL15/RAD51/TUBB3/RAB21/RAP1A/RAB5C/RAB1B/MSH2/DHX9/MCM6/SMARCAD1/DCTPP1/RUVBL2/SMC3/EIF2S3/AFG3L2/TUBB4B/RAB7A/EEF2/TCP1/ATP2C1/SMC1A/DDX1/CCT4/EIF4A3/HSPA5/ATP5F1B/HSP90AA1/CCT3/RAP1B/CCT6A/EIF4A2/PSMC4/TUBB/HS…	71		Diff_SPG UP
GO:0016817	hydrolase activity,acting on acid anhydrides	71/911	188/3884	4.5572e-06	4.5572e-06	0.000197745	EEF1A1/ATP9B/AK6/ITPA/FHIT/ARL2/ARL8B/RAB4A/RAB18/ABCC1/MMUT/EIF4A1/RAB6B/RAB5A/PSMC2/SRPRA/ATP6V1A/LONP2/ATAD1/RAB30/MTG1/MOV10/RAD51D/PGP/ARF1/RAN/DCPS/ARL3/DDX4/ERCC6L/NUDT3/MCM3/ARF4/ARL15/RAD51/TUBB3/RAB21/RAP1A/RAB5C/RAB1B/MSH2/DHX9/MCM6/SMARCAD1/DCTPP1/RUVBL2/SMC3/EIF2S3/AFG3L2/TUBB4B/RAB7A/EEF2/TCP1/ATP2C1/SMC1A/DDX1/CCT4/EIF4A3/HSPA5/ATP5F1B/HSP90AA1/CCT3/RAP1B/CCT6A/EIF4A2/PSMC4/TUBB/HS…	71		Diff_SPG UP
GO:0016818	hydrolase activity,acting on acid anhydrides	71/911	188/3884	4.5572e-06	4.5572e-06	0.000197745	EEF1A1/ATP9B/AK6/ITPA/FHIT/ARL2/ARL8B/RAB4A/RAB18/ABCC1/MMUT/EIF4A1/RAB6B/RAB5A/PSMC2/SRPRA/ATP6V1A/LONP2/ATAD1/RAB30/MTG1/MOV10/RAD51D/PGP/ARF1/RAN/DCPS/ARL3/DDX4/ERCC6L/NUDT3/MCM3/ARF4/ARL15/RAD51/TUBB3/RAB21/RAP1A/RAB5C/RAB1B/MSH2/DHX9/MCM6/SMARCAD1/DCTPP1/RUVBL2/SMC3/EIF2S3/AFG3L2/TUBB4B/RAB7A/EEF2/TCP1/ATP2C1/SMC1A/DDX1/CCT4/EIF4A3/HSPA5/ATP5F1B/HSP90AA1/CCT3/RAP1B/CCT6A/EIF4A2/PSMC4/TUBB/HS…	71		Diff_SPG UP
GO:0140657	ATP-dependent activity	55/911	141/3884	1.9114e-05	1.9114e-05	0.000746451	HSPA8/ATP9B/AK6/ABCC1/EIF4A1/RBBP4/PSMC2/SRPRA/ATP6V1A/LONP2/ATAD1/UBA5/MYO10/MOV10/RAD51D/DDX4/ATP6V0E1/ATP6V0C/ERCC6L/MCM3/RAD51/SMARCA4/MSH2/DHX9/MCM6/ATP6V0B/SMARCAD1/RUVBL2/SMC3/HSPH1/AFG3L2/MYL6/TMEM30A/TCP1/ATP2C1/SMC1A/DDX1/CCT4/MYL12A/TOMM20/EIF4A3/HSPA5/HSPA14/ATP5F1B/ATP6V1D/HSP90AA1/CCT3/CCT6A/SAE1/EIF4A2/PSMC4/HSP90B1/DICER1/PSMC5/HSPA1L	55		Diff_SPG UP
GO:0019899	enzyme binding	106/911	341/3884	0.000440788	0.000440788	0.0149669	VAPB/ADAM10/ITGB1BP1/PGAM1/KIZ/GTF2F1/ARIH1/ACTB/WARS1/CYLD/TAX1BP1/MAPRE1/TBC1D14/SMYD2/PAF1/PAFAH1B1/PKN1/UBE2J2/FAF2/RPRD1A/RBBP4/ACTG1/LONP2/RPAP2/YWHAH/SPART/SH3YL1/KCTD13/TMBIM6/MAPKAP1/CDK13/USP22/CTNNB1/ATP6AP1/CYFIP1/RPL23/SARS1/PACRG/FYN/PPP3R1/ZPR1/NDUFS2/TAF9/PIN1/HACD2/SNX10/TEX14/CYB5A/TSPYL1/RPS3/PSENEN/CLU/SMAD1/ANKRA2/IFT20/EIF4E/HMGB1/RAD51/RAF1/UBC/RAP1A/CDC42SE2/PSEN1/CSE1L/DH…	106		Diff_SPG UP
GO:0016887	ATP hydrolysis activity	37/911	95/3884	0.000459899	0.000459899	0.0149669	ATP9B/AK6/ABCC1/EIF4A1/PSMC2/SRPRA/ATP6V1A/LONP2/ATAD1/MOV10/RAD51D/DDX4/ERCC6L/MCM3/RAD51/MSH2/DHX9/MCM6/SMARCAD1/RUVBL2/SMC3/AFG3L2/TCP1/ATP2C1/SMC1A/DDX1/CCT4/EIF4A3/HSPA5/ATP5F1B/HSP90AA1/CCT3/CCT6A/EIF4A2/PSMC4/HSP90B1/PSMC5	37		Diff_SPG UP
GO:0051082	unfolded protein binding	10/911	16/3884	0.000942222	0.000942222	0.0283048	CALR/CLU/PFDN6/PDRG1/CLGN/PFDN5/DNAJA1/TOMM20/SERPINH1/HSPA1L	10		Diff_SPG UP
GO:0004672	protein kinase activity	37/911	100/3884	0.00142155	0.00142155	0.0396538	CSNK1D/CHUK/CDK4/PLK4/PHKG2/PRKACB/PKN1/PRKAB1/CDK13/NLK/VRK1/ACVR1/FYN/CSNK1G3/STRADA/PRPF4B/KIT/TEX14/CSNK1G1/NME2/CSNK2A1/RAF1/PIM1/CDK2/CSNK1A1/PIK3CA/CDK5/CDK12/CSNK2A2/ROCK2/AKT1/CSNK2B/IRAK2/RPS6KB1/STK38/IRAK4/STK4	37		Diff_SPG UP
GO:0008134	transcription factor binding	32/911	84/3884	0.00169036	0.00169036	0.0440086	PTMA/CPNE1/TADA3/ACTB/PKN1/BBS4/BRMS1/YWHAH/ATF4/CTNNB1/RPL23/TAF9/RPS3/ANXA4/EIF4E/HMGB1/EED/CXXC5/HMGB2/DHX9/ELOC/FOS/CSNK2B/CCNT1/DRAP1/ASCL2/MEF2A/YWHAZ/CNOT7/STK4/RBPJ/PSMC5	32		Diff_SPG UP
GO:0003729	mRNA binding	21/911	49/3884	0.00195729	0.00195729	0.0477733	RSL1D1/EIF3D/RBM5/ACO1/CPSF6/DHFR/CASC3/RPS3A/RPS3/FXR1/PPIE/DHX9/RBMXL2/PAIP2/LUC7L3/TUT1/HNRNPA2B1/NCBP2/TRA2B/PCBP1/RIDA	21		Diff_SPG UP
GO:0003735	structural constituent of ribosome	25/911	63/3884	0.00277619	0.00277619	0.0637751	RPS23/RPS27A/RPS7/MRPS18A/MRPS34/RPS24/MRPL30/MRPS25/MRPS35/MRPS7/RPS3A/RPSA/MRPL10/MRPS16/RPL10A/RPLP2/MRPL9/MRPL24/DAP3/MRPS31/MRPS23/RPL32/RPL24/MRPS14/MRPL18	25		Diff_SPG UP
GO:0140297	DNA-binding transcription factor binding	27/911	70/3884	0.00309072	0.00309072	0.0670559	PTMA/CPNE1/TADA3/ACTB/PKN1/BBS4/BRMS1/YWHAH/ATF4/CTNNB1/TAF9/RPS3/ANXA4/EIF4E/HMGB1/CXXC5/DHX9/FOS/CSNK2B/CCNT1/ASCL2/MEF2A/YWHAZ/CNOT7/STK4/RBPJ/PSMC5	27		Diff_SPG UP
GO:0003924	GTPase activity	28/911	74/3884	0.00361202	0.00361202	0.0724392	EEF1A1/ARL2/ARL8B/RAB4A/RAB18/MMUT/RAB6B/RAB5A/RAB30/MTG1/ARF1/RAN/ARL3/ARF4/ARL15/TUBB3/RAB21/RAP1A/RAB5C/RAB1B/EIF2S3/TUBB4B/RAB7A/EEF2/RAP1B/TUBB/ARL4A/RHEB	28		Diff_SPG UP
GO:0140662	ATP-dependent protein folding chaperone	11/911	21/3884	0.00370982	0.00370982	0.0724392	HSPA8/HSPH1/TCP1/CCT4/HSPA5/HSPA14/HSP90AA1/CCT3/CCT6A/HSP90B1/HSPA1L	11		Diff_SPG UP
GO:0044183	protein folding chaperone	13/911	27/3884	0.00423317	0.00423317	0.0787221	HSPA8/CLGN/HSPE1/HSPH1/TCP1/CCT4/HSPA5/HSPA14/HSP90AA1/CCT3/CCT6A/HSP90B1/HSPA1L	13		Diff_SPG UP
GO:0070063	RNA polymerase binding	9/911	16/3884	0.00466733	0.00466733	0.0820301	SMYD2/PAF1/RPRD1A/RPAP2/DHX9/PPIB/CCNT1/GTF2B/BRCA1	9		Diff_SPG UP
GO:0106310	protein serine kinase activity	26/911	69/3884	0.00528574	0.00528574	0.0820301	CSNK1D/CDK4/PLK4/PRKACB/PKN1/CDK13/NLK/VRK1/CSNK1G3/PRPF4B/CSNK1G1/CSNK2A1/RAF1/PIM1/CDK2/CSNK1A1/PIK3CA/CDK5/CDK12/CSNK2A2/ROCK2/AKT1/RPS6KB1/STK38/IRAK4/STK4	26		Diff_SPG UP
GO:0019003	GDP binding	10/911	19/3884	0.00539848	0.00539848	0.0820301	ARL2/RAB4A/RAB18/RAB5A/ARL3/NME2/RAB21/RAB5C/RAB8B/RAP1B	10		Diff_SPG UP
GO:0030145	manganese ion binding	10/911	19/3884	0.00539848	0.00539848	0.0820301	XPNPEP1/HMGCL/PPM1A/NUDT3/GALNT1/PIM1/IMPA1/ATP2C1/TDP2/LAP3	10		Diff_SPG UP
GO:0090079	translation regulator activity, nucleic acid binding	18/911	43/3884	0.0054613	0.0054613	0.0820301	EEF1A1/HBS1L/EIF3D/EIF2S1/EIF4H/ETF1/EIF4E/EIF3L/EIF3I/PAIP2/EIF3E/EIF2S3/EIF4G2/EEF2/EIF2S2/EIF3H/MTRF1L/EIF4A2	18		Diff_SPG UP
GO:0017018	myosin phosphatase activity	12/911	25/3884	0.00613424	0.00613424	0.0887253	PPP4C/RPAP2/PPM1A/PPP1CA/CTDNEP1/CPPED1/PPP1CB/PPP2CA/PPP3CA/PPP1CC/PPP2CB/PPM1G	12		Diff_SPG UP
GO:0016791	phosphatase activity	23/911	60/3884	0.00666578	0.00666578	0.0929702	DUSP11/PPP4C/RPAP2/BPNT2/PGP/PPP3R1/PPM1A/PLPP6/ENOPH1/ACP1/PPP1CA/CTDNEP1/TIGAR/IMPA1/CPPED1/PPP1CB/MTMR2/PPP2CA/PPP3CA/PPP1CC/PPP2CB/PHOSPHO2/PPM1G	23		Diff_SPG UP
GO:0008017	microtubule binding	17/911	41/3884	0.00767302	0.00767302	0.0998839	VAPB/BIRC5/ABRAXAS2/MAPRE1/PAFAH1B1/SSNA1/SVBP/SKA2/ARL3/RPS3/KRIT1/GAPDH/SBDS/CEP44/CETN2/CHP1/STRBP	17		Diff_SPG UP
GO:0008135	translation factor activity,RNA binding	17/911	41/3884	0.00767302	0.00767302	0.0998839	EEF1A1/HBS1L/EIF3D/EIF2S1/EIF4H/ETF1/EIF4E/EIF3L/EIF3I/EIF3E/EIF2S3/EIF4G2/EEF2/EIF2S2/EIF3H/MTRF1L/EIF4A2	17		Diff_SPG UP
GO:0004721	phosphoprotein phosphatase activity	16/911	38/3884	0.00806349	0.00806349	0.101581	DUSP11/PPP4C/RPAP2/PGP/PPP3R1/PPM1A/ACP1/PPP1CA/CTDNEP1/CPPED1/PPP1CB/PPP2CA/PPP3CA/PPP1CC/PPP2CB/PPM1G	16		Diff_SPG UP
GO:0003743	translation initiation factor activity	12/911	26/3884	0.00900688	0.00900688	0.106589	EIF3D/EIF2S1/EIF4H/EIF4E/EIF3L/EIF3I/EIF3E/EIF2S3/EIF4G2/EIF2S2/EIF3H/EIF4A2	12		Diff_SPG UP
GO:0004722	protein serine/threonine phosphatase activity	12/911	26/3884	0.00900688	0.00900688	0.106589	PPP4C/RPAP2/PPM1A/PPP1CA/CTDNEP1/CPPED1/PPP1CB/PPP2CA/PPP3CA/PPP1CC/PPP2CB/PPM1G	12		Diff_SPG UP
GO:0016301	kinase activity	45/911	140/3884	0.0105819	0.0105819	0.121544	CSNK1D/PI4KB/CHUK/AK6/CDK4/PLK4/PHKG2/PRKACB/CERT1/PKN1/PRKAB1/TPK1/CDK13/NLK/VRK1/ACVR1/FYN/CSNK1G3/STRADA/PRPF4B/KIT/TEX14/CSNK1G1/NME2/NAGK/PANK3/COQ8A/CSNK2A1/RAF1/PIM1/CDK2/CSNK1A1/PIK3CA/CDK5/CDK12/CSNK2A2/ROCK2/AKT1/CSNK2B/IRAK2/PRPS1/RPS6KB1/STK38/IRAK4/STK4	45		Diff_SPG UP
GO:0015631	tubulin binding	24/911	66/3884	0.0118515	0.0118515	0.131575	VAPB/BIRC5/B9D2/ABRAXAS2/MAPRE1/PAFAH1B1/BBS4/SSNA1/SVBP/SKA2/RAD51D/PACRG/FYN/ARL3/RPS3/KRIT1/GAPDH/SBDS/CEP44/HSPH1/CETN2/CHP1/STRBP/TBCB	24		Diff_SPG UP
GO:0004842	ubiquitin-protein transferase activity	26/911	73/3884	0.012129	0.012129	0.131575	NOSIP/ARIH1/ERCC8/UBE2J2/KCTD13/UBE2S/UBE2N/RNF170/MARCHF8/RNF34/RNF146/PRPF19/UBE2M/RNF13/UBE2G2/UBE2T/UBE2W/NSMCE1/UBE2E3/TRIP12/UBE2B/RNF10/UBE2L3/UHRF1/BRCA1/MAEA	26		Diff_SPG UP
GO:0008092	cytoskeletal protein binding	50/911	160/3884	0.0130093	0.0130093	0.135731	VAPB/CFL1/BIRC5/B9D2/ACTB/MICAL3/ABRAXAS2/RTCB/MAPRE1/WDR1/PAFAH1B1/ACTN1/BBS4/CALD1/YWHAH/SSNA1/SVBP/WASL/MYO10/CYFIP1/UACA/SKA2/RAD51D/PACRG/FYN/ARL3/RPS3/KRIT1/EZR/MYL12B/VASP/BLOC1S6/GMFB/GAPDH/PHACTR4/SBDS/CAPZB/CEP44/HSPH1/CETN2/WASF2/CHP1/STRBP/MYL12A/ANXA2/HOOK3/TWF1/MAEA/TBCB/KLHL3	50		Diff_SPG UP
GO:0019787	ubiquitin-like protein transferase activity	27/911	77/3884	0.0133876	0.0133876	0.135731	NOSIP/ARIH1/ERCC8/UBE2J2/KCTD13/UBE2S/UBE2N/RNF170/MARCHF8/RNF34/RNF146/PRPF19/UBE2M/RNF13/UBE2G2/UBE2T/UBE2W/NSMCE1/UBE2E3/TRIP12/UBE2B/ATG3/RNF10/UBE2L3/UHRF1/BRCA1/MAEA	27		Diff_SPG UP
GO:0015036	disulfide oxidoreductase activity	6/911	10/3884	0.01425	0.01425	0.135731	TXNDC12/NXN/TXN/SCO2/PDIA5/CHCHD4	6		Diff_SPG UP
GO:0043175	RNA polymerase core enzyme binding	6/911	10/3884	0.01425	0.01425	0.135731	SMYD2/PAF1/RPRD1A/RPAP2/DHX9/GTF2B	6		Diff_SPG UP
GO:0097718	disordered domain specific binding	6/911	10/3884	0.01425	0.01425	0.135731	CTNNB1/FYN/GAPDH/CLTC/HSP90AA1/LAP3	6		Diff_SPG UP
GO:0043022	ribosome binding	15/911	37/3884	0.0150878	0.0150878	0.14029	SEC61G/SEC61A1/CPSF6/SRP19/NME1/EIF2S1/USP16/MRPS27/TMCO1/TTC5/LETMD1/PIM1/DHX9/SBDS/HSPA5	15		Diff_SPG UP
GO:0045182	translation regulator activity	18/911	47/3884	0.0156787	0.0156787	0.142394	EEF1A1/HBS1L/EIF3D/EIF2S1/EIF4H/ETF1/EIF4E/EIF3L/EIF3I/PAIP2/EIF3E/EIF2S3/EIF4G2/EEF2/EIF2S2/EIF3H/MTRF1L/EIF4A2	18		Diff_SPG UP
GO:0016773	phosphotransferase activity,alcohol group as acceptor	39/911	124/3884	0.0237778	0.0237778	0.211043	CSNK1D/PI4KB/CHUK/CDK4/PLK4/PHKG2/PRKACB/PKN1/PRKAB1/CDK13/NLK/VRK1/ACVR1/FYN/CSNK1G3/STRADA/PRPF4B/KIT/TEX14/CSNK1G1/NME2/PANK3/CSNK2A1/RAF1/PIM1/CDK2/CSNK1A1/PIK3CA/CDK5/CDK12/CSNK2A2/ROCK2/AKT1/CSNK2B/IRAK2/RPS6KB1/STK38/IRAK4/STK4	39		Diff_SPG UP
GO:0043021	ribonucleoprotein complex binding	18/911	49/3884	0.0245754	0.0245754	0.213274	SEC61G/SEC61A1/CPSF6/SRP19/NME1/EIF2S1/CINP/USP16/MRPS27/TMCO1/TTC5/LETMD1/PIM1/DHX9/SBDS/SND1/DERL1/HSPA5	18		Diff_SPG UP
GO:0060590	ATPase regulator activity	6/911	11/3884	0.0252133	0.0252133	0.214053	DNAJC24/ATP6AP1/ATP5IF1/HSPH1/DNAJA1/TOR1AIP1	6		Diff_SPG UP
GO:0003684	damaged DNA binding	7/911	14/3884	0.0272597	0.0272597	0.226503	RAD23B/RPS3/POLD1/HMGB1/HMGB2/MSH2/RAD23A	7		Diff_SPG UP
GO:0016772	transferase activity,transferring phosphorus-containing groups	52/911	175/3884	0.0304233	0.0304233	0.247523	CSNK1D/PI4KB/CHUK/AK6/CDK4/PLK4/PHKG2/FHIT/PRKACB/CERT1/PKN1/THG1L/PRKAB1/TPK1/CDK13/NLK/CTU2/TENT2/VRK1/ACVR1/FYN/CSNK1G3/STRADA/PRPF4B/KIT/TEX14/CSNK1G1/NME2/NAGK/PANK3/COQ8A/CSNK2A1/RAF1/PIM1/CDK2/CSNK1A1/PIK3CA/CDK5/CDK12/CSNK2A2/TUT1/ROCK2/AKT1/CSNK2B/IRAK2/PRPS1/YRDC/RPS6KB1/CMAS/STK38/IRAK4/STK4	52		Diff_SPG UP
GO:0016740	transferase activity	132/911	492/3884	0.0346292	0.0346292	0.269781	CSNK1D/ING4/AGPAT1/PI4KB/FDPS/CHUK/AK6/NOSIP/CDK4/PLK4/PHKG2/FHIT/DLAT/C1GALT1/ARIH1/ERCC8/APRT/PRKACB/METTL13/SMYD2/CERT1/PKN1/THG1L/UBE2J2/PRKAB1/GATM/ZDHHC5/TPK1/KCTD13/CDK13/NLK/USP22/CTU2/DPH5/PCMT1/TENT2/VRK1/GAMT/ACVR1/YKT6/FYN/CSNK1G3/UBE2S/TAF9/GOT2/STRADA/PRPF4B/KIT/TEX14/ALG8/GPAT4/CSNK1G1/UBE2N/SUV39H2/NME2/CMTR1/NAGK/RNF170/PANK3/EED/COQ8A/GALNT1/CSNK2A1/CERS2/RAF1/MOCS2/FASN/PIM1/JA…	132		Diff_SPG UP
GO:0016874	ligase activity	14/911	37/3884	0.0347349	0.0347349	0.269781	WARS1/RTCB/ATP6V1A/UBA5/PCCB/SARS1/ASNSD1/ACACA/RTCA/MARS1/YARS1/MTHFD1L/GLUL/SAE1	14		Diff_SPG UP
GO:0000287	magnesium ion binding	24/911	72/3884	0.0352314	0.0352314	0.269781	IDH3A/ATP9B/THG1L/NME1/PGP/IDH1/HMGCL/PPM1A/RAN/NUDT3/ENOPH1/SUCLG2/ADPRS/ENDOG/MSH2/CDK2/IMPA1/DCTPP1/PRPS1/HPRT1/TDP2/STK38/IRAK4/STK4	24		Diff_SPG UP
GO:0004674	protein serine/threonine kinase activity	23/911	69/3884	0.0387426	0.0387426	0.290962	CSNK1D/CHUK/PLK4/PHKG2/PRKACB/PKN1/CDK13/NLK/VRK1/ACVR1/CSNK2A1/RAF1/PIM1/CDK2/CSNK1A1/PIK3CA/CDK5/CDK12/ROCK2/AKT1/CSNK2B/IRAK4/STK4	23		Diff_SPG UP
GO:0016755	aminoacyltransferase activity	27/911	84/3884	0.0417441	0.0417441	0.307588	NOSIP/ARIH1/ERCC8/UBE2J2/KCTD13/UBE2S/UBE2N/RNF170/MARCHF8/RNF34/RNF146/PRPF19/UBE2M/RNF13/UBE2G2/UBE2T/UBE2W/NSMCE1/UBE2E3/TRIP12/UBE2B/ATG3/RNF10/UBE2L3/UHRF1/BRCA1/MAEA	27		Diff_SPG UP
GO:0140640	catalytic activity,acting on a nucleic acid	43/911	144/3884	0.0427735	0.0427735	0.309337	WARS1/RTCB/RNASEK/THG1L/RPP30/EIF4A1/RBBP4/NME1/SARS1/MOV10/RAD51D/ETF1/DCPS/ERCC6L/RPS3/NUDT3/CMTR1/RAD51/RNASEH2A/SMARCA4/ENDOG/MSH2/DHX9/CPSF3/MCM6/POP7/SMARCAD1/TUT1/NTHL1/RTCA/SND1/APLF/MARS1/YARS1/DDX1/TRMT10B/MARF1/ALKBH3/BUD23/TDP2/RIDA/DICER1/CNOT7	43		Diff_SPG UP
bta04141	Protein processing in endoplasmic reticulum	75/1521	176/9584	1.35973e-17	1.35973e-17	3.47805e-15	HSPA8/SEC61G/SEC13/SEC24D/SEC61A1/RNF185/PREB/ERO1B/CALR/SEC62/UBQLN1/UBE2J2/RAD23B/TUSC3/MAPK8/EIF2S1/ATF4/RPN2/STT3B/ATF6B/ATF6/SEC24A/TMEM258/RBX1/SEC61A2/PRKCSH/LMAN2/PDIA6/HYOU1/ERLEC1/UFD1/SSR3/SEC61B/ERP29/RNF5/SEC23B/SSR2/PLAA/RAD23A/CANX/PDIA4/LMAN1/AMFR/CUL1/HSPH1/UBE4B/KRTCAP2/BAX/DAD1/PDIA3/UBE2G2/DERL2/SEC63/GANAB/DNAJA1/DNAJB11/P4HB/DERL1/SAR1B/SSR4/DNAJC10/SEC31A/SEL1L/HSPA5/VCP/HS…	75		Diff_SPG UP
bta05132	Salmonella infection	88/1521	266/9584	1.49102e-12	1.49102e-12	1.90694e-10	AKT3/ACBD3/DYNC1I1/CHUK/ACTB/PIK3C3/MAPK14/ARL8B/M6PR/TUBA1A/PKN1/KIF5C/RAB5A/DYNC1H1/VPS39/ACTG1/EXOC4/DYNC1I2/MAPK8/VPS41/ARPC5/DYNLT3/CTNNB1/WASL/CYFIP1/ARF6/ARF1/NFKBIA/RIPK1/DCTN5/ELMO2/ACTR3/RPS3/EXOC5/DYNC1LI2/EXOC2/CYTH3/ARPC5L/TXN/ARPC3/TUBB3/LEF1/MYL12B/TUBA3E/RAF1/KIF5B/DYNC1LI1/DCTN3/RAB5C/CYCT/DYNLL2/PTPRC/CSE1L/DYNLRB1/GAPDH/PIK3CA/MAP2K4/FOS/PFN1/ROCK2/TCF7L2/AKT1/BAX/TUBB4B/DCTN4/…	88		Diff_SPG UP
bta05014	Amyotrophic lateral sclerosis	117/1521	408/9584	1.68688e-11	1.68688e-11	1.43829e-09	OPTN/VAPB/ERBB4/SEC13/ATG2A/UQCRC2/ACTB/PIK3C3/MAPK14/WDR41/TUBA1A/UBQLN1/APAF1/CCS/NDUFA1/ATG101/KIF5C/GPX1/ULK2/PSMA7/RAB5A/PSMC2/ACTG1/NCBP1/ATG14/EIF2S1/ATF4/NDUFS1/ATF6/PSMA5/ANXA11/PPP3CB/TOMM40/RAE1/ALYREF/NDUFC1/PSMD11/PPP3R1/NDUFS2/DCTN5/NUP50/ALS2/NDUFA6/PIK3R4/PSMA2/NUP58/ATP5F1D/DAXX/PSMD4/COX6A1/NDUFB3/NUP205/COX7A2/TUBB3/FUS/TUBA3E/PSMA4/KIF5B/DCTN3/CYCT/DNAH14/NUP98/ATP5MC3/PSMA1/N…	117		Diff_SPG UP
bta04120	Ubiquitin mediated proteolysis	60/1521	161/9584	2.49743e-11	2.49743e-11	1.53925e-09	RPS27A/MGRN1/CDC16/PIAS1/ANAPC4/TRIM37/ERCC8/RHOBTB1/NEDD4L/CDC34/UBE2J2/DDB1/RCHY1/CDC26/UBE3B/UBE2S/RBX1/ITCH/MDM2/ANAPC1/HERC4/COP1/UBE3A/UBE2N/HUWE1/HERC3/CUL4B/HERC2/UBC/ANAPC5/BTRC/ELOC/MAP3K1/PPIL2/PRPF19/UBE2M/CUL1/UBR5/UBE4B/UBE2G2/PIAS2/UBA2/SIAH1/BIRC2/UBE2W/CUL5/BIRC6/CUL3/UBE2E3/TRIP12/UBE2B/WWP1/UBE2E1/UBE2O/UBE2R2/UBE2L3/BRCA1/UBA6/SAE1/RNF7/	60		Diff_SPG UP
bta03082	ATP-dependent chromatin remodeling	50/1521	123/9584	3.00882e-11	3.00882e-11	1.53925e-09	MORF4L2/KAT5/ACTB/BCL7B/INO80/BRD9/MTA3/ZNHIT1/RBBP4/ACTG1/MBD2/ACTR6/SMARCC1/CHD3/BAZ1A/SMARCA2/MBD3/ING3/GATAD2A/BRD7/ARID1B/SMARCA4/PBRM1/YY1/CHD4/SMARCC2/MACROH2A1/RUVBL2/SMARCD1/BAZ2B/BPTF/SS18/MORF4L1/H2AZ1/ACTL6A/RBBP7/INO80E/CHRAC1/ARID1A/TRRAP/EP400/DPF2/RSF1/BAZ2A/SMARCA1/EPC1/EPC2/SMARCA5/HDAC1/BAZ1B/	50		Diff_SPG UP
bta04110	Cell cycle	60/1521	164/9584	6.04816e-11	6.04816e-11	2.21124e-09	MAD2L1/PRKDC/CDC16/PPP2R5A/ANAPC4/CDK4/YWHAH/BUB1B/CDC26/ORC2/SGO1/RB1/CCNB2/STAG2/CDKN2D/BUB1/ATM/RBX1/MDM2/MCM4/E2F1/ANAPC1/MCM3/GSK3B/PPP2R5E/SMC1B/STAG1/ABL1/TRIP13/DBF4/ANAPC5/PDS5A/CDK2/YWHAG/CDC14B/MCM6/CUL1/SMC3/PDS5B/RAD21/PPP2CA/CCNB1/NIPBL/PPP2R1A/PPP2CB/SMC1A/KNL1/FBXO5/PPP2R5C/EP300/WEE1/MCM2/ORC5/YWHAQ/WAPL/YWHAE/YWHAZ/CCNB3/HDAC1/SMAD2/	60		Diff_SPG UP
bta03013	Nucleocytoplasmic transport	50/1521	125/9584	6.05132e-11	6.05132e-11	2.21124e-09	EEF1A1/THOC6/SEC13/UPF3A/XPO4/MAGOH/NCBP1/XPO6/CASC3/RAE1/ALYREF/PHAX/RAN/NUP50/NUP58/UPF1/NUP42/THOC7/NUP205/KPNB1/XPO1/ACIN1/NUP98/RBM8A/CSE1L/XPOT/NUP93/PNN/RANBP2/RNPS1/SRRM1/UPF2/IPO4/KPNA3/AHCTF1/NCBP2/KPNA2/IPO5/NXT1/THOC3/EIF4A3/NUP62/NUP133/TPR/NUP37/XPO7/TNPO1/NMD3/KPNA4/IPO11/	50		Diff_SPG UP
bta04144	Endocytosis	78/1521	249/9584	5.51611e-10	5.51611e-10	1.7637e-08	HSPA8/PDCD6IP/WASHC4/IQSEC1/VTA1/STAMBP/NEDD4L/AGAP1/RAB4A/KIF5C/IST1/RAB5A/SNX5/ASAP1/SPART/RUFY1/ARPC5/AP2A1/WASL/EPS15/ARF6/SNX2/ARF1/USP8/GIT1/ITCH/ARFGAP3/ACTR3/MDM2/EPN1/CAPZA1/SH3GLB1/RAB22A/CYTH3/ARF4/ARFGAP2/CHMP6/ARPC5L/VPS26B/ARPC3/SH3GL3/SH3GL1/CLTA/RUFY2/KIF5B/RABEP1/SMAP1/VPS28/RAB5C/VPS35/GRK4/SPG21/SNX1/AP2B1/CAPZB/ARFGEF2/ACAP2/AP2M1/RAB7A/CHMP3/PIP5K1A/VPS4A/CLTC/ZFYVE16/AP2A2/S…	78		Diff_SPG UP
bta03015	mRNA surveillance pathway	44/1521	111/9584	1.20222e-09	1.20222e-09	3.41685e-08	HBS1L/PPP2R5A/DAZAP1/CPSF1/WDR33/UPF3A/MAGOH/CSTF2T/CPSF6/NCBP1/PCF11/CASC3/ALYREF/GSPT2/ETF1/UPF1/SMG7/PPP1CA/PPP2R5E/FUS/SYMPK/ACIN1/RBM8A/WDR82/CPSF3/PNN/PPP1CB/PAPOLG/RNPS1/SRRM1/UPF2/SMG1/PPP2CA/PPP1CC/PPP2R1A/PPP2CB/PABPC4/NCBP2/MSI2/NXT1/PABPC1/CPSF2/PPP2R5C/EIF4A3/	44		Diff_SPG UP
bta03018	RNA degradation	33/1521	78/9584	2.14211e-08	2.14211e-08	5.47928e-07	MTREX/DIS3/EXOSC10/CNOT4/CNOT2/SKIC3/TOB1/CNOT10/BTG3/EDC4/XRN2/DCPS/PATL1/SKIC8/LSM7/TENT4A/XRN1/PAN3/EXOSC3/PABPC4/LSM8/PABPC1/CNOT9/LSM5/CNOT6L/HSPD1/CNOT1/EXOSC1/LSM6/TENT4B/DDX6/CNOT7/BTG1/	33		Diff_SPG UP
bta04114	Oocyte meiosis	45/1521	128/9584	6.06372e-08	6.06372e-08	1.41003e-06	MAD2L1/CDC16/PPP2R5A/ANAPC4/CALM2/MAPK14/CALM1/PRKACB/YWHAH/CDC26/SGO1/PPP3CB/CCNB2/PPP3R1/BUB1/RBX1/CPEB2/SLK/ITPR2/ANAPC1/CALM3/CPEB1/PPP1CA/PPP2R5E/SMC1B/ANAPC5/BTRC/CDK2/YWHAG/STAG3/PPP1CB/CUL1/SMC3/PPP2CA/CCNB1/PPP3CA/PPP1CC/PPP2R1A/PPP2CB/SMC1A/FBXO5/PPP2R5C/YWHAQ/YWHAE/YWHAZ/	45		Diff_SPG UP
bta03060	Protein export	18/1521	31/9584	9.56143e-08	9.56143e-08	2.03809e-06	IMMP1L/SEC61G/SEC61A1/SEC62/SRPRA/SRP68/SRP19/SRP72/SRP9/SEC61A2/SEC61B/IMMP2L/SRP14/SEC63/SPCS2/HSPA5/SPCS3/GET4/	18		Diff_SPG UP
bta04140	Autophagy - animal	54/1521	173/9584	2.88259e-07	2.88259e-07	5.67182e-06	RPS27A/OPTN/ATG16L1/AKT3/MTMR14/ATG2A/PIK3C3/PRKACB/SUPT20H/GABARAPL1/TAX1BP1/WDR41/RRAGD/ATG101/ULK2/VPS39/ATG14/MAPK8/EIF2S1/VPS41/STX7/RRAGC/YKT6/ATG4B/PIK3R4/ATG5/SH3GLB1/NRAS/HMGB1/WDR45B/RAF1/SNAP29/UBC/LAMP2/PIK3CA/TBK1/EIF2AK4/NBR1/LAMP1/AKT1/PPP2CA/WIPI2/RAB7A/PIK3R3/PPP2CB/VPS33A/BECN1/BIRC6/ATG3/RPS6KB1/MAP1LC3B/RHEB/CTSD/PTEN/	54		Diff_SPG UP
bta03083	Polycomb repressive complex	32/1521	83/9584	4.60668e-07	4.60668e-07	8.41671e-06	FOXK2/RYBP/ASXL1/FBRSL1/HCFC1/RBBP4/SCMH1/USP16/KDM2A/RNF2/SFMBT1/CBX7/PHC2/MGA/BCOR/EED/E2F6/YY1/RING1/LCOR/BAP1/CSNK2B/RBBP7/ASXL2/AUTS2/EP300/EZH2/USP7/JARID2/SUZ12/HDAC1/AEBP2/	32		Diff_SPG UP
bta05016	Huntington disease	87/1521	339/9584	1.63172e-06	1.63172e-06	2.78252e-05	ATG2A/UQCRC2/PIK3C3/TUBA1A/APAF1/NDUFA1/ATG101/KIF5C/GPX1/ULK2/PSMA7/PSMC2/ATG14/MAPK8/NDUFS1/AP2A1/PSMA5/NDUFC1/PSMD11/VDAC2/NDUFS2/SLC25A4/DCTN5/POLR2A/NDUFA6/PIK3R4/PSMA2/ATP5F1D/PSMD4/COX6A1/NDUFB3/COX7A2/SLC25A31/TUBB3/CLTA/TUBA3E/PSMA4/KIF5B/TAF4B/DCTN3/CYCT/DNAH14/ATP5MC3/PSMA1/AP2B1/NDUFS4/UQCRFS1/PSMD8/UQCR11/NDUFA5/PSMD7/BAX/SDHD/TUBB4B/AP2M1/POLR2E/WIPI2/HTT/DCTN4/POLR2K/POLR2D/NDUFA2/…	87		Diff_SPG UP
bta04137	Mitophagy - animal	37/1521	110/9584	3.02373e-06	3.02373e-06	4.834e-05	RPS27A/OPTN/ARIH1/GABARAPL1/TAX1BP1/FUNDC1/RAB5A/OPA1/MAPK8/EIF2S1/ATF4/CCZ1/TOMM40/USP8/SAMM50/E2F1/NRAS/TBC1D17/HUWE1/CSNK2A1/UBC/RAB5C/TBK1/AMFR/CSNK2A2/NBR1/CSNK2B/RAB7A/MFN1/SIAH1/BECN1/TOMM20/PHB2/VCP/TBC1D15/MAP1LC3B/TFE3/	37		Diff_SPG UP
bta05017	Spinocerebellar ataxia	46/1521	151/9584	4.52778e-06	4.52778e-06	6.8127e-05	AKT3/KAT5/ATG2A/CIC/PIK3C3/PUM1/ATG101/ULK2/PSMA7/OPA1/PSMC2/ATG14/MAPK8/PSMA5/PSMD11/VDAC2/SLC25A4/NFYA/PIK3R4/PSMA2/ITPR2/ATXN10/PSMD4/SLC25A31/PSMA4/CYCT/PIK3CA/PSMA1/PSMD8/AKT1/PSMD7/AFG3L2/WIPI2/PIK3R3/ATXN2/BECN1/PSMD1/PSMB5/GTF2B/PSMA3/ATXN2L/PSMC4/ATP2A2/RBPJ/PSMC5/PSMB4/	46		Diff_SPG UP
bta03050	Proteasome	21/1521	49/9584	6.16549e-06	6.16549e-06	8.76148e-05	PSMB8/PSMA7/PSMC2/PSMA5/PSMD11/PSMA2/PSMD4/PSMA4/PSMA1/PSME1/PSMD8/PSMD7/PSME4/PSMD1/PSMB5/PSMB9/PSME2/PSMA3/PSMC4/PSMC5/PSMB4/	21		Diff_SPG UP
bta04520	Adherens junction	32/1521	93/9584	8.11433e-06	8.11433e-06	0.000107039	TJP1/ACTB/ACTN1/ACTG1/NLK/CTNNB1/WASL/FYN/VCL/RADIL/PTPRM/ACP1/PTPN1/KRIT1/LEF1/MYL12B/CSNK2A1/RAP1A/NECTIN3/SSX2IP/CSNK2A2/ROCK2/TCF7L2/CSNK2B/CTNNA1/CCM2/WASF2/MYL12A/EP300/RAP1B/AFDN/FER/	32		Diff_SPG UP
bta05020	Prion disease	77/1521	302/9584	8.3693e-06	8.3693e-06	0.000107039	HSPA8/UQCRC2/MAPK14/PRKACB/TUBA1A/APAF1/NDUFA1/KIF5C/PSMA7/PSMC2/MAPK8/EIF2S1/ATF4/NDUFS1/ATF6B/PSMA5/PRNP/PPP3CB/NDUFC1/PSMD11/FYN/PPP3R1/VDAC2/NDUFS2/SLC25A4/NDUFA6/PSMA2/ITPR2/ATP5F1D/PSMD4/COX6A1/GSK3B/NDUFB3/COX7A2/SLC25A31/TUBB3/CSNK2A1/TUBA3E/PSMA4/KIF5B/NCAM1/CYCT/PIK3CA/ATP5MC3/PSMA1/NDUFS4/LAMC1/UQCRFS1/PSMD8/CSNK2A2/UQCR11/NDUFA5/PSMD7/BAX/SDHD/TUBB4B/CSNK2B/PPP3CA/NDUFA2/PIK3R3/CYC1/P…	77		Diff_SPG UP
bta05012	Parkinson disease	77/1521	303/9584	9.52116e-06	9.52116e-06	0.000114061	RPS27A/UCHL1/CALM2/UQCRC2/CALM1/PRKACB/TUBA1A/APAF1/NDUFA1/KIF5C/UBE2J2/PSMA7/PSMC2/MAPK8/EIF2S1/GNAL/ATF4/NDUFS1/ATF6/PSMA5/NDUFC1/PSMD11/VDAC2/NDUFS2/SLC25A4/NDUFA6/PSMA2/ITPR2/ATP5F1D/CALM3/DAXX/PSMD4/COX6A1/NDUFB3/COX7A2/TXN/SLC25A31/TUBB3/TUBA3E/PSMA4/KIF5B/UBC/CYCT/ATP5MC3/PSMA1/NDUFS4/UQCRFS1/PSMD8/UQCR11/SLC39A7/NDUFA5/PSMD7/BAX/SDHD/TUBB4B/GNAI2/UBE2G2/NDUFA2/MFN1/SLC39A14/CYC1/PSMD1/NDU…	77		Diff_SPG UP
bta03030	DNA replication	17/1521	36/9584	9.8102e-06	9.8102e-06	0.000114061	PRIM2/POLE4/RNASEH2C/POLD3/PRIM1/RFC5/MCM4/POLD1/MCM3/RNASEH1/RNASEH2A/MCM6/RPA1/RPA2/RNASEH2B/RPA3/MCM2/	17		Diff_SPG UP
bta05010	Alzheimer disease	100/1521	423/9584	1.38027e-05	1.38027e-05	0.000153503	AKT3/ADAM10/CHUK/RTN4/CALM2/ATG2A/UQCRC2/DVL2/PIK3C3/CALM1/TUBA1A/APAF1/NDUFA1/ATG101/KIF5C/ULK2/PSMA7/EIF2AK2/PSMC2/ATG14/MAPK8/EIF2S1/ATF4/NDUFS1/CTNNB1/ATF6/PSMA5/PPP3CB/NDUFC1/PSMD11/PPP3R1/VDAC2/NDUFS2/SLC25A4/NDUFA6/PIK3R4/PSMA2/ITPR2/ATP5F1D/PSENEN/CALM3/NRAS/PSMD4/COX6A1/GSK3B/NDUFB3/NCSTN/COX7A2/SLC25A31/TUBB3/CSNK2A1/TUBA3E/PSMA4/RAF1/KIF5B/CYCT/PSEN1/CSNK1A1/GAPDH/PIK3CA/ATP5MC3/PSMA1/…	100		Diff_SPG UP
bta03420	Nucleotide excision repair	22/1521	59/9584	5.17865e-05	5.17865e-05	0.000551935	ERCC8/POLE4/XPC/POLD3/RAD23B/DDB1/GTF2H4/RFC5/RBX1/POLR2A/POLD1/CUL4B/RAD23A/RPA1/RPA2/RPA3/CETN2/POLR2E/POLR2K/POLR2D/POLR2B/POLR2C/	22		Diff_SPG UP
bta05100	Bacterial invasion of epithelial cells	26/1521	76/9584	6.27285e-05	6.27285e-05	0.000641812	ACTB/ACTG1/ARPC5/CTNNB1/WASL/VCL/ELMO2/ITGB1/ACTR3/ARPC5L/ARPC3/CLTA/PIK3CA/SHC1/CD2AP/SEPTIN2/CTNNA1/PIK3R3/WASF2/CLTC/ARPC2/ARPC1B/ARHGAP10/PTK2/ACTR2/CTTN/	26		Diff_SPG UP
bta04814	Motor proteins	54/1521	205/9584	7.23869e-05	7.23869e-05	0.000712146	KIF13B/DYNC1I1/MYO5A/TUBD1/ACTB/TUBA1A/MYH11/KIF5C/DYNC1H1/ACTG1/DYNC1I2/KIF1B/KIF14/DYNLT3/MYO10/KIF2A/KIF16B/DCTN5/CAPZA1/DYNC1LI2/TUBB3/MYL12B/TUBA3E/KIF5B/KIF22/KIF2C/DYNC1LI1/DCTN3/DYNLL2/DNAH14/DYNLRB1/CAPZB/KIF11/MYO1B/TUBB4B/MYL6/DCTN4/MYO9B/DCTN2/KIF18A/MYO9A/KIF15/MYL12A/ACTR10/HOOK3/TNNT1/DYNC2LI1/TPM3/CENPE/TUBB/DYNC2H1/TUBA1B/KIF27/MYO6/	54		Diff_SPG UP
bta03010	Ribosome	53/1521	202/9584	9.41082e-05	9.41082e-05	0.000891552	RPS2/RPL30/RPS23/RPS12/RPS27A/RPS15A/RPS19/RPL27A/RPS13/RPS14/RPS7/MRPS18A/MRPL16/RPS24/RPL11/RPS25/MRPL30/MRPL20/RPL23/MRPS7/MRPS18C/RPS3A/RPSA/RPS3/RPS28/MRPL10/MRPL17/MRPS10/RPL6/RPL15/RPL9/MRPS16/RPL10A/RPLP2/RPL22L1/RPL38/MRPL9/MRPL24/RPS20/MRPL12/RPL22/RPL32/RPL3/RPL24/RPL13A/RPL27/RPS29/MRPL3/RPS26/MRPL22/MRPL11/MRPS14/MRPL18/	53		Diff_SPG UP
bta03008	Ribosome biogenesis in eukaryotes	31/1521	100/9584	0.000109995	0.000109995	0.000989271	BMS1/AK6/IMP4/RPP30/REXO1/GNL3/GTPBP4/UTP4/DKC1/RAN/XRN2/WDR43/WDR3/UTP18/XPO1/CSNK2A1/XRN1/LSG1/SBDS/NVL/WDR75/POP7/CSNK2A2/CSNK2B/HEATR1/NXT1/RPP38/UTP6/NMD3/NAT10/MDN1/	31		Diff_SPG UP
bta03440	Homologous recombination	17/1521	42/9584	0.000112158	0.000112158	0.000989271	UIMC1/POLD3/NBN/BABAM2/RAD51D/ATM/BRCA2/POLD1/MRE11/RAD51/RPA1/RPA2/RPA3/TOPBP1/ABRAXAS1/BRCA1/BABAM1/	17		Diff_SPG UP
bta04136	Autophagy - other	14/1521	33/9584	0.000249727	0.000249727	0.00212925	ATG16L1/ATG2A/PIK3C3/GABARAPL1/ATG101/ULK2/ATG4B/PIK3R4/ATG5/PPP2CA/WIPI2/PPP2CB/BECN1/ATG3/	14		Diff_SPG UP
bta04530	Tight junction	47/1521	180/9584	0.000258924	0.000258924	0.00213645	TJP1/WHAMM/CDK4/ACTB/NEDD4L/PRKACB/TUBA1A/ACTN1/MYH11/YBX3/PRKAB1/ACTG1/MAPK8/ARPC5/LLGL1/DLG1/ITGB1/RAPGEF6/ACTR3/TJAP1/JAM3/ARPC5L/ARPC3/EZR/MYL12B/DLG3/SYMPK/TUBA3E/VASP/RAP1A/RAB8B/MAP3K1/ROCK2/NHERF1/PPP2CA/MYL6/PALS1/PPP2R1A/PPP2CB/MYL12A/ARPC2/ARPC1B/AFDN/ACTR2/TUBA1B/HSPA4/CTTN/	47		Diff_SPG UP
bta00310	Lysine degradation	22/1521	66/9584	0.000343449	0.000343449	0.00274533	PLOD3/SETD1A/SMYD2/SMYD3/PRDM2/NSD2/KMT2E/SETDB2/DHTKD1/KMT2C/HADH/SETDB1/SUV39H2/ASH1L/ALDH7A1/NSD1/KMT5B/EHMT1/SETD2/DLD/ALDH3A2/EZH2/	22		Diff_SPG UP
bta04218	Cellular senescence	43/1521	164/9584	0.0004227	0.0004227	0.00327643	SIRT1/AKT3/CDK4/CALM2/MAPK14/CALM1/RBBP4/NBN/PPP3CB/RB1/CCNB2/NFATC3/PPP3R1/VDAC2/ATM/SLC25A4/ETS1/MDM2/ITPR2/E2F1/CALM3/NRAS/PPP1CA/HUS1/MRE11/SLC25A31/RAF1/BTRC/CDK2/PIK3CA/ZFP36L1/MAPKAPK2/PPP1CB/AKT1/CCNB1/PPP3CA/PPP1CC/PIK3R3/CCNB3/RHEB/ZFP36L2/SMAD2/PTEN/	43		Diff_SPG UP
bta00020	Citrate cycle (TCA cycle)	13/1521	31/9584	0.000475011	0.000475011	0.00357361	IDH3A/DLAT/ACO2/ACO1/SUCLG1/IDH1/OGDH/SUCLG2/FH/SDHD/DLD/ACLY/MDH1/	13		Diff_SPG UP
bta01200	Carbon metabolism	31/1521	116/9584	0.00183752	0.00183752	0.0134291	IDH3A/PGAM1/PSAT1/DLAT/ACO2/ACO1/SUCLG1/MMUT/ESD/PCCB/PGP/IDH1/ALDOA/GOT2/OGDH/RPE/SUCLG2/FH/GAPDH/TKT/ME1/RPIA/TPI1/SDHD/PRPS1/DLD/TKTL1/GCSH/TALDO1/ME2/MDH1/	31		Diff_SPG UP
bta04728	Dopaminergic synapse	35/1521	136/9584	0.00197069	0.00197069	0.0137958	AKT3/PPP2R5A/CALM2/MAPK14/CALM1/PRKACB/KIF5C/MAPK8/GNAL/ATF4/ATF6B/PPP3CB/CLOCK/ITPR2/CALM3/GSK3B/PPP1CA/PPP2R5E/KIF5B/GNAO1/GNB5/FOS/PPP1CB/AKT1/GNAI2/PPP2CA/PPP3CA/GNG5/PPP1CC/PPP2R1A/PPP2CB/PPP2R5C/GNB1/GNB4/GNG11/	35		Diff_SPG UP
bta04145	Phagosome	41/1521	166/9584	0.00199556	0.00199556	0.0137958	THBS4/SEC61G/DYNC1I1/SEC61A1/SEC22B/ACTB/PIK3C3/M6PR/CALR/TUBA1A/ATP6V1E1/RAB5A/DYNC1H1/ACTG1/ATP6V1A/DYNC1I2/STX7/ATP6AP1/ITGB1/ATP6V0E1/ATP6V0C/ATP6V1B2/SEC61A2/DYNC1LI2/TUBB3/TUBA3E/SEC61B/DYNC1LI1/LAMP2/RAB5C/CANX/ATP6V0B/LAMP1/TUBB4B/RAB7A/ATP6V1D/ATP6V1C1/TUBB/DYNC2H1/TUBA1B/STX12/	41		Diff_SPG UP
bta00510	N-Glycan biosynthesis	18/1521	57/9584	0.00231242	0.00231242	0.0155656	SRD5A3/TUSC3/RPN2/STT3B/ALG2/TMEM258/ALG8/ALG11/DPM3/MAN2A1/MGAT1/KRTCAP2/DAD1/GANAB/ALG6/OSTC/DDOST/MAN1A2/	18		Diff_SPG UP
bta03040	Spliceosome	66/1521	299/9584	0.00260131	0.00260131	0.0168142	HSPA8/DHX16/PRPF4/DDX46/SNRPA/SYF2/XAB2/SRSF9/WBP11/MAGOH/TRA2A/NCBP1/SF3B3/SMNDC1/CCDC12/SF3B4/ALYREF/PRPF3/ZMAT2/SF3B6/LSM7/BCAS2/PUF60/SNRPF/AQR/FUS/SRSF5/SRSF2/ACIN1/PRPF40A/SNRPG/PRPF38A/U2SURP/PPIE/RBM8A/SART1/PRPF19/SRSF7/HNRNPK/SNRPD1/DDX42/PRPF8/CWC15/SRSF3/SNRNP40/NCBP2/SRSF1/LSM8/SNRPA1/SF3A3/TRA2B/THOC3/SNRPE/EIF4A3/LSM5/PHF5A/PCBP1/LSM6/SNRPB/SRSF4/SNRPD3/HNRNPU/HNRNPA3/SNRNP200/SF3B…	66		Diff_SPG UP
bta05170	Human immunodeficiency virus 1 infection	56/1521	246/9584	0.00262938	0.00262938	0.0168142	CFL1/AKT3/CHUK/CALM2/MAPK14/CALM1/CALR/AP1B1/DDB1/APOBEC3H/MAPK8/PPP3CB/CCNB2/NFATC3/AP1S2/PPP3R1/NFKBIA/RIPK1/ATM/RBX1/ITPR2/CALM3/NRAS/DCAF1/RAF1/CUL4B/CYCT/BTRC/GNAO1/PIK3CA/ELOC/GNB5/TBK1/FOS/CUL1/AKT1/BAX/PDIA3/GNAI2/CCNB1/PPP3CA/GNG5/PIK3R3/CUL5/PAK2/AP1S1/RPS6KB1/GNB1/GNB4/WEE1/PTK2/CCNB3/GNG11/B2M/IRAK4/RNF7/	56		Diff_SPG UP
bta04962	Vasopressin-regulated water reabsorption	16/1521	49/9584	0.00271824	0.00271824	0.0169585	DYNC1I1/PRKACB/RAB5A/DYNC1H1/DYNC1I2/DCTN5/DYNC1LI2/DYNC1LI1/RAB5C/ARHGDIA/DYNLL2/DCTN4/DCTN2/DYNC2LI1/NSF/DYNC2H1/	16		Diff_SPG UP
bta00190	Oxidative phosphorylation	40/1521	164/9584	0.00286792	0.00286792	0.0173402	UQCRC2/PPA2/COX11/NDUFA1/ATP6V1E1/ATP6V1A/ATP5MG/NDUFS1/ATP6AP1/NDUFC1/NDUFS2/ATP6V0E1/ATP6V0C/ATP6V1B2/NDUFA6/ATP5F1D/COX6A1/NDUFB3/COX7A2/ATP5ME/CYCT/ATP5MC3/NDUFS4/ATP6V0B/UQCRFS1/UQCR11/NDUFA5/SDHD/NDUFA2/ATP5MF/CYC1/NDUFB8/ATP5PD/ATP5F1B/ATP6V1D/ATP5MC1/NDUFB5/ATP6V1C1/ATP5F1A/COX17/	40		Diff_SPG UP
bta00620	Pyruvate metabolism	15/1521	45/9584	0.00291501	0.00291501	0.0173402	LDHC/DLAT/GLO1/HAGH/ACACA/FH/ACYP1/ALDH7A1/ME1/DLD/ME2/ACACB/ALDH3A2/LDHB/MDH1/	15		Diff_SPG UP
bta00270	Cysteine and methionine metabolism	17/1521	54/9584	0.00313822	0.00313822	0.0182437	AHCYL1/LDHC/PSAT1/GOT2/MAT2B/ENOPH1/APIP/MRI1/SMS/KYAT3/AHCY/CDO1/ADI1/LDHB/MDH1/BCAT1/AMD1/	17		Diff_SPG UP
bta04722	Neurotrophin signaling pathway	32/1521	125/9584	0.00328195	0.00328195	0.0185788	AKT3/PTPN11/CALM2/SOS2/MAPK14/CALM1/MAGED1/FRS2/MAPK8/ATF4/NFKBIA/CALM3/NRAS/GSK3B/RAF1/ABL1/RAP1A/ARHGDIA/PSEN1/PIK3CA/MAP3K1/SHC1/MAPKAPK2/AKT1/BAX/IRAK2/PIK3R3/BEX3/KIDINS220/RAP1B/YWHAE/IRAK4/	32		Diff_SPG UP
bta05166	Human T-cell leukemia virus 1 infection	54/1521	238/9584	0.00334112	0.00334112	0.0185788	MAD2L1/AKT3/CDC16/FDPS/CHUK/ANAPC4/KAT5/CDK4/PRKACB/CALR/BUB1B/MAPK8/ATF4/CDC26/ATF6B/JAK1/PPP3CB/RB1/DLG1/CCNB2/NFATC3/CRTC1/PPP3R1/VDAC2/NFKBIA/ATM/SLC25A4/RAN/ETS1/TSPO/E2F1/ANAPC1/NRAS/SLC25A31/XPO1/TCF3/TLN2/ANAPC5/CDK2/PIK3CA/MAP2K4/MAP3K1/CANX/FOS/AKT1/BAX/PPP3CA/PIK3R3/TLN1/TRRAP/EP300/B2M/SMAD2/PTEN/	54		Diff_SPG UP
bta01230	Biosynthesis of amino acids	21/1521	74/9584	0.00445286	0.00445286	0.0242339	IDH3A/PGAM1/PSAT1/ACO2/ACO1/IDH1/ALDOA/GOT2/MAT2B/RPE/GAPDH/TKT/ALDH18A1/RPIA/TPI1/PRPS1/TKTL1/TALDO1/GLUL/PYCR2/BCAT1/	21		Diff_SPG UP
bta05167	Kaposi sarcoma-associated herpesvirus infection	50/1521	221/9584	0.00491179	0.00491179	0.0261747	RPS27A/AKT3/CHUK/CDK4/CALM2/PIK3C3/MAPK14/CALM1/EIF2AK2/STAT2/ATG14/MAPK8/CTNNB1/JAK1/PPP3CB/RB1/IL6ST/NFATC3/PPP3R1/NFKBIA/JAK2/ITPR2/E2F1/CALM3/NRAS/GSK3B/LEF1/RAF1/UBC/CYCT/PIK3CA/MAP2K4/GNB5/TBK1/FOS/MAPKAPK2/TCF7L2/AKT1/BAX/PPP3CA/GNG5/PIK3R3/BECN1/ATG3/STAT1/GNB1/EP300/MAP1LC3B/GNB4/GNG11/	50		Diff_SPG UP
bta03460	Fanconi anemia pathway	16/1521	52/9584	0.00527049	0.00527049	0.0265603	POLI/CENPX/FAN1/FANCG/REV1/BRCA2/RAD51/RPA1/FANCI/RPA2/RPA3/UBE2T/REV3L/BRCA1/SLX1A/FANCD2/	16		Diff_SPG UP
bta03250	Viral life cycle - HIV-1	21/1521	75/9584	0.00528122	0.00528122	0.0265603	PDCD6IP/NELFA/CPSF6/PPIA/APOBEC3H/PIN1/RAN/NELFCD/CHMP6/FURIN/XPO1/MAP1B/RANBP2/AFF4/NELFB/CCNT1/ELL/VPS4A/CHMP4B/EP300/SERINC3/	21		Diff_SPG UP
bta05222	Small cell lung cancer	26/1521	99/9584	0.00529566	0.00529566	0.0265603	LAMA3/AKT3/CHUK/CDK4/FHIT/LAMA1/APAF1/COL4A1/RARB/RB1/COL4A4/NFKBIA/ITGB1/E2F1/CYCT/CDK2/PIK3CA/LAMC1/CKS2/AKT1/BAX/PIK3R3/BIRC2/CKS1B/PTK2/PTEN/	26		Diff_SPG UP
bta04714	Thermogenesis	57/1521	260/9584	0.00570898	0.00570898	0.0280826	UQCRC2/ACTB/SOS2/MAPK14/PRKACB/NDUFAF8/COX16/FRS2/COX11/NDUFA1/PRKAB1/KDM3A/ACTG1/COX19/ATP5MG/NDUFS1/COX14/ACSL1/NDUFC1/NDUFS2/SMARCC1/COA3/NDUFA6/ATP5F1D/NRAS/SMARCA2/COX6A1/NDUFB3/COX7A2/ATP5ME/NDUFAF1/ARID1B/SMARCA4/KDM1A/ATP5MC3/NDUFS4/UQCRFS1/SMARCC2/UQCR11/SMARCD1/NDUFA5/SDHD/NDUFA2/ACTL6A/ATP5MF/CYC1/NDUFB8/ARID1A/ATP5PD/ATP5F1B/RPS6KB1/ATP5MC1/NDUFB5/RHEB/ATP5F1A/COX17/NDUFAF3/	57		Diff_SPG UP
bta00640	Propanoate metabolism	11/1521	31/9584	0.00605297	0.00605297	0.029097	LDHC/SUCLG1/MMUT/PCCB/BCKDHA/SUCLG2/ACACA/DLD/ECHDC1/ACACB/LDHB/	11		Diff_SPG UP
bta03430	Mismatch repair	9/1521	23/9584	0.00614269	0.00614269	0.029097	MLH3/POLD3/RFC5/POLD1/MSH2/RPA1/RPA2/RPA3/MSH6/	9		Diff_SPG UP
bta03020	RNA polymerase	11/1521	33/9584	0.0102213	0.0102213	0.0473814	POLR3F/POLR1H/POLR1A/POLR2A/POLR3D/POLR2E/POLR2K/POLR2D/POLR2B/POLR2C/POLR1C/	11		Diff_SPG UP
bta04914	Progesterone-mediated oocyte maturation	24/1521	94/9584	0.0103732	0.0103732	0.0473814	MAD2L1/AKT3/CDC16/ANAPC4/MAPK14/PRKACB/MAPK8/CDC26/CCNB2/BUB1/CPEB2/ANAPC1/CPEB1/RAF1/KIF22/ANAPC5/CDK2/PIK3CA/AKT1/GNAI2/CCNB1/PIK3R3/HSP90AA1/CCNB3/	24		Diff_SPG UP
bta01522	Endocrine resistance	24/1521	95/9584	0.0118495	0.0118495	0.0515654	NCOR1/AKT3/CDK4/SOS2/MAPK14/PRKACB/MED1/MAPK8/CARM1/RB1/JAG2/MDM2/E2F1/NRAS/RAF1/PIK3CA/SHC1/FOS/AKT1/NCOA3/BAX/PIK3R3/RPS6KB1/PTK2/	24		Diff_SPG UP
bta05235	PD-L1 expression and PD-1 checkpoint pathway in cancer	24/1521	95/9584	0.0118495	0.0118495	0.0515654	AKT3/CHUK/PTPN11/MAPK14/JAK1/PPP3CB/NFATC3/PPP3R1/NFKBIA/JAK2/NRAS/CSNK2A1/RAF1/EML4/PIK3CA/FOS/CSNK2A2/AKT1/CSNK2B/PPP3CA/PIK3R3/STAT1/RPS6KB1/PTEN/	24		Diff_SPG UP
bta00513	Various types of N-glycan biosynthesis	14/1521	47/9584	0.011894	0.011894	0.0515654	TUSC3/RPN2/STT3B/ALG2/TMEM258/ALG11/MAN2A1/MGAT1/KRTCAP2/DAD1/HEXA/OSTC/DDOST/MAN1A2/	14		Diff_SPG UP
bta01210	2-Oxocarboxylic acid metabolism	11/1521	34/9584	0.012993	0.012993	0.0553913	IDH3A/DLAT/ACO2/ACO1/IDH1/GOT2/DHTKD1/BCKDHA/OGDH/DLD/BCAT1/	11		Diff_SPG UP
bta04660	T cell receptor signaling pathway	30/1521	128/9584	0.0158194	0.0158194	0.0663349	AKT3/PPP2R5A/CHUK/PTPN11/CDK4/SOS2/MAPK14/NCK1/MAPK8/PPP3CB/DLG1/NFATC3/FYN/PPP3R1/NFKBIA/NRAS/GSK3B/PPP2R5E/RAF1/PTPRC/PIK3CA/FOS/AKT1/PPP2CA/PPP3CA/PIK3R3/PPP2R1A/PPP2CB/PAK2/PPP2R5C/	30		Diff_SPG UP
bta05215	Prostate cancer	24/1521	99/9584	0.0195208	0.0195208	0.0797979	AKT3/CHUK/SOS2/ATF4/CTNNB1/RB1/NFKBIA/MDM2/E2F1/NRAS/GSK3B/LEF1/RAF1/CDK2/PIK3CA/PDGFA/TCF7L2/AKT1/ZEB1/PIK3R3/EP300/HSP90AA1/HSP90B1/PTEN/	24		Diff_SPG UP
bta05211	Renal cell carcinoma	19/1521	74/9584	0.0198777	0.0198777	0.0797979	AKT3/PTPN11/SOS2/EGLN1/RBX1/ETS1/NRAS/FH/RAF1/RAP1A/PIK3CA/ELOC/AKT1/PIK3R3/PAK2/EP300/PRCC/RAP1B/TFE3/	19		Diff_SPG UP
bta05220	Chronic myeloid leukemia	20/1521	79/9584	0.0199659	0.0199659	0.0797979	AKT3/CHUK/PTPN11/CDK4/SOS2/RB1/NFKBIA/MDM2/E2F1/GAB2/NRAS/RAF1/ABL1/PIK3CA/SHC1/AKT1/BAX/PIK3R3/CTBP1/HDAC1/	20		Diff_SPG UP
bta00670	One carbon pool by folate	12/1521	41/9584	0.0219954	0.0219954	0.0865568	AHCYL1/TYMS/DHFR/MTHFD1/MAT2B/ATIC/ALDH7A1/AHCY/GART/DLD/MTHFD1L/GCSH/	12		Diff_SPG UP
bta04625	C-type lectin receptor signaling pathway	25/1521	106/9584	0.0241438	0.0241438	0.0931498	AKT3/CHUK/PTPN11/CALM2/MAPK14/CALM1/CYLD/STAT2/MAPK8/PPP3CB/NFATC3/PPP3R1/NFKBIA/MDM2/ITPR2/CALM3/NRAS/ARHGEF12/RAF1/PIK3CA/MAPKAPK2/AKT1/PPP3CA/PIK3R3/STAT1/	25		Diff_SPG UP
bta00330	Arginine and proline metabolism	14/1521	51/9584	0.0243991	0.0243991	0.0931498	P4HA2/CNDP2/GATM/GAMT/GOT2/ALDH7A1/SMS/SAT2/ALDH18A1/ALDH3A2/LAP3/PYCR2/ODC1/AMD1/	14		Diff_SPG UP
bta04611	Platelet activation	28/1521	123/9584	0.0277208	0.0277208	0.101846	AKT3/ACTB/MAPK14/PRKACB/ACTG1/RASGRP2/FYN/ITGB1/ITPR2/PPP1CA/MYL12B/ARHGEF12/TLN2/VASP/RAP1A/PIK3CA/PPP1CB/ROCK2/AKT1/GNAI2/PPP1CC/PIK3R3/GNA13/MYL12A/TLN1/APBB1IP/RAP1B/PPP1R12A/	28		Diff_SPG UP
bta04130	SNARE interactions in vesicular transport	10/1521	33/9584	0.0277414	0.0277414	0.101846	SEC22B/VAMP4/STX2/STX7/VAMP7/YKT6/GOSR1/SNAP29/STX6/VTI1B/	10		Diff_SPG UP
bta04510	Focal adhesion	43/1521	204/9584	0.0281043	0.0281043	0.101846	COL6A1/LAMA3/THBS4/AKT3/ACTB/SOS2/LAMA1/ACTN1/ACTG1/COL4A1/MAPK8/CTNNB1/COL4A4/FYN/VCL/ITGA1/ITGB1/GSK3B/PPP1CA/MYL12B/RAF1/TLN2/VASP/RAP1A/PIK3CA/PDGFA/LAMC1/SHC1/PPP1CB/ROCK2/AKT1/PPP1CC/PIK3R3/PIP5K1A/BIRC2/MYL12A/PAK2/TLN1/RAP1B/PPP1R12A/PTK2/ARHGAP5/PTEN/	43		Diff_SPG UP
bta05210	Colorectal cancer	22/1521	92/9584	0.028499	0.028499	0.101846	AKT3/BIRC5/SOS2/APPL1/MAPK8/CTNNB1/NRAS/GSK3B/LEF1/RAF1/CYCT/MSH2/PIK3CA/FOS/TCF7L2/AKT1/BAX/PIK3R3/MSH6/RPS6KB1/APC/SMAD2/	22		Diff_SPG UP
bta00280	Valine,leucine and isoleucine degradation	14/1521	52/9584	0.0286679	0.0286679	0.101846	ACAA1/MMUT/OXCT1/AACS/PCCB/HMGCL/BCKDHA/HADH/ALDH7A1/HIBADH/DLD/ACADM/ALDH3A2/BCAT1/	14		Diff_SPG UP
bta05135	Yersinia infection	34/1521	156/9584	0.0303672	0.0303672	0.106406	AKT3/CHUK/ACTB/SKAP2/MAPK14/PKN1/ACTG1/MAPK8/ARPC5/WASL/ARF6/NFATC3/NFKBIA/ELMO2/ITGB1/ACTR3/GSK3B/ARPC5L/ARPC3/ARHGEF12/PIK3CA/MAP2K4/TBK1/FOS/ROCK2/AKT1/PIK3R3/PIP5K1A/WASF2/ARPC2/ARPC1B/PTK2/ACTR2/IRAK4/	34		Diff_SPG UP
bta04666	Fc gamma R-mediated phagocytosis	23/1521	98/9584	0.0312924	0.0312924	0.108166	INPPL1/CFL1/AKT3/ASAP1/ARPC5/MYO10/ARF6/ACTR3/GAB2/ARPC5L/ARPC3/RAF1/VASP/PTPRC/PIK3CA/AKT1/PIK3R3/PIP5K1A/WASF2/ARPC2/RPS6KB1/ARPC1B/ACTR2/	23		Diff_SPG UP
bta04071	Sphingolipid signaling pathway	28/1521	125/9584	0.033634	0.033634	0.11471	AKT3/PPP2R5A/MAPK14/SPTLC2/ABCC1/MAPK8/FYN/GAB2/NRAS/PPP2R5E/ASAH1/CERS2/CERS5/RAF1/PIK3CA/ROCK2/AKT1/BAX/GNAI2/PPP2CA/PIK3R3/PPP2R1A/PPP2CB/GNA13/DEGS1/PPP2R5C/CTSD/PTEN/	28		Diff_SPG UP
bta04390	Hippo signaling pathway	34/1521	158/9584	0.0359199	0.0359199	0.120894	CSNK1D/BIRC5/DVL2/ACTB/MOB1B/ACTG1/YWHAH/CTNNB1/LLGL1/DLG1/SMAD1/GSK3B/PPP1CA/LEF1/DLG3/BTRC/YWHAG/RASSF1/LATS2/PPP1CB/TCF7L2/PPP2CA/CTNNA1/PALS1/PPP1CC/PPP2R1A/PPP2CB/BIRC2/APC/WTIP/YWHAQ/YWHAE/YWHAZ/SMAD2/	34		Diff_SPG UP
bta05223	Non-small cell lung cancer	18/1521	74/9584	0.038274	0.038274	0.125586	AKT3/CDK4/FHIT/SOS2/KIF5C/RARB/RB1/E2F1/NRAS/RAF1/KIF5B/EML4/PIK3CA/RASSF1/AKT1/BAX/PIK3R3/STK4/	18		Diff_SPG UP
bta04216	Ferroptosis	13/1521	49/9584	0.0382959	0.0382959	0.125586	FTH1/NCOA4/PRNP/ACSL1/VDAC2/SLC3A2/ATG5/SAT2/HMOX1/SLC39A14/GPX4/PCBP1/MAP1LC3B/	13		Diff_SPG UP
bta05225	Hepatocellular carcinoma	37/1521	176/9584	0.0408051	0.0408051	0.132121	AKT3/CDK4/DVL2/ACTB/SOS2/ACTG1/CTNNB1/RB1/SMARCC1/E2F1/NRAS/SMARCA2/GSK3B/BRD7/LEF1/RAF1/ARID1B/SMARCA4/CSNK1A1/PIK3CA/PBRM1/HMOX1/SHC1/SMARCC2/TCF7L2/AKT1/SMARCD1/BAX/ACTL6A/PIK3R3/GSTM3/ARID1A/RPS6KB1/APC/GSTA4/SMAD2/PTEN/	37		Diff_SPG UP
bta04919	Thyroid hormone signaling pathway	27/1521	122/9584	0.041795	0.041795	0.132229	NCOR1/AKT3/ACTB/PRKACB/MED1/ACTG1/MED12L/CTNNB1/MED27/MDM2/NRAS/GSK3B/HDAC3/RAF1/PIK3CA/AKT1/NCOA3/PIK3R3/SIN3A/MED13/STAT1/EP300/MED13L/HDAC1/RHEB/ATP2A2/ATP1B3/	27		Diff_SPG UP
bta04210	Apoptosis	32/1521	149/9584	0.0418725	0.0418725	0.132229	AKT3/CHUK/BIRC5/ACTB/TUBA1A/APAF1/ACTG1/MAPK8/EIF2S1/ATF4/NFKBIA/LMNB2/RIPK1/ATM/ITPR2/NRAS/DAXX/TUBA3E/RAF1/CYCT/ENDOG/DIABLO/PIK3CA/FOS/AKT1/BAX/PIK3R3/BIRC2/SPTAN1/MCL1/TUBA1B/CTSD/	32		Diff_SPG UP
bta01250	Biosynthesis of nucleotide sugars	11/1521	40/9584	0.042738	0.042738	0.132798	PMM1/GFPT1/NAGK/PGM3/UAP1/UGP2/GMDS/NANS/CMAS/GALK1/UXS1/	11		Diff_SPG UP
bta04720	Long-term potentiation	17/1521	70/9584	0.0438172	0.0438172	0.132798	CALM2/CALM1/PRKACB/ATF4/PPP3CB/PPP3R1/ITPR2/CALM3/NRAS/PPP1CA/RAF1/RAP1A/PPP1CB/PPP3CA/PPP1CC/EP300/RAP1B/	17		Diff_SPG UP
bta03022	Basal transcription factors	12/1521	45/9584	0.0438808	0.0438808	0.132798	GTF2F1/TAF3/TAF2/GTF2H4/TAF15/TAF9/TAF4B/GTF2A1/TAF11/GTF2B/TAF5L/TAF10/	12		Diff_SPG UP
bta00970	Aminoacyl-tRNA biosynthesis	16/1521	65/9584	0.0443258	0.0443258	0.132798	KARS1/DARS1/NARS1/WARS1/AARS1/SARS1/MARS2/VARS1/IARS2/EPRS1/IARS1/LARS1/MARS1/YARS1/RARS2/QRSL1/	16		Diff_SPG UP
bta05213	Endometrial cancer	15/1521	60/9584	0.0446486	0.0446486	0.132798	AKT3/SOS2/CTNNB1/NRAS/GSK3B/LEF1/RAF1/PIK3CA/TCF7L2/AKT1/BAX/CTNNA1/PIK3R3/APC/PTEN/	15		Diff_SPG UP
bta05165	Human papillomavirus infection	68/1521	354/9584	0.0492323	0.0492323	0.144748	COL6A1/LFNG/LAMA3/THBS4/AKT3/PPP2R5A/CHUK/CDK4/TADA3/DVL2/SOS2/PRKACB/LAMA1/ATP6V1E1/EIF2AK2/STAT2/ATP6V1A/COL4A1/CTNNB1/ATP6AP1/JAK1/LLGL1/RB1/DLG1/COL4A4/ATM/ITGA1/ITGB1/ATP6V0E1/ATP6V0C/ATP6V1B2/MDM2/E2F1/UBE3A/NRAS/GSK3B/PPP2R5E/DLG3/RAF1/PSEN1/CDK2/CSNK1A1/PIK3CA/ATP6V0B/LAMC1/TBK1/CHD4/TCF7L2/AKT1/NHERF1/BAX/PPP2CA/PALS1/PIK3R3/PPP2R1A/PPP2CB/PPP2R5C/STAT1/RPS6KB1/APC/ATP6V1D/EP300/ATP6V1C1…	68		Diff_SPG UP
ID	Description	GeneRatio	BgRatio	pvalue	p.adjust	qvalue	geneID	Count
GO:0006396	RNA processing	101/1145	232/4436	1.30861e-09	1.30861e-09	3.26601e-06	CLASRP/YJU2B/GEMIN8/FCF1/RBFOX1/APOBEC2/TSN/PRPF6/UTP14A/CLK3/RBFOX2/RPUSD4/STRAP/SF3A2/RBFOX3/PRMT7/PSIP1/PRKRIP1/TRMT10A/ZCRB1/SRRT/SF3B5/NUDT21/METTL25B/EXOSC4/WDR74/CRIPT/NOL9/URM1/RBM22/MAGOHB/WDR6/SRSF6/NSRP1/EFTUD2/DHX36/UTP23/SNRNP70/TRDMT1/RBM4/C1QBP/PUS3/BMP4/TRMT11/SF3A1/LSM4/PQBP1/KRR1/MRPL44/THOC5/ZCCHC4/DDX39B/JMJD6/YTHDF2/CDK9/TRMT6/HSD17B10/ELAC1/SIRT7/WDR4/TBRG4/SSB/LSM1/POP5/CDC…	101		SSC UP
GO:0043043	peptide biosynthetic process	102/1145	254/4436	1.80002e-07	1.80002e-07	0.000224624	EIF4EBP1/TARS3/AARSD1/MRPS2/MGST2/ANKZF1/MRPS30/MRPS15/MTIF2/RPS9/RPLP1/MRPL37/RACK1/RPUSD4/RNF25/EIF3CL/MRPS6/MRPL13/EIF3J/MRPS18B/DNAJC3/RPL35/TARS1/EIF6/GSS/GFM2/MRPS17/RPS17/GCLM/MRPL32/IMPACT/MRPL55/MRPL58/RPL13/MRPL27/EIF2B4/MRPL52/EFTUD2/MRPL35/DHX36/QARS1/MRPL15/MRPS11/MRPL1/AGO3/EIF2B3/MRPS5/RBM4/RPL23A/C1QBP/PTCD3/EIF2B2/MRPS21/AIMP2/MRPL44/KLHDC10/RARS1/ZCCHC4/CAPRIN1/MRPS9/BDH2/YTHDF2…	102		SSC UP
GO:0006412	translation	98/1145	247/4436	6.25313e-07	6.25313e-07	0.000520216	EIF4EBP1/TARS3/AARSD1/MRPS2/ANKZF1/MRPS30/MRPS15/MTIF2/RPS9/RPLP1/MRPL37/RACK1/RPUSD4/RNF25/EIF3CL/MRPS6/MRPL13/EIF3J/MRPS18B/DNAJC3/RPL35/TARS1/EIF6/GFM2/MRPS17/RPS17/MRPL32/IMPACT/MRPL55/MRPL58/RPL13/MRPL27/EIF2B4/MRPL52/EFTUD2/MRPL35/DHX36/QARS1/MRPL15/MRPS11/MRPL1/AGO3/EIF2B3/MRPS5/RBM4/RPL23A/C1QBP/PTCD3/EIF2B2/MRPS21/AIMP2/MRPL44/KLHDC10/RARS1/ZCCHC4/CAPRIN1/MRPS9/YTHDF2/EIF3B/ELAC1/MRPS24/…	98		SSC UP
GO:0043604	amide biosynthetic process	106/1145	279/4436	2.51135e-06	2.51135e-06	0.00138441	EIF4EBP1/TARS3/AARSD1/MRPS2/MGST2/ANKZF1/ARG2/MRPS30/MRPS15/MTIF2/RPS9/RPLP1/MRPL37/RACK1/RPUSD4/RNF25/EIF3CL/MRPS6/MRPL13/CERS4/EIF3J/MRPS18B/DNAJC3/RPL35/TARS1/EIF6/GSS/GFM2/MRPS17/RPS17/GCLM/MRPL32/IMPACT/MRPL55/MRPL58/RPL13/MRPL27/EIF2B4/MRPL52/EFTUD2/MRPL35/DHX36/QARS1/PDHB/MRPL15/MRPS11/MRPL1/AGO3/EIF2B3/MRPS5/RBM4/RPL23A/C1QBP/PTCD3/EIF2B2/MRPS21/AIMP2/MRPL44/KLHDC10/RARS1/ZCCHC4/CAPRIN1/M…	106		SSC UP
GO:0006518	peptide metabolic process	107/1145	283/4436	2.92751e-06	2.92751e-06	0.00138441	EIF4EBP1/TARS3/AARSD1/MRPS2/MGST2/ANKZF1/MRPS30/MRPS15/CTSH/MTIF2/PSEN2/RPS9/RPLP1/MRPL37/RACK1/RPUSD4/RNF25/EIF3CL/MRPS6/MRPL13/EIF3J/MRPS18B/DNAJC3/RPL35/TARS1/EIF6/ECE1/GSS/GFM2/MRPS17/RPS17/GCLM/MRPL32/IMPACT/MRPL55/MRPL58/RPL13/MRPL27/EIF2B4/MRPL52/EFTUD2/MRPL35/DHX36/QARS1/MRPL15/MRPS11/MRPL1/AGO3/EIF2B3/MRPS5/RBM4/RPL23A/C1QBP/PTCD3/EIF2B2/MRPS21/AIMP2/MRPL44/KLHDC10/RARS1/ZCCHC4/CAPRIN1/M…	107		SSC UP
GO:0016071	mRNA metabolic process	76/1145	186/4436	3.32819e-06	3.32819e-06	0.00138441	CLASRP/YJU2B/GEMIN8/RBFOX1/APOBEC2/PRPF6/RBFOX2/RPUSD4/STRAP/SF3A2/RBFOX3/PRMT7/PSIP1/PRKRIP1/ZCRB1/SRRT/SF3B5/NUDT21/NR1H3/EXOSC4/CRIPT/PCID2/PCBP4/TAF12/RBM22/MAGOHB/SRSF6/NSRP1/EFTUD2/DHX36/SNRNP70/AGO3/RBM4/C1QBP/SF3A1/LSM4/PQBP1/THOC5/CAPRIN1/DDX39B/JMJD6/YTHDF2/CDK9/TRMT6/TBRG4/SSB/LSM1/CDC5L/SNU13/SCNM1/SNW1/SLU7/CTNNBL1/ZNF326/APEX1/SNRPD2/PPIH/ZMAT5/LSM3/RPUSD3/ALKBH5/TRMT61A/PRMT5/VIM/S…	76		SSC UP
GO:0022613	ribonucleoprotein complex biogenesis	60/1145	139/4436	4.73185e-06	4.73185e-06	0.0016871	MRPS2/GEMIN8/FCF1/RPS9/UTP14A/TMA16/RPUSD4/TBL3/STRAP/SF3A2/EIF3CL/PRMT7/NOPCHAP1/PSIP1/EIF3J/NUDT21/EIF6/METTL25B/EXOSC4/WDR74/RPS17/NOL9/SRSF6/UTP23/NOP56/C1QBP/SF3A1/KRR1/MRPL44/ZCCHC4/DDX39B/YTHDF2/EIF3B/DHX30/SIRT7/PAK1IP1/POP5/RPS8/BRIX1/SNU13/EIF3K/GTPBP10/TARBP2/SLU7/DDX27/SNRPD2/CLP1/EIF3M/RPS15/MRTO4/RPS16/PRMT5/DIMT1/SNRPC/RRS1/SHQ1/GEMIN7/GTF2H5/RPS5/RPS11	60		SSC UP
GO:0006397	mRNA processing	59/1145	137/4436	6.21018e-06	6.21018e-06	0.00193741	CLASRP/YJU2B/GEMIN8/RBFOX1/APOBEC2/PRPF6/RBFOX2/RPUSD4/STRAP/SF3A2/RBFOX3/PRMT7/PSIP1/PRKRIP1/ZCRB1/SRRT/SF3B5/NUDT21/CRIPT/RBM22/MAGOHB/SRSF6/NSRP1/EFTUD2/DHX36/SNRNP70/RBM4/C1QBP/SF3A1/LSM4/PQBP1/THOC5/DDX39B/JMJD6/CDK9/TBRG4/LSM1/CDC5L/SNU13/SCNM1/SNW1/SLU7/CTNNBL1/ZNF326/SNRPD2/PPIH/ZMAT5/LSM3/RPUSD3/ALKBH5/PRMT5/SNRPC/SAP18/PABPN1/GEMIN7/HSF1/PPP1R8/TFIP11/YBX1	59		SSC UP
GO:0008380	RNA splicing	52/1145	119/4436	1.34605e-05	1.34605e-05	0.00373273	CLASRP/YJU2B/GEMIN8/RBFOX1/PRPF6/CLK3/RBFOX2/RPUSD4/STRAP/SF3A2/RBFOX3/PRMT7/PSIP1/PRKRIP1/ZCRB1/SF3B5/CRIPT/RBM22/MAGOHB/SRSF6/NSRP1/EFTUD2/SNRNP70/RBM4/C1QBP/SF3A1/LSM4/PQBP1/THOC5/DDX39B/JMJD6/LSM1/CDC5L/SNU13/SCNM1/SNW1/SLU7/CTNNBL1/ZNF326/SNRPD2/CLP1/PPIH/ZMAT5/LSM3/PRMT5/SNRPC/SAP18/GEMIN7/USB1/PPP1R8/TFIP11/YBX1	52		SSC UP
GO:0006259	DNA metabolic process	85/1145	227/4436	4.87939e-05	4.87939e-05	0.0118866	TGFB1/FBXW7/ORC4/NABP2/RTEL1/GINS4/ERCC1/TFPT/APOBEC2/TERT/MRNIP/RBBP8/PARK7/RTF2/FBXO6/CENPS/EEPD1/RNF8/MPV17/PLD3/CCT7/FAAP20/USP1/SLC15A4/EXOSC4/ASF1A/SAMHD1/VPS72/ERCC3/SSBP1/PAGR1/MGMT/MMS19/MCM7/RNF138/SLF1/NSMCE2/ANKRD1/ERCC2/FBXO4/GIN1/DHX36/RFC2/GRWD1/POLD2/POLB/TERF2IP/UCHL5/USP37/HPF1/BMI1/CDK9/SIRT7/WDR48/POLE3/MAPK1/DNMT1/UBE2D3/CDC5L/ACTR8/MND1/TATDN1/PCNA/ORC3/SESN2/RNF168/MIS18A/A…	85		SSC UP
GO:0034660	ncRNA metabolic process	54/1145	130/4436	5.23893e-05	5.23893e-05	0.0118866	TARS3/AARSD1/FCF1/TSN/UTP14A/RPUSD4/TOPAZ1/TRMT10A/SRRT/TARS1/METTL25B/EXOSC4/WDR74/NOL9/URM1/WDR6/QARS1/UTP23/TRDMT1/NR1H2/PUS3/BMP4/TRMT11/KRR1/MRPL44/RARS1/ZCCHC4/YTHDF2/TRMT6/HSD17B10/ELAC1/SIRT7/WDR4/SSB/POP5/BRIX1/PIH1D1/TARBP2/FKBP6/DDX27/DPH3/CLP1/HARS1/OSGEP/RPS15/ZSWIM8/DIMT1/SHQ1/POP4/PARN/USB1/DTD1/NSUN3/GTF2H5	54		SSC UP
GO:0065003	protein-containing complex assembly	135/1145	394/4436	5.73321e-05	5.73321e-05	0.0119241	H1-2/CORO7/RHOC/NDUFB2/TGFB1/PIK3R2/VAMP2/GEMIN8/H1-1/TIFA/NDUFB6/H1-0/NDUFA9/CTNNBIP1/ADRM1/ATL1/NDUFA8/MLST8/ZNF746/TMEM223/NDUFA11/RIOK3/PPID/COX7A2L/NDUFB11/RACK1/NAA60/STRAP/PARK7/SF3A2/EIF3CL/PAK1/APOE/FBLIM1/MED25/PRMT7/NOPCHAP1/PSIP1/KCTD15/MSN/CCDC39/EIF3J/TMEM120B/CENPH/DRG1/RIPK2/TMEM120A/NUDT21/NDUFB9/SPAST/ASF1A/SAMHD1/SSBP1/DAW1/SUGT1/COA8/DNAAF11/NDUFS8/UQCC3/SLF1/SRSF6/NDUFA10/PSM…	135		SSC UP
GO:0071826	protein-RNA complex organization	28/1145	56/4436	8.09786e-05	8.09786e-05	0.0155466	GEMIN8/STRAP/SF3A2/EIF3CL/PRMT7/NOPCHAP1/PSIP1/EIF3J/NUDT21/SRSF6/SF3A1/DDX39B/EIF3B/DHX30/SNU13/EIF3K/TARBP2/SLU7/SNRPD2/CLP1/EIF3M/MRTO4/PRMT5/SNRPC/RRS1/SHQ1/GEMIN7/TFIP11	28		SSC UP
GO:0034470	ncRNA processing	43/1145	99/4436	8.88661e-05	8.88661e-05	0.0158422	FCF1/TSN/UTP14A/RPUSD4/TRMT10A/SRRT/METTL25B/EXOSC4/WDR74/NOL9/URM1/WDR6/UTP23/TRDMT1/PUS3/BMP4/TRMT11/KRR1/MRPL44/ZCCHC4/YTHDF2/TRMT6/HSD17B10/ELAC1/SIRT7/WDR4/SSB/POP5/BRIX1/TARBP2/FKBP6/DDX27/DPH3/CLP1/OSGEP/RPS15/DIMT1/SHQ1/POP4/PARN/USB1/NSUN3/GTF2H5	43		SSC UP
GO:0022618	protein-RNA complex assembly	27/1145	54/4436	0.000108357	0.000108357	0.018029	GEMIN8/STRAP/SF3A2/EIF3CL/PRMT7/NOPCHAP1/PSIP1/EIF3J/NUDT21/SRSF6/SF3A1/DDX39B/EIF3B/DHX30/SNU13/EIF3K/TARBP2/SLU7/SNRPD2/CLP1/EIF3M/MRTO4/PRMT5/SNRPC/RRS1/SHQ1/GEMIN7	27		SSC UP
GO:0051052	regulation of DNA metabolic process	37/1145	83/4436	0.000142749	0.000142749	0.0222669	TGFB1/NABP2/RTEL1/ERCC1/TFPT/MRNIP/RNF8/MPV17/CCT7/USP1/SLC15A4/VPS72/SSBP1/MMS19/SLF1/ANKRD1/FBXO4/DHX36/RFC2/TERF2IP/UCHL5/USP37/CDK9/SIRT7/WDR48/POLE3/MAPK1/PCNA/ORC3/RNF168/MIS18A/RFC3/TFDP1/CCT2/HSF1/PARP1/CCNA2	37		SSC UP
GO:0140053	mitochondrial gene expression	27/1145	56/4436	0.000236065	0.000236065	0.034657	MRPS2/MRPS15/MTIF2/RPUSD4/MRPS6/MRPS18B/GFM2/MRPL58/MRPL52/MRPS11/MRPS5/C1QBP/PTCD3/MRPS21/MRPL44/HSD17B10/TBRG4/MRPS24/MTIF3/MRPS12/MRPL51/MRPS26/RPUSD3/NDUFA7/MRPS22/NSUN3/TFAM	27		SSC UP
GO:0032543	mitochondrial translation	24/1145	48/4436	0.000260141	0.000260141	0.0360699	MRPS2/MRPS15/MTIF2/RPUSD4/MRPS6/MRPS18B/GFM2/MRPL58/MRPL52/MRPS11/MRPS5/C1QBP/PTCD3/MRPS21/MRPL44/MRPS24/MTIF3/MRPS12/MRPL51/MRPS26/RPUSD3/NDUFA7/MRPS22/NSUN3	24		SSC UP
GO:0033043	regulation of organelle organization	79/1145	219/4436	0.000368676	0.000368676	0.0484283	RHOC/DCN/FBXW7/PIK3R2/DSTN/NABP2/SFRP1/ERCC1/ACAA2/MLST8/TFPT/MARCHF5/NUBP1/PDXP/ANAPC15/SKA1/PAK1/NAA10/MGARP/MSN/DRG1/CIB1/G3BP1/ZNF205/CCT7/SPAST/AURKA/CRIPT/PCID2/CFL2/SSBP1/CDK2AP2/ARPIN/SLF1/NSMCE2/FBXO4/PSMG2/RAB11A/DHX36/PLD6/WASF1/TERF2IP/BMP4/CALCOCO2/UCHL5/SLC25A5/CCNF/RHOA/CAPRIN1/PPP1R35/CYRIA/TBC1D7/CORO1A/TMOD1/FAM162A/GDI2/ROCK1/SIRT7/MAPK1/LAPTM4B/HORMAD1/BAIAP2/ARFGEF1/CDC42/PRM…	79		SSC UP
GO:1901566	organonitrogen compound biosynthetic process	154/1145	476/4436	0.000431556	0.000431556	0.0538537	IMPDH1/EIF4EBP1/TARS3/ADA/AARSD1/MRPS2/TGFB1/MGST2/ANKZF1/ARG2/EOGT/MRPS30/MRPS15/MTIF2/PIGH/ZDHHC16/RPS9/RPLP1/GATA3/MRPL37/RACK1/RPUSD4/RNF25/PARK7/EIF3CL/APOE/MRPS6/MRPL13/FABP5/IMPDH2/CERS4/OAT/SAT1/EIF3J/MRPS18B/DNAJC3/RPL35/TARS1/DDC/PYCR3/EIF6/NMNAT1/GSS/PGRMC1/GFM2/NADSYN1/PNMT/MRPS17/RPS17/GCLM/PPOX/DMAC2L/MRPL32/IMPACT/ADSS2/MRPL55/MRPL58/RPL13/UQCC3/MRPL27/EIF2B4/MRPL52/EFTUD2/MRPL35/D…	154		SSC UP
GO:0050773	regulation of dendrite development	8/1145	10/4436	0.000519078	0.000519078	0.0590196	RTN4IP1/CAMK2B/MGARP/SDC2/DHX36/PQBP1/CAPRIN1/PTN	8		SSC UP
GO:0000723	telomere maintenance	15/1145	26/4436	0.000543896	0.000543896	0.0590196	NABP2/RTEL1/ERCC1/TFPT/TERT/CCT7/NSMCE2/FBXO4/DHX36/TERF2IP/UCHL5/MAPK1/PCNA/NHP2/CCT2	15		SSC UP
GO:0032200	telomere organization	15/1145	26/4436	0.000543896	0.000543896	0.0590196	NABP2/RTEL1/ERCC1/TFPT/TERT/CCT7/NSMCE2/FBXO4/DHX36/TERF2IP/UCHL5/MAPK1/PCNA/NHP2/CCT2	15		SSC UP
GO:0000375	RNA splicing, via transesterification reactions	34/1145	80/4436	0.000771789	0.000771789	0.0740855	YJU2B/GEMIN8/PRPF6/STRAP/SF3A2/PRMT7/PSIP1/ZCRB1/SF3B5/RBM22/MAGOHB/SRSF6/NSRP1/EFTUD2/SNRNP70/RBM4/C1QBP/SF3A1/LSM4/PQBP1/DDX39B/JMJD6/CDC5L/SNU13/SCNM1/SNW1/SLU7/SNRPD2/LSM3/PRMT5/SNRPC/SAP18/GEMIN7/TFIP11	34		SSC UP
GO:0000377	RNA splicing,via transesterification reactions with bulged adenosine as nucleophile	34/1145	80/4436	0.000771789	0.000771789	0.0740855	YJU2B/GEMIN8/PRPF6/STRAP/SF3A2/PRMT7/PSIP1/ZCRB1/SF3B5/RBM22/MAGOHB/SRSF6/NSRP1/EFTUD2/SNRNP70/RBM4/C1QBP/SF3A1/LSM4/PQBP1/DDX39B/JMJD6/CDC5L/SNU13/SCNM1/SNW1/SLU7/SNRPD2/LSM3/PRMT5/SNRPC/SAP18/GEMIN7/TFIP11	34		SSC UP
GO:0000398	mRNA splicing,via spliceosome	34/1145	80/4436	0.000771789	0.000771789	0.0740855	YJU2B/GEMIN8/PRPF6/STRAP/SF3A2/PRMT7/PSIP1/ZCRB1/SF3B5/RBM22/MAGOHB/SRSF6/NSRP1/EFTUD2/SNRNP70/RBM4/C1QBP/SF3A1/LSM4/PQBP1/DDX39B/JMJD6/CDC5L/SNU13/SCNM1/SNW1/SLU7/SNRPD2/LSM3/PRMT5/SNRPC/SAP18/GEMIN7/TFIP11	34		SSC UP
GO:0051276	chromosome organization	45/1145	114/4436	0.000831444	0.000831444	0.0763979	FBXW7/MCM5/NABP2/RTEL1/GINS4/ERCC1/TFPT/TERT/ANAPC15/NAA10/CENPH/DRG1/G3BP1/CCT7/PCID2/ERCC3/SUGT1/SYCE1/MCM7/SLF1/NSMCE2/ERCC2/FBXO4/PSMG2/DHX36/RFC2/NAA50/TERF2IP/UCHL5/RHOA/DHX30/SIRT7/MAPK1/HORMAD1/PCNA/RFC3/PLK1/CENPO/NHP2/C3H1orf146/SPICE1/CCT2/RRS1/SEH1L/MCM8	45		SSC UP
GO:0006399	tRNA metabolic process	25/1145	54/4436	0.0008571	0.0008571	0.0763979	TARS3/AARSD1/RPUSD4/TRMT10A/TARS1/URM1/WDR6/QARS1/TRDMT1/PUS3/TRMT11/RARS1/TRMT6/HSD17B10/ELAC1/WDR4/SSB/POP5/DPH3/CLP1/HARS1/OSGEP/POP4/DTD1/NSUN3	25		SSC UP
GO:0032204	regulation of telomere maintenance	10/1145	15/4436	0.00102288	0.00102288	0.0880309	NABP2/ERCC1/TFPT/CCT7/FBXO4/DHX36/TERF2IP/UCHL5/MAPK1/CCT2	10		SSC UP
GO:0007029	endoplasmic reticulum organization	16/1145	30/4436	0.00114529	0.00114529	0.0931299	TMEM147/STEEP1/REEP2/ATL1/REEP5/EMC8/MIA3/WDR83OS/EMC6/PEX5/EMC3/GET3/TMEM38B/SGTA/EMC2/EMC4	16		SSC UP
GO:0043603	amide metabolic process	115/1145	349/4436	0.00115676	0.00115676	0.0931299	EIF4EBP1/TARS3/PLPP2/AARSD1/MRPS2/MGST2/ANKZF1/ARG2/MRPS30/MRPS15/CTSH/MTIF2/PSEN2/ALLC/RPS9/RPLP1/MRPL37/RACK1/RPUSD4/RNF25/EIF3CL/MRPS6/MRPL13/CERS4/EIF3J/MRPS18B/DNAJC3/RPL35/TARS1/EIF6/ECE1/GSS/GFM2/MRPS17/RPS17/GCLM/MRPL32/IMPACT/MRPL55/MRPL58/RPL13/MRPL27/EIF2B4/MRPL52/EFTUD2/MRPL35/DHX36/QARS1/PDHB/MRPL15/MRPS11/MRPL1/AGO3/EIF2B3/MRPS5/RBM4/RPL23A/C1QBP/PTCD3/EIF2B2/MRPS21/AIMP2/MRPL44/KLH…	115		SSC UP
GO:0042254	ribosome biogenesis	38/1145	94/4436	0.00122892	0.00122892	0.0944662	MRPS2/FCF1/RPS9/UTP14A/TMA16/RPUSD4/TBL3/EIF6/METTL25B/EXOSC4/WDR74/RPS17/NOL9/UTP23/NOP56/C1QBP/KRR1/MRPL44/ZCCHC4/YTHDF2/DHX30/SIRT7/PAK1IP1/POP5/RPS8/BRIX1/SNU13/GTPBP10/DDX27/RPS15/MRTO4/RPS16/DIMT1/RRS1/SHQ1/GTF2H5/RPS5/RPS11	38		SSC UP
GO:0032206	positive regulation of telomere maintenance	9/1145	13/4436	0.00124906	0.00124906	0.0944662	NABP2/ERCC1/TFPT/CCT7/FBXO4/DHX36/UCHL5/MAPK1/CCT2	9		SSC UP
GO:0010638	positive regulation of organelle organization	41/1145	104/4436	0.00143716	0.00143716	0.102049	RHOC/DCN/DSTN/NABP2/SFRP1/ERCC1/MLST8/TFPT/PDXP/PAK1/MGARP/MSN/DRG1/G3BP1/ZNF205/CCT7/SPAST/AURKA/CFL2/SSBP1/SLF1/NSMCE2/FBXO4/DHX36/PLD6/WASF1/CALCOCO2/UCHL5/SLC25A5/RHOA/CAPRIN1/PPP1R35/FAM162A/MAPK1/CDC42/FIS1/CCT2/S100A10/PFDN2/PDCD5/APOA1	41		SSC UP
GO:0016226	iron-sulfur cluster assembly	8/1145	11/4436	0.00147199	0.00147199	0.102049	CIAO3/NUBP1/MMS19/FDX2/HSPA9/CIAO1/LYRM4/NDUFAB1	8		SSC UP
GO:0031163	metallo-sulfur cluster assembly	8/1145	11/4436	0.00147199	0.00147199	0.102049	CIAO3/NUBP1/MMS19/FDX2/HSPA9/CIAO1/LYRM4/NDUFAB1	8		SSC UP
GO:0009451	RNA modification	20/1145	42/4436	0.00181843	0.00181843	0.12266	RPUSD4/TRMT10A/METTL25B/URM1/WDR6/TRDMT1/PUS3/TRMT11/ZCCHC4/JMJD6/TRMT6/HSD17B10/WDR4/DPH3/OSGEP/RPUSD3/ALKBH5/TRMT61A/DIMT1/NSUN3	20		SSC UP
GO:0033044	regulation of chromosome organization	17/1145	34/4436	0.00204843	0.00204843	0.134538	NABP2/ERCC1/TFPT/ANAPC15/NAA10/CCT7/PCID2/SLF1/NSMCE2/FBXO4/PSMG2/DHX36/TERF2IP/UCHL5/MAPK1/PLK1/CCT2	17		SSC UP
GO:0007005	mitochondrion organization	65/1145	184/4436	0.00220949	0.00220949	0.141395	NDUFB2/DCN/FBXW7/NDUFB6/NDUFA9/BNIP3L/ACAA2/NDUFA8/TMEM223/MARCHF5/ARFIP2/NDUFA11/COX7A2L/NDUFB11/TMEM11/PARK7/APOO/MGARP/MPV17/NDUFB9/ZNF205/CXADR/AURKA/GCLM/SSBP1/CHCHD3/COA8/NDUFS8/UQCC3/EDNRA/CHCHD6/NDUFA10/NDUFS5/NDUFB7/PLD6/NDUFS3/PEX5/WASF1/SLC25A5/CDC37/NDUFA12/CIBAR1/FAM162A/SCO1/HSD17B10/SIRT7/SESN2/RHOT2/PRMT6/ARMC1/FIS1/NDUFS7/OXA1L/NDUFAB1/EYA2/NDUFAF6/BCS1L/PRELID1/MARCKS/MTCH2/AP3B…	65		SSC UP
GO:0006120	mitochondrial electron transport,NADH to ubiquinone	9/1145	14/4436	0.00269948	0.00269948	0.164325	NDUFB6/NDUFA8/PARK7/NDUFB9/NDUFS8/NDUFS3/NDUFS7/NDUFAB1/NDUFA7	9		SSC UP
GO:1903573	negative regulation of response to endoplasmic reticulum stress	9/1145	14/4436	0.00269948	0.00269948	0.164325	GRINA/DDRGK1/PARK7/NR1H3/UBXN1/NR1H2/SELENOS/UFL1/SGTA	9		SSC UP
GO:0006310	DNA recombination	26/1145	61/4436	0.0029706	0.0029706	0.176524	TGFB1/NABP2/RTEL1/ERCC1/TFPT/MRNIP/RBBP8/CENPS/RNF8/SLC15A4/SAMHD1/VPS72/PAGR1/MMS19/RNF138/NSMCE2/TERF2IP/UCHL5/WDR48/ACTR8/MND1/RNF168/APEX1/C3H1orf146/MCM8/PARP1	26		SSC UP
GO:0010257	NADH dehydrogenase complex assembly	19/1145	41/4436	0.00346527	0.00346527	0.196558	NDUFB2/NDUFB6/NDUFA9/NDUFA8/NDUFA11/NDUFB11/NDUFB9/NDUFS8/NDUFA10/NDUFS5/NDUFB7/NDUFS3/NDUFA12/NDUFS7/OXA1L/NDUFAB1/NDUFAF6/BCS1L/NDUFB10	19		SSC UP
GO:0032981	mitochondrial respiratory chain complex I assembly	19/1145	41/4436	0.00346527	0.00346527	0.196558	NDUFB2/NDUFB6/NDUFA9/NDUFA8/NDUFA11/NDUFB11/NDUFB9/NDUFS8/NDUFA10/NDUFS5/NDUFB7/NDUFS3/NDUFA12/NDUFS7/OXA1L/NDUFAB1/NDUFAF6/BCS1L/NDUFB10	19		SSC UP
GO:0006364	rRNA processing	20/1145	44/4436	0.0036162	0.0036162	0.197447	FCF1/UTP14A/RPUSD4/METTL25B/EXOSC4/WDR74/NOL9/UTP23/KRR1/MRPL44/ZCCHC4/YTHDF2/SIRT7/POP5/BRIX1/DDX27/RPS15/DIMT1/SHQ1/GTF2H5	20		SSC UP
GO:0016072	rRNA metabolic process	21/1145	47/4436	0.00373081	0.00373081	0.197447	FCF1/UTP14A/RPUSD4/METTL25B/EXOSC4/WDR74/NOL9/UTP23/KRR1/MRPL44/ZCCHC4/YTHDF2/SIRT7/POP5/BRIX1/PIH1D1/DDX27/RPS15/DIMT1/SHQ1/GTF2H5	21		SSC UP
GO:0001510	RNA methylation	12/1145	22/4436	0.00374577	0.00374577	0.197447	TRMT10A/METTL25B/WDR6/TRDMT1/TRMT11/ZCCHC4/TRMT6/HSD17B10/WDR4/TRMT61A/DIMT1/NSUN3	12		SSC UP
GO:0006355	regulation of DNA-templated transcription	145/1145	466/4436	0.00379737	0.00379737	0.197447	GAL/THAP3/AIP/OSR2/LMO1/CCDC124/DCN/TGFB1/PIK3R2/MYCBP/IRF6/CRYAB/LMO2/AKIRIN2/LHX9/BASP1/GATAD1/SFRP1/CTNNBIP1/RWDD3/IGF2/ERCC1/ZNF746/TFPT/NELFE/ZMYM5/PRPF6/DDRGK1/PPID/GATA3/RBFOX2/FST/RNF25/USP21/STRAP/PARK7/MED25/MED22/PSIP1/STAT5B/FOXP1/LRRFIP2/SRRT/RNF8/PDLIM1/RIPK2/UXT/KDM8/NR1H3/CIB1/NMNAT1/IRF1/ZNF205/CRYM/ETS2/PCID2/MED4/IMPACT/TAF12/VPS72/HEY1/FHL3/NFIL3/PAGR1/MAFG/MMS19/PTGIS/URI1/DN…	145		SSC UP
GO:2001141	regulation of RNA biosynthetic process	145/1145	468/4436	0.00454079	0.00454079	0.231283	GAL/THAP3/AIP/OSR2/LMO1/CCDC124/DCN/TGFB1/PIK3R2/MYCBP/IRF6/CRYAB/LMO2/AKIRIN2/LHX9/BASP1/GATAD1/SFRP1/CTNNBIP1/RWDD3/IGF2/ERCC1/ZNF746/TFPT/NELFE/ZMYM5/PRPF6/DDRGK1/PPID/GATA3/RBFOX2/FST/RNF25/USP21/STRAP/PARK7/MED25/MED22/PSIP1/STAT5B/FOXP1/LRRFIP2/SRRT/RNF8/PDLIM1/RIPK2/UXT/KDM8/NR1H3/CIB1/NMNAT1/IRF1/ZNF205/CRYM/ETS2/PCID2/MED4/IMPACT/TAF12/VPS72/HEY1/FHL3/NFIL3/PAGR1/MAFG/MMS19/PTGIS/URI1/DN…	145		SSC UP
GO:2001252	positive regulation of chromosome organization	11/1145	20/4436	0.00505068	0.00505068	0.252109	NABP2/ERCC1/TFPT/CCT7/SLF1/NSMCE2/FBXO4/DHX36/UCHL5/MAPK1/CCT2	11		SSC UP
GO:0006414	translational elongation	12/1145	23/4436	0.00601747	0.00601747	0.289792	ANKZF1/RPLP1/RACK1/RNF25/GFM2/MRPL58/EFTUD2/MRPL44/KLHDC10/ELAC1/TUFM/EIF5A	12		SSC UP
GO:0006338	chromatin remodeling	44/1145	121/4436	0.00603785	0.00603785	0.289792	H1-2/WDR5/MEAF6/PRDM6/H1-1/H1-0/NOC2L/TFPT/NAA60/USP21/PAK1/PRMT7/RNF8/KDM8/AURKA/ASF1A/PCID2/VPS72/DPY30/CHTOP/SUDS3/GRWD1/NAA50/UCHL5/HPF1/SKP1/BMI1/JMJD6/CDK9/USP15/SIRT7/POLE3/DNMT1/BRD2/PIH1D1/RNF168/PHF10/GLYR1/PRMT6/SMARCD2/NTMT1/EYA2/PRMT5/PHB1	44		SSC UP
GO:0007049	cell cycle	122/1145	390/4436	0.00646178	0.00646178	0.304288	RHOC/EIF4EBP1/CCDC124/TGFB1/FBXW7/SMARCB1/FSD1/MCM5/ANAPC10/NABP2/SFRP1/ANAPC13/TFPT/NUBP1/PDXP/MAPK13/MRNIP/GATA3/RACK1/NAA60/ANAPC15/RBBP8/SKA1/RTF2/NAA10/CENPS/STAT5B/GADD45GIP1/RNF8/DRG1/UXT/KDM8/CIB1/PRR19/IRF1/PGRMC1/SPAST/AURKA/PCID2/PPP1R7/VPS72/ERCC3/RANBP1/CDK2AP2/SGSM3/MMS19/LZTS2/SYCE1/UBB/PMP22/MCM7/SLF1/NSMCE2/WDR6/EDNRA/ERCC2/FBXO4/SVIL/PSMG2/RAB11A/SPRY2/NSFL1C/PLD6/NAA50/BMP4/UCH…	122		SSC UP
GO:0009894	regulation of catabolic process	64/1145	189/4436	0.00726142	0.00726142	0.335611	DCN/FBXW7/PIK3R2/PRXL2C/SCARB1/DDRGK1/PSMF1/RACK1/NUB1/PARK7/USP20/HSPB8/MSN/RIPK2/GABARAP/EIF6/UBXN1/AURKA/PCID2/PCBP4/RGP1/SGSM3/UBB/FBP1/DHX36/XBP1/TRDMT1/AGO3/OAZ1/CALCOCO2/UCHL5/PSMD2/SLC25A5/UBE2K/CAPRIN1/YTHDF2/LAPTM4B/TBRG4/PSMC6/TMEM59/SESN2/APEX1/PRMT6/PSMD3/FBXL2/PLK1/UFL1/RARRES2/DCAF12/USP33/ZSWIM8/VIM/SGTA/FOXO1/DDIT3/PHB1/RAB8A/DDIT4/GABARAPL2/CISD2/RDX/ZFP36/HSP90AB1/YBX1	64		SSC UP
GO:0071824	protein-DNA complex organization	55/1145	159/4436	0.00767045	0.00767045	0.345068	H1-2/WDR5/MEAF6/PRDM6/H1-1/H1-0/NOC2L/C19H17orf49/TFPT/NAA60/USP21/PAK1/PRMT7/RNF8/CENPH/KDM8/AURKA/ASF1A/PCID2/VPS72/SUGT1/DPY30/CHTOP/SUDS3/GRWD1/NAA50/UCHL5/HPF1/SKP1/BMI1/JMJD6/CDK9/USP15/BRF2/SIRT7/DNAJC2/POLE3/DNMT1/BRD2/PIH1D1/TDRD3/RNF168/PHF10/GLYR1/PRMT6/SMARCD2/NTMT1/CENPO/EYA2/PRMT5/BANF1/PHB1/L3MBTL2/PWWP3A/BANP	55		SSC UP
GO:0043161	proteasome-mediated ubiquitin-dependent protein catabolic process	34/1145	90/4436	0.00774257	0.00774257	0.345068	FBXW7/AKIRIN2/ANAPC10/RNF126/PSMF1/RACK1/NUB1/PARK7/FBXO6/GABARAP/UBXN1/AURKA/FBXO4/ASB2/ZNRF1/PSMB3/UBE2H/UCHL5/CCNF/KLHDC10/SKP1/UBE2K/USP14/ERLIN2/UBXN4/UBXN8/FBXL2/PLK1/DCAF12/FBXO9/ZSWIM8/SGTA/DDIT3/HSP90AB1	34		SSC UP
GO:0071897	DNA biosynthetic process	16/1145	35/4436	0.00833696	0.00833696	0.35266	TERT/CCT7/FAAP20/ANKRD1/FBXO4/RFC2/POLD2/POLB/MAPK1/PCNA/RFC3/TFDP1/NHP2/CCT2/PHB1/DNTT	16		SSC UP
GO:0051253	negative regulation of RNA metabolic process	66/1145	197/4436	0.0084625	0.0084625	0.35266	OSR2/TGFB1/CRYAB/LHX9/BASP1/SFRP1/CTNNBIP1/IGF2/ZNF746/NELFE/ZMYM5/PPID/GATA3/RBFOX2/FST/STRAP/MED25/FOXP1/RNF8/UXT/KDM8/NMNAT1/IRF1/ZNF205/CRYM/ETS2/PCID2/IMPACT/HEY1/NFIL3/URI1/DNAJB1/SRSF6/ANKRD1/FHL2/FBP1/DHX36/QARS1/TRDMT1/PHF6/NIF3L1/C1QBP/BMP4/ETV6/PAX6/SIRT7/POLE3/ZGPAT/DNAJC17/SNW1/PCNA/STRN3/RNF168/PRMT6/LBH/PLK1/PRMT5/ZBTB18/DDIT3/PHB1/SHQ1/SAP18/HSF1/ZFP36/PARP1/YBX1	66		SSC UP
GO:0043414	macromolecule methylation	19/1145	44/4436	0.00886129	0.00886129	0.35266	PRMT7/TRMT10A/METTL25B/WDR6/TRDMT1/TRMT11/ZCCHC4/BMI1/TRMT6/HSD17B10/DNMT1/WDR4/MIS18A/PRMT6/NTMT1/TRMT61A/PRMT5/DIMT1/NSUN3	19		SSC UP
GO:0031146	SCF-dependent proteasomal ubiquitin-dependent protein catabolic process	7/1145	11/4436	0.00904334	0.00904334	0.35266	FBXW7/FBXO6/FBXO4/CCNF/SKP1/FBXL2/FBXO9	7		SSC UP
GO:0045815	transcription initiation-coupled chromatin remodeling	7/1145	11/4436	0.00904334	0.00904334	0.35266	WDR5/NOC2L/USP21/VPS72/DPY30/SIRT7/GLYR1	7		SSC UP
GO:0055090	acylglycerol homeostasis	7/1145	11/4436	0.00904334	0.00904334	0.35266	SCARB1/NR1H3/XBP1/IL18/SESN2/FUNDC2/APOA1	7		SSC UP
GO:0070328	triglyceride homeostasis	7/1145	11/4436	0.00904334	0.00904334	0.35266	SCARB1/NR1H3/XBP1/IL18/SESN2/FUNDC2/APOA1	7		SSC UP
GO:0071816	tail-anchored membrane protein insertion into ER membrane	7/1145	11/4436	0.00904334	0.00904334	0.35266	EMC8/EMC6/EMC3/GET3/SGTA/EMC2/EMC4	7		SSC UP
GO:0080135	regulation of cellular response to stress	42/1145	117/4436	0.0092748	0.0092748	0.355456	GRINA/FKBP1B/RTEL1/ERCC1/TFPT/DDRGK1/MRNIP/PARK7/RNF8/RIPK2/NR1H3/USP1/UBXN1/VPS72/COPS3/MMS19/SLF1/IGF1R/ANKRD1/FBXO4/QARS1/NR1H2/TGFB2/TERF2IP/BMP4/UCHL5/DDX39B/GADD45B/CDK9/SIRT7/WDR48/MAPK1/SPRING1/PCNA/STK25/PTN/RNF168/SELENOS/UFL1/SGTA/HSF1/PARP1	42		SSC UP
GO:0006974	DNA damage response	64/1145	191/4436	0.00939986	0.00939986	0.355456	FBXW7/NABP2/RTEL1/PIERCE1/ERCC1/ZDHHC16/TFPT/MRNIP/RBBP8/PARK7/PAK1/FBXO6/CENPS/EEPD1/RNF8/MACROD1/FAAP20/USP1/ASF1A/SAMHD1/VPS72/ERCC3/PAGR1/COPS3/MGMT/MMS19/MCM7/RNF138/SLF1/NSMCE2/CHCHD6/ANKRD1/ERCC2/FBXO4/POLD2/POLB/TERF2IP/UCHL5/HPF1/DDX39B/CDK9/SIRT7/WDR48/MAPK1/WDR4/UBE2D3/CDC5L/SNW1/PCNA/SESN2/RNF168/PARG/APEX1/PRMT6/PLK1/UFL1/EYA2/FOXO1/PWWP3A/MCTS1/DDIT4/HSF1/MCM8/PARP1	64		SSC UP
GO:0002244	hematopoietic progenitor cell differentiation	14/1145	30/4436	0.0107337	0.0107337	0.399835	TGFB1/CIAO3/SFRP1/PDCD2/FST/NUDT21/PCID2/DHX36/BMP4/HSPA9/EXT1/YTHDF2/UFL1/AP3B1	14		SSC UP
GO:0033108	mitochondrial respiratory chain complex assembly	23/1145	57/4436	0.0110623	0.0110623	0.401011	NDUFB2/NDUFB6/NDUFA9/NDUFA8/TMEM223/NDUFA11/NDUFB11/NDUFB9/COA8/NDUFS8/UQCC3/NDUFA10/NDUFS5/NDUFB7/NDUFS3/NDUFA12/SCO1/NDUFS7/OXA1L/NDUFAB1/NDUFAF6/BCS1L/NDUFB10	23		SSC UP
GO:0033554	cellular response to stress	125/1145	407/4436	0.0112805	0.0112805	0.401011	FBXW7/PIK3R2/ANKZF1/GRINA/AKIRIN2/FKBP1B/NABP2/SFRP1/RWDD3/RTEL1/PIERCE1/ERCC1/ZDHHC16/RNF126/TFPT/ROMO1/DDRGK1/MRNIP/RACK1/RBBP8/PARK7/PAK1/FBXO6/MGARP/CENPS/EEPD1/DNAJC3/UBXN6/RNF8/MACROD1/RIPK2/NR1H3/FAAP20/USP1/UBXN1/ASF1A/SAMHD1/IMPACT/VPS72/ERCC3/PAGR1/COPS3/MGMT/MMS19/PLIN2/FLOT1/PTGIS/MCM7/RNF138/SLF1/NSMCE2/IGF1R/DNAJB1/EDNRA/CHCHD6/TMX1/ANKRD1/ERCC2/FBXO4/DHX36/QARS1/XBP1/NPRL2/RBM4/NR1…	125		SSC UP
GO:0051054	positive regulation of DNA metabolic process	22/1145	54/4436	0.0112887	0.0112887	0.401011	TGFB1/NABP2/ERCC1/TFPT/MRNIP/RNF8/CCT7/VPS72/SSBP1/MMS19/SLF1/FBXO4/DHX36/RFC2/UCHL5/WDR48/MAPK1/PCNA/RNF168/RFC3/CCT2/PARP1	22		SSC UP
GO:0006282	regulation of DNA repair	17/1145	39/4436	0.0116608	0.0116608	0.401011	RTEL1/TFPT/MRNIP/RNF8/USP1/VPS72/MMS19/SLF1/TERF2IP/UCHL5/CDK9/SIRT7/WDR48/PCNA/RNF168/HSF1/PARP1	17		SSC UP
GO:0006413	translational initiation	17/1145	39/4436	0.0116608	0.0116608	0.401011	EIF4EBP1/MTIF2/EIF3CL/EIF3J/DNAJC3/EIF6/IMPACT/EIF2B4/EIF2B3/RBM4/EIF2B2/YTHDF2/EIF3B/EIF3K/MTIF3/EIF1AD/EIF3M	17		SSC UP
GO:0008033	tRNA processing	18/1145	42/4436	0.0117293	0.0117293	0.401011	RPUSD4/TRMT10A/URM1/WDR6/TRDMT1/PUS3/TRMT11/TRMT6/HSD17B10/ELAC1/WDR4/SSB/POP5/DPH3/CLP1/OSGEP/POP4/NSUN3	18		SSC UP
GO:0045934	negative regulation of nucleobase-containing compound metabolic process	68/1145	207/4436	0.0123778	0.0123778	0.408018	OSR2/TGFB1/CRYAB/LHX9/BASP1/SFRP1/CTNNBIP1/IGF2/ERCC1/ZNF746/NELFE/ZMYM5/PPID/GATA3/RBFOX2/FST/STRAP/MED25/FOXP1/RNF8/UXT/KDM8/NMNAT1/IRF1/ZNF205/CRYM/ETS2/PCID2/IMPACT/HEY1/NFIL3/URI1/DNAJB1/SRSF6/ANKRD1/FHL2/FBP1/DHX36/QARS1/TRDMT1/PHF6/NIF3L1/C1QBP/TERF2IP/BMP4/ETV6/PAX6/SIRT7/POLE3/ZGPAT/DNAJC17/SNW1/PCNA/STRN3/RNF168/PRMT6/LBH/PLK1/PRMT5/ZBTB18/DDIT3/PHB1/SHQ1/SAP18/HSF1/ZFP36/PARP1/YBX1	68		SSC UP
GO:0010833	telomere maintenance via telomere lengthening	8/1145	14/4436	0.0124804	0.0124804	0.408018	TERT/CCT7/FBXO4/DHX36/TERF2IP/MAPK1/NHP2/CCT2	8		SSC UP
GO:0006325	chromatin organization	51/1145	149/4436	0.0124958	0.0124958	0.408018	H1-2/WDR5/MEAF6/PRDM6/H1-1/H1-0/NOC2L/C19H17orf49/TFPT/NAA60/USP21/PAK1/PRMT7/RNF8/KDM8/AURKA/ASF1A/PCID2/VPS72/DPY30/CHTOP/SUDS3/GRWD1/NAA50/UCHL5/HPF1/SKP1/BMI1/JMJD6/CDK9/USP15/SIRT7/DNAJC2/POLE3/DNMT1/BRD2/PIH1D1/TDRD3/RNF168/PHF10/GLYR1/PRMT6/SMARCD2/NTMT1/EYA2/PRMT5/BANF1/PHB1/L3MBTL2/PWWP3A/BANP	51		SSC UP
GO:0032508	DNA duplex unwinding	11/1145	22/4436	0.0125882	0.0125882	0.408018	MCM5/GINS4/G3BP1/ERCC3/MCM7/ERCC2/DHX36/RFC2/DHX30/RFC3/MCM8	11		SSC UP
GO:0045892	negative regulation of DNA-templated transcription	59/1145	177/4436	0.0138652	0.0138652	0.433487	OSR2/TGFB1/CRYAB/LHX9/BASP1/SFRP1/CTNNBIP1/IGF2/ZNF746/NELFE/ZMYM5/PPID/GATA3/RBFOX2/FST/STRAP/MED25/FOXP1/RNF8/UXT/KDM8/NMNAT1/IRF1/ZNF205/CRYM/ETS2/PCID2/IMPACT/HEY1/NFIL3/URI1/DNAJB1/ANKRD1/FHL2/FBP1/QARS1/PHF6/NIF3L1/C1QBP/BMP4/ETV6/PAX6/SIRT7/POLE3/ZGPAT/DNAJC17/SNW1/PCNA/STRN3/RNF168/PRMT6/LBH/PLK1/PRMT5/ZBTB18/DDIT3/PHB1/HSF1/PARP1	59		SSC UP
GO:1902679	negative regulation of RNA biosynthetic process	59/1145	177/4436	0.0138652	0.0138652	0.433487	OSR2/TGFB1/CRYAB/LHX9/BASP1/SFRP1/CTNNBIP1/IGF2/ZNF746/NELFE/ZMYM5/PPID/GATA3/RBFOX2/FST/STRAP/MED25/FOXP1/RNF8/UXT/KDM8/NMNAT1/IRF1/ZNF205/CRYM/ETS2/PCID2/IMPACT/HEY1/NFIL3/URI1/DNAJB1/ANKRD1/FHL2/FBP1/QARS1/PHF6/NIF3L1/C1QBP/BMP4/ETV6/PAX6/SIRT7/POLE3/ZGPAT/DNAJC17/SNW1/PCNA/STRN3/RNF168/PRMT6/LBH/PLK1/PRMT5/ZBTB18/DDIT3/PHB1/HSF1/PARP1	59		SSC UP
GO:0010558	negative regulation of macromolecule biosynthetic process	105/1145	338/4436	0.013895	0.013895	0.433487	EIF4EBP1/OSR2/TGFB1/FBXW7/CRYAB/LHX9/BASP1/SFRP1/CTNNBIP1/NMB/IGF2/ZNF746/TSN/NELFE/ZMYM5/PPID/GATA3/RBFOX2/RACK1/FST/STRAP/PARK7/MED25/FOXP1/SRRT/RNF8/NFX1/UXT/KDM8/EIF6/NMNAT1/IRF1/ZNF205/CRYM/EXOSC4/AURKA/ETS2/PCID2/PCBP4/IMPACT/HEY1/NFIL3/URI1/MAGOHB/DNAJB1/SRSF6/ANKRD1/FHL2/FBP1/DHX36/QARS1/AGO3/PHF6/CUEDC2/RBM4/NIF3L1/C1QBP/TGFB2/BMP4/LSM4/ETV6/CAPRIN1/BMI1/PAX6/YTHDF2/SIRT7/POLE3/LAPTM4B/D…	105		SSC UP
GO:0010498	proteasomal protein catabolic process	40/1145	113/4436	0.0141099	0.0141099	0.434758	FBXW7/AKIRIN2/ANAPC10/RNF126/DDRGK1/PSMF1/RACK1/NUB1/PARK7/FBXO6/UBXN6/GABARAP/UBXN1/AURKA/UBB/FBXO4/ASB2/ZNRF1/PSMB3/UBE2H/UCHL5/CCNF/KLHDC10/SKP1/UBE2K/DNAJB12/USP14/ERLIN2/PSMC6/UBXN4/UBXN8/FBXL2/PLK1/DCAF12/FBXO9/ZSWIM8/SGTA/DDIT3/GABARAPL2/HSP90AB1	40		SSC UP
GO:0045048	protein insertion into ER membrane	9/1145	17/4436	0.015169	0.015169	0.45566	TMEM147/EMC8/WDR83OS/EMC6/EMC3/GET3/SGTA/EMC2/EMC4	9		SSC UP
GO:0009890	negative regulation of biosynthetic process	110/1145	357/4436	0.0154025	0.0154025	0.45566	EIF4EBP1/OSR2/TGFB1/FBXW7/CRYAB/LHX9/BASP1/SFRP1/CTNNBIP1/NMB/IGF2/ZNF746/TSN/NELFE/ZMYM5/PPID/GATA3/RBFOX2/RACK1/FST/STRAP/PARK7/MED25/FOXP1/SRRT/RNF8/NFX1/UXT/KDM8/EIF6/NMNAT1/IRF1/ZNF205/CRYM/EXOSC4/AURKA/ETS2/PCID2/PCBP4/IMPACT/HEY1/NFIL3/COA8/PTGIS/URI1/MAGOHB/DNAJB1/SRSF6/ANKRD1/FHL2/FBP1/DHX36/QARS1/AGO3/PHF6/CUEDC2/RBM4/NIF3L1/C1QBP/TGFB2/BMP4/LSM4/RHOA/ETV6/CAPRIN1/BMI1/ACADVL/PAX6/YTHDF…	110		SSC UP
GO:0051130	positive regulation of cellular component organization	66/1145	202/4436	0.0154363	0.0154363	0.45566	RHOC/AHSG/DCN/TGFB1/DSTN/FKBP1B/NABP2/SFRP1/CLSTN3/ERCC1/MLST8/TFPT/PDXP/TUBB2B/RACK1/CAMK2B/PARK7/PAK1/MED25/MGARP/MSN/CXCL9/DRG1/G3BP1/ZNF205/CCT7/SPAST/AURKA/CFL2/SSBP1/FLOT1/SLF1/NSMCE2/SEMA4A/FBXO4/DHX36/EHD1/PLD6/NR1H2/TGFB2/WASF1/CALCOCO2/UCHL5/SLC25A5/RHOA/CAPRIN1/PPP1R35/FAM162A/MPP7/ROCK1/MAPK1/C3/STK25/PTN/CDC42/FIS1/ANGPT1/MAPRE2/CCT2/SCN1B/COLEC11/EIF5A/S100A10/PFDN2/PDCD5/APOA1	66		SSC UP
GO:0061136	regulation of proteasomal protein catabolic process	17/1145	40/4436	0.0155186	0.0155186	0.45566	FBXW7/DDRGK1/PSMF1/RACK1/NUB1/PARK7/GABARAP/UBXN1/AURKA/UBB/UCHL5/UBE2K/PSMC6/PLK1/SGTA/GABARAPL2/HSP90AB1	17		SSC UP
GO:0010256	endomembrane system organization	40/1145	114/4436	0.0164783	0.0164783	0.478214	TMEM147/VPS33B/STEEP1/REEP2/ATL1/BAIAP2L2/REEP5/SPAST/EMC8/FLOT1/FHIP1B/MIA3/WDR83OS/EMC6/TGFB2/PEX5/EMC3/CD9/TBC1D20/MAPK1/LAPTM4B/BAIAP2/FAM174B/ATG9A/ARFGEF1/STK25/ARL1/PLK1/GET3/TBPL1/TMEM38B/PRMT5/SGTA/EMC2/SYNGR2/BANF1/MICALL1/RAB8A/EMC4/AP3B1	40		SSC UP
GO:0031398	positive regulation of protein ubiquitination	10/1145	20/4436	0.0171754	0.0171754	0.492714	FBXW7/RIPK2/GABARAP/UBB/FBXO4/AIMP2/BMI1/TBC1D7/ANGPT1/PLK1	10		SSC UP
GO:1990904	ribonucleoprotein complex	112/1241	251/4755	5.42184e-11	5.42184e-11	1.78635e-08	MRPS2/MRPL21/MRPS15/MVP/FCF1/RPS9/PRPF6/TERT/MRPL37/RACK1/TBL3/SF3A2/EIF3CL/MRPS6/MRPL13/SRP54/PRKRIP1/DHX38/GADD45GIP1/MRPL54/SRRT/EIF3J/MRPS18B/MRPL48/SF3B5/PSMA6/MRPS17/RPS17/CRIPT/MRPL32/PCBP4/IMPACT/MRPL28/MRPL55/MRPL58/MRPL46/AAR2/MAGOHB/MRPL27/MRPL52/NSRP1/EFTUD2/MRPL35/MRPL2/SNRNP70/MRPL15/MRPS11/MRPL1/AGO3/NOP56/MRPS5/PTCD3/MRPS21/SF3A1/LSM4/KRR1/MRPL42/MRPL44/MRPS9/DDX39B/EIF3B/HSD17B10…	112		SSC UP
GO:0005743	mitochondrial inner membrane	118/1241	286/4755	5.97794e-09	5.97794e-09	9.84787e-07	NDUFB2/MRPS2/NDUFV1/MRPL21/MRPL38/TRAP1/MRPS30/MRPS15/COQ5/NDUFB6/AMT/NDUFA9/FDXR/HADHB/NDUFA8/TMEM223/NDUFA11/COX7A2L/MRPL37/NDUFB11/HCCS/TMEM11/CKMT2/UQCRC1/APOO/MRPS6/SDHB/MRPL13/COX5A/MGARP/MRPL54/MRPS18B/MRPL48/MPV17/DNAJC11/SDHA/NDUFB9/MRPS17/NDUFV2/IDH2/PARL/PPOX/DMAC2L/MRPL32/MPC1/CHCHD3/COA8/MRPL28/MRPL55/MRPL58/ETFDH/MRPL46/NDUFS8/UQCC3/MRPL27/CHCHD6/MRPL52/NDUFA10/ATP5F1E/MRPL35/MRPL2/…	118		SSC UP
GO:0005740	mitochondrial envelope	150/1241	390/4755	1.51062e-08	1.51062e-08	1.65903e-06	NDUFB2/MRPS2/NDUFV1/MRPL21/MRPL38/TRAP1/RTN4IP1/MRPS30/MRPS15/COQ5/NDUFB6/AMT/NDUFA9/BNIP3L/FDXR/HADHB/NDUFA8/ABCG2/TMEM223/MARCHF5/NDUFA11/COX7A2L/MRPL37/NDUFB11/HCCS/MAOA/TMEM11/PARK7/CKMT2/UQCRC1/APOO/MRPS6/SDHB/MRPL13/COX5A/MGARP/MRPL54/MRPS18B/MRPL48/MPV17/CYB5R3/DNAJC11/SDHA/NDUFB9/PGRMC1/BLOC1S1/CPT1B/SNN/MRPS17/NDUFV2/IDH2/PARL/PPOX/DMAC2L/MRPL32/MPC1/CHCHD3/COA8/MRPL28/TMX2/MRPL55/UBB/MR…	150		SSC UP
GO:0098798	mitochondrial protein-containing complex	79/1241	177/4755	4.30952e-08	4.30952e-08	2.48909e-06	NDUFB2/MRPS2/NDUFV1/IDH3B/MRPL21/MRPS15/NDUFB6/NDUFA9/NDUFA8/NDUFA11/COX7A2L/MRPL37/NDUFB11/APOO/MRPS6/SDHB/MRPL13/MRPL54/MRPS18B/MRPL48/DNAJC11/SDHA/NDUFB9/MRPS17/NDUFV2/MRPL32/MRPL28/MRPL55/MRPL58/MRPL46/NDUFS8/TOMM6/MRPL27/CHCHD6/MRPL52/NDUFA10/ATP5F1E/MRPL35/MRPL2/NDUFS5/MRPL15/NDUFB7/MRPS11/MRPS5/NDUFS3/COX4I1/MRPS21/NDUFA4/ATP5PF/SLC25A5/ATP5PB/ATP5PO/NDUFA12/MRPL42/MRPL44/NDUFS6/MRPS9/HSD1…	79		SSC UP
GO:0031966	mitochondrial membrane	143/1241	373/4755	4.36315e-08	4.36315e-08	2.48909e-06	NDUFB2/MRPS2/NDUFV1/MRPL21/MRPL38/TRAP1/RTN4IP1/MRPS30/MRPS15/COQ5/NDUFB6/AMT/NDUFA9/BNIP3L/FDXR/HADHB/NDUFA8/ABCG2/TMEM223/MARCHF5/NDUFA11/COX7A2L/MRPL37/NDUFB11/HCCS/MAOA/TMEM11/CKMT2/UQCRC1/APOO/MRPS6/SDHB/MRPL13/COX5A/MGARP/MRPL54/MRPS18B/MRPL48/MPV17/CYB5R3/DNAJC11/SDHA/NDUFB9/PGRMC1/CPT1B/SNN/MRPS17/NDUFV2/IDH2/PARL/PPOX/DMAC2L/MRPL32/MPC1/CHCHD3/COA8/MRPL28/TMX2/MRPL55/UBB/MRPL58/ETFDH/MGS…	143		SSC UP
GO:0019866	organelle inner membrane	122/1241	307/4755	4.53285e-08	4.53285e-08	2.48909e-06	TMEM201/NDUFB2/MRPS2/NDUFV1/MRPL21/MRPL38/TRAP1/MRPS30/MRPS15/COQ5/NDUFB6/AMT/NDUFA9/FDXR/HADHB/NDUFA8/PSEN2/TMEM223/NDUFA11/COX7A2L/MRPL37/NDUFB11/HCCS/TMEM11/CKMT2/UQCRC1/APOO/MRPS6/SDHB/MRPL13/COX5A/MGARP/MRPL54/MRPS18B/MRPL48/TMEM120B/MPV17/DNAJC11/SDHA/TMEM120A/NDUFB9/MRPS17/NDUFV2/IDH2/PARL/PPOX/DMAC2L/MRPL32/MPC1/CHCHD3/COA8/MRPL28/MRPL55/MRPL58/ETFDH/MRPL46/NDUFS8/UQCC3/MRPL27/CHCHD6/MRPL…	122		SSC UP
GO:0031967	organelle envelope	177/1241	492/4755	2.02386e-07	2.02386e-07	8.33512e-06	TMEM201/NDUFB2/MRPS2/NDUFV1/MRPL21/TMEM147/MRPL38/MX1/TRAP1/RTN4IP1/MRPS30/MRPS15/COQ5/NDUFB6/AMT/NDUFA9/BNIP3L/FDXR/HADHB/NDUFA8/ABCG2/PSEN2/RAC2/TMEM223/MARCHF5/NDUFA11/COX7A2L/MRPL37/NDUFB11/HCCS/MAOA/TMEM11/PARK7/CKMT2/UQCRC1/APOO/MRPS6/SDHB/MRPL13/COX5A/MGARP/MRPL54/MRPS18B/MRPL48/TMEM120B/MPV17/MINDY3/CYB5R3/DNAJC11/SDHA/TMEM120A/NDUFB9/PGRMC1/BLOC1S1/NUP85/CPT1B/SNN/SPAST/MRPS17/NDUFV2/IDH…	177		SSC UP
GO:0031975	envelope	177/1241	492/4755	2.02386e-07	2.02386e-07	8.33512e-06	TMEM201/NDUFB2/MRPS2/NDUFV1/MRPL21/TMEM147/MRPL38/MX1/TRAP1/RTN4IP1/MRPS30/MRPS15/COQ5/NDUFB6/AMT/NDUFA9/BNIP3L/FDXR/HADHB/NDUFA8/ABCG2/PSEN2/RAC2/TMEM223/MARCHF5/NDUFA11/COX7A2L/MRPL37/NDUFB11/HCCS/MAOA/TMEM11/PARK7/CKMT2/UQCRC1/APOO/MRPS6/SDHB/MRPL13/COX5A/MGARP/MRPL54/MRPS18B/MRPL48/TMEM120B/MPV17/MINDY3/CYB5R3/DNAJC11/SDHA/TMEM120A/NDUFB9/PGRMC1/BLOC1S1/NUP85/CPT1B/SNN/SPAST/MRPS17/NDUFV2/IDH…	177		SSC UP
GO:1902494	catalytic complex	168/1241	485/4755	6.67416e-06	6.67416e-06	0.000244329	WDR5/NDUFB2/NDUFV1/IDH3B/FBXW7/PIK3R2/ATP6V1H/MEAF6/NCF1/SMARCB1/NDUFB6/ANAPC10/NDUFA9/POLR2I/ADRM1/PIGH/NDUFA8/PAAF1/PSEN2/C19H17orf49/ANAPC13/CXXC1/TSN/NDUFA11/EXOSC9/TERT/PSMF1/COX7A2L/NDUFB11/XDH/CAMK2B/DNTTIP1/ANAPC15/SDHB/COX5A/ATP6V1F/FBXO6/DHX38/PSMD6/POLR2L/RNF8/PSMA6/SDHA/NDUFB9/POLR2F/EXOSC4/NDUFV2/GCLM/DMAC2L/TAF12/VPS72/ATP6V0D1/FNTA/ERCC3/CDK2AP2/C11H2orf49/NDUFS8/MAGOHB/NSMCE2/FBXO…	168		SSC UP
GO:0098800	inner mitochondrial membrane protein complex	40/1241	83/4755	1.08269e-05	1.08269e-05	0.000356718	NDUFB2/NDUFV1/NDUFB6/NDUFA9/NDUFA8/NDUFA11/COX7A2L/NDUFB11/APOO/SDHB/DNAJC11/SDHA/NDUFB9/NDUFV2/NDUFS8/CHCHD6/NDUFA10/ATP5F1E/NDUFS5/NDUFB7/NDUFS3/COX4I1/NDUFA4/ATP5PF/ATP5PB/ATP5PO/NDUFA12/NDUFS6/SDHC/DNAJC19/NDUFV3/NDUFS7/TIMM10/NDUFAB1/ATP5F1C/PHB1/NDUFA7/ATP5MJ/ATP5MC2/NDUFB10	40		SSC UP
GO:0140535	intracellular protein-containing complex	95/1241	249/4755	1.20704e-05	1.20704e-05	0.000356732	WDR5/FBXW7/MEAF6/CIAO3/ANAPC10/POLR2I/ADRM1/PAAF1/ANAPC13/TSN/DTNBP1/PSMF1/LAMTOR4/CAMK2B/ANAPC15/FBXO6/PSMD6/POLR2L/RNF8/PSMA6/BORCS5/POLR2F/BLOC1S1/CCT7/RGP1/TAF12/VPS72/FNTA/ERCC3/C11H2orf49/MMS19/FBXO25/KXD1/ERCC2/FBXO4/PSMG2/CCT8/QARS1/LAMTOR2/FBXO8/PSMB3/POLD2/DCAF15/AIMP2/UCHL5/PSMD2/PSMB7/CDC37/CCNF/UBE2V1/KLHDC10/SEM1/SKP1/RARS1/ANAPC16/TADA2A/BMI1/CDC27/USP14/HSD17B10/CIAO1/ELP4/PSMD9/P…	95		SSC UP
GO:0005759	mitochondrial matrix	78/1241	196/4755	1.29928e-05	1.29928e-05	0.000356732	MRPS2/IDH3B/MRPL21/TRAP1/MRPS15/COQ5/MTIF2/NDUFA9/MYG1/CARS2/ETHE1/MRPL37/RPUSD4/FDX1/PARK7/MRPS6/MRPL13/OAT/GADD45GIP1/MRPL54/MRPS18B/MRPL48/BLOC1S1/MRPS17/MRPL32/SSBP1/MRPL28/MRPL55/MRPL58/MDH2/MRPL46/HAX1/MRPL27/MRPL52/NDUFA10/MRPL35/MRPL2/MRPL15/MRPS11/MRPS5/C1QBP/SIRT5/FDX2/MRPS21/ALDH2/ACADS/PMPCB/MRPL42/MRPL44/HSPA9/ACADVL/MRPS9/LONP1/CBR4/HSD17B10/DHX30/TBRG4/MRPS24/SDHAF3/METTL15/MTIF3/M…	78		SSC UP
GO:0140513	nuclear protein-containing complex	96/1241	254/4755	1.70599e-05	1.70599e-05	0.000432369	WDR5/SMARCB1/ORC4/BASP1/MCM5/ANAPC10/NABP2/CTNNBIP1/POLR2I/GINS4/ERCC1/C19H17orf49/ANAPC13/CXXC1/PRPF6/TERT/DNTTIP1/ANAPC15/SF3A2/MED25/MED22/CENPS/PRKRIP1/DHX38/POLR2L/SF3B5/NUDT21/NR1H3/POLR2F/FAAP20/CRIPT/PCID2/MED4/TAF12/ERCC3/CDK2AP2/MAFG/FLOT1/AAR2/MCM7/MAGOHB/ERCC2/EFTUD2/DPY30/SNRNP70/RFC2/NR1H2/POLD2/SF3A1/LSM4/DBP/SKP1/ANAPC16/GINS1/BMI1/DDX39B/CDC27/TMOD1/CDK9/ELP4/POLE3/CDC5L/SNU13/SC…	96		SSC UP
GO:0005694	chromosome	108/1241	296/4755	3.05391e-05	3.05391e-05	0.000718702	H1-2/H2AC20/WDR5/FBXW7/MEAF6/SMARCB1/H1-1/ORC4/BASP1/MCM5/H1-0/NABP2/NOC2L/GINS4/ERCC1/PSEN2/C19H17orf49/SEPTIN6/NELFE/EXOSC9/TERT/GATA3/DNTTIP1/RBBP8/SKA1/PARK7/RTF2/PAK1/PSIP1/CENPS/PMF1/DCTN6/RNF8/CENPH/CENPM/KDM8/NR1H3/NMNAT1/PRR19/PGRMC1/NUP85/FAAP20/EXOSC4/ASF1A/SAMHD1/TAF12/VPS72/CDK2AP2/SYCE1/MCM7/RNF138/SLF1/NSMCE2/EXOSC8/DHX36/NSFL1C/RFC2/GRWD1/PHF6/POLD2/TERF2IP/SPC25/FBXO28/HPF1/KRR1/…	108		SSC UP
GO:0005730	nucleolus	81/1241	210/4755	3.42378e-05	3.42378e-05	0.00075203	FBXW7/MEAF6/POLR2I/MYG1/RPS9/EXOSC9/TERT/PPID/COX7A2L/TBCA/DNTTIP1/NAA10/PRKRIP1/TRMT10A/CENPH/NFX1/WDR74/RPS17/NOL9/DNAJB1/EXOSC8/ANKRD1/APTX/CHTOP/PHF6/OLA1/NOP56/RBM4/C1QBP/NAA50/UBLCP1/UCHL5/ETV6/NSA2/HSPA9/RARS1/ZCCHC4/NEDD1/ACADVL/JMJD6/POLR3K/TXNRD1/SIRT7/DDX52/PAK1IP1/POP5/RPS8/SNU13/CCND2/GTPBP10/PIH1D1/ARFGEF1/DDX27/REXO5/UBXN8/APEX1/WDR18/PRMT6/TXN2/GET3/PIN4/ORC6/EDF1/RPS16/DIMT1/REXO…	81		SSC UP
GO:0000313	organellar ribosome	35/1241	73/4755	4.39556e-05	4.39556e-05	0.000851896	MRPS2/MRPL21/MRPS15/MRPL37/MRPS6/MRPL13/MRPL54/MRPS18B/MRPL48/MRPS17/MRPL32/MRPL28/MRPL55/MRPL58/MRPL46/MRPL27/MRPL52/MRPL35/MRPL2/MRPL15/MRPS11/MRPS5/MRPS21/MRPL42/MRPL44/MRPS9/MRPS24/MRPS12/MRPL51/MRPS26/MRPL34/MRPL19/MRPL53/NDUFA7/MRPS22	35		SSC UP
GO:0005761	mitochondrial ribosome	35/1241	73/4755	4.39556e-05	4.39556e-05	0.000851896	MRPS2/MRPL21/MRPS15/MRPL37/MRPS6/MRPL13/MRPL54/MRPS18B/MRPL48/MRPS17/MRPL32/MRPL28/MRPL55/MRPL58/MRPL46/MRPL27/MRPL52/MRPL35/MRPL2/MRPL15/MRPS11/MRPS5/MRPS21/MRPL42/MRPL44/MRPS9/MRPS24/MRPS12/MRPL51/MRPS26/MRPL34/MRPL19/MRPL53/NDUFA7/MRPS22	35		SSC UP
GO:0005747	mitochondrial respiratory chain complex I	21/1241	37/4755	7.10904e-05	7.10904e-05	0.00115344	NDUFB2/NDUFV1/NDUFB6/NDUFA9/NDUFA8/NDUFA11/NDUFB11/NDUFB9/NDUFV2/NDUFS8/NDUFA10/NDUFS5/NDUFB7/NDUFS3/NDUFA12/NDUFS6/NDUFV3/NDUFS7/NDUFAB1/NDUFA7/NDUFB10	21		SSC UP
GO:0030964	NADH dehydrogenase complex	21/1241	37/4755	7.10904e-05	7.10904e-05	0.00115344	NDUFB2/NDUFV1/NDUFB6/NDUFA9/NDUFA8/NDUFA11/NDUFB11/NDUFB9/NDUFV2/NDUFS8/NDUFA10/NDUFS5/NDUFB7/NDUFS3/NDUFA12/NDUFS6/NDUFV3/NDUFS7/NDUFAB1/NDUFA7/NDUFB10	21		SSC UP
GO:0045271	respiratory chain complex I	21/1241	37/4755	7.10904e-05	7.10904e-05	0.00115344	NDUFB2/NDUFV1/NDUFB6/NDUFA9/NDUFA8/NDUFA11/NDUFB11/NDUFB9/NDUFV2/NDUFS8/NDUFA10/NDUFS5/NDUFB7/NDUFS3/NDUFA12/NDUFS6/NDUFV3/NDUFS7/NDUFAB1/NDUFA7/NDUFB10	21		SSC UP
GO:0005840	ribosome	49/1241	115/4755	7.35177e-05	7.35177e-05	0.00115344	MRPS2/MRPL21/MRPS15/MRPL37/RACK1/MRPS6/MRPL13/GADD45GIP1/MRPL54/MRPS18B/MRPL48/MRPS17/RPS17/MRPL32/MRPL28/MRPL55/MRPL58/MRPL46/MRPL27/MRPL52/MRPL35/MRPL2/MRPL15/MRPS11/MRPL1/MRPS5/PTCD3/MRPS21/MRPL42/MRPL44/MRPS9/MRPS24/MRPS12/MRPL51/RSL24D1/MRPS26/MRPL34/RPS15/MRPL19/MRPL53/NDUFA7/MRPS22/RPS18/RPL19/FAU/RPS5/RPL18A/RPS11/RPL18	49		SSC UP
GO:0005746	mitochondrial respirasome	27/1241	53/4755	8.86086e-05	8.86086e-05	0.00132701	NDUFB2/NDUFV1/NDUFB6/NDUFA9/NDUFA8/NDUFA11/COX7A2L/NDUFB11/SDHB/SDHA/NDUFB9/NDUFV2/NDUFS8/NDUFA10/NDUFS5/NDUFB7/NDUFS3/COX4I1/NDUFA4/NDUFA12/NDUFS6/SDHC/NDUFV3/NDUFS7/NDUFAB1/NDUFA7/NDUFB10	27		SSC UP
GO:0044391	ribosomal subunit	40/1241	91/4755	0.000148743	0.000148743	0.00213073	MRPS2/MRPL21/MRPS15/MRPL37/MRPS6/MRPL13/MRPL54/MRPS18B/MRPL48/MRPS17/MRPL32/MRPL28/MRPL55/MRPL58/MRPL46/MRPL27/MRPL52/MRPL35/MRPL2/MRPL15/MRPS11/MRPL1/MRPS5/MRPS21/MRPL42/MRPL44/MRPS9/MRPS24/MRPS12/MRPL51/MRPS26/MRPL34/RPS15/MRPL19/MRPL53/MRPS22/RPS18/RPS5/RPS11/RPL18	40		SSC UP
GO:0098803	respiratory chain complex	28/1241	58/4755	0.000218065	0.000218065	0.00299361	NDUFB2/NDUFV1/NDUFB6/NDUFA9/NDUFA8/NDUFA11/COX7A2L/NDUFB11/SDHB/COX5A/SDHA/NDUFB9/NDUFV2/NDUFS8/NDUFA10/NDUFS5/NDUFB7/NDUFS3/COX4I1/NDUFA4/NDUFA12/NDUFS6/SDHC/NDUFV3/NDUFS7/NDUFAB1/NDUFA7/NDUFB10	28		SSC UP
GO:0070469	respirasome	29/1241	63/4755	0.000469131	0.000469131	0.00618266	NDUFB2/NDUFV1/NDUFB6/NDUFA9/NDUFA8/NDUFA11/COX7A2L/NDUFB11/UQCRC1/SDHB/COX5A/SDHA/NDUFB9/NDUFV2/NDUFS8/NDUFA10/NDUFS5/NDUFB7/NDUFS3/COX4I1/NDUFA4/NDUFA12/NDUFS6/SDHC/NDUFV3/NDUFS7/NDUFAB1/NDUFA7/NDUFB10	29		SSC UP
GO:1990204	oxidoreductase complex	29/1241	64/4755	0.000647644	0.000647644	0.00820698	NDUFB2/NDUFV1/IDH3B/NCF1/NDUFB6/NDUFA9/NDUFA8/NDUFA11/NDUFB11/XDH/SDHB/SDHA/NDUFB9/NDUFV2/NDUFS8/NDUFA10/PDHB/NDUFS5/NDUFB7/NDUFS3/NDUFA12/NDUFS6/CBR4/SDHC/NDUFV3/NDUFS7/NDUFAB1/NDUFA7/NDUFB10	29		SSC UP
GO:0000315	organellar large ribosomal subunit	21/1241	43/4755	0.00109364	0.00109364	0.0128688	MRPL21/MRPL37/MRPL13/MRPL54/MRPL48/MRPL32/MRPL28/MRPL55/MRPL58/MRPL46/MRPL27/MRPL52/MRPL35/MRPL2/MRPL15/MRPL42/MRPL44/MRPL51/MRPL34/MRPL19/MRPL53	21		SSC UP
GO:0005762	mitochondrial large ribosomal subunit	21/1241	43/4755	0.00109364	0.00109364	0.0128688	MRPL21/MRPL37/MRPL13/MRPL54/MRPL48/MRPL32/MRPL28/MRPL55/MRPL58/MRPL46/MRPL27/MRPL52/MRPL35/MRPL2/MRPL15/MRPL42/MRPL44/MRPL51/MRPL34/MRPL19/MRPL53	21		SSC UP
GO:0015934	large ribosomal subunit	23/1241	49/4755	0.00128065	0.00128065	0.0145497	MRPL21/MRPL37/MRPL13/MRPL54/MRPL48/MRPL32/MRPL28/MRPL55/MRPL58/MRPL46/MRPL27/MRPL52/MRPL35/MRPL2/MRPL15/MRPL1/MRPL42/MRPL44/MRPL51/MRPL34/MRPL19/MRPL53/RPL18	23		SSC UP
GO:0000228	nuclear chromosome	20/1241	41/4755	0.00145653	0.00145653	0.0159963	SMARCB1/ORC4/MCM5/GINS4/EXOSC9/MCM7/POLD2/GINS1/SIRT7/POLE3/SYCP3/HORMAD1/FKBP6/PCNA/ORC3/PLK1/NIFK/RRS1/TUBG1/PARP1	20		SSC UP
GO:0120114	Sm-like protein family complex	15/1241	28/4755	0.00174114	0.00174114	0.0185052	GEMIN8/PRPF6/STRAP/SF3A2/SNRNP70/SF3A1/LSM4/DDX39B/SNU13/SLU7/ARFGEF1/SNRPD2/LSM3/SNRPC/GEMIN7	15		SSC UP
GO:0000793	condensed chromosome	27/1241	62/4755	0.0020391	0.0020391	0.0206524	MEAF6/PSEN2/SEPTIN6/SKA1/CENPS/PMF1/DCTN6/CENPH/CENPM/NUP85/NSMCE2/PHF6/SPC25/FBXO28/ANAPC16/SEPTIN7/SYCP3/HORMAD1/FKBP6/ZWINT/PLK1/NIFK/RRS1/TUBG1/SEH1L/HSF1/DYNLL1	27		SSC UP
GO:0005681	spliceosomal complex	28/1241	65/4755	0.00206854	0.00206854	0.0206524	PRPF6/SF3A2/PRKRIP1/DHX38/SF3B5/CRIPT/AAR2/MAGOHB/EFTUD2/SNRNP70/SF3A1/LSM4/DDX39B/CDC5L/SNU13/SCNM1/SNW1/SLU7/CTNNBL1/U2AF1/SNRPD2/PPIH/LSM3/SNRPC/PPP1R8/BUD31/TFIP11/YBX1	28		SSC UP
GO:0019005	SCF ubiquitin ligase complex	9/1241	14/4755	0.00293716	0.00293716	0.0284622	FBXW7/FBXO6/FBXO25/FBXO4/CCNF/SKP1/FBXL2/FBXO9/CACYBP	9		SSC UP
GO:0032154	cleavage furrow	12/1241	22/4755	0.00414333	0.00414333	0.0390034	RHOC/FSD1/SEPTIN6/PDXP/PSD/SVIL/RAB11A/WASF1/RHOA/SEPTIN7/RHOB/RDX	12		SSC UP
GO:0000794	condensed nuclear chromosome	7/1241	10/4755	0.00452566	0.00452566	0.041419	SYCP3/HORMAD1/FKBP6/PLK1/NIFK/RRS1/TUBG1	7		SSC UP
GO:0005814	centriole	18/1241	39/4755	0.00528191	0.00528191	0.0470338	WASHC1/NUBP1/NUBP2/AURKA/CEP290/TEDC2/POC1A/CCNF/CIBAR1/PPP1R35/ROCK1/INTU/PLK1/SPICE1/ODF2L/GLE1/RAB8A/TUBG1	18		SSC UP
GO:0030532	small nuclear ribonucleoprotein complex	12/1241	23/4755	0.0066336	0.0066336	0.0560409	PRPF6/SF3A2/SNRNP70/SF3A1/LSM4/DDX39B/SNU13/SLU7/ARFGEF1/SNRPD2/LSM3/SNRPC	12		SSC UP
GO:0032153	cell division site	12/1241	23/4755	0.0066336	0.0066336	0.0560409	RHOC/FSD1/SEPTIN6/PDXP/PSD/SVIL/RAB11A/WASF1/RHOA/SEPTIN7/RHOB/RDX	12		SSC UP
GO:0090575	RNA polymerase II transcription regulator complex	18/1241	40/4755	0.0073063	0.0073063	0.0600339	MED25/MED22/NR1H3/TAF12/ERCC3/MAFG/ERCC2/NR1H2/DBP/TAF7/GTF2H3/TFDP1/MED10/TBPL1/CCNH/S100A10/CEBPD/GTF2H5	18		SSC UP
GO:0000776	kinetochore	20/1241	46/4755	0.00765288	0.00765288	0.0600339	MEAF6/PSEN2/SEPTIN6/SKA1/CENPS/PMF1/DCTN6/CENPH/CENPM/NUP85/PHF6/SPC25/FBXO28/ANAPC16/SEPTIN7/ZWINT/PLK1/SEH1L/HSF1/DYNLL1	20		SSC UP
GO:0000779	condensed chromosome,centromeric region	20/1241	46/4755	0.00765288	0.00765288	0.0600339	MEAF6/PSEN2/SEPTIN6/SKA1/CENPS/PMF1/DCTN6/CENPH/CENPM/NUP85/PHF6/SPC25/FBXO28/ANAPC16/SEPTIN7/ZWINT/PLK1/SEH1L/HSF1/DYNLL1	20		SSC UP
GO:0000314	organellar small ribosomal subunit	14/1241	29/4755	0.00829757	0.00829757	0.0621325	MRPS2/MRPS15/MRPS6/MRPS18B/MRPS17/MRPS11/MRPS5/MRPS21/MRPL42/MRPS9/MRPS24/MRPS12/MRPS26/MRPS22	14		SSC UP
GO:0005763	mitochondrial small ribosomal subunit	14/1241	29/4755	0.00829757	0.00829757	0.0621325	MRPS2/MRPS15/MRPS6/MRPS18B/MRPS17/MRPS11/MRPS5/MRPS21/MRPL42/MRPS9/MRPS24/MRPS12/MRPS26/MRPS22	14		SSC UP
GO:0055038	recycling endosome membrane	11/1241	21/4755	0.00893456	0.00893456	0.0654156	WASHC1/PDLIM4/RAB11B/RAB13/VAMP3/RAB11A/EHD1/ATG9A/SLC39A4/MICALL1/RAB8A	11		SSC UP
GO:0016591	RNA polymerase II,holoenzyme	12/1241	24/4755	0.0101669	0.0101669	0.0728205	POLR2I/POLR2L/POLR2F/TAF12/ERCC3/ERCC2/TAF7/GTF2H3/TBPL1/CCNH/POLR2G/GTF2H5	12		SSC UP
GO:0005667	transcription regulator complex	26/1241	66/4755	0.0119124	0.0119124	0.0835071	AKIRIN2/CTNNBIP1/MED25/MED22/PDLIM1/NR1H3/TAF12/ERCC3/CDK2AP2/MAFG/ANKRD1/ERCC2/NR1H2/DBP/BRF2/TAF7/LIN37/GTF2H3/TFDP1/MED10/PKNOX1/TBPL1/CCNH/S100A10/CEBPD/GTF2H5	26		SSC UP
GO:0015935	small ribosomal subunit	18/1241	42/4755	0.0132125	0.0132125	0.0906913	MRPS2/MRPS15/MRPS6/MRPS18B/MRPS17/MRPS11/MRPS5/MRPS21/MRPL42/MRPS9/MRPS24/MRPS12/MRPS26/RPS15/MRPS22/RPS18/RPS5/RPS11	18		SSC UP
GO:0055029	nuclear DNA-directed RNA polymerase complex	12/1241	25/4755	0.0149955	0.0149955	0.100829	POLR2I/POLR2L/POLR2F/TAF12/ERCC3/ERCC2/TAF7/GTF2H3/TBPL1/CCNH/POLR2G/GTF2H5	12		SSC UP
GO:0005815	microtubule organizing center	63/1241	191/4755	0.0183153	0.0183153	0.12007	WASHC1/CLIC4/CCDC124/FSD1/STEEP1/C15H11orf97/RLBP1/TUBG2/PSEN2/MVB12A/NUBP1/CAMK2B/PAK1/USP20/DCTN6/UBXN6/IFT57/NUBP2/UXT/NUDT21/CIB1/SPAST/AURKA/ATP6V0D1/DAW1/LZTS2/FLOT1/SLF1/CEP290/CCT8/NSFL1C/TEDC2/CCDC22/POC1A/MZT2B/CCNF/CIBAR1/PPP1R35/TBC1D7/YTHDF2/RABL6/ROCK1/INTU/MAPK1/PCNA/YPEL5/CDC42/SCYL1/PLK1/SPICE1/DCAF12/ODF2L/USP33/RAB28/GLE1/RAB8A/TUBG1/MARCKS/HSF1/TBCD/PRKAR1A/RILPL2/DYNLL1	63		SSC UP
GO:0097525	spliceosomal snRNP complex	10/1241	20/4755	0.018586	0.018586	0.12007	PRPF6/SF3A2/SNRNP70/SF3A1/LSM4/DDX39B/SNU13/SNRPD2/LSM3/SNRPC	10		SSC UP
GO:1990234	transferase complex	64/1241	196/4755	0.0218588	0.0218588	0.138498	WDR5/FBXW7/PIK3R2/MEAF6/ANAPC10/POLR2I/PIGH/C19H17orf49/ANAPC13/CXXC1/ANAPC15/FBXO6/POLR2L/RNF8/POLR2F/TAF12/VPS72/FNTA/ERCC3/NSMCE2/FBXO25/ERCC2/FBXO4/DPY30/FBXO8/POLD2/DCAF15/CCNF/GOLGA7/UBE2V1/KLHDC10/SKP1/ANAPC16/TADA2A/BMI1/CDC27/CDK9/HSD17B10/POLE3/WDR4/CCND2/TAF7/PCNA/SESN2/RNF168/GTF2H3/SNRPD2/FBXL2/DCAF12/RABGGTB/KLHL13/PRKAG1/TBPL1/FBXO9/ZSWIM8/PRMT5/CCNH/DPM2/PRKAR1A/POLR2G/CRCP/GTF2H5…	64		SSC UP
GO:0000775	chromosome,centromeric region	22/1241	57/4755	0.0253768	0.0253768	0.157754	MEAF6/PSEN2/SEPTIN6/SKA1/CENPS/PMF1/DCTN6/CENPH/CENPM/PGRMC1/NUP85/PHF6/SPC25/FBXO28/ANAPC16/SEPTIN7/SYCP3/ZWINT/PLK1/SEH1L/HSF1/DYNLL1	22		SSC UP
GO:0030017	sarcomere	17/1241	42/4755	0.0290143	0.0290143	0.172682	KRT19/ACTA1/FKBP1B/GLRX3/FBP2/MYH2/CFL2/ANKRD1/FHL2/ASB2/TPM1/DNAJB6/TMOD1/GGPS1/MYH7/PYROXD1/HSPB1	17		SSC UP
GO:0000428	DNA-directed RNA polymerase complex	12/1241	27/4755	0.0295649	0.0295649	0.172682	POLR2I/POLR2L/POLR2F/TAF12/ERCC3/ERCC2/TAF7/GTF2H3/TBPL1/CCNH/POLR2G/GTF2H5	12		SSC UP
GO:0030880	RNA polymerase complex	12/1241	27/4755	0.0295649	0.0295649	0.172682	POLR2I/POLR2L/POLR2F/TAF12/ERCC3/ERCC2/TAF7/GTF2H3/TBPL1/CCNH/POLR2G/GTF2H5	12		SSC UP
GO:0005684	U2-type spliceosomal complex	15/1241	36/4755	0.0298745	0.0298745	0.172682	PRPF6/SF3A2/SF3B5/MAGOHB/EFTUD2/SF3A1/LSM4/CDC5L/SNU13/SNW1/SNRPD2/LSM3/SNRPC/BUD31/TFIP11	15		SSC UP
GO:0015630	microtubule cytoskeleton	107/1241	351/4755	0.0313691	0.0313691	0.178195	BBLN/WASHC1/TMEM201/CLIC4/CCDC124/MAP1LC3A/FSD1/STEEP1/KLC4/C15H11orf97/REEP2/PIERCE1/RLBP1/TUBG2/PSEN2/SEPTIN6/MVB12A/NUBP1/TUBB2B/TBCA/CAMK2B/SKA1/TUBB6/PAK1/USP20/KLC3/DCTN6/UBXN6/CFAP52/IFT57/NUBP2/UXT/NUDT21/GABARAP/PYCR3/CIB1/PGRMC1/CCT7/NUP85/MAPT/SPAST/AURKA/AGBL5/ATP6V0D1/CDK2AP2/DAW1/LZTS2/FLOT1/NEIL2/SLF1/CEP290/ERCC2/SVIL/CCT8/SPRY2/NSFL1C/TEDC2/DRC1/CCDC22/POC1A/SLC25A5/MZT2B/CCNF/TA…	107		SSC UP
GO:0000502	proteasome complex	17/1241	43/4755	0.0366629	0.0366629	0.203904	ADRM1/PAAF1/PSMF1/PSMD6/PSMA6/PSMB3/UCHL5/PSMD2/PSMB7/SEM1/USP14/PSMD9/PSMB2/PSMC6/PSMD12/PSMD3/PSMB1	17		SSC UP
GO:0016605	PML body	9/1241	19/4755	0.0371328	0.0371328	0.203904	BASP1/TERT/PARK7/SUMO3/NSMCE2/MAPK7/CDK9/NR2C1/HSF1	9		SSC UP
GO:0098687	chromosomal region	29/1241	82/4755	0.0388223	0.0388223	0.209688	MEAF6/NABP2/ERCC1/PSEN2/SEPTIN6/TERT/SKA1/CENPS/PMF1/DCTN6/RNF8/CENPH/CENPM/PGRMC1/NUP85/NSMCE2/DHX36/PHF6/TERF2IP/SPC25/FBXO28/ANAPC16/SEPTIN7/SYCP3/ZWINT/PLK1/SEH1L/HSF1/DYNLL1	29		SSC UP
GO:0000785	chromatin	40/1241	119/4755	0.039642	0.039642	0.210661	H1-2/H2AC20/WDR5/MEAF6/SMARCB1/H1-1/BASP1/H1-0/C19H17orf49/NELFE/GATA3/PARK7/PSIP1/CENPS/NR1H3/NMNAT1/EXOSC4/ASF1A/TAF12/VPS72/CDK2AP2/SLF1/HPF1/TADA2A/BMI1/SIRT7/POLE3/CCND2/PCNA/ORC3/NR4A1/PHF10/H2AZ2/GLYR1/PLK1/H3-3A/BANF1/COPS9/PARP1/BUD31	40		SSC UP
GO:0016604	nuclear body	53/1241	164/4755	0.0417742	0.0417742	0.218469	GEMIN8/BASP1/CXXC1/NELFE/PRPF6/TERT/PARK7/SRP54/LHPP/FAM118B/DNAJC11/NUDT21/NMNAT1/SUMO3/VPS72/PHPT1/NSMCE2/SRSF6/NSRP1/SH3BGRL3/DHX36/SNRNP70/COPS4/RBM4/TERF2IP/SF3A1/MAPK7/PQBP1/BMI1/DDX39B/CDK9/FYTTD1/SIRT7/BRD2/CDC5L/SCNM1/SNW1/TARBP2/SLU7/PCNA/U2AF1/LYRM4/APEX1/PPIH/CENPO/NHP2/NR2C1/ALKBH5/PRPF18/SAP18/PABPN1/GEMIN7/HSF1	53		SSC UP
GO:0055037	recycling endosome	17/1241	44/4755	0.0456799	0.0456799	0.235161	WASHC1/PDLIM4/VPS33B/RAB11B/KCNK1/RAB13/VAMP3/RAB11A/EHD1/VAMP8/RABGEF1/ATG9A/VPS51/SLC39A4/MICALL1/RAB8A/TUBG1	17		SSC UP
GO:0005813	centrosome	38/1241	114/4755	0.0497559	0.0497559	0.249654	CLIC4/STEEP1/RLBP1/TUBG2/PSEN2/MVB12A/USP20/DCTN6/UXT/NUDT21/CIB1/SPAST/AURKA/ATP6V0D1/LZTS2/FLOT1/SLF1/CEP290/CCDC22/MZT2B/PPP1R35/YTHDF2/RABL6/PCNA/YPEL5/CDC42/PLK1/DCAF12/ODF2L/USP33/GLE1/RAB8A/TUBG1/MARCKS/HSF1/TBCD/PRKAR1A/RILPL2	38		SSC UP
GO:0003723	RNA binding	98/993	245/3884	2.1512e-07	2.1512e-07	8.65009e-05	ARID5A/DRG2/NELFE/PRPF6/EXOSC9/MTHFSD/RBFOX2/RPUSD4/STRAP/PARK7/EIF3CL/SRP54/IMPDH2/PRKRIP1/MSN/TRMT10A/ZCRB1/SF3B5/PSMA6/NUDT21/EXOSC4/MRPS17/SAMHD1/PCBP4/THUMPD3/NOL9/RBM22/MAGOHB/PPME1/WDR6/SRSF6/EXOSC8/NSRP1/DHX36/SNRNP70/TRDMT1/MRPL1/AGO3/MRPS5/RBM4/RPL23A/C1QBP/PTCD3/PUS3/TRMT11/TDRD7/SF3A1/KRR1/MRPL44/CAPRIN1/DDX39B/JMJD6/YTHDF2/CDK9/EIF3B/HSD17B10/DHX30/FYTTD1/DDX52/SSB/POP5/CDC5L/DNAJC17…	98		SSC UP
GO:0003677	DNA binding	112/993	307/3884	6.65423e-06	6.65423e-06	0.00133785	THAP3/OSR2/IRF6/SMARCB1/ORC4/BASP1/MCM5/NABP2/GATAD1/GTF2F2/RTEL1/ERCC1/C19H17orf49/ZNF746/TFPT/CXXC1/TSN/PDCD2/GATA3/DNTTIP1/AGFG1/RTF2/IMPDH2/CERS4/PSIP1/CENPS/EEPD1/STAT5B/SRRT/POLR2L/IFT57/NR1H3/GTF2E2/G3BP1/POLR2F/IRF1/SAMHD1/ETS2/PCBP4/VPS72/ERCC3/SSBP1/NFIL3/MGMT/NEIL2/MCM7/RNF138/ANKRD1/DHX36/XBP1/CHTOP/RFC2/GRWD1/PHF6/NR1H2/POLD2/POLB/TERF2IP/ETV6/PQBP1/TADA2A/BMI1/LONP1/PAX6/CARF/CDK9/B…	112		SSC UP
GO:0140104	molecular carrier activity	17/993	26/3884	2.09029e-05	2.09029e-05	0.00280172	PEX19/NUBP1/PARK7/NUBP2/ASF1A/VPS72/EMC8/EMC6/PEX5/EMC3/SNUPN/DPH3/TIMM10/GET3/EMC2/EMC4/MTCH2	17		SSC UP
GO:0016651	oxidoreductase activity，acting on NAD(P)H	14/993	22/3884	0.000178383	0.000178383	0.0179322	NDUFV1/NDUFA9/CYB5R3/NDUFV2/CYB5R1/NDUFS8/NDUFB7/NDUFS3/CBR4/CYB5R4/NDUFS7/CRYZ/NDUFAB1/AKR1A1	14		SSC UP
GO:0045182	translation regulator activity	23/993	47/3884	0.000442512	0.000442512	0.0260905	EIF4EBP1/MTIF2/RPS9/RACK1/EIF3CL/EIF3J/EIF6/GFM2/MRPL58/EIF2B4/EFTUD2/EIF2B3/EIF2B2/EIF3B/EIF3K/MTIF3/TUFM/EEF1D/EIF1AD/EIF3M/EIF2D/MCTS1/EEF1B2	23		SSC UP
GO:0003682	chromatin binding	41/993	100/3884	0.000450306	0.000450306	0.0260905	NOC2L/ERCC1/NELFE/MRNIP/DNTTIP1/PSIP1/CENPS/STAT5B/RNF8/UXT/KDM8/NUDT21/NR1H3/ASF1A/ERCC3/SSBP1/URI1/XBP1/GRWD1/NR1H2/HPF1/BMI1/CDK9/DHX30/SIRT7/DNAJC2/DNMT1/BRD2/TDRD3/PCNA/RNF168/APEX1/GLYR1/STAT3/PKNOX1/PWWP3A/EGR1/HSF1/TFAM/MCM8/PARP1	41		SSC UP
GO:0140640	catalytic activity，acting on a nucleic acid	55/993	144/3884	0.000454194	0.000454194	0.0260905	TARS3/AARSD1/ANKZF1/RTEL1/ERCC1/TERT/TRMT10A/TARS1/PLD3/METTL25B/G3BP1/VPS72/ERCC3/MRPL58/NEIL2/MCM7/ERCC2/DHX36/QARS1/TRDMT1/RFC2/AGO3/POLB/PUS3/MRPL44/RARS1/ZCCHC4/JMJD6/DHX30/ELAC1/DDX52/DNMT1/POP5/SLU7/DDX27/POLR3H/PCNA/APEX1/PTRHD1/RFC3/HARS1/LACTB2/OSGEP/ALKBH5/TRMT61A/DIS3L/DDX25/DIMT1/REXO2/POP4/DNTT/PARN/USB1/NSUN3/CRCP	55		SSC UP
GO:0140597	protein carrier chaperone	12/993	19/3884	0.000585646	0.000585646	0.0294364	PEX19/ASF1A/VPS72/EMC8/EMC6/PEX5/EMC3/TIMM10/GET3/EMC2/EMC4/MTCH2	12		SSC UP
GO:0044877	protein-containing complex binding	96/993	286/3884	0.00104394	0.00104394	0.0438905	DCN/TMEM147/DSTN/VPS33B/CD151/NOC2L/MTIF2/IGF2/ERCC1/NDUFA8/SCARB1/NELFE/TMEM223/PRPF6/TMA16/PSMF1/MRNIP/RACK1/DNTTIP1/STRAP/PARK7/PAK1/SRP54/NAA10/NOPCHAP1/PSIP1/CENPS/STAT5B/SRRT/RNF8/UXT/KDM8/NUDT21/NR1H3/G3BP1/UBXN1/CRIPT/ASF1A/CFL2/ERCC3/SSBP1/COCH/PHPT1/URI1/SLF1/LMBRD1/VWF/XBP1/GRWD1/PHF6/OLA1/NR1H2/TPM1/RPL23A/C1QBP/PTCD3/WASF1/UCHL5/HPF1/CD9/BMI1/CDK9/USP14/TPM2/DHX30/SIRT7/DNAJC2/DNMT1/…	96		SSC UP
GO:0008135	translation factor activity，RNA binding	20/993	41/3884	0.00109152	0.00109152	0.0438905	MTIF2/EIF3CL/EIF3J/EIF6/GFM2/MRPL58/EIF2B4/EFTUD2/EIF2B3/EIF2B2/EIF3B/EIF3K/MTIF3/TUFM/EEF1D/EIF1AD/EIF3M/EIF2D/MCTS1/EEF1B2	20		SSC UP
GO:0032977	membrane insertase activity	8/993	11/3884	0.00137223	0.00137223	0.0501619	EMC8/EMC6/EMC3/TIMM10/GET3/EMC2/EMC4/MTCH2	8		SSC UP
GO:0003735	structural constituent of ribosome	27/993	63/3884	0.00192594	0.00192594	0.0612117	MRPS2/MRPS30/MRPS15/MRPL37/MRPS6/MRPS18B/MRPS17/RPS17/MRPL55/MRPL52/MRPL35/MRPS11/MRPL1/MRPS5/MRPS21/MRPS24/MRPS12/MRPL51/RSL24D1/MRPS26/MRPL34/RPL28/NDUFA7/MRPS22/RPS18/FAU/RPL18A	27		SSC UP
GO:0090079	translation regulator activity， nucleic acid binding	20/993	43/3884	0.0022736	0.0022736	0.0612117	MTIF2/EIF3CL/EIF3J/EIF6/GFM2/MRPL58/EIF2B4/EFTUD2/EIF2B3/EIF2B2/EIF3B/EIF3K/MTIF3/TUFM/EEF1D/EIF1AD/EIF3M/EIF2D/MCTS1/EEF1B2	20		SSC UP
GO:0140098	catalytic activity，acting on RNA	38/993	98/3884	0.00245624	0.00245624	0.0612117	TARS3/AARSD1/ANKZF1/TRMT10A/TARS1/METTL25B/G3BP1/MRPL58/DHX36/QARS1/TRDMT1/AGO3/PUS3/MRPL44/RARS1/ZCCHC4/JMJD6/DHX30/ELAC1/DDX52/POP5/SLU7/DDX27/POLR3H/PTRHD1/HARS1/LACTB2/OSGEP/ALKBH5/TRMT61A/DIS3L/DDX25/DIMT1/POP4/PARN/USB1/NSUN3/CRCP	38		SSC UP
GO:0005085	guanyl-nucleotide exchange factor activity	16/993	32/3884	0.00247027	0.00247027	0.0612117	RASGEF1B/LAMTOR4/MON1A/RGP1/PSD/EIF2B4/LAMTOR2/EIF2B3/FBXO8/SERGEF/EIF2B2/ARFGEF1/ABR/GDPGP1/LAMTOR5/RAB3IL1	16		SSC UP
GO:0016655	oxidoreductase activity,acting on NAD(P)H,quinone or similar compound as acceptor	9/993	14/3884	0.00250622	0.00250622	0.0612117	NDUFV1/NDUFV2/NDUFS8/NDUFB7/NDUFS3/CBR4/NDUFS7/CRYZ/NDUFAB1	9		SSC UP
GO:0051536	iron-sulfur cluster binding	18/993	38/3884	0.00290712	0.00290712	0.0612117	NDUFV1/CIAO3/GLRX3/RTEL1/DPH2/NUBP1/XDH/FDX1/SDHB/NUBP2/NDUFV2/ETFDH/NDUFS8/ERCC2/FDX2/NDUFS7/LIAS/CISD2	18		SSC UP
GO:0051540	metal cluster binding	18/993	38/3884	0.00290712	0.00290712	0.0612117	NDUFV1/CIAO3/GLRX3/RTEL1/DPH2/NUBP1/XDH/FDX1/SDHB/NUBP2/NDUFV2/ETFDH/NDUFS8/ERCC2/FDX2/NDUFS7/LIAS/CISD2	18		SSC UP
GO:0140101	catalytic activity,acting on a tRNA	18/993	38/3884	0.00290712	0.00290712	0.0612117	TARS3/AARSD1/ANKZF1/TRMT10A/TARS1/MRPL58/QARS1/TRDMT1/PUS3/RARS1/ELAC1/POP5/PTRHD1/HARS1/OSGEP/TRMT61A/POP4/NSUN3	18		SSC UP
GO:0003954	NADH dehydrogenase activity	8/993	12/3884	0.00319679	0.00319679	0.0612117	NDUFV1/NDUFA9/NDUFV2/NDUFS8/NDUFB7/NDUFS3/NDUFS7/NDUFAB1	8		SSC UP
GO:0003955	NAD(P)H dehydrogenase (quinone) activity	8/993	12/3884	0.00319679	0.00319679	0.0612117	NDUFV1/NDUFV2/NDUFS8/NDUFB7/NDUFS3/CBR4/NDUFS7/NDUFAB1	8		SSC UP
GO:0003714	transcription corepressor activity	12/993	23/3884	0.00552009	0.00552009	0.100894	BASP1/RBFOX2/UXT/CRYM/URI1/DNAJB1/ANKRD1/FHL2/C1QBP/SNW1/PRMT5/PHB1	12		SSC UP
GO:0009055	electron transfer activity	13/993	26/3884	0.00623134	0.00623134	0.108941	NDUFV1/FDX1/SDHB/COX5A/NDUFV2/NDUFS8/NDUFB7/NDUFS3/COX4I1/FDX2/SDHC/NDUFS7/NDUFAB1	13		SSC UP
GO:0042393	histone binding	15/993	32/3884	0.00722055	0.00722055	0.120976	WDR5/CXXC1/RNF8/KDM8/VPS72/GRWD1/TG/DNAJC2/BRD2/PIH1D1/TDRD3/RNF168/GLYR1/PRMT6/L3MBTL2	15		SSC UP
GO:0008137	NADH dehydrogenase (ubiquinone) activity	7/993	11/3884	0.00853909	0.00853909	0.132062	NDUFV1/NDUFV2/NDUFS8/NDUFB7/NDUFS3/NDUFS7/NDUFAB1	7		SSC UP
GO:0050136	NADH dehydrogenase (quinone) activity	7/993	11/3884	0.00853909	0.00853909	0.132062	NDUFV1/NDUFV2/NDUFS8/NDUFB7/NDUFS3/NDUFS7/NDUFAB1	7		SSC UP
GO:0016627	oxidoreductase activity,acting on the CH-CH group of donors	13/993	27/3884	0.00925641	0.00925641	0.136751	BLVRB/PTGES2/SDHB/SDHA/RSAD1/ACADS/ACADVL/ACAD8/BDH2/SDHC/TECR/DHODH/ACADSB	13		SSC UP
GO:0019899	enzyme binding	106/993	341/3884	0.00952247	0.00952247	0.136751	PDLIM4/FBXW7/PIK3R2/AKIRIN2/CSN1S2/NABP2/PEX19/ADRM1/CKB/A2M/TSPAN5/ZNF746/TFPT/DDRGK1/RIOK3/PDCD2/RACK1/PFKL/PARK7/PAK1/PRKRIP1/MSN/HGS/DNAJC3/RIPK2/CSK/NUDT21/UBXN1/AURKA/GCLM/CNPPD1/RGP1/CHCHD3/SGSM3/MMS19/FLOT1/URI1/RNF138/SLF1/PPME1/DNAJB1/ANKRD1/VWF/DHX36/SPRY2/EHD1/QARS1/PTPA/RFC2/NR1H2/FADD/PEX5/TERF2IP/USP37/MAPK7/CDC37/HSPA9/UBE2K/PPP1R35/CYRIA/TBC1D7/CDK9/TBC1D20/ELP4/ROCK1/CD40/MAPK1/…	106		SSC UP
GO:0140767	enzyme-substrate adaptor activity	11/993	22/3884	0.0116624	0.0116624	0.157302	FBXW7/NMNAT1/FBXO4/HPF1/NMNAT2/KLHDC10/SKP1/FBXL2/DCAF12/FBXO9/ZSWIM8	11		SSC UP
GO:0019205	nucleobase-containing compound kinase activity	8/993	14/3884	0.0117358	0.0117358	0.157302	GUK1/NOL9/AK1/CMPK1/UCK1/NT5C2/CLP1/NME7	8		SSC UP
GO:0051287	NAD binding	12/993	25/3884	0.0126373	0.0126373	0.16392	NDUFV1/IDH3B/CRYL1/IDH2/IDH3G/SIRT5/ALDH2/SIRT7/GLYR1/GAPDHS/PHGDH/PARP1	12		SSC UP
GO:0043021	ribonucleoprotein complex binding	20/993	49/3884	0.0134213	0.0134213	0.168649	TMEM147/MTIF2/TMEM223/PRPF6/TMA16/RACK1/STRAP/SRP54/NAA10/NOPCHAP1/G3BP1/PHF6/OLA1/C1QBP/PTCD3/EIF3K/MTIF3/OXA1L/NDUFAB1/EIF5A	20		SSC UP
GO:0015453	oxidoreduction-driven active transmembrane transporter activity	9/993	17/3884	0.0142064	0.0142064	0.173105	NDUFV1/COX5A/NDUFV2/NDUFS8/NDUFB7/NDUFS3/COX4I1/NDUFS7/NDUFAB1	9		SSC UP
GO:0048487	beta-tubulin binding	7/993	12/3884	0.0160183	0.0160183	0.18765	TBCA/UXT/GABARAP/SPAST/DNAI7/TBCD/PDCD5	7		SSC UP
GO:0016887	ATP hydrolysis activity	34/993	95/3884	0.0163334	0.0163334	0.18765	TRAP1/ORC4/MCM5/ABCF2/RTEL1/ABCG2/SRP54/DHX38/DDX19A/G3BP1/CCT7/CCT6B/SPAST/ERCC3/MCM7/ERCC2/CCT8/DHX36/RFC2/ATP1A1/DDX39B/LONP1/DHX30/DDX52/PSMC6/DDX27/NTPCR/ATP6V1G1/RFC3/BCS1L/DDX25/CCT2/MCM8/HSP90AB1	34		SSC UP
GO:0003743	translation initiation factor activity	12/993	26/3884	0.0181281	0.0181281	0.197011	EIF3CL/EIF3J/EIF6/EIF2B4/EIF2B3/EIF2B2/EIF3B/EIF3K/EIF1AD/EIF3M/EIF2D/MCTS1	12		SSC UP
GO:0051539	4 iron, 4 sulfur cluster binding	12/993	26/3884	0.0181281	0.0181281	0.197011	NDUFV1/CIAO3/RTEL1/DPH2/NUBP1/SDHB/NUBP2/ETFDH/NDUFS8/ERCC2/NDUFS7/LIAS	12		SSC UP
GO:0003678	DNA helicase activity	8/993	15/3884	0.0195993	0.0195993	0.207394	RTEL1/G3BP1/ERCC3/MCM7/ERCC2/DHX36/RFC2/RFC3	8		SSC UP
GO:0051117	ATPase binding	10/993	21/3884	0.0237282	0.0237282	0.244647	PEX19/UBXN1/DNAJB1/NR1H2/SNU13/PIH1D1/ATP6V1G1/SELENOS/GABARAPL2/RDX	10		SSC UP
GO:0030234	enzyme regulator activity	68/993	216/3884	0.0261367	0.0261367	0.262743	GNAS/RASGEF1B/AHSG/MGST2/FBXW7/CTSH/ADRM1/A2M/MLST8/RAC2/PSMF1/LAMTOR4/RACK1/MON1A/AGFG1/PARK7/IGFBP3/PRKRIP1/DNAJC3/ARHGDIG/RGP1/PSD/SSPO/URI1/WDR6/EIF2B4/SPRY2/QARS1/NPRL2/LAMTOR2/OAZ1/EIF2B3/FBXO8/GPR158/SERGEF/EIF2B2/RGS7/UCHL5/PSMD2/TIMP1/CDC37/BMI1/PPP1R35/GDI2/ELP4/WDR48/WDR4/C3/CCND2/ARFGEF1/ABR/WDR91/SESN2/PTN/ARL1/GDPGP1/PSMD3/LAMTOR5/RPS15/PRKAG1/RAB3IL1/ELMOD2/TBCD/PRKAR1A/HSPB1/PDCD5…	68		SSC UP
GO:0060090	molecular adaptor activity	33/993	95/3884	0.0279229	0.0279229	0.273852	BBLN/ECSIT/FBXW7/AKIRIN2/AP2S1/RXRG/LAMTOR4/RACK1/SRRT/RIPK2/NMNAT1/G3BP1/CHCHD3/FBXO4/SVIL/PSMG2/LAMTOR2/FADD/AIMP2/HPF1/NMNAT2/KLHDC10/SKP1/CAPRIN1/MPP7/BAIAP2/PIH1D1/GLYR1/FBXL2/LAMTOR5/DCAF12/FBXO9/ZSWIM8	33		SSC UP
GO:0015399	primary active transmembrane transporter activity	16/993	40/3884	0.0312947	0.0312947	0.294	NDUFV1/ATP6V1H/ABCG2/COX5A/ATP6V1F/NDUFV2/ATP6V0D1/NDUFS8/NDUFB7/ATP1A1/NDUFS3/COX4I1/ATP6V0A1/NDUFS7/ATP6V1G1/NDUFAB1	16		SSC UP
GO:0003712	transcription coregulator activity	28/993	79/3884	0.0314988	0.0314988	0.294	AIP/MYCBP/BASP1/RBFOX2/USP21/PARK7/MED22/PSIP1/PDLIM1/UXT/CRYM/MED4/TAF12/MMS19/URI1/DNAJB1/ANKRD1/FHL2/C1QBP/SNW1/TDRD3/APEX1/EDF1/PRMT5/PHB1/ACTN4/BUD31/NACA	28		SSC UP
GO:0030695	GTPase regulator activity	24/993	66/3884	0.0329019	0.0329019	0.294	RASGEF1B/LAMTOR4/MON1A/AGFG1/ARHGDIG/RGP1/PSD/EIF2B4/NPRL2/LAMTOR2/EIF2B3/FBXO8/SERGEF/EIF2B2/RGS7/GDI2/ARFGEF1/ABR/SESN2/GDPGP1/LAMTOR5/RAB3IL1/ELMOD2/TBCD	24		SSC UP
GO:0060589	nucleoside-triphosphatase regulator activity	24/993	66/3884	0.0329019	0.0329019	0.294	RASGEF1B/LAMTOR4/MON1A/AGFG1/ARHGDIG/RGP1/PSD/EIF2B4/NPRL2/LAMTOR2/EIF2B3/FBXO8/SERGEF/EIF2B2/RGS7/GDI2/ARFGEF1/ABR/SESN2/GDPGP1/LAMTOR5/RAB3IL1/ELMOD2/TBCD	24		SSC UP
GO:0017111	ribonucleoside triphosphate phosphatase activity	53/993	166/3884	0.0358012	0.0358012	0.312954	TRAP1/ORC4/MCM5/MTIF2/ABCF2/RTEL1/ATL1/DRG2/ABCG2/TUBB2B/RAB11B/TUBB6/SRP54/DHX38/DRG1/DDX19A/G3BP1/ARF3/CCT7/GFM2/CCT6B/SPAST/ERCC3/MCM7/ERCC2/RAB11A/CCT8/DHX36/RFC2/ATP1A1/RHOA/DDX39B/LONP1/DHX30/DDX52/PSMC6/DDX27/CDC42/ARL1/GUF1/RASL12/NTPCR/TUFM/ARL5A/ATP6V1G1/RFC3/BCS1L/DDX25/RAB28/CCT2/GNB2/MCM8/HSP90AB1	53		SSC UP
GO:0030554	adenyl nucleotide binding	127/993	437/3884	0.0439544	0.0439544	0.376049	TARS3/AARSD1/NDUFV1/IDH3B/ACTA1/TRAP1/ORC4/MCM5/CRYL1/RTEL1/FDXR/CKB/ABCG2/ACTC1/NUBP1/RIOK3/MAPK13/CLK3/PI4KA/CAMK2B/MYH2/CKMT2/PAK1/DHX38/GRK3/TARS1/MMAB/GUK1/NUBP2/RIPK2/CSK/DDX19A/NMNAT1/G3BP1/PGS1/GSS/CCT7/CRYM/NADSYN1/CCT6B/SPAST/IDH2/AURKA/ERCC3/NOL9/PDXK/MCM7/ACVR2B/IGF1R/ERCC2/FBP1/ACSF3/CCT8/DHX36/EHD1/QARS1/AK1/PTPA/RFC2/UBE2Q2/OLA1/ATP1A1/UBE2H/IDH3G/SIRT5/EIF2B2/CMPK1/UBE2D2/ALDH2/UB…	127		SSC UP
GO:0000049	tRNA binding	9/993	20/3884	0.0462845	0.0462845	0.381326	TRMT10A/THUMPD3/WDR6/TRMT11/HSD17B10/SSB/RPL35A/DTD1/NSUN3	9		SSC UP
GO:0004197	cysteine-type endopeptidase activity	10/993	23/3884	0.0464679	0.0464679	0.381326	CTSH/SFRP1/USP20/CAPN2/USP1/CASP6/USP37/USP15/USP33/LGMN	10		SSC UP
bta05016	Huntington disease	96/1492	339/9584	8.76392e-10	8.76392e-10	1.58833e-07	NDUFB2/NDUFV1/PSMA8/NDUFB6/AP2S1/KLC4/NDUFA9/NRF1/POLR2I/ADRM1/NDUFA8/WIPI1/NDUFA11/RB1CC1/COX7B2/TUBB2A/TUBB2B/COX7A2L/NDUFB11/PSMC1/TUBB6/UQCRC1/SDHB/COX5A/KLC3/PSMD6/MAP2K7/DCTN6/POLR2L/STX1A/PSMA6/IFT57/SDHA/NDUFB9/POLR2F/NDUFV2/KLC1/DNAH5/NDUFS8/NRBF2/POLR2H/NDUFA10/ATP5F1E/NDUFS5/NDUFB7/CLTB/PSMB3/GPX7/NDUFS3/COX4I1/NDUFA4/PSMD2/ATP5PF/PSMB7/SLC25A5/COX6C/UQCRH/ATP5PB/ATP5PO/NDUFA12/AMBRA1/…	96		SSC UP
bta05012	Parkinson disease	88/1492	303/9584	1.14747e-09	1.14747e-09	1.58833e-07	GNAS/TH/NDUFB2/NDUFV1/TRAP1/PSMA8/NDUFB6/KLC4/NDUFA9/ADRM1/NDUFA8/NDUFA11/COX7B2/TUBB2A/TUBB2B/COX7A2L/NDUFB11/PSMC1/MAOA/CAMK2B/PARK7/TUBB6/UQCRC1/SDHB/COX5A/KLC3/PSMD6/PSMA6/SDHA/SLC39A5/NDUFB9/UBA7/MAPT/NDUFV2/KLC1/UBB/NDUFS8/NDUFA10/ATP5F1E/XBP1/NDUFS5/NDUFB7/PSMB3/NDUFS3/COX4I1/NDUFA4/PSMD2/ATP5PF/UBA1/PSMB7/SLC25A5/COX6C/UQCRH/ATP5PB/ATP5PO/NDUFA12/UBE2G1/SEM1/NDUFS6/UBE2J1/ITPR1/SDHC/PSMD9…	88		SSC UP
bta05014	Amyotrophic lateral sclerosis	102/1492	408/9584	3.05771e-07	3.05771e-07	2.82167e-05	NDUFB2/NDUFV1/MAP1LC3A/PSMA8/NDUFB6/KLC4/NDUFA9/ADRM1/NDUFA8/WIPI1/NEFM/NDUFA11/RB1CC1/COX7B2/MAPK13/TUBB2A/TUBB2B/COX7A2L/NDUFB11/PSMC1/TUBB6/UQCRC1/SDHB/COX5A/KLC3/CHCHD10/PSMD6/DCTN6/TANK/PSMA6/SDHA/NDUFB9/NUP85/NDUFV2/KLC1/DNAH5/NDUFS8/NRBF2/NDUFA10/ATP5F1E/XBP1/NDUFS5/NDUFB7/PPP3CC/NUP210/PSMB3/GPX7/NUP188/NDUFS3/COX4I1/NDUFA4/PSMD2/ATP5PF/PSMB7/COX6C/UQCRH/ATP5PB/NUP153/ATP5PO/NDUFA12/AMBRA…	102		SSC UP
bta05020	Prion disease	80/1492	302/9584	5.08791e-07	5.08791e-07	3.52137e-05	NDUFB2/NDUFV1/PIK3R2/NCF1/PSMA8/NDUFB6/KLC4/NDUFA9/ADRM1/NDUFA8/RAC2/NDUFA11/COX7B2/MAPK13/TUBB2A/TUBB2B/COX7A2L/NDUFB11/PSMC1/NCAM2/TUBB6/UQCRC1/SDHB/COX5A/KLC3/PSMD6/PSMA6/SDHA/NDUFB9/NDUFV2/KLC1/NDUFS8/NDUFA10/ATP5F1E/PIK3CB/MAPK3/NDUFS5/NDUFB7/PPP3CC/PSMB3/NDUFS3/COX4I1/NDUFA4/PSMD2/ATP5PF/PSMB7/SLC25A5/COX6C/UQCRH/ATP5PB/ATP5PO/NDUFA12/SEM1/NDUFS6/ITPR1/SDHC/PSMD9/UQCRQ/MAPK1/MCU/PSMB2/STIP1…	80		SSC UP
bta03420	Nucleotide excision repair	25/1492	59/9584	7.29907e-07	7.29907e-07	4.04138e-05	POLR2I/ERCC1/LIG1/POLR2L/POLR2F/RFC4/ERCC3/POLR2H/ERCC2/RFC2/POLD2/GTF2H1/ERCC5/CUL4A/ERCC6/POLE3/RFC1/PCNA/GTF2H3/MNAT1/RFC3/CDK7/CCNH/POLR2G/GTF2H5/	25		SSC UP
bta00190	Oxidative phosphorylation	50/1492	164/9584	9.59823e-07	9.59823e-07	4.42866e-05	NDUFB2/NDUFV1/ATP6V1H/NDUFB6/NDUFA9/NDUFA8/NDUFA11/COX7B2/COX7A2L/NDUFB11/UQCRC1/SDHB/COX5A/ATP6V1F/LHPP/ATP6V1C2/SDHA/NDUFB9/NDUFV2/ATP6V0D1/NDUFS8/NDUFA10/ATP5F1E/NDUFS5/NDUFB7/PPA1/NDUFS3/COX4I1/TCIRG1/NDUFA4/ATP5PF/ATP6V0A1/COX6C/UQCRH/ATP5PB/ATP5PO/NDUFA12/NDUFS6/SDHC/UQCRQ/NDUFV3/UQCRB/NDUFS7/ATP6V1G1/NDUFAB1/ATP5F1C/COX10/NDUFA7/ATP5MC2/NDUFB10/	50		SSC UP
bta05415	Diabetic cardiomyopathy	63/1492	233/9584	4.00377e-06	4.00377e-06	0.000158345	PRKCZ/NDUFB2/NDUFV1/TGFB1/PIK3R2/NCF1/NDUFB6/NDUFA9/NDUFA8/RAC2/NDUFA11/COX7B2/MAPK13/COX7A2L/NDUFB11/CAMK2B/UQCRC1/SDHB/COX5A/MMP2/GFPT2/SDHA/NDUFB9/CPT1B/NDUFV2/MPC1/AGER/NDUFS8/NDUFA10/ATP5F1E/PIK3CB/PDHB/NDUFS5/NDUFB7/PTPA/MPC2/NDUFS3/COX4I1/TGFB2/NDUFA4/ATP5PF/SLC25A5/COX6C/UQCRH/ATP5PB/ATP5PO/NDUFA12/NDUFS6/SDHC/UQCRQ/PLCB4/NDUFV3/UQCRB/NDUFS7/NDUFAB1/ATP5F1C/RYR2/MTOR/SLC25A6/NDUFA7/ATP5MC…	63		SSC UP
bta05010	Alzheimer disease	100/1492	423/9584	5.96471e-06	5.96471e-06	0.00020641	NDUFB2/NDUFV1/PIK3R2/MAP2K2/WNT3/PSMA8/NDUFB6/KLC4/NDUFA9/APBB1/ADRM1/NDUFA8/PSEN2/WIPI1/NDUFA11/RB1CC1/COX7B2/TUBB2A/PPID/TUBB2B/COX7A2L/NDUFB11/PSMC1/TUBB6/UQCRC1/HRAS/APOE/SDHB/COX5A/KLC3/PSMD6/MAP2K7/PSMA6/SDHA/SLC39A5/NDUFB9/CAPN2/MAPT/NDUFV2/NAE1/KLC1/AGER/NDUFS8/NRBF2/NDUFA10/ATP5F1E/PIK3CB/XBP1/MAPK3/NDUFS5/NDUFB7/PPP3CC/PSMB3/FADD/NDUFS3/COX4I1/NDUFA4/PSMD2/ATP5PF/PSMB7/SLC25A5/COX6C/UQC…	100		SSC UP
bta03410	Base excision repair	19/1492	44/9584	1.12235e-05	1.12235e-05	0.000323321	POLL/LIG1/PARP2/RFC4/NEIL2/APTX/RFC2/POLD2/POLB/MPG/POLE3/POLG/XRCC1/RFC1/PCNA/PARG/APEX1/RFC3/PARP1/	19		SSC UP
bta04714	Thermogenesis	67/1492	260/9584	1.16789e-05	1.16789e-05	0.000323321	GNAS/NDUFB2/NDUFV1/TSC2/SMARCB1/NDUFB6/NDUFAF5/NDUFA9/NDUFA8/MLST8/NDUFA11/COX7B2/MAPK13/COX7A2L/NDUFB11/COA7/UQCRC1/HRAS/SDHB/COX5A/COA1/SMARCD3/RPS6KB2/SDHA/NDUFB9/CPT1B/NDUFV2/ACSL4/GRB2/NDUFS8/NDUFA10/ATP5F1E/ACSL3/NDUFS5/NDUFB7/ADCY2/NDUFAF2/NDUFS3/COX4I1/PRKAG2/NDUFA4/ATP5PF/COX6C/UQCRH/ATP5PB/COA4/ATP5PO/NDUFA12/SLC25A20/NDUFS6/SDHC/UQCRQ/SMARCE1/NDUFV3/UQCRB/NDUFS7/SMARCD2/SIRT6/NDUFAB1/P…	67		SSC UP
bta03050	Proteasome	20/1492	49/9584	1.83335e-05	1.83335e-05	0.000461407	PSMA8/ADRM1/PSMF1/PSMC1/PSMD6/PSMA6/PSMB3/PSMD2/PSMB7/SEM1/PSMD9/PSMB2/PSMC6/PSMD12/PSMD3/PSME3/PSMD14/PSMB1/PSMC3/POMP/	20		SSC UP
bta04932	Non-alcoholic fatty liver disease	49/1492	178/9584	2.7836e-05	2.7836e-05	0.000642182	NDUFB2/NDUFV1/TGFB1/PIK3R2/NDUFB6/NDUFA9/NDUFA8/NDUFA11/COX7B2/MAPK13/COX7A2L/NDUFB11/UQCRC1/SDHB/COX5A/SDHA/NR1H3/NDUFB9/NDUFV2/NDUFS8/NDUFA10/PIK3CB/XBP1/NDUFS5/NDUFB7/MLXIP/NDUFS3/COX4I1/PRKAG2/NDUFA4/ADIPOR2/COX6C/UQCRH/NDUFA12/NDUFS6/SDHC/UQCRQ/CDC42/BCL2L11/NDUFV3/UQCRB/NDUFS7/BID/NDUFAB1/PRKAG1/DDIT3/NDUFA7/JUN/NDUFB10/	49		SSC UP
bta03082	ATP-dependent chromatin remodeling	37/1492	123/9584	3.3533e-05	3.3533e-05	0.000714105	H2AC20/H2AC12/MEAF6/SMARCB1/CDK2AP1/MRGBP/C19H17orf49/TFPT/NFRKB/SMARCD3/BICRAL/BCL7C/VPS72/CDK2AP2/MACROH2A2/H2AC10/H2AC25/MTA2/PHF6/RUVBL1/UCHL5/MTA1/MCRS1/BCL7A/HDAC2/POLE3/ACTR8/SMARCE1/INO80C/H2AC6/PHF10/H2AZ2/BRD8/SMARCD2/CECR2/YEATS4/DMAP1/	37		SSC UP
bta03018	RNA degradation	26/1492	78/9584	7.40606e-05	7.40606e-05	0.00146451	PFKP/EXOSC7/CNOT3/EXOSC9/SKIC2/PFKL/ENO3/MPHOSPH6/CNOT8/EXOSC4/ENO1/EXOSC8/DHX36/PAN2/PNPT1/LSM4/HSPA9/LSM1/EXOSC5/PABPC1L/PFKM/LSM3/DIS3L/ZCCHC7/EDC3/PARN/	26		SSC UP
bta03020	RNA polymerase	14/1492	33/9584	0.000202646	0.000202646	0.00374006	POLR2I/POLR2L/POLR1F/POLR2F/POLR1E/POLR2H/POLR3GL/POLR3B/POLR3G/POLR3K/POLR1D/POLR3H/POLR2G/CRCP/	14		SSC UP
bta03010	Ribosome	51/1492	202/9584	0.000217491	0.000217491	0.00376316	MRPS2/MRPL21/MRPS15/RPS9/RPLP1/MRPS6/MRPL13/RPL35/MRPS17/RPS17/MRPL32/MRPL28/RPL13/MRPL27/MRPL35/MRPL2/MRPL15/MRPS11/MRPL1/RPL29/MRPS5/RPL23A/MRPS21/MRPS9/RPS8/MRPS12/RPL21/RSL24D1/MRPL34/RPLP0/RPS15/RPS16/MRPL19/RPL14/RPL35A/RPL28/RPL26L1/RPL34/RPS18/RPS4X/RPL12/RPL19/UBA52/FAU/RPS5/RPL8/RPS10/RPL18A/RPS11/RPL7A/RPL18/	51		SSC UP
bta03022	Basal transcription factors	17/1492	45/9584	0.000238561	0.000238561	0.00386724	GTF2F2/GTF2E2/TAF12/ERCC3/ERCC2/GTF2H1/TAF6/TAF7/GTF2H3/TAF13/MNAT1/CDK7/TBPL1/CCNH/TAF5/GTF2A2/GTF2H5/	17		SSC UP
bta04144	Endocytosis	60/1492	249/9584	0.000251444	0.000251444	0.00386724	PRKCZ/WASHC1/BIN1/AGAP3/AP2S1/AGAP2/IQSEC2/MVB12A/ARFGAP1/RAB11B/HRAS/RAB10/SNF8/HGS/WASHC3/GRK3/CHMP4C/ARF3/EEA1/CAPZA2/EPS15L1/TSG101/PSD/FGFR2/VPS37D/IGF1R/PARD3/RAB11A/EHD1/CLTB/CHMP5/STAM2/CHMP2A/PARD6A/RHOA/ARPC4/NEDD4/SH3GLB2/ARFGEF1/DNM2/WASHC5/CDC42/VPS29/LDLRAP1/VPS25/VPS36/ARPC1A/SMAP2/ACTR3B/CHMP7/RAB11FIP2/CHMP1A/RAB8A/VPS37B/GRK6/EPN2/CYTH1/SNX12/IGF2R/SNX6/	60		SSC UP
bta01200	Carbon metabolism	33/1492	116/9584	0.000282051	0.000282051	0.00410966	ALDOC/IDH3B/PFKP/ADH5/AMT/PGLS/FBP2/OGDHL/PFKL/SDHB/SDS/ENO3/SDHA/ENO1/IDH2/ME3/MDH2/PGD/FBP1/PDHB/IDNK/IDH3G/PKM/ACAT2/ACADS/SDHC/GLUD1/PFKM/GPI/PHGDH/HK1/GLYCTK/SUCLA2/	33		SSC UP
bta04666	Fc gamma R-mediated phagocytosis	29/1492	98/9584	0.000313225	0.000313225	0.00433569	BIN1/PLPP2/PIK3R2/NCF1/PLPP1/RAC2/PLA2G6/PAK1/RPS6KB2/MARCKSL1/SPHK1/GSN/CFL2/LYN/PIK3CB/MAPK3/DOCK1/WASF1/VAV2/LIMK1/ARPC4/MAPK1/DNM2/CDC42/ARPC1A/WASF3/ACTR3B/MAP2K1/MARCKS/	29		SSC UP
bta00010	Glycolysis / Gluconeogenesis	21/1492	65/9584	0.000572806	0.000572806	0.00755128	ALDOC/ADH6/PFKP/ADH5/FBP2/PFKL/G6PC3/ENO3/ENO1/ALDH3B1/FBP1/PDHB/ALDH2/PKM/ALDH9A1/PGM1/PFKM/GAPDHS/GPI/HK1/AKR1A1/	21		SSC UP
bta05208	Chemical carcinogenesis - reactive oxygen species	61/1492	263/9584	0.000654966	0.000654966	0.00824192	NDUFB2/NDUFV1/MGST2/PIK3R2/GSTO2/NCF1/MAP2K2/NDUFB6/NDUFA9/GSTT1/NDUFA8/NDUFA11/COX7B2/MAPK13/COX7A2L/NDUFB11/EPHX4/UQCRC1/HRAS/SDHB/COX5A/MAP2K7/SDHA/NDUFB9/NDUFV2/GRB2/MGST3/NDUFS8/NDUFA10/ATP5F1E/PIK3CB/MAPK3/NDUFS5/NDUFB7/NDUFS3/COX4I1/NDUFA4/ATP5PF/SLC25A5/COX6C/UQCRH/ATP5PB/ATP5PO/NDUFA12/NDUFS6/SDHC/UQCRQ/MAPK1/NDUFV3/UQCRB/NDUFS7/AS3MT/NDUFAB1/ATP5F1C/MAP2K1/SLC25A6/NDUFA7/JUN/ATP5MC2/NDU…	61		SSC UP
bta00030	Pentose phosphate pathway	12/1492	29/9584	0.000755912	0.000755912	0.00909862	ALDOC/PFKP/PGLS/FBP2/PFKL/PGD/FBP1/IDNK/PGM1/PFKM/GPI/GLYCTK/	12		SSC UP
bta04130	SNARE interactions in vesicular transport	13/1492	33/9584	0.00080289	0.00080289	0.00926141	VAMP2/USE1/STX1A/GOSR2/STX18/VAMP5/VAMP3/VAMP8/BET1/STX8/VTI1A/BET1L/SNAP23/	13		SSC UP
bta04140	Autophagy - animal	43/1492	173/9584	0.000928333	0.000928333	0.0102801	MAP1LC3A/PIK3R2/MAP2K2/TSC2/RRAS/MLST8/WIPI1/RB1CC1/STK11/HRAS/CAMKK2/ATG4D/TANK/RPS6KB2/GABARAP/VPS11/UBB/NRBF2/IGF1R/PIK3CB/MAPK3/VAMP8/VPS16/CALCOCO2/AMBRA1/MRAS/ATG12/ITPR1/MAPK1/SQSTM1/MTMR3/ATG9A/EPG5/RRAS2/MAP2K1/MTOR/RAB8A/ATG7/GORASP2/DDIT4/GABARAPL2/CTSB/UBA52/	43		SSC UP
bta04919	Thyroid hormone signaling pathway	32/1492	122/9584	0.00157951	0.00157951	0.0168182	PIK3R2/MAP2K2/TSC2/PFKP/RXRG/RCAN2/ATP1B1/GATA4/PFKL/HRAS/KAT2A/MED4/PIK3CB/MAPK3/ATP1A1/BMP4/THRA/MYH6/THRB/HDAC2/MAPK1/PLCB4/MED14/MYH7/NCOA1/PFKM/MAP2K1/FOXO1/CREBBP/MTOR/MED24/PLCE1/	32		SSC UP
bta04218	Cellular senescence	40/1492	164/9584	0.00200651	0.00200651	0.0205735	EIF4EBP1/TGFB1/RAD9B/PIK3R2/MAP2K2/TSC2/RRAS/CDKN2A/GATA4/MAPK13/PPID/HRAS/IGFBP3/RAD9A/CAPN2/NFATC2/PIK3CB/MAPK3/PPP3CC/TGFB2/SLC25A5/MRAS/GADD45B/HIPK2/ITPR1/RAD50/MAPK1/E2F4/MCU/SQSTM1/CCND2/LIN37/RRAS2/CCNA1/MYBL2/MAP2K1/FOXO1/MTOR/SLC25A6/CCNA2/	40		SSC UP
bta04137	Mitophagy - animal	29/1492	110/9584	0.00235494	0.00235494	0.0225791	MTX1/MAP1LC3A/RRAS/BNIP3L/FKBP8/MARCHF5/MTX2/MUL1/MON1A/HRAS/TOMM70/GABARAP/UBB/CALCOCO2/AMBRA1/MRAS/USP15/SQSTM1/RABGEF1/ATG9A/BCL2L13/RRAS2/PGAM5/RHOT2/FIS1/PINK1/JUN/GABARAPL2/UBA52/	29		SSC UP
bta00071	Fatty acid degradation	15/1492	45/9584	0.00240315	0.00240315	0.0225791	ADH6/ADH5/HADHB/ACAA2/ECI2/HADHA/CPT1B/ACSL4/ACSL3/ALDH2/ACAT2/ACADS/ACADVL/ALDH9A1/ACADSB/	15		SSC UP
bta04141	Protein processing in endoplasmic reticulum	42/1492	176/9584	0.00244679	0.00244679	0.0225791	HSPBP1/SIL1/CRYAB/RRBP1/UBXN2A/DNAJC1/BAG1/STUB1/DNAJC5/FBXO6/CKAP4/MAP2K7/NPLOC4/DNAJC3/UBXN6/SAR1A/CAPN2/UBXN1/BCAP31/DNAJB1/DNAJB2/NGLY1/XBP1/NSFL1C/UGGT2/UBE2D2/MBTPS1/UBE2G1/SKP1/UBE2J1/DNAJB12/SYVN1/UBE2D3/UBXN4/UBXN8/MAN1B1/MAN1B1/SELENOS/SSR1/DNAJA2/DDIT3/HSP90AB1/	42		SSC UP
bta04120	Ubiquitin mediated proteolysis	39/1492	161/9584	0.00258473	0.00258473	0.0230827	UBE2A/FBXW7/ANAPC10/ANAPC13/UBOX5/CUL2/ANAPC15/STUB1/AIRE/FBXW8/UBA7/ANAPC2/UBB/FBXO4/UBE2Q2/DET1/FZR1/UBE2H/UBE2D2/UBA1/CUL4A/UBE2G1/HERC1/SKP1/UBE2K/ANAPC16/CUL7/UBE2J1/NEDD4/CDC27/SYVN1/UBE2Z/UBE2D3/KLHL13/UBE2Q1/UBA3/UBE2E2/PIAS4/UBA52/	39		SSC UP
bta04152	AMPK signaling pathway	32/1492	126/9584	0.00276033	0.00276033	0.0238579	EIF4EBP1/PIK3R2/TSC2/PFKP/FBP2/STK11/PFKL/RAB11B/CAMKK2/G6PC3/RAB10/STRADB/RPS6KB2/ELAVL1/CPT1B/PPP2R1B/IGF1R/FBP1/PIK3CB/PRKAG2/ADIPOR2/RAB2A/PPP2R5D/PPP2R2A/CCNA1/PFKM/PPP2R3C/PRKAG1/FOXO1/MTOR/RAB8A/CCNA2/	32		SSC UP
bta01212	Fatty acid metabolism	18/1492	59/9584	0.0028439	0.0028439	0.0238579	HACD1/HSD17B4/HADHB/ACAA2/HADHA/ELOVL4/CPT1B/ACSL4/ACSF3/ACSL3/ACAT2/ACADS/ACADVL/CBR4/TECR/ELOVL2/HSD17B8/ACADSB/	18		SSC UP
bta03083	Polycomb repressive complex	23/1492	83/9584	0.00324736	0.00324736	0.0264414	WDR5/KDM2B/PHF1/SFMBT2/UBE2D2/YAF2/PCGF6/SKP1/HDAC2/CBX3/BMI1/MTF2/PHC1/DCAF7/TEX10/MAX/UBE2D3/MBD6/ASXL3/TFDP1/CREBBP/L3MBTL2/MBD5/	23		SSC UP
bta04110	Cell cycle	39/1492	164/9584	0.00365181	0.00365181	0.028885	TGFB1/ORC4/MCM5/ANAPC10/CDKN2A/ANAPC13/ANAPC15/ANAPC2/ATRX/PPP2R1B/MCM7/MTBP/FZR1/TGFB2/SKP1/HDAC2/ANAPC16/CDKN2C/CDT1/GADD45B/CDC27/E2F4/ZBTB17/CCND2/PCNA/ORC3/PPP2R5D/BUB3/CCNA1/TFDP1/PLK1/NDC80/ORC6/CDK7/CCNH/CREBBP/ESCO1/YWHAB/CCNA2/	39		SSC UP
bta03430	Mismatch repair	9/1492	23/9584	0.00539087	0.00539087	0.0414561	LIG1/RFC4/SSBP1/MLH1/RFC2/POLD2/RFC1/PCNA/RFC3/	9		SSC UP
bta04820	Cytoskeleton in muscle cells	51/1492	232/9584	0.00559641	0.00559641	0.0418736	CSRP2/PDLIM4/ACTA1/TNNT2/PDLIM7/DCN/MYBPC2/MYH8/FMNL1/MYBPC3/ZYX/ANKRD2/COL24A1/ATP1B1/ACTC1/SSPN/DSC2/LMNA/FBN3/MYH2/TPM4/DTNA/ENO3/COL11A2/SDC2/PDLIM1/MYH4/CAPZA2/ENO1/MYH15/FHL3/ACTN2/ANKRD1/FHL2/PDLIM3/MYL9/ATP1A1/TPM1/NID2/MYH6/ITGA6/FLNC/COL9A1/TNNC2/TMOD1/TPM2/NRAP/MYH7/NEBL/VIM/FMNL3/	51		SSC UP
bta05210	Colorectal cancer	24/1492	92/9584	0.00618511	0.00618511	0.0450605	RAC3/TGFB1/PIK3R2/MAP2K2/AREG/RAC2/RALA/HRAS/RALB/RPS6KB2/GRB2/MLH1/PIK3CB/MAPK3/TCF7L1/TGFB2/RHOA/GADD45B/MAPK1/TCF7/BCL2L11/MAP2K1/MTOR/JUN/	24		SSC UP
bta01232	Nucleotide metabolism	23/1492	88/9584	0.00708828	0.00708828	0.0503162	IMPDH1/ADA/XDH/IMPDH2/NME3/GUK1/CTPS1/ASMTL/ADSS2/AK1/GMPS/CMPK1/NT5C3B/UCKL1/DGUOK/ENTPD4/DTYMK/UCK1/NT5C2/NTPCR/DUT/AK7/NME7/	23		SSC UP
bta04066	HIF-1 signaling pathway	28/1492	114/9584	0.00798501	0.00798501	0.0552647	EIF4EBP1/ALDOC/PIK3R2/MAP2K2/PFKP/EIF4E2/CAMK2B/CUL2/PFKL/EGLN2/ENO3/IFNGR2/RPS6KB2/ENO1/MKNK2/IGF1R/PIK3CB/PDHB/MAPK3/TIMP1/MAPK1/ANGPT1/PFKM/STAT3/MAP2K1/CREBBP/MTOR/HK1/	28		SSC UP
bta05017	Spinocerebellar ataxia	35/1492	151/9584	0.00863844	0.00863844	0.057315	SLC1A6/PIK3R2/PSMA8/ADRM1/WIPI1/RB1CC1/PSMC1/VLDLR/PSMD6/PSMA6/NRBF2/PIK3CB/XBP1/NOP56/PSMB3/PSMD2/PSMB7/SLC25A5/AMBRA1/SEM1/PUM2/ITPR1/PSMD9/PLCB4/MCU/PSMB2/PSMC6/PSMD12/PSMD3/TBPL1/PSMD14/PSMB1/MTOR/SLC25A6/PSMC3/	35		SSC UP
bta05230	Central carbon metabolism in cancer	19/1492	70/9584	0.00898916	0.00898916	0.057315	PIK3R2/MAP2K2/PFKP/PFKL/HRAS/IDH2/FGFR2/PIK3CB/PDHB/MAPK3/PKM/GLS/MAPK1/PFKM/SIRT6/MAP2K1/MTOR/RET/HK1/	19		SSC UP
bta03450	Non-homologous end-joining	6/1492	13/9584	0.00901371	0.00901371	0.057315	POLL/NHEJ1/RAD50/XRCC5/XRCC6/DNTT/	6		SSC UP
bta04814	Motor proteins	45/1492	205/9584	0.00910937	0.00910937	0.057315	ACTA1/TNNT2/KIF19/MYH8/KLC4/TUBG2/ACTC1/MYO5B/TUBB2A/TUBB2B/KIF7/MYH2/KIF26B/TPM4/TUBB6/KLC3/DCTN6/MYH4/MYO18B/CAPZA2/MYL6B/MYH15/KLC1/DNAH5/KIFAP3/KIF1C/MYO3A/MYL9/TPM1/MYH6/TNNC2/TPM2/MYH7/TUBE1/DNAH8/KIF3A/DNAL1/DCTN1/KIF20B/MYO1E/DNAH10/TUBG1/DNAH7/KIF23/DYNLL1/	45		SSC UP
bta05231	Choline metabolism in cancer	25/1492	100/9584	0.00935223	0.00935223	0.0575354	EIF4EBP1/RAC3/PLPP2/PIK3R2/MAP2K2/TSC2/PLPP1/RAC2/DGKD/HRAS/RPS6KB2/DGKZ/GRB2/PIK3CB/CHPT1/GPCPD1/MAPK3/WASF1/DGKE/MAPK1/WASF3/MAP2K1/MTOR/JUN/SLC22A5/	25		SSC UP
bta04360	Axon guidance	40/1492	181/9584	0.0119785	0.0119785	0.0714529	PRKCZ/RHOD/RAC3/PIK3R2/ROBO3/ROBO1/RRAS/EPHB1/RAC2/NGEF/BMP7/PAK6/CAMK2B/PLXNA2/PAK4/PAK1/HRAS/SLIT3/EPHA8/SRGAP1/SEMA4B/SMO/CFL2/SSH3/NFATC2/PARD3/SEMA4A/PIK3CB/MAPK3/PPP3CC/MYL9/ABLIM2/PARD6A/RHOA/LIMK1/ROCK1/MAPK1/CDC42/ABLIM1/ROBO2/	40		SSC UP
bta04150	mTOR signaling pathway	37/1492	165/9584	0.0121307	0.0121307	0.0714529	EIF4EBP1/PIK3R2/DEPDC5/ATP6V1H/MAP2K2/TSC2/WNT3/MLST8/EIF4E2/STK11/LAMTOR4/HRAS/ATP6V1F/STRADB/RPS6KB2/ATP6V1C2/NPRL3/GRB2/IGF1R/PIK3CB/MAPK3/NPRL2/PRR5/LAMTOR2/GRB10/RHOA/DVL3/EIF4B/TBC1D7/MAPK1/SESN2/ATP6V1G1/LAMTOR5/MAP2K1/MTOR/SEH1L/DDIT4/	37		SSC UP
bta04980	Cobalamin transport and metabolism	7/1492	18/9584	0.0143335	0.0143335	0.0826692	CBLIF/ZNF76/MMAB/LMBRD1/ZNF143/THAP11/CD320/	7		SSC UP
bta04068	FoxO signaling pathway	31/1492	135/9584	0.0147363	0.0147363	0.0832575	TGFB1/PIK3R2/MAP2K2/AGAP2/MAPK13/STK11/HRAS/G6PC3/GABARAP/HOMER3/GRB2/IGF1R/FBXO25/PIK3CB/MAPK3/TGFB2/PRKAG2/PLK2/ATG12/GADD45B/MAPK1/CCND2/BCL2L11/PLK1/STAT3/PRKAG1/MAP2K1/FOXO1/CREBBP/PRMT1/GABARAPL2/	31		SSC UP
bta03013	Nucleocytoplasmic transport	29/1492	125/9584	0.015625	0.015625	0.0854618	AAAS/UPF3B/THOC1/DDX19A/NUP85/IPO9/SUMO3/SENP2/MAGOHB/RANBP17/XPO5/NUP210/NUP188/TNPO2/NUP153/THOC5/DDX39B/KPNA1/NUP43/NUP54/SNUPN/NUP210L/DDX19B/GLE1/SAP18/SEH1L/TNPO3/KPNA5/NUP214/	29		SSC UP
bta00020	Citrate cycle (TCA cycle)	10/1492	31/9584	0.0157438	0.0157438	0.0854618	IDH3B/OGDHL/SDHB/SDHA/IDH2/MDH2/PDHB/IDH3G/SDHC/SUCLA2/	10		SSC UP
bta03030	DNA replication	11/1492	36/9584	0.0176488	0.0176488	0.0939603	MCM5/LIG1/RFC4/SSBP1/MCM7/RFC2/POLD2/POLE3/RFC1/PCNA/RFC3/	11		SSC UP
bta00052	Galactose metabolism	10/1492	32/9584	0.0197884	0.0197884	0.103364	PFKP/B4GALT2/PFKL/G6PC3/GALE/GALT/PGM1/PFKM/HK1/GLB1/	10		SSC UP
bta04660	T cell receptor signaling pathway	29/1492	128/9584	0.0213245	0.0213245	0.109324	PIK3R2/PTPN6/MAP2K2/CD4/NFKBIB/MAPK13/PAK6/PAK4/PAK1/HRAS/CARD11/MAP2K7/PPP2R1B/GRB2/NFATC2/PIK3CB/MAPK3/PPP3CC/RHOA/VAV2/MAPK1/BCL10/PPP2R5D/PPP2R2A/CDC42/PPP2R3C/MAP2K1/JUN/MALT1/	29		SSC UP
bta03440	Homologous recombination	12/1492	42/9584	0.0230632	0.0230632	0.116088	TOP3A/EME1/RBBP8/SSBP1/POLD2/SEM1/RAD52/RAD50/SYCP3/PALB2/BLM/BARD1/	12		SSC UP
bta00564	Glycerophospholipid metabolism	25/1492	108/9584	0.0241951	0.0241951	0.119611	PLPP2/PLPP1/PLPP5/MBOAT2/PLA2G6/AGPAT5/DGKD/DGKZ/PNPLA6/PLD3/PGS1/CEPT1/PNPLA7/CHPT1/GPCPD1/PTDSS1/ETNK2/DGKE/PTDSS2/LPGAT1/AGPAT2/GPD1L/GPAT3/ETNK1/CDIPT/	25		SSC UP
bta04350	TGF-beta signaling pathway	25/1492	109/9584	0.0269085	0.0269085	0.130274	DCN/TGFB1/BMP6/BMP7/FST/RPS6KB2/BMP5/PPP2R1B/ACVR2B/MAPK3/TGFB2/BMP4/RHOA/EMP3/SMAD9/SKP1/HDAC2/ROCK1/MAPK1/E2F4/ID2/ID1/TFDP1/CREBBP/ID4/	25		SSC UP
bta00130	Ubiquinone and other terpenoid-quinone biosynthesis	5/1492	12/9584	0.0276787	0.0276787	0.130274	COQ5/COQ4/COQ3/COQ2/VKORC1/	5		SSC UP
bta00541	Biosynthesis of various nucleotide sugars	6/1492	16/9584	0.0277637	0.0277637	0.130274	CYB5R3/GNE/CYB5R1/GFUS/CYB5R4/NANP/	6		SSC UP
bta05203	Viral carcinogenesis	49/1492	242/9584	0.028913	0.028913	0.133405	H2BC1/PIK3R2/HDAC7/CDKN2A/VAC14/PSMC1/CCR8/HRAS/KAT2A/STAT5B/UBR4/MRPS18B/H2BC18/GTF2E2/NFKB2/GSN/ATP6V0D1/HDAC10/RANBP1/GRB2/REL/LYN/PIK3CB/MAPK3/SCRIB/POLB/GTF2H1/PKM/RHOA/HDAC2/DNAJA3/MAPK1/C3/RASA2/CCND2/SNW1/GTF2H3/CDC42/CCNA1/STAT3/TBPL1/CREBBP/HDAC11/JUN/GTF2A2/TRAF3/ACTN4/YWHAB/CCNA2/	49		SSC UP
bta04146	Peroxisome	20/1492	84/9584	0.0309839	0.0309839	0.137768	HSD17B4/PEX19/ECI2/XDH/MPV17/PHYH/IDH2/ACSL4/ACOT8/ACSL3/PEX5/ECH1/MVK/PEX2/AMACR/PEX3/PEX16/PEX11A/PEX14/NUDT19/	20		SSC UP
bta04723	Retrograde endocannabinoid signaling	33/1492	154/9584	0.0318045	0.0318045	0.137768	GABRB3/NDUFB2/NDUFV1/GABRB2/NDUFB6/NDUFA9/RIMS1/GNG4/NDUFA8/NDUFA11/MAPK13/NDUFB11/NDUFB9/NDUFV2/NDUFS8/NDUFA10/MAPK3/NDUFS5/NDUFB7/ADCY2/NDUFS3/NDUFA4/NDUFA12/NDUFS6/ITPR1/MAPK1/PLCB4/NDUFV3/NDUFS7/NDUFAB1/NDUFA7/GNB2/NDUFB10/	33		SSC UP
bta03008	Ribosome biogenesis in eukaryotes	23/1492	100/9584	0.0318569	0.0318569	0.137768	FCF1/UTP14A/TBL3/MPHOSPH10/EIF6/TCOF1/GNL2/NOP10/NOP56/FBL/NOB1/RBM28/GAR1/RIOK2/POP5/SNU13/REXO5/EMG1/EFL1/NHP2/NOP58/REXO2/POP4/	23		SSC UP
bta05211	Renal cell carcinoma	18/1492	74/9584	0.0323298	0.0323298	0.137768	TGFB1/PIK3R2/MAP2K2/PAK6/CUL2/PAK4/PAK1/HRAS/EGLN2/GRB2/PIK3CB/MAPK3/TGFB2/MAPK1/CDC42/MAP2K1/CREBBP/JUN/	18		SSC UP
bta05221	Acute myeloid leukemia	17/1492	69/9584	0.0328708	0.0328708	0.137768	EIF4EBP1/PIK3R2/MAP2K2/HRAS/STAT5B/RPS6KB2/GRB2/PIK3CB/MAPK3/TCF7L1/MAPK1/TCF7/CCNA1/STAT3/MAP2K1/MTOR/CCNA2/	17		SSC UP
bta00240	Pyrimidine metabolism	15/1492	59/9584	0.0335366	0.0335366	0.137768	CAD/NME3/CTPS1/ASMTL/CMPK1/NUDT2/NT5C3B/UCKL1/ENTPD4/DTYMK/UCK1/NT5C2/DHODH/DUT/NME7/	15		SSC UP
bta04370	VEGF signaling pathway	15/1492	59/9584	0.0335366	0.0335366	0.137768	RAC3/PIK3R2/MAP2K2/RAC2/MAPK13/HRAS/SPHK1/NFATC2/PIK3CB/MAPK3/PPP3CC/MAPK1/CDC42/MAP2K1/HSPB1/	15		SSC UP
bta04211	Longevity regulating pathway	21/1492	90/9584	0.0338396	0.0338396	0.137768	EIF4EBP1/PIK3R2/TSC2/RB1CC1/EIF4E2/STK11/HRAS/CAMKK2/SESN3/RPS6KB2/IGF1R/PIK3CB/CAMK4/ADCY2/PRKAG2/ADIPOR2/SESN2/PRKAG1/FOXO1/MTOR/EHMT2/	21		SSC UP
bta01240	Biosynthesis of cofactors	33/1492	155/9584	0.0345807	0.0345807	0.138745	CAD/COQ5/PDXP/PTS/MMAB/NME3/CTPS1/NMNAT1/GSS/NADSYN1/GCLM/PPOX/ADSS2/PDXK/AK1/CPOX/COQ4/COQ3/CMPK1/ALDH2/NMNAT2/COASY/UROD/NFS1/DHODH/COQ2/AK7/COX10/LIAS/PANK1/NME7/VKORC1/AKR1A1/	33		SSC UP
bta03250	Viral life cycle - HIV-1	18/1492	75/9584	0.0365688	0.0365688	0.144626	MX1/SMARCB1/FEZ1/CD4/NELFE/KAT2A/MLLT3/PSIP1/HGS/SAMHD1/TSG101/SUPT5H/NUP153/CDK9/BICD2/CCNT2/CREBBP/TNPO3/	18		SSC UP
bta04012	ErbB signaling pathway	20/1492	86/9584	0.0389465	0.0389465	0.15186	EIF4EBP1/PIK3R2/MAP2K2/AREG/PAK6/CAMK2B/PAK4/PAK1/HRAS/STAT5B/MAP2K7/RPS6KB2/GRB2/PIK3CB/MAPK3/MAPK1/NRG1/MAP2K1/MTOR/JUN/	20		SSC UP
bta05132	Salmonella infection	52/1492	266/9584	0.0447566	0.0447566	0.17209	ARL8A/MAP2K2/KLC4/RRAS/SNX9/ARHGEF26/MAPK13/TUBB2A/TUBB2B/RALA/TUBB6/PAK1/HRAS/KLC3/MAP2K7/DCTN6/RIPK2/VPS11/KLC1/PLEKHM2/PIK3CB/MAPK3/MYL9/TCF7L1/SNX18/FADD/VPS16/RHOA/ARPC4/EXOC7/SKP1/FBXO22/KPNA1/MAPK1/IL18/DNM2/RHOB/TCF7/CDC42/TXN2/RAB9A/ARPC1A/WASF3/DCTN1/ACTR3B/MAP2K1/S100A10/JUN/CYTH1/HSP90AB1/ELMO1/DYNLL1/	52		SSC UP
bta04520	Adherens junction	21/1492	93/9584	0.0466241	0.0466241	0.176815	RAC3/PTPN6/RASIP1/RAC2/ARHGAP29/IGF1R/PARD3/MAPK3/MYL9/TCF7L1/WASF1/RHOA/ROCK1/MAPK1/BAIAP2/PDCD10/TCF7/CDC42/WASF3/CREBBP/ACTN4/	21		SSC UP

## Sheet: Diff-SPG vs. Early-SPC
Functional analysis of differentially expressed genes between Diff-SPG and Early-SPC
ID	Description	GeneRatio	BgRatio	pvalue	p.adjust	qvalue	geneID	Count	label
GO:0048232	male gamete generation	56/578	124/4436	4.1899e-19	4.1899e-19	5.49351e-16	TNP2/TNP1/SPATA6/PRM2/ODF2/GPX4/IQCF1/CALR3/GTSF1/PACRG/MEIG1/PRM3/ROPN1L/RPL10L/PROK2/SPATA46/DDX25/SPACDR/CCDC63/SPATA19/TPPP2/CCIN/SPATA9/SLC26A8/CYLC2/SEPTIN12/IQCG/RFX2/ADIG/PSME4/ODF1/PFN4/HOATZ/ARMC2/ACTL7A/CATSPERD/TBATA/STRBP/GARIN1B/KCTD19/ACTL9/RNF8/TBPL1/DHX36/FXR1/AP3B1/DDX4/CCDC42/HSPA2/TEX14/TTLL1/SEPTIN2/DPCD/BBS4/LZTFL1/TDRD7	56		Early_SPC UP
GO:0007283	spermatogenesis	55/578	121/4436	6.12201e-19	6.12201e-19	5.49351e-16	TNP2/TNP1/SPATA6/PRM2/ODF2/GPX4/IQCF1/CALR3/GTSF1/PACRG/MEIG1/PRM3/ROPN1L/RPL10L/PROK2/SPATA46/DDX25/SPACDR/CCDC63/SPATA19/TPPP2/CCIN/SPATA9/SLC26A8/CYLC2/SEPTIN12/IQCG/RFX2/ADIG/PSME4/ODF1/PFN4/HOATZ/ARMC2/ACTL7A/CATSPERD/TBATA/STRBP/GARIN1B/KCTD19/ACTL9/RNF8/TBPL1/DHX36/FXR1/AP3B1/DDX4/CCDC42/HSPA2/TTLL1/SEPTIN2/DPCD/BBS4/LZTFL1/TDRD7	55		Early_SPC UP
GO:0019953	sexual reproduction	81/578	231/4436	7.6974e-19	7.6974e-19	5.49351e-16	TNP2/TNP1/CLGN/SPATA6/PRM2/ODF2/GPX4/IQCF1/CALR3/GTSF1/PACRG/MEIG1/PRM3/ROPN1L/RPL10L/PROK2/SPATA46/DDX25/ABHD2/SPACDR/PLCZ1/PRSS37/CCDC63/SPACA3/LYZL4/SPESP1/SPATA19/TPPP2/CCIN/SPATA9/SLC26A8/CYLC2/KLHDC3/TMEM95/SEPTIN12/IQCG/RFX2/ADIG/PSME4/ODF1/PFN4/HOATZ/HORMAD2/LYZL6/ARMC2/ACTL7A/CLIC4/CATSPERD/TBATA/BIRC5/STRBP/MNS1/GARIN1B/KCTD19/ACTL9/RNF8/GLIPR1L1/TBPL1/TERB2/SYCE1/DHX36/RBM7/FXR1/AP3B1/…	81		Early_SPC UP
GO:0000003	reproduction	90/578	301/4436	9.11902e-16	9.11902e-16	4.88107e-13	TNP2/TNP1/CLGN/SPATA6/PRM2/ODF2/GPX4/IQCF1/CALR3/GTSF1/PACRG/MEIG1/PRM3/ROPN1L/RPL10L/TEKT2/PROK2/SPATA46/DDX25/ABHD2/SPACDR/PLCZ1/PRSS37/CCDC63/SPACA3/LYZL4/SPESP1/SPATA19/TPPP2/CCIN/TEKT4/SPATA9/CABS1/SLC26A8/CYLC2/TEKT3/ENKUR/GARIN2/KLHDC3/TMEM95/SEPTIN12/DNAAF11/IQCG/RFX2/ADIG/SRD5A1/PSME4/ODF1/PFN4/HOATZ/HORMAD2/LYZL6/TTLL9/ARMC2/ACTL7A/CLIC4/CATSPERD/TBATA/BIRC5/STRBP/MNS1/GARIN1B/KCTD19/AC…	90		Early_SPC UP
GO:0022414	reproductive process	89/578	298/4436	1.46696e-15	1.46696e-15	6.28167e-13	TNP2/TNP1/CLGN/SPATA6/PRM2/ODF2/GPX4/IQCF1/CALR3/GTSF1/PACRG/MEIG1/PRM3/ROPN1L/RPL10L/TEKT2/PROK2/SPATA46/DDX25/ABHD2/SPACDR/PLCZ1/PRSS37/CCDC63/SPACA3/LYZL4/SPESP1/SPATA19/TPPP2/CCIN/TEKT4/SPATA9/CABS1/SLC26A8/CYLC2/TEKT3/ENKUR/GARIN2/KLHDC3/TMEM95/SEPTIN12/DNAAF11/IQCG/RFX2/ADIG/SRD5A1/PSME4/ODF1/PFN4/HOATZ/HORMAD2/LYZL6/TTLL9/ARMC2/ACTL7A/CLIC4/CATSPERD/TBATA/BIRC5/STRBP/MNS1/GARIN1B/KCTD19/AC…	89		Early_SPC UP
GO:0007276	gamete generation	59/578	164/4436	1.77199e-14	1.77199e-14	6.3232e-12	TNP2/TNP1/SPATA6/PRM2/ODF2/GPX4/IQCF1/CALR3/GTSF1/PACRG/MEIG1/PRM3/ROPN1L/RPL10L/PROK2/SPATA46/DDX25/SPACDR/PRSS37/CCDC63/SPATA19/TPPP2/CCIN/SPATA9/SLC26A8/CYLC2/SEPTIN12/IQCG/RFX2/ADIG/PSME4/ODF1/PFN4/HOATZ/ARMC2/ACTL7A/CATSPERD/TBATA/STRBP/GARIN1B/KCTD19/ACTL9/RNF8/TBPL1/DHX36/FXR1/AP3B1/DDX4/CCDC42/HSPA2/TEX14/PLK1/TTLL1/SEPTIN2/DPCD/BBS4/LZTFL1/TDRD7/ROCK1	59		Early_SPC UP
GO:0032504	multicellular organism reproduction	64/578	188/4436	2.64618e-14	2.64618e-14	8.09372e-12	TNP2/TNP1/SPATA6/PRM2/ODF2/GPX4/IQCF1/CALR3/GTSF1/PACRG/MEIG1/PRM3/ROPN1L/RPL10L/PROK2/SPATA46/DDX25/SPACDR/PRSS37/CCDC63/SPATA19/TPPP2/CCIN/TEKT4/SPATA9/SLC26A8/CYLC2/TEKT3/TMEM95/SEPTIN12/IQCG/RFX2/ADIG/PSME4/ODF1/PFN4/HOATZ/LYZL6/ARMC2/ACTL7A/CATSPERD/TBATA/STRBP/GARIN1B/KCTD19/ACTL9/RNF8/GLIPR1L1/TBPL1/DHX36/FXR1/AP3B1/DDX4/CCDC42/HSPA2/TEX14/PLK1/TTLL1/SEPTIN2/DPCD/BBS4/LZTFL1/TDRD7/ROCK1	64		Early_SPC UP
GO:0048609	multicellular organismal reproductive process	61/578	183/4436	3.32455e-13	3.32455e-13	8.89754e-11	TNP2/TNP1/SPATA6/PRM2/ODF2/GPX4/IQCF1/CALR3/GTSF1/PACRG/MEIG1/PRM3/ROPN1L/RPL10L/PROK2/SPATA46/DDX25/SPACDR/PRSS37/CCDC63/SPATA19/TPPP2/CCIN/TEKT4/SPATA9/SLC26A8/CYLC2/TEKT3/SEPTIN12/IQCG/RFX2/ADIG/PSME4/ODF1/PFN4/HOATZ/ARMC2/ACTL7A/CATSPERD/TBATA/STRBP/GARIN1B/KCTD19/ACTL9/RNF8/TBPL1/DHX36/FXR1/AP3B1/DDX4/CCDC42/HSPA2/TEX14/PLK1/TTLL1/SEPTIN2/DPCD/BBS4/LZTFL1/TDRD7/ROCK1	61		Early_SPC UP
GO:0007018	microtubule-based movement	35/578	75/4436	7.39759e-13	7.39759e-13	1.75985e-10	TNP1/IQCF1/ROPN1L/TEKT2/ODAD2/TPPP2/CABS1/SSNA1/TEKT3/ENKUR/GARIN2/PIERCE1/DNAAF11/CCDC39/IQCG/ODAD4/PFN4/HOATZ/TTLL9/ARMC2/CATSPERD/IFT43/PAFAH1B1/DTNBP1/AP3B1/DYNC2LI1/HSBP1/TTLL1/DPCD/RHOT2/CFAP20/BBS4/AP3D1/LZTFL1/BLOC1S1	35		Early_SPC UP
GO:0003341	cilium movement	25/578	45/4436	1.14672e-11	1.14672e-11	2.45518e-09	TNP1/IQCF1/ROPN1L/TEKT2/ODAD2/TPPP2/CABS1/TEKT3/ENKUR/GARIN2/PIERCE1/DNAAF11/CCDC39/IQCG/ODAD4/PFN4/HOATZ/TTLL9/ARMC2/CATSPERD/TTLL1/DPCD/CFAP20/BBS4/LZTFL1	25		Early_SPC UP
GO:0001539	cilium or flagellum-dependent cell motility	23/578	39/4436	1.44555e-11	1.44555e-11	2.57916e-09	TNP1/IQCF1/ROPN1L/TEKT2/TPPP2/CABS1/TEKT3/ENKUR/GARIN2/DNAAF11/CCDC39/IQCG/PFN4/HOATZ/TTLL9/ARMC2/CATSPERD/DRC1/TTLL1/DPCD/CFAP20/BBS4/LZTFL1	23		Early_SPC UP
GO:0060285	cilium-dependent cell motility	23/578	39/4436	1.44555e-11	1.44555e-11	2.57916e-09	TNP1/IQCF1/ROPN1L/TEKT2/TPPP2/CABS1/TEKT3/ENKUR/GARIN2/DNAAF11/CCDC39/IQCG/PFN4/HOATZ/TTLL9/ARMC2/CATSPERD/DRC1/TTLL1/DPCD/CFAP20/BBS4/LZTFL1	23		Early_SPC UP
GO:0007286	spermatid development	24/578	45/4436	9.5672e-11	9.5672e-11	1.46313e-08	TNP2/TNP1/IQCF1/PACRG/ROPN1L/DDX25/SPACDR/CCDC63/IQCG/RFX2/PSME4/PFN4/ARMC2/ACTL7A/CATSPERD/STRBP/GARIN1B/ACTL9/RNF8/TBPL1/FXR1/CCDC42/TTLL1/BBS4	24		Early_SPC UP
GO:0048515	spermatid differentiation	24/578	45/4436	9.5672e-11	9.5672e-11	1.46313e-08	TNP2/TNP1/IQCF1/PACRG/ROPN1L/DDX25/SPACDR/CCDC63/IQCG/RFX2/PSME4/PFN4/ARMC2/ACTL7A/CATSPERD/STRBP/GARIN1B/ACTL9/RNF8/TBPL1/FXR1/CCDC42/TTLL1/BBS4	24		Early_SPC UP
GO:0060294	cilium movement involved in cell motility	21/578	36/4436	1.5306e-10	1.5306e-10	2.18473e-08	TNP1/IQCF1/ROPN1L/TEKT2/TPPP2/CABS1/TEKT3/ENKUR/GARIN2/DNAAF11/IQCG/PFN4/HOATZ/TTLL9/ARMC2/CATSPERD/TTLL1/DPCD/CFAP20/BBS4/LZTFL1	21		Early_SPC UP
GO:0007017	microtubule-based process	57/578	190/4436	2.5256e-10	2.5256e-10	3.37965e-08	TNP1/IQCF1/ROPN1L/TEKT2/ODAD2/RSPH9/DNAL4/TPPP2/CABS1/SSNA1/TEKT3/ENKUR/GARIN2/DYNLL2/PIERCE1/DNAAF11/CCDC39/IQCG/ODAD4/PFN4/HOATZ/TTLL9/ARMC2/CATSPERD/BIRC5/IFT43/DRC1/PAFAH1B1/DTNBP1/ARL2/AP3B1/NTMT1/DYNC2LI1/SKA3/CCDC42/CYLD/PLK1/HSBP1/PPP1R35/TTLL1/SLAIN2/ZPR1/PCLAF/DPCD/RHOT2/RBM14/CFAP20/KIF2A/CEP43/BBS4/AP3D1/CEP44/LZTFL1/ROCK1/RAE1/GABARAP/BLOC1S1	57		Early_SPC UP
GO:0003006	developmental process involved in reproduction	56/578	192/4436	1.20156e-09	1.20156e-09	1.51329e-07	TNP2/TNP1/SPATA6/PRM2/ODF2/GPX4/IQCF1/CALR3/GTSF1/PACRG/MEIG1/PRM3/ROPN1L/RPL10L/PROK2/SPATA46/DDX25/SPACDR/CCDC63/SPATA19/TPPP2/CCIN/SPATA9/SLC26A8/CYLC2/SEPTIN12/IQCG/RFX2/ADIG/SRD5A1/PSME4/ODF1/PFN4/HOATZ/ARMC2/ACTL7A/CATSPERD/TBATA/STRBP/GARIN1B/KCTD19/ACTL9/RNF8/TBPL1/DHX36/FXR1/AP3B1/DDX4/CCDC42/HSPA2/TTLL1/SEPTIN2/DPCD/BBS4/LZTFL1/TDRD7	56		Early_SPC UP
GO:0030317	flagellated sperm motility	19/578	34/4436	3.20419e-09	3.20419e-09	3.6107e-07	TNP1/IQCF1/ROPN1L/TEKT2/TPPP2/CABS1/TEKT3/ENKUR/GARIN2/DNAAF11/IQCG/PFN4/HOATZ/TTLL9/ARMC2/CATSPERD/TTLL1/DPCD/LZTFL1	19		Early_SPC UP
GO:0097722	sperm motility	19/578	34/4436	3.20419e-09	3.20419e-09	3.6107e-07	TNP1/IQCF1/ROPN1L/TEKT2/TPPP2/CABS1/TEKT3/ENKUR/GARIN2/DNAAF11/IQCG/PFN4/HOATZ/TTLL9/ARMC2/CATSPERD/TTLL1/DPCD/LZTFL1	19		Early_SPC UP
GO:0022412	cellular process involved in reproduction in multicellular organism	35/578	97/4436	4.41087e-09	4.41087e-09	4.72195e-07	TNP2/TNP1/IQCF1/PACRG/ROPN1L/RPL10L/SPATA46/DDX25/SPACDR/PRSS37/CCDC63/TMEM95/IQCG/RFX2/PSME4/PFN4/LYZL6/ARMC2/ACTL7A/CATSPERD/STRBP/GARIN1B/KCTD19/ACTL9/RNF8/GLIPR1L1/TBPL1/FXR1/DDX4/CCDC42/TEX14/PLK1/TTLL1/BBS4/ROCK1	35		Early_SPC UP
GO:0060271	cilium assembly	33/578	89/4436	5.58764e-09	5.58764e-09	5.69687e-07	SPATA6/DNAAF1/TEKT2/ODAD2/CCDC113/RSPH9/CEP41/ARMC9/TEKT3/PIERCE1/DNAAF11/CCDC39/IQCG/RFX2/ODAD4/PFN4/HOATZ/ARMC2/SNAP29/EHD1/IFT43/DRC1/TMEM231/DYNC2LI1/CCDC42/CYLD/ENTR1/PPP1R35/ATG3/TTLL1/SEPTIN2/CFAP20/BBS4	33		Early_SPC UP
GO:0044782	cilium organization	34/578	96/4436	1.28193e-08	1.28193e-08	1.24759e-06	SPATA6/DNAAF1/TEKT2/ODAD2/CCDC113/RSPH9/CEP41/ARMC9/SSNA1/TEKT3/PIERCE1/DNAAF11/CCDC39/IQCG/RFX2/ODAD4/PFN4/HOATZ/ARMC2/SNAP29/EHD1/IFT43/DRC1/TMEM231/DYNC2LI1/CCDC42/CYLD/ENTR1/PPP1R35/ATG3/TTLL1/SEPTIN2/CFAP20/BBS4	34		Early_SPC UP
GO:0009566	fertilization	21/578	54/4436	1.42958e-06	1.42958e-06	0.000128063	CLGN/IQCF1/SPATA46/ABHD2/PLCZ1/PRSS37/SPACA3/LYZL4/SPESP1/TMEM95/LYZL6/ACTL7A/CLIC4/GARIN1B/ACTL9/GLIPR1L1/AP3B1/VDAC2/WASF1/CD46/HSPA1L	21		Early_SPC UP
GO:0120031	plasma membrane bounded cell projection assembly	35/578	119/4436	1.43552e-06	1.43552e-06	0.000128063	SPATA6/DNAAF1/TEKT2/ODAD2/CCDC113/RSPH9/AIF1/CEP41/ARMC9/TEKT3/PIERCE1/DNAAF11/CCDC39/IQCG/RFX2/ODAD4/PFN4/HOATZ/GPM6A/ARMC2/SNAP29/EHD1/IFT43/DRC1/TMEM231/DYNC2LI1/CCDC42/CYLD/ENTR1/PPP1R35/ATG3/TTLL1/SEPTIN2/CFAP20/BBS4	35		Early_SPC UP
GO:0030031	cell projection assembly	35/578	120/4436	1.78212e-06	1.78212e-06	0.000152624	SPATA6/DNAAF1/TEKT2/ODAD2/CCDC113/RSPH9/AIF1/CEP41/ARMC9/TEKT3/PIERCE1/DNAAF11/CCDC39/IQCG/RFX2/ODAD4/PFN4/HOATZ/GPM6A/ARMC2/SNAP29/EHD1/IFT43/DRC1/TMEM231/DYNC2LI1/CCDC42/CYLD/ENTR1/PPP1R35/ATG3/TTLL1/SEPTIN2/CFAP20/BBS4	35		Early_SPC UP
GO:0070925	organelle assembly	50/578	200/4436	1.972e-06	1.972e-06	0.000162391	SPATA6/DNAAF1/RPL10L/TEKT2/ODAD2/CCDC113/RSPH9/CEP41/ARMC9/BSCL2/TEKT3/TMEM175/PIERCE1/DNAAF11/CCDC39/IQCG/RFX2/ODAD4/PFN4/HOATZ/ARMC2/ACTL7A/GARIN1B/ATG13/ACTL9/SNAP29/EHD1/IFT43/DRC1/TBPL1/TMEM231/FXR1/DYNC2LI1/CCDC42/CYLD/PSEN1/PLK1/ENTR1/EIF6/PPP1R35/ATG3/TTLL1/CAPRIN1/SEPTIN2/RBM14/CFAP20/KIF2A/PRKAR1A/BBS4/CEP44	50		Early_SPC UP
GO:0007338	single fertilization	19/578	49/4436	4.80417e-06	4.80417e-06	0.000380962	CLGN/IQCF1/SPATA46/ABHD2/PLCZ1/PRSS37/SPACA3/SPESP1/TMEM95/LYZL6/ACTL7A/GARIN1B/ACTL9/GLIPR1L1/AP3B1/VDAC2/WASF1/CD46/HSPA1L	19		Early_SPC UP
GO:0043161	proteasome-mediated ubiquitin-dependent protein catabolic process	28/578	90/4436	4.98994e-06	4.98994e-06	0.000381562	FHIT/KLHDC3/HSP90B1/PSMF1/TRIM9/FBXL2/UBXN4/DERL3/UBE2H/KLHDC2/PSMB5/FBXW7/UBXN8/PSEN1/PLK1/SGTA/OS9/FAF2/KLHDC10/COMMD1/CDC26/RNF10/UBE2W/ANAPC10/RNF126/UBE2G2/CSNK1D/GABARAP	28		Early_SPC UP
GO:0007281	germ cell development	24/578	72/4436	6.32426e-06	6.32426e-06	0.000466916	TNP2/TNP1/IQCF1/PACRG/ROPN1L/DDX25/SPACDR/CCDC63/IQCG/RFX2/PSME4/PFN4/ARMC2/ACTL7A/CATSPERD/STRBP/GARIN1B/ACTL9/RNF8/TBPL1/FXR1/CCDC42/TTLL1/BBS4	24		Early_SPC UP
GO:0010498	proteasomal protein catabolic process	32/578	113/4436	9.88858e-06	9.88858e-06	0.000705732	FHIT/KLHDC3/HSP90B1/PSME4/UBXN6/PSMF1/TRIM9/FBXL2/DDI1/UBXN4/DERL3/UBE2H/KLHDC2/PSMB5/DNAJB12/FBXW7/UBXN8/PSEN1/PLK1/SGTA/OS9/FAF2/KLHDC10/COMMD1/CDC26/RNF10/UBE2W/ANAPC10/RNF126/UBE2G2/CSNK1D/GABARAP	32		Early_SPC UP
GO:0035082	axoneme assembly	12/578	25/4436	2.21408e-05	2.21408e-05	0.00152918	TEKT2/ODAD2/RSPH9/PIERCE1/DNAAF11/CCDC39/IQCG/ODAD4/HOATZ/ARMC2/DRC1/TTLL1	12		Early_SPC UP
GO:0030030	cell projection organization	55/578	254/4436	5.90449e-05	5.90449e-05	0.00395057	SPATA6/DNAAF1/TEKT2/ODAD2/CCDC113/RSPH9/AIF1/CEP41/ARMC9/SSNA1/TEKT3/PIERCE1/DNAAF11/CCDC39/IQCG/RFX2/TMEM30A/ODAD4/PFN4/HOATZ/GPM6A/ARMC2/PICK1/SNAP29/EHD1/IFT43/RTN4IP1/DRC1/TMEM231/DTNBP1/DHX36/RAPGEF2/DNM2/DYNC2LI1/CCDC42/CYLD/PSEN1/ENTR1/PPP1R35/ATG3/TTLL1/CAPRIN1/ZPR1/SEPTIN2/WASF1/CFAP20/AFG3L2/ENPP2/CEP43/STK25/SPART/BBS4/PHPT1/CBY1/BLOC1S1	55		Early_SPC UP
GO:0006511	ubiquitin-dependent protein catabolic process	32/578	123/4436	6.39015e-05	6.39015e-05	0.00414596	FHIT/KLHDC3/HSP90B1/PSMA6/PSMF1/TRIM9/FBXL2/UBXN4/DERL3/RNF8/UBE2H/KLHDC2/RNF20/PSMB5/FBXW7/UBXN8/PSEN1/PLK1/SGTA/OS9/FAF2/KLHDC10/COMMD1/CDC26/RNF10/UBE2W/ANAPC10/XBP1/RNF126/UBE2G2/CSNK1D/GABARAP	32		Early_SPC UP
GO:0019941	modification-dependent protein catabolic process	32/578	124/4436	7.57516e-05	7.57516e-05	0.00463395	FHIT/KLHDC3/HSP90B1/PSMA6/PSMF1/TRIM9/FBXL2/UBXN4/DERL3/RNF8/UBE2H/KLHDC2/RNF20/PSMB5/FBXW7/UBXN8/PSEN1/PLK1/SGTA/OS9/FAF2/KLHDC10/COMMD1/CDC26/RNF10/UBE2W/ANAPC10/XBP1/RNF126/UBE2G2/CSNK1D/GABARAP	32		Early_SPC UP
GO:0043632	modification-dependent macromolecule catabolic process	32/578	124/4436	7.57516e-05	7.57516e-05	0.00463395	FHIT/KLHDC3/HSP90B1/PSMA6/PSMF1/TRIM9/FBXL2/UBXN4/DERL3/RNF8/UBE2H/KLHDC2/RNF20/PSMB5/FBXW7/UBXN8/PSEN1/PLK1/SGTA/OS9/FAF2/KLHDC10/COMMD1/CDC26/RNF10/UBE2W/ANAPC10/XBP1/RNF126/UBE2G2/CSNK1D/GABARAP	32		Early_SPC UP
GO:0001578	microtubule bundle formation	13/578	32/4436	8.85554e-05	8.85554e-05	0.00526672	TEKT2/ODAD2/RSPH9/PIERCE1/DNAAF11/CCDC39/IQCG/ODAD4/HOATZ/ARMC2/DRC1/PLK1/TTLL1	13		Early_SPC UP
GO:0120036	plasma membrane bounded cell projection organization	53/578	246/4436	9.31846e-05	9.31846e-05	0.00539225	SPATA6/DNAAF1/TEKT2/ODAD2/CCDC113/RSPH9/AIF1/CEP41/ARMC9/SSNA1/TEKT3/PIERCE1/DNAAF11/CCDC39/IQCG/RFX2/TMEM30A/ODAD4/PFN4/HOATZ/GPM6A/ARMC2/PICK1/SNAP29/EHD1/IFT43/RTN4IP1/DRC1/TMEM231/DTNBP1/DHX36/RAPGEF2/DNM2/DYNC2LI1/CCDC42/CYLD/PSEN1/ENTR1/PPP1R35/ATG3/TTLL1/CAPRIN1/ZPR1/SEPTIN2/WASF1/CFAP20/AFG3L2/ENPP2/STK25/SPART/BBS4/PHPT1/BLOC1S1	53		Early_SPC UP
GO:0000226	microtubule cytoskeleton organization	33/578	132/4436	0.000114849	0.000114849	0.0063505	TEKT2/ODAD2/RSPH9/SSNA1/PIERCE1/DNAAF11/CCDC39/IQCG/ODAD4/HOATZ/ARMC2/BIRC5/DRC1/PAFAH1B1/ARL2/NTMT1/SKA3/CCDC42/CYLD/PLK1/PPP1R35/TTLL1/SLAIN2/ZPR1/PCLAF/RBM14/KIF2A/CEP43/BBS4/CEP44/ROCK1/RAE1/GABARAP	33		Early_SPC UP
GO:0033363	secretory granule organization	8/578	14/4436	0.000115677	0.000115677	0.0063505	RFX2/PFN4/ACTL7A/GARIN1B/ACTL9/TBPL1/AP3B1/CCDC42	8		Early_SPC UP
GO:0051603	proteolysis involved in protein catabolic process	37/578	155/4436	0.000127339	0.000127339	0.00681597	FHIT/KLHDC3/HSP90B1/PSMA6/PSME4/UBXN6/PSMF1/TRIM9/FBXL2/DDI1/UBXN4/DERL3/RNF8/UBE2H/KLHDC2/RNF20/PSMB5/DNAJB12/FBXW7/UBXN8/PSEN1/PLK1/SGTA/OS9/FAF2/KLHDC10/COMMD1/CDC26/RNF10/UBE2W/ANAPC10/XBP1/RNF126/UBE2G2/CLPP/CSNK1D/GABARAP	37		Early_SPC UP
GO:0099111	microtubule-based transport	14/578	38/4436	0.00016637	0.00016637	0.00868795	SSNA1/DNAAF11/CCDC39/ODAD4/IFT43/DTNBP1/AP3B1/DYNC2LI1/HSBP1/TTLL1/DPCD/RHOT2/AP3D1/BLOC1S1	14		Early_SPC UP
GO:0036503	ERAD pathway	10/578	22/4436	0.000193914	0.000193914	0.00988525	HSP90B1/UBXN6/UBXN4/DERL3/DNAJB12/UBXN8/SGTA/OS9/FAF2/UBE2G2	10		Early_SPC UP
GO:0030433	ubiquitin-dependent ERAD pathway	8/578	15/4436	0.000219771	0.000219771	0.0109428	HSP90B1/UBXN4/DERL3/UBXN8/SGTA/OS9/FAF2/UBE2G2	8		Early_SPC UP
GO:0072595	maintenance of protein localization in organelle	7/578	13/4436	0.000518747	0.000518747	0.0252424	ARL2BP/FREY1/HSPA5/KDELR2/ARL2/OS9/BBS4	7		Early_SPC UP
GO:0007368	determination of left/right symmetry	9/578	21/4436	0.000696452	0.000696452	0.0324161	ODAD2/ENKUR/PIERCE1/DNAAF11/CCDC39/ODAD4/DRC1/PSEN1/DPCD	9		Early_SPC UP
GO:0060972	left/right pattern formation	9/578	21/4436	0.000696452	0.000696452	0.0324161	ODAD2/ENKUR/PIERCE1/DNAAF11/CCDC39/ODAD4/DRC1/PSEN1/DPCD	9		Early_SPC UP
GO:0034976	response to endoplasmic reticulum stress	20/578	73/4436	0.000740224	0.000740224	0.0337204	HSP90B1/HSPA5/UBXN6/UBXN4/DERL3/GRINA/DNAJB12/UBXN8/SGTA/OS9/FAF2/SELENOS/XBP1/UFL1/TMX1/MANF/UBE2G2/CERT1/TMBIM6/SERINC3	20		Early_SPC UP
GO:0035966	response to topologically incorrect protein	12/578	34/4436	0.000764503	0.000764503	0.0341009	HSPA5/UBXN4/DNAJB12/UBE2J2/TRAM1/OS9/FAF2/UBE2W/XBP1/RNF126/UFL1/MANF	12		Early_SPC UP
GO:0032507	maintenance of protein location in cell	7/578	14/4436	0.000921817	0.000921817	0.0402787	ARL2BP/FREY1/HSPA5/KDELR2/ARL2/OS9/BBS4	7		Early_SPC UP
GO:0009799	specification of symmetry	9/578	22/4436	0.00104436	0.00104436	0.0438438	ODAD2/ENKUR/PIERCE1/DNAAF11/CCDC39/ODAD4/DRC1/PSEN1/DPCD	9		Early_SPC UP
GO:0009855	determination of bilateral symmetry	9/578	22/4436	0.00104436	0.00104436	0.0438438	ODAD2/ENKUR/PIERCE1/DNAAF11/CCDC39/ODAD4/DRC1/PSEN1/DPCD	9		Early_SPC UP
GO:0006508	proteolysis	62/578	330/4436	0.00129566	0.00129566	0.0533474	TNP2/TNP1/FHIT/RELN/IFT57/PRSS37/USP15/F2/ASPH/AGBL3/CPQ/KLHDC3/DPP6/HSP90B1/DNPEP/PSMA6/USP1/PSME4/UBXN6/PSMF1/TRIM9/HGF/FBXL2/DDI1/UBXN4/BIRC5/PRSS58/DERL3/RNF8/UBE2H/KLHDC2/RNF20/RAPGEF2/AGBL5/PSMB5/DNAJB12/FBXW7/CYLD/UBXN8/PSEN1/PLK1/SGTA/OS9/FAF2/KLHDC10/COMMD1/CDC26/RNF10/UBE2W/ZRANB1/ANAPC10/XBP1/METAP2/RNF126/AFG3L2/USP21/UBE2G2/MINDY3/PSENEN/CLPP/CSNK1D/GABARAP	62		Early_SPC UP
GO:0070286	axonemal dynein complex assembly	6/578	13/4436	0.00363549	0.00363549	0.142864	TEKT2/ODAD2/DNAAF11/CCDC39/ODAD4/DRC1	6		Early_SPC UP
GO:0045185	maintenance of protein location	7/578	17/4436	0.00366994	0.00366994	0.142864	ARL2BP/FREY1/HSPA5/KDELR2/ARL2/OS9/BBS4	7		Early_SPC UP
GO:0070972	protein localization to endoplasmic reticulum	7/578	17/4436	0.00366994	0.00366994	0.142864	FREY1/HSPA5/KDELR2/MIA3/TRAM1/OS9/SRP54	7		Early_SPC UP
GO:0006997	nucleus organization	8/578	22/4436	0.0047323	0.0047323	0.177756	TNP2/TNP1/PSME4/RNF8/TBPL1/FXR1/PLK1/ZPR1	8		Early_SPC UP
GO:1905897	regulation of response to endoplasmic reticulum stress	8/578	22/4436	0.0047323	0.0047323	0.177756	HSPA5/GRINA/SGTA/SELENOS/UFL1/MANF/TMBIM6/SERINC3	8		Early_SPC UP
GO:1903573	negative regulation of response to endoplasmic reticulum stress	6/578	14/4436	0.00567075	0.00567075	0.209334	HSPA5/GRINA/SGTA/SELENOS/UFL1/TMBIM6	6		Early_SPC UP
GO:0016567	protein ubiquitination	36/578	183/4436	0.00632283	0.00632283	0.228561	UBE2N/UBE3D/TRIM13/TRIM17/KLHDC3/RNF138/NXN/HSPA5/TRIM9/FBXO32/FBXL2/ASB17/RNF8/UBE2H/KLHDC2/RNF20/UBE2V1/SPSB3/ARIH1/FBXW7/UBE2J2/PLK1/KLHDC10/COMMD1/CDC26/TRIM2/RNF10/ATG3/UBE2W/ANAPC10/RNF126/UFL1/UBE2T/UBE2G2/RNF181/GABARAP	36		Early_SPC UP
GO:0051321	meiotic cell cycle	14/578	53/4436	0.0064051	0.0064051	0.228561	RPL10L/SLC26A8/KLHDC3/HORMAD2/BIRC5/MNS1/KCTD19/TERB2/SYCE1/RBM7/DDX4/TEX14/PLK1/ROCK1	14		Early_SPC UP
GO:0006986	response to unfolded protein	9/578	28/4436	0.00704902	0.00704902	0.243424	HSPA5/UBXN4/UBE2J2/TRAM1/OS9/FAF2/XBP1/UFL1/MANF	9		Early_SPC UP
GO:0010970	transport along microtubule	9/578	28/4436	0.00704902	0.00704902	0.243424	SSNA1/IFT43/DTNBP1/AP3B1/DYNC2LI1/HSBP1/RHOT2/AP3D1/BLOC1S1	9		Early_SPC UP
GO:2000060	positive regulation of ubiquitin-dependent protein catabolic process	6/578	15/4436	0.00842718	0.00842718	0.285771	FBXW7/PSEN1/PLK1/SGTA/CSNK1D/GABARAP	6		Early_SPC UP
GO:0070647	protein modification by small protein conjugation or removal	42/578	225/4436	0.00865825	0.00865825	0.285771	UBE2N/UBE3D/TRIM13/USP15/TRIM17/KLHDC3/RNF138/NXN/USP1/HSPA5/TRIM9/FBXO32/FBXL2/ASB17/RNF8/UBE2H/KLHDC2/RNF20/UBE2V1/SPSB3/ARIH1/FBXW7/CYLD/UBE2J2/PLK1/KLHDC10/CTU2/COMMD1/CDC26/TRIM2/RNF10/ATG3/UBE2W/ZRANB1/ANAPC10/RNF126/UFL1/UBE2M/UBE2T/UBE2G2/RNF181/GABARAP	42		Early_SPC UP
GO:0060632	regulation of microtubule-based movement	5/578	11/4436	0.00867568	0.00867568	0.285771	IQCF1/ODAD2/TPPP2/CFAP20/BBS4	5		Early_SPC UP
GO:0030705	cytoskeleton-dependent intracellular transport	9/578	29/4436	0.00907	0.00907	0.294232	SSNA1/IFT43/DTNBP1/AP3B1/DYNC2LI1/HSBP1/RHOT2/AP3D1/BLOC1S1	9		Early_SPC UP
GO:0033365	protein localization to organelle	38/578	201/4436	0.00995239	0.00995239	0.317841	ARL2BP/TOMM20/FREY1/TOR1AIP1/DNAAF11/TMEM30A/ODAD4/RAP1GDS1/HSPA5/ORMDL3/HASPIN/KDELR2/EHD1/EMC7/MIA3/ARL2/AP3B1/EMC10/FBXW7/TIMM21/TRAM1/PSEN1/PLK1/ENTR1/SGTA/EMC8/OS9/SLF1/LMBRD1/ZPR1/MTCH2/SNUPN/MFF/HSPA1L/NMD3/BBS4/SRP54/LZTFL1	38		Early_SPC UP
GO:0006497	protein lipidation	7/578	20/4436	0.010304	0.010304	0.317841	SELENOK/RABL3/ATG13/PPM1A/PPM1B/GLUL/ZDHHC20	7		Early_SPC UP
GO:0035967	cellular response to topologically incorrect protein	7/578	20/4436	0.010304	0.010304	0.317841	HSPA5/DNAJB12/OS9/UBE2W/XBP1/RNF126/UFL1	7		Early_SPC UP
GO:0016052	carbohydrate catabolic process	12/578	45/4436	0.0103916	0.0103916	0.317841	PHKG2/PGAM2/HK1/GAPDHS/FBP1/GPD2/UCP2/ARL2/PSEN1/EIF6/TPI1/HEXA	12		Early_SPC UP
GO:0009057	macromolecule catabolic process	51/578	287/4436	0.0107591	0.0107591	0.320735	PHKG2/FHIT/KLHDC3/HSP90B1/PSMA6/PSME4/UBXN6/PSMF1/SMG8/TRIM9/ENDOG/FBXL2/AGO2/DDI1/UBXN4/HMGCR/DERL3/RNF8/UBE2H/NUDT12/KLHDC2/RNF20/DHX36/FXR1/EXOSC4/PSMB5/DNAJB12/FBXW7/UBXN8/PSEN1/PLK1/SGTA/OS9/FAF2/KLHDC10/COMMD1/CDC26/RNF10/UBE2W/CAPRIN1/ZPR1/ANAPC10/XBP1/RNF126/RNASEH2A/UBE2G2/SND1/HEXA/CLPP/CSNK1D/GABARAP	51		Early_SPC UP
GO:0032446	protein modification by small protein conjugation	38/578	202/4436	0.0107858	0.0107858	0.320735	UBE2N/UBE3D/TRIM13/TRIM17/KLHDC3/RNF138/NXN/HSPA5/TRIM9/FBXO32/FBXL2/ASB17/RNF8/UBE2H/KLHDC2/RNF20/UBE2V1/SPSB3/ARIH1/FBXW7/UBE2J2/PLK1/KLHDC10/CTU2/COMMD1/CDC26/TRIM2/RNF10/ATG3/UBE2W/ANAPC10/RNF126/UFL1/UBE2M/UBE2T/UBE2G2/RNF181/GABARAP	38		Early_SPC UP
GO:0035036	sperm-egg recognition	6/578	16/4436	0.0120269	0.0120269	0.352742	CLGN/PRSS37/SPACA3/SPESP1/VDAC2/HSPA1L	6		Early_SPC UP
GO:0006839	mitochondrial transport	12/578	46/4436	0.0124463	0.0124463	0.36011	TOMM20/UCP2/FBXW7/TIMM21/PSEN1/ALKBH7/VDAC2/MTCH2/RHOT2/KIFBP/MFF/HSPA1L	12		Early_SPC UP
GO:0008053	mitochondrial fusion	5/578	12/4436	0.0133033	0.0133033	0.374777	CHCHD3/THG1L/MTCH2/AFG3L2/MFF	5		Early_SPC UP
GO:0044458	motile cilium assembly	5/578	12/4436	0.0133033	0.0133033	0.374777	SPATA6/IQCG/PFN4/ARMC2/TTLL1	5		Early_SPC UP
GO:0000209	protein polyubiquitination	13/578	52/4436	0.0136509	0.0136509	0.377716	UBE2N/RNF8/UBE2H/RNF20/UBE2V1/FBXW7/UBE2J2/CDC26/ANAPC10/RNF126/UBE2T/UBE2G2/GABARAP	13		Early_SPC UP
GO:0072655	establishment of protein localization to mitochondrion	7/578	21/4436	0.0137604	0.0137604	0.377716	TOMM20/AP3B1/FBXW7/TIMM21/MTCH2/MFF/HSPA1L	7		Early_SPC UP
GO:0031346	positive regulation of cell projection organization	10/578	36/4436	0.0139455	0.0139455	0.377949	TMEM30A/GPM6A/DHX36/RAPGEF2/ENTR1/PPP1R35/CAPRIN1/ENPP2/STK25/BBS4	10		Early_SPC UP
GO:0006096	glycolytic process	9/578	31/4436	0.0143869	0.0143869	0.380285	PGAM2/HK1/GAPDHS/FBP1/UCP2/ARL2/PSEN1/EIF6/TPI1	9		Early_SPC UP
GO:0140013	meiotic nuclear division	9/578	31/4436	0.0143869	0.0143869	0.380285	RPL10L/BIRC5/KCTD19/TERB2/SYCE1/DDX4/TEX14/PLK1/ROCK1	9		Early_SPC UP
GO:0043687	post-translational protein modification	43/578	239/4436	0.0150199	0.0150199	0.392175	UBE2N/UBE3D/TRIM13/USP15/TRIM17/KLHDC3/RNF138/NXN/USP1/HSPA5/TRIM9/FBXO32/FBXL2/ASB17/RNF8/UBE2H/KLHDC2/RNF20/UBE2V1/AGBL5/SPSB3/ARIH1/FBXW7/CYLD/UBE2J2/PLK1/KLHDC10/CTU2/COMMD1/CDC26/TRIM2/RNF10/ATG3/UBE2W/ZRANB1/ANAPC10/RNF126/UFL1/UBE2M/UBE2T/UBE2G2/RNF181/GABARAP	43		Early_SPC UP
GO:0030163	protein catabolic process	38/578	207/4436	0.0158606	0.0158606	0.409138	FHIT/KLHDC3/HSP90B1/PSMA6/PSME4/UBXN6/PSMF1/TRIM9/FBXL2/DDI1/UBXN4/HMGCR/DERL3/RNF8/UBE2H/KLHDC2/RNF20/PSMB5/DNAJB12/FBXW7/UBXN8/PSEN1/PLK1/SGTA/OS9/FAF2/KLHDC10/COMMD1/CDC26/RNF10/UBE2W/ANAPC10/XBP1/RNF126/UBE2G2/CLPP/CSNK1D/GABARAP	38		Early_SPC UP
GO:0070534	protein K63-linked ubiquitination	6/578	17/4436	0.0165852	0.0165852	0.422736	UBE2N/RNF8/UBE2V1/FBXW7/RNF126/UBE2T	6		Early_SPC UP
GO:0006090	pyruvate metabolic process	10/578	37/4436	0.0169511	0.0169511	0.42698	PGAM2/HK1/GAPDHS/FBP1/SRR/UCP2/ARL2/PSEN1/EIF6/TPI1	10		Early_SPC UP
GO:0042158	lipoprotein biosynthetic process	7/578	22/4436	0.0179736	0.0179736	0.44747	SELENOK/RABL3/ATG13/PPM1A/PPM1B/GLUL/ZDHHC20	7		Early_SPC UP
GO:0010927	cellular component assembly involved in morphogenesis	8/578	27/4436	0.0182125	0.0182125	0.448207	RFX2/PFN4/ACTL7A/GARIN1B/ACTL9/TBPL1/CCDC42/PRKAR1A	8		Early_SPC UP
GO:0032436	positive regulation of proteasomal ubiquitin-dependent protein catabolic process	5/578	13/4436	0.0193457	0.0193457	0.465395	PSEN1/PLK1/SGTA/CSNK1D/GABARAP	5		Early_SPC UP
GO:0050687	negative regulation of defense response to virus	5/578	13/4436	0.0193457	0.0193457	0.465395	FBXL2/TSPAN6/PPM1B/CSNK1A1/RIOK3	5		Early_SPC UP
GO:0010256	endomembrane system organization	23/578	114/4436	0.0197294	0.0197294	0.469352	SPATA46/TMEM95/RFX2/PFN4/LYZL6/ACTL7A/GARIN1B/ACTL9/EMC7/MIA3/GLIPR1L1/TBPL1/REEP2/AP3B1/CCDC42/EMC10/TRAM1/PLK1/SGTA/EMC8/CLPTM1L/STK25/CERT1	23		Early_SPC UP
GO:0005929	cilium	89/655	225/4755	4.81485e-23	4.81485e-23	1.5813e-20	SPATA6/ODF2/MLF1/DNAAF1/CFAP95/PACRG/ARL2BP/ROPN1L/RPGRIP1/TEKT2/SEPTIN10/TOMM20/TEKTIP1/ODAD2/RSPH9/IFT57/MORN5/RIBC2/TEKT1/FANK1/LYZL4/DNAL4/SPATA19/TPPP2/TEKT4/CFAP210/CABS1/CEP41/SLC26A8/ARMC9/C15H11orf97/EFHB/SSNA1/CCDC65/CFAP68/TEKT3/CFAP141/ENKUR/GARIN2/TUBB4B/CFAP45/TTC23/CFAP276/CFAP36/DYNLL2/PIERCE1/SEPTIN12/DNAAF11/CCDC39/IQCG/TMEM30A/ODAD4/DYDC1/ODF1/HOATZ/EFHC1/CFAP144/LYZL6/NME7/TTL…	89		Early_SPC UP
GO:0031514	motile cilium	42/655	73/4755	1.23644e-18	1.23644e-18	2.03036e-16	SPATA6/ODF2/PACRG/ROPN1L/TEKT2/SEPTIN10/TOMM20/RSPH9/MORN5/TEKT1/LYZL4/SPATA19/TPPP2/TEKT4/CABS1/SLC26A8/SSNA1/CCDC65/TEKT3/ENKUR/GARIN2/CFAP45/CFAP36/SEPTIN12/DNAAF11/IQCG/ODAD4/DYDC1/ODF1/LYZL6/TTLL9/ACTL7A/CATSPERD/RSPH3/DRC1/CFAP300/VDAC2/TTLL1/SEPTIN2/PRKAR1A/BBS4/GABARAP	42		Early_SPC UP
GO:0005930	axoneme	35/655	56/4755	2.52974e-17	2.52974e-17	2.07705e-15	DNAAF1/CFAP95/PACRG/TEKT2/TEKTIP1/ODAD2/RSPH9/RIBC2/TEKT1/TEKT4/CFAP210/EFHB/SSNA1/CCDC65/CFAP68/TEKT3/CFAP141/ENKUR/TUBB4B/CFAP45/CFAP276/PIERCE1/CCDC39/ODAD4/EFHC1/CFAP144/NME7/MNS1/DNAI7/CFAP161/DRC1/SEPTIN2/CFAP20/PRKAR1A/GABARAP	35		Early_SPC UP
GO:0097014	ciliary plasm	35/655	56/4755	2.52974e-17	2.52974e-17	2.07705e-15	DNAAF1/CFAP95/PACRG/TEKT2/TEKTIP1/ODAD2/RSPH9/RIBC2/TEKT1/TEKT4/CFAP210/EFHB/SSNA1/CCDC65/CFAP68/TEKT3/CFAP141/ENKUR/TUBB4B/CFAP45/CFAP276/PIERCE1/CCDC39/ODAD4/EFHC1/CFAP144/NME7/MNS1/DNAI7/CFAP161/DRC1/SEPTIN2/CFAP20/PRKAR1A/GABARAP	35		Early_SPC UP
GO:0032838	plasma membrane bounded cell projection cytoplasm	40/655	78/4755	1.9046e-15	1.9046e-15	1.25102e-13	DNAAF1/CFAP95/PACRG/TEKT2/TEKTIP1/ODAD2/RSPH9/RIBC2/TEKT1/TEKT4/CFAP210/EFHB/SSNA1/CCDC65/CFAP68/TEKT3/CFAP141/ENKUR/TUBB4B/CFAP45/CFAP276/PIERCE1/CCDC39/ODAD4/EFHC1/CFAP144/NME7/MNS1/DNAI7/CFAP161/DRC1/DTNBP1/AP3B1/HSBP1/SEPTIN2/CFAP20/PRKAR1A/AP3D1/GABARAP/BLOC1S1	40		Early_SPC UP
GO:0099568	cytoplasmic region	40/655	81/4755	1.01152e-14	1.01152e-14	5.53673e-13	DNAAF1/CFAP95/PACRG/TEKT2/TEKTIP1/ODAD2/RSPH9/RIBC2/TEKT1/TEKT4/CFAP210/EFHB/SSNA1/CCDC65/CFAP68/TEKT3/CFAP141/ENKUR/TUBB4B/CFAP45/CFAP276/PIERCE1/CCDC39/ODAD4/EFHC1/CFAP144/NME7/MNS1/DNAI7/CFAP161/DRC1/DTNBP1/AP3B1/HSBP1/SEPTIN2/CFAP20/PRKAR1A/AP3D1/GABARAP/BLOC1S1	40		Early_SPC UP
GO:0036126	sperm flagellum	24/655	37/4755	9.04936e-13	9.04936e-13	4.24571e-11	SPATA6/ODF2/PACRG/TOMM20/RSPH9/MORN5/LYZL4/SPATA19/TPPP2/TEKT4/CABS1/SLC26A8/TEKT3/ENKUR/GARIN2/SEPTIN12/IQCG/ODF1/LYZL6/CATSPERD/VDAC2/SEPTIN2/PRKAR1A/GABARAP	24		Early_SPC UP
GO:0005881	cytoplasmic microtubule	27/655	47/4755	2.24218e-12	2.24218e-12	9.20474e-11	CFAP95/PACRG/TEKT2/TEKTIP1/RIBC2/TEKT1/TEKT4/CFAP210/EFHB/TEKT3/CFAP141/ENKUR/TUBB4B/CFAP45/CFAP276/PIERCE1/EFHC1/CFAP144/NME7/BIRC5/MNS1/CFAP161/REEP2/CYLD/SELENOS/SERP1/CFAP20	27		Early_SPC UP
GO:0005879	axonemal microtubule	22/655	33/4755	3.62585e-12	3.62585e-12	1.32312e-10	CFAP95/PACRG/TEKT2/TEKTIP1/RIBC2/TEKT1/TEKT4/CFAP210/EFHB/TEKT3/CFAP141/ENKUR/TUBB4B/CFAP45/CFAP276/PIERCE1/EFHC1/CFAP144/NME7/MNS1/CFAP161/CFAP20	22		Early_SPC UP
GO:0097729	9+2 motile cilium	25/655	42/4755	4.98507e-12	4.98507e-12	1.6372e-10	SPATA6/ODF2/PACRG/TOMM20/RSPH9/MORN5/LYZL4/SPATA19/TPPP2/TEKT4/CABS1/SLC26A8/TEKT3/ENKUR/GARIN2/SEPTIN12/IQCG/ODAD4/ODF1/LYZL6/CATSPERD/VDAC2/SEPTIN2/PRKAR1A/GABARAP	25		Early_SPC UP
GO:0005874	microtubule	46/655	119/4755	6.815e-12	6.815e-12	2.03472e-10	ODF2/CFAP95/PACRG/TEKT2/TEKTIP1/RIBC2/TEKT1/CSTPP1/DNAL4/TEKT4/CFAP210/EFHB/TEKT3/CFAP141/ENKUR/TUBB4B/CFAP45/SVIL/CFAP276/DYNLL2/PIERCE1/MAPT/EFHC1/CFAP144/NME7/TTLL9/BIRC5/CEP57/MNS1/CFAP161/PAFAH1B1/REEP2/DYNC2LI1/SKA3/CYLD/PLK1/TBCA/SELENOS/SERP1/TTLL1/SLAIN2/DYNC1I2/CFAP20/KIF2A/GABARAP/MAP4	46		Early_SPC UP
GO:0120025	plasma membrane bounded cell projection	121/655	496/4755	1.14868e-11	1.14868e-11	3.14376e-10	SPATA6/ODF2/MLF1/DNAAF1/CFAP95/PACRG/ARL2BP/ROPN1L/RPGRIP1/TEKT2/SEPTIN10/TOMM20/ADGRL3/TEKTIP1/ODAD2/RSPH9/AIF1/IFT57/MORN5/RIBC2/TEKT1/FANK1/LYZL4/DNAL4/NMNAT2/SPATA19/TPPP2/TEKT4/CFAP210/CABS1/CEP41/SLC26A8/ARMC9/C15H11orf97/EFHB/SSNA1/ELOVL5/CCDC65/CFAP68/TEKT3/CFAP141/ENKUR/GARIN2/TUBB4B/CFAP45/TTC23/CFAP276/CFAP36/DYNLL2/PIERCE1/SEPTIN12/DNAAF11/MAPT/CCDC39/IQCG/TMEM30A/ODAD4/KCNMA1/DYDC1/O…	121		Early_SPC UP
GO:0015630	microtubule cytoskeleton	94/655	351/4755	1.41936e-11	1.41936e-11	3.58576e-10	ODF2/CETN1/MLF1/CFAP95/PACRG/ARL2BP/TEKT2/TEKTIP1/CCDC113/IFT57/TTC23L/RIBC2/TEKT1/FANK1/KIZ/CSTPP1/DNAL4/TEKT4/CFAP210/CEP41/ARMC9/C15H11orf97/EFHB/SSNA1/CCDC65/TEKT3/CFAP141/ENKUR/TUBB4B/CFAP45/SVIL/CFAP276/DYNLL2/PIERCE1/SEPTIN12/MAPT/CFAP96/IQCG/UBXN6/EFHC1/CFAP144/NME7/TTLL9/CLIC4/BIRC5/HASPIN/CEP57/STRBP/MNS1/SNAP29/DNAI7/CFAP161/DRC1/PAFAH1B1/REEP2/POC1A/ARL2/AGBL5/DYNC2LI1/PSMB5/SKA3/CYLD…	94		Early_SPC UP
GO:0001669	acrosomal vesicle	20/655	33/4755	4.56544e-10	4.56544e-10	1.07099e-08	IQCF1/ABHD2/SPACDR/SPACA4/PRSS37/SPACA3/LYZL4/MORN3/CABS1/SPACA1/TEKT3/TMEM95/AKAP3/ATP6V1E2/ACTL7A/ACTL9/GLIPR1L1/CLK3/VDAC2/CD46	20		Early_SPC UP
GO:0099513	polymeric cytoskeletal fiber	49/655	165/4755	4.91086e-08	4.91086e-08	1.07522e-06	ODF2/CFAP95/PACRG/TEKT2/TEKTIP1/AIF1/RIBC2/TEKT1/CSTPP1/DNAL4/TEKT4/CFAP210/EFHB/TEKT3/CFAP141/ENKUR/TUBB4B/CFAP45/SVIL/CFAP276/DYNLL2/PIERCE1/MAPT/ODF1/EFHC1/CFAP144/NME7/TTLL9/BIRC5/CEP57/MNS1/CFAP161/PAFAH1B1/REEP2/DYNC2LI1/SKA3/CYLD/PLK1/TBCA/CSNK1A1/SELENOS/SERP1/TTLL1/SLAIN2/DYNC1I2/CFAP20/KIF2A/GABARAP/MAP4	49		Early_SPC UP
GO:0005815	microtubule organizing center	51/655	191/4755	1.05432e-06	1.05432e-06	2.16412e-05	ODF2/MLF1/ARL2BP/TEKT2/CCDC113/IFT57/TTC23L/FANK1/KIZ/CSTPP1/CEP41/ARMC9/C15H11orf97/SSNA1/CCDC65/DYNLL2/CFAP96/UBXN6/EFHC1/TTLL9/CLIC4/BIRC5/HASPIN/CEP57/SNAP29/PAFAH1B1/POC1A/ARL2/DYNC2LI1/PSMB5/SKA3/CYLD/PSEN1/PLK1/ENTR1/CSNK1A1/DCTN6/PPP1R35/TTLL1/SLF1/PCLAF/RAB28/CFAP20/PRKAR1A/CEP43/CEP290/BBS4/CEP44/CBY1/ROCK1/CSNK1D	51		Early_SPC UP
GO:0036064	ciliary basal body	17/655	43/4755	2.40445e-05	2.40445e-05	0.000440659	MLF1/IFT57/FANK1/CEP41/ARMC9/C15H11orf97/SSNA1/CCDC65/TTLL9/POC1A/DYNC2LI1/CYLD/ENTR1/CSNK1A1/TTLL1/RAB28/CFAP20	17		Early_SPC UP
GO:0005814	centriole	16/655	39/4755	2.41515e-05	2.41515e-05	0.000440659	ODF2/CCDC113/CEP41/ARMC9/SSNA1/BIRC5/POC1A/PLK1/PPP1R35/CFAP20/CEP43/CEP290/BBS4/CEP44/CBY1/ROCK1	16		Early_SPC UP
GO:0099512	supramolecular fiber	52/655	221/4755	4.27313e-05	4.27313e-05	0.000738624	ODF2/CFAP95/PACRG/TEKT2/TEKTIP1/AIF1/RIBC2/TEKT1/CSTPP1/DNAL4/TEKT4/CFAP210/EFHB/SSNA1/TEKT3/CFAP141/ENKUR/TUBB4B/CFAP45/SVIL/CFAP276/DYNLL2/PIERCE1/MAPT/ODF1/EFHC1/CFAP144/FBXO32/NME7/TTLL9/BIRC5/CEP57/MNS1/CFAP161/PAFAH1B1/REEP2/DYNC2LI1/SKA3/CYLD/PLK1/TBCA/CSNK1A1/SELENOS/GLRX3/SERP1/TTLL1/SLAIN2/DYNC1I2/CFAP20/KIF2A/GABARAP/MAP4	52		Early_SPC UP
GO:0099081	supramolecular polymer	52/655	223/4755	5.53036e-05	5.53036e-05	0.000908143	ODF2/CFAP95/PACRG/TEKT2/TEKTIP1/AIF1/RIBC2/TEKT1/CSTPP1/DNAL4/TEKT4/CFAP210/EFHB/SSNA1/TEKT3/CFAP141/ENKUR/TUBB4B/CFAP45/SVIL/CFAP276/DYNLL2/PIERCE1/MAPT/ODF1/EFHC1/CFAP144/FBXO32/NME7/TTLL9/BIRC5/CEP57/MNS1/CFAP161/PAFAH1B1/REEP2/DYNC2LI1/SKA3/CYLD/PLK1/TBCA/CSNK1A1/SELENOS/GLRX3/SERP1/TTLL1/SLAIN2/DYNC1I2/CFAP20/KIF2A/GABARAP/MAP4	52		Early_SPC UP
GO:0099080	supramolecular complex	67/655	314/4755	9.52734e-05	9.52734e-05	0.00148999	ODF2/CFAP95/PACRG/TEKT2/TEKTIP1/DDX25/AIF1/RIBC2/TEKT1/CSTPP1/DNAL4/TEKT4/CFAP210/PPP1CC/EFHB/SSNA1/TEKT3/CFAP141/ENKUR/TUBB4B/CFAP45/SVIL/CFAP276/DYNLL2/PIERCE1/MAPT/PSMA6/ODF1/EFHC1/CFAP144/FBXO32/NME7/TTLL9/AGO2/BIRC5/CEP57/MNS1/CFAP161/PAFAH1B1/REEP2/DHX36/FXR1/DYNC2LI1/SKA3/DDX4/CYLD/TEX14/PSEN1/PLK1/TBCA/CSNK1A1/SELENOS/DCTN6/GLRX3/SERP1/TTLL1/CAPRIN1/SLAIN2/SEPTIN2/SPC24/DYNC1I2/CFAP20/KIF…	67		Early_SPC UP
GO:0097225	sperm midpiece	8/655	14/4755	0.000173425	0.000173425	0.00258893	PACRG/TOMM20/SPATA19/TEKT4/GARIN2/LYZL6/VDAC2/GABARAP	8		Early_SPC UP
GO:0030496	midbody	20/655	66/4755	0.000367354	0.000367354	0.00524551	ARL2BP/TTC23L/PPP1CC/SSNA1/SVIL/SEPTIN12/HSP90B1/HSPA5/CLIC4/BIRC5/RNF8/AGBL5/DNM2/CYLD/TEX14/PLK1/SH3GLB1/SEPTIN2/SPART/CEP44	20		Early_SPC UP
GO:0005813	centrosome	29/655	114/4755	0.000566456	0.000566456	0.0077515	ODF2/ARL2BP/CCDC113/KIZ/CEP41/SSNA1/DYNLL2/CFAP96/EFHC1/CLIC4/HASPIN/CEP57/SNAP29/ARL2/DYNC2LI1/PSMB5/SKA3/CYLD/PSEN1/PLK1/ENTR1/DCTN6/PPP1R35/SLF1/PCLAF/PRKAR1A/CEP290/BBS4/CEP44	29		Early_SPC UP
GO:0030141	secretory granule	22/655	85/4755	0.00201168	0.00201168	0.0264272	IQCF1/ABHD2/SPACDR/SPACA4/PRSS37/SPACA3/LYZL4/MORN3/CABS1/SPACA1/TEKT3/TMEM95/AKAP3/ATP6V1E2/ACTL7A/ACTL9/GLIPR1L1/CLK3/VDAC2/CD46/CALR/HEXA	22		Early_SPC UP
GO:0099503	secretory vesicle	30/655	134/4755	0.00401005	0.00401005	0.0506533	IQCF1/ABHD2/SPACDR/SPACA4/PRSS37/SPACA3/LYZL4/MORN3/CABS1/SPACA1/TEKT3/TMEM95/AKAP3/ATP6V1E2/TRIM9/ATP6V1F/ACTL7A/ACTL9/GLIPR1L1/ROGDI/DTNBP1/CLK3/VDAC2/ATP6V0A1/CD46/TPRG1L/MFF/ATP6V1C1/CALR/HEXA	30		Early_SPC UP
GO:0002080	acrosomal membrane	5/655	10/4755	0.00676417	0.00676417	0.0793391	SPACA3/SPACA1/TEKT3/TMEM95/CD46	5		Early_SPC UP
GO:0032391	photoreceptor connecting cilium	5/655	10/4755	0.00676417	0.00676417	0.0793391	RPGRIP1/IFT57/SEPTIN2/CEP290/BBS4	5		Early_SPC UP
GO:0005788	endoplasmic reticulum lumen	10/655	32/4755	0.00852758	0.00852758	0.0965737	CALR3/SIL1/HSP90B1/SDF2L1/ERP44/OS9/DNAJB11/MANF/CALR/PDIA3	10		Early_SPC UP
GO:0035869	ciliary transition zone	7/655	19/4755	0.0102208	0.0102208	0.111891	RPGRIP1/IFT57/TMEM231/DYNC2LI1/SEPTIN2/CEP290/BBS4	7		Early_SPC UP
GO:0000314	organellar small ribosomal subunit	9/655	29/4755	0.0129733	0.0129733	0.133147	MRPS9/MRPS17/MRPS18C/MRPS24/MRPS21/MRPS26/MRPL42/DAP3/MRPS33	9		Early_SPC UP
GO:0005763	mitochondrial small ribosomal subunit	9/655	29/4755	0.0129733	0.0129733	0.133147	MRPS9/MRPS17/MRPS18C/MRPS24/MRPS21/MRPS26/MRPL42/DAP3/MRPS33	9		Early_SPC UP
GO:0005875	microtubule associated complex	7/655	21/4755	0.0184317	0.0184317	0.183435	DNAL4/CCDC65/BIRC5/DNAI7/DRC1/PAFAH1B1/GABARAP	7		Early_SPC UP
GO:0000786	nucleosome	8/655	26/4755	0.0198142	0.0198142	0.191394	TNP2/TNP1/H3-3D/PRM2/PRM3/H2BL1/SLF1/VPS72	8		Early_SPC UP
GO:0098687	chromosomal region	18/655	82/4755	0.0276513	0.0276513	0.259465	PPP1CC/BIRC5/ZNF330/RNF8/TOX4/TERB2/DHX36/SKA3/TEX14/PSEN1/PLK1/CSNK1A1/DCTN6/RBBP4/SEPTIN2/SPC24/SUV39H2/GPATCH11	18		Early_SPC UP
GO:0030665	clathrin-coated vesicle membrane	8/655	29/4755	0.037517	0.037517	0.326111	AP2B1/REEP6/ATP6V1F/AP1M1/AP3B1/ATP6V0A1/AP2A2/ATP6V1C1	8		Early_SPC UP
GO:0030131	clathrin adaptor complex	4/655	10/4755	0.0377327	0.0377327	0.326111	AP2B1/AP1M1/AP3B1/AP2A2	4		Early_SPC UP
GO:0034704	calcium channel complex	4/655	10/4755	0.0377327	0.0377327	0.326111	CACNB2/CATSPERD/HSPA2/PTPA	4		Early_SPC UP
GO:0000775	chromosome,centromeric region	13/655	57/4755	0.0426853	0.0426853	0.351517	PPP1CC/BIRC5/ZNF330/SKA3/TEX14/PSEN1/PLK1/CSNK1A1/DCTN6/SEPTIN2/SPC24/SUV39H2/GPATCH11	13		Early_SPC UP
GO:0000776	kinetochore	11/655	46/4755	0.0438833	0.0438833	0.351517	PPP1CC/BIRC5/SKA3/TEX14/PSEN1/PLK1/CSNK1A1/DCTN6/SEPTIN2/SPC24/GPATCH11	11		Early_SPC UP
GO:0000779	condensed chromosome,centromeric region	11/655	46/4755	0.0438833	0.0438833	0.351517	PPP1CC/BIRC5/SKA3/TEX14/PSEN1/PLK1/CSNK1A1/DCTN6/SEPTIN2/SPC24/GPATCH11	11		Early_SPC UP
GO:0140096	catalytic activity, acting on a protein	89/472	489/3884	2.02986e-05	2.02986e-05	0.00722201	PHKG2/UBE2N/PGP/RELN/ASRGL1/PPIL6/PRSS37/PCMT1/USP15/F2/PPP1CC/ASPH/FNTA/AGBL3/CPQ/TRIM17/STK33/DPP6/RNF138/NXN/DNPEP/PPM1G/USP1/DUSP10/PPWD1/TRIM9/CWC27/TTLL9/BCKDK/PSMB10/DDI1/PRSS58/HASPIN/RNF8/UBE2H/CSNK1G1/CRELD2/RNF20/NOSIP/MAP2K6/CRELD1/PPM1A/PPM1B/GLUL/PPM1L/AGBL5/NTMT1/CAPNS1/FUT8/PSMB5/SUDS3/ARIH1/ZDHHC20/CYLD/UBE2J2/CAMK2D/TEX14/PSEN1/PLK1/IGF1R/CSNK1A1/CPPED1/TRIM2/RNF10/ATG3/CLK3/UBE…	89		Early_SPC UP
GO:0019787	ubiquitin-like protein transferase activity	20/472	77/3884	0.000618393	0.000618393	0.110009	UBE2N/TRIM17/RNF138/TRIM9/RNF8/UBE2H/RNF20/NOSIP/ARIH1/UBE2J2/TRIM2/RNF10/ATG3/UBE2W/RNF126/UFL1/UBE2M/UBE2T/UBE2G2/RNF181	20		Early_SPC UP
GO:0051082	unfolded protein binding	7/472	16/3884	0.00159888	0.00159888	0.154836	CLGN/CALR3/TOMM20/PFDN4/HSPA1L/PFDN6/CALR	7		Early_SPC UP
GO:0016755	aminoacyltransferase activity	20/472	84/3884	0.00199031	0.00199031	0.154836	UBE2N/TRIM17/RNF138/TRIM9/RNF8/UBE2H/RNF20/NOSIP/ARIH1/UBE2J2/TRIM2/RNF10/ATG3/UBE2W/RNF126/UFL1/UBE2M/UBE2T/UBE2G2/RNF181	20		Early_SPC UP
GO:0004842	ubiquitin-protein transferase activity	18/472	73/3884	0.00217595	0.00217595	0.154836	UBE2N/TRIM17/RNF138/TRIM9/RNF8/UBE2H/RNF20/NOSIP/ARIH1/UBE2J2/TRIM2/RNF10/UBE2W/RNF126/UBE2M/UBE2T/UBE2G2/RNF181	18		Early_SPC UP
GO:0140767	enzyme-substrate adaptor activity	8/472	22/3884	0.00303266	0.00303266	0.179831	NMNAT2/KLHDC3/TUT1/FBXL2/KLHDC2/FBXW7/KLHDC10/HPF1	8		Early_SPC UP
GO:0030165	PDZ domain binding	5/472	10/3884	0.00387704	0.00387704	0.197059	SRR/GNG12/RAPGEF2/PSEN1/ARHGAP29	5		Early_SPC UP
GO:0060090	molecular adaptor activity	20/472	95/3884	0.00882094	0.00882094	0.328327	FREY1/NMNAT2/KLHDC3/SVIL/TUT1/FBXL2/KLHDC2/FXR1/FBXW7/CHCHD3/PSMG1/KLHDC10/CAPRIN1/SRRT/PCLAF/CSNK2B/NMD3/BBS4/HPF1/MAPKAP1	20		Early_SPC UP
GO:0048487	beta-tubulin binding	5/472	12/3884	0.00990068	0.00990068	0.328327	PACRG/DNAI7/TBCA/BBS4/GABARAP	5		Early_SPC UP
GO:0015631	tubulin binding	15/472	66/3884	0.010967	0.010967	0.328327	PACRG/SSNA1/MAPT/CFAP144/BIRC5/CEP57/STRBP/DNAI7/PAFAH1B1/AGBL5/PLK1/TBCA/BBS4/CEP44/GABARAP	15		Early_SPC UP
GO:0019902	phosphatase binding	9/472	32/3884	0.0114702	0.0114702	0.328327	HSP90B1/VRK3/AP3B1/CHCHD3/SHOC2/PPP1R35/PPME1/GTF2F1/PTPA	9		Early_SPC UP
GO:0044183	protein folding chaperone	8/472	27/3884	0.0121695	0.0121695	0.328327	CLGN/CCT6B/DNAJB1/HSP90B1/HSPA5/TRAP1/HSPA2/HSPA1L	8		Early_SPC UP
GO:0030674	protein-macromolecule adaptor activity	15/472	67/3884	0.0126042	0.0126042	0.328327	FREY1/NMNAT2/KLHDC3/TUT1/FBXL2/KLHDC2/FXR1/FBXW7/KLHDC10/CAPRIN1/SRRT/CSNK2B/NMD3/BBS4/HPF1	15		Early_SPC UP
GO:0032559	adenyl ribonucleotide binding	63/472	399/3884	0.0136295	0.0136295	0.328327	PHKG2/UBE2N/DDX25/AK1/HK1/NMNAT2/CLPB/CCT6B/STK33/FBP1/HSP90B1/TUT1/VRK3/HSPA5/ENTPD1/NME7/TTLL9/ATP9B/BCKDK/HMGCR/HASPIN/SMARCAL1/EHD1/SRR/UBE2H/CSNK1G1/TRAP1/DHX36/MAP2K6/RAPGEF2/GLUL/DDX4/HSPA2/UBE2J2/CAMK2D/TEX14/PLK1/ATP2C1/THG1L/IGF1R/CSNK1A1/CLK3/UBE2W/RIOK3/ATAD1/TTLL1/CAPRIN1/MYO6/PI4KA/PTPA/MTHFD1L/UBE2M/AFG3L2/SUCLG2/PRPF4B/UBE2T/UBE2G2/HSPA1L/KIF2A/PRKAR1A/STK25/ROCK1/CSNK1D	63		Early_SPC UP
GO:0019899	enzyme binding	55/472	341/3884	0.0138422	0.0138422	0.328327	GSG1/PACRG/KIZ/DNAJB1/RNF138/HSP90B1/VRK3/DUSP10/HSPA5/TSPAN5/ATG13/EHD1/RPH3A/PAFAH1B1/RNF20/PRKRIP1/DHX36/MAP2K6/AP3B1/ELP4/TBC1D14/ARIH1/FBXW7/CHCHD3/CYLD/UBE2J2/GSKIP/TEX14/PSEN1/PLK1/ADRM1/FAF2/SHOC2/SELENOS/PPP1R35/BTG1/UBC/ATG3/RIOK3/RBBP4/SLF1/ZPR1/PPME1/GTF2F1/UFL1/PTPA/SCNM1/PRKAR1A/CYB5A/STRN3/SPART/PSENEN/ROCK1/MAPKAP1/TMBIM6	55		Early_SPC UP
GO:0019903	protein phosphatase binding	7/472	23/3884	0.0160613	0.0160613	0.357152	HSP90B1/VRK3/AP3B1/SHOC2/PPME1/GTF2F1/PTPA	7		Early_SPC UP
GO:0008017	microtubule binding	10/472	41/3884	0.0218154	0.0218154	0.456569	SSNA1/MAPT/CFAP144/BIRC5/STRBP/DNAI7/PAFAH1B1/PLK1/CEP44/GABARAP	10		Early_SPC UP
GO:0016791	phosphatase activity	13/472	60/3884	0.0252724	0.0252724	0.476049	PGP/PPP1CC/FBP1/PPM1G/DUSP10/PPM1A/PPM1B/PPM1L/IMPA1/PLPP6/CPPED1/PTPA/BPNT2	13		Early_SPC UP
GO:0017018	myosin phosphatase activity	7/472	25/3884	0.0254221	0.0254221	0.476049	PPP1CC/PPM1G/DUSP10/PPM1A/PPM1B/PPM1L/CPPED1	7		Early_SPC UP
GO:0061659	ubiquitin-like protein ligase activity	9/472	37/3884	0.0293765	0.0293765	0.477252	RNF138/TRIM9/RNF20/NOSIP/RNF10/ATG3/RNF126/UFL1/RNF181	9		Early_SPC UP
GO:0004722	protein serine/threonine phosphatase activity	7/472	26/3884	0.0312691	0.0312691	0.477252	PPP1CC/PPM1G/DUSP10/PPM1A/PPM1B/PPM1L/CPPED1	7		Early_SPC UP
GO:0140662	ATP-dependent protein folding chaperone	6/472	21/3884	0.0342626	0.0342626	0.477252	CCT6B/HSP90B1/HSPA5/TRAP1/HSPA2/HSPA1L	6		Early_SPC UP
GO:0004721	phosphoprotein phosphatase activity	9/472	38/3884	0.0345113	0.0345113	0.477252	PGP/PPP1CC/PPM1G/DUSP10/PPM1A/PPM1B/PPM1L/CPPED1/PTPA	9		Early_SPC UP
GO:0032977	membrane insertase activity	4/472	11/3884	0.0353274	0.0353274	0.477252	EMC7/EMC10/EMC8/MTCH2	4		Early_SPC UP
GO:0060590	ATPase regulator activity	4/472	11/3884	0.0353274	0.0353274	0.477252	DNAJB4/TOR1AIP1/DNAJB1/DNAJC24	4		Early_SPC UP
GO:0003730	mRNA 3'-UTR binding	5/472	16/3884	0.0362175	0.0362175	0.477252	TUT1/RNF20/DHX36/FXR1/EXOSC4	5		Early_SPC UP
GO:0043621	protein self-association	5/472	16/3884	0.0362175	0.0362175	0.477252	RETREG1/FOXP1/SSNA1/ERGIC3/SGTA	5		Early_SPC UP
GO:0005524	ATP binding	59/472	391/3884	0.0391712	0.0391712	0.495796	PHKG2/UBE2N/DDX25/AK1/HK1/NMNAT2/CLPB/CCT6B/STK33/HSP90B1/TUT1/VRK3/HSPA5/ENTPD1/NME7/TTLL9/ATP9B/BCKDK/HASPIN/SMARCAL1/EHD1/SRR/UBE2H/CSNK1G1/TRAP1/DHX36/MAP2K6/GLUL/DDX4/HSPA2/UBE2J2/CAMK2D/TEX14/PLK1/ATP2C1/THG1L/IGF1R/CSNK1A1/CLK3/UBE2W/RIOK3/ATAD1/TTLL1/CAPRIN1/MYO6/PI4KA/PTPA/MTHFD1L/UBE2M/AFG3L2/SUCLG2/PRPF4B/UBE2T/UBE2G2/HSPA1L/KIF2A/STK25/ROCK1/CSNK1D	59		Early_SPC UP
GO:0030554	adenyl nucleotide binding	65/472	437/3884	0.0407801	0.0407801	0.495796	PHKG2/UBE2N/DDX25/AK1/HK1/NMNAT2/GAPDHS/CLPB/CCT6B/STK33/FBP1/HSP90B1/TUT1/VRK3/HSPA5/ENTPD1/NME7/TTLL9/ATP9B/BCKDK/KCNAB1/HMGCR/HASPIN/SMARCAL1/EHD1/SRR/UBE2H/CSNK1G1/TRAP1/DHX36/MAP2K6/RAPGEF2/GLUL/DDX4/HSPA2/UBE2J2/CAMK2D/TEX14/PLK1/ATP2C1/THG1L/IGF1R/CSNK1A1/CLK3/UBE2W/RIOK3/ATAD1/TTLL1/CAPRIN1/MYO6/PI4KA/PTPA/MTHFD1L/UBE2M/AFG3L2/SUCLG2/PRPF4B/UBE2T/UBE2G2/HSPA1L/KIF2A/PRKAR1A/STK25/ROCK1/CS…	65		Early_SPC UP
GO:0008270	zinc ion binding	34/472	210/3884	0.045409	0.045409	0.495796	RNF151/TRIM13/AGBL3/TRIM17/TCEA2/DNPEP/TRIM9/TES/DNAJC24/BIRC5/BHMT/ZNF330/MPI/RTN4IP1/RNF8/NUDT12/CA2/CHURC1/POLR2I/AGBL5/ZMAT5/ZCCHC7/ARIH1/ZDHHC20/CYLD/ZFAND6/DNAJC21/CDO1/TRIM2/ZPR1/SUV39H2/AFG3L2/ENPP2/CXXC5	34		Early_SPC UP
GO:0016772	transferase activity, transferring phosphorus-containing groups	29/472	175/3884	0.0476273	0.0476273	0.495796	PHKG2/FHIT/AK1/HK1/STK33/TUT1/NME7/BCKDK/HASPIN/CSNK1G1/MAP2K6/POLB/CAMK2D/TEX14/PLK1/THG1L/IGF1R/CTU2/CSNK1A1/CLK3/RIOK3/CSNK2B/PI4KA/AK6/PRPF4B/STK25/CERT1/ROCK1/CSNK1D	29		Early_SPC UP
GO:0008235	metalloexopeptidase activity	4/472	12/3884	0.0480407	0.0480407	0.495796	AGBL3/CPQ/AGBL5/METAP2	4		Early_SPC UP
GO:0000287	magnesium ion binding	14/472	72/3884	0.0482794	0.0482794	0.495796	PGP/ADSS1/ENDOG/ATP9B/SRR/NUDT12/DHX36/PPM1A/PPM1B/IMPA1/PLK1/THG1L/PRPSAP1/SUCLG2	14		Early_SPC UP
GO:0016301	kinase activity	24/472	140/3884	0.0484495	0.0484495	0.495796	PHKG2/AK1/HK1/STK33/NME7/BCKDK/HASPIN/CSNK1G1/MAP2K6/CAMK2D/TEX14/PLK1/IGF1R/CSNK1A1/CLK3/RIOK3/CSNK2B/PI4KA/AK6/PRPF4B/STK25/CERT1/ROCK1/CSNK1D	24		Early_SPC UP
GO:0016788	hydrolase activity,acting on ester bonds	32/472	197/3884	0.0492921	0.0492921	0.495796	PROCA1/PGP/HAGH/ABHD2/PLCZ1/RNASE6/PPP1CC/FBP1/DDHD1/PPM1G/DUSP10/PLCD4/ENDOG/AGO2/PDE1A/NUDT12/PPM1A/PPM1B/ISG20L2/EXOSC4/PPM1L/IMPA1/MYG1/PLPP6/CPPED1/PPME1/RNASEH2A/PTPA/ENPP2/BPNT2/MRPL58/SND1	32		Early_SPC UP
bta04141	Protein processing in endoplasmic reticulum	46/798	176/9584	1.01708e-12	1.01708e-12	3.12618e-10	HSPA4L/SIL1/DNAJC5B/MAPK10/SEL1L2/STT3B/DNAJB1/HSP90B1/DNAJC10/UBE2J1/HSPA5/ERO1B/UBXN6/UBQLN3/DERL2/PRKN/UBXN4/DERL3/DNAJC1/DNAJC5G/CUL1/ATF6/HERPUD1/DNAJB12/SEC24D/DNAJB2/NGLY1/UBE2J2/TRAM1/UBXN8/OS9/MARCHF6/UBE2G1/SELENOS/TUSC3/XBP1/DNAJB11/UBE2G2/HSPA1L/DAD1/RPN2/SEC62/BAG1/CALR/SEC63/PDIA3/	46		Early_SPC UP
bta04814	Motor proteins	43/798	205/9584	9.95682e-09	9.95682e-09	1.53021e-06	KIF5C/DNAH14/MYO3B/DNAH7/DNAH8/DNAH3/DNAH12/MYO5B/DNAL4/DNAH17/DNAI4/KIF6/TUBB4B/DYNLT2/DNAH10/KIF3B/DYNLL2/KIF27/MYO18B/DNAH6/DNAH9/DNAI3/KIF9/DYNC2H1/DNAH5/KIFAP3/KIF16B/KIF3A/DNAH2/MYH11/KIF2C/KIF1B/DYNC2LI1/KIF24/KIF13B/CAPZB/KIF15/DCTN6/MYO9A/MYO6/DYNC1I2/KIF2A/KIF5B/	43		Early_SPC UP
bta04120	Ubiquitin mediated proteolysis	32/798	161/9584	2.69659e-06	2.69659e-06	0.000276282	UBE2N/UBE2J1/UBE2U/DET1/PRKN/UBE2H/BTRC/CUL1/NEDD4L/TRIM37/FZR1/FBXW7/RHOBTB1/UBE2J2/FBXW8/UBE2A/UBE2G1/CDC26/HERC4/RNF7/UBC/CDC20/UBE2W/UBA6/CDC34/ANAPC10/CUL3/UBE2M/UBE2R2/UBE2G2/PIAS2/HERC2/	32		Early_SPC UP
bta04144	Endocytosis	39/798	249/9584	8.26292e-05	8.26292e-05	0.0063494	KIF5C/PSD3/AP2B1/PARD3/GRK4/SH3GL3/RAB11FIP4/ASAP2/PLD1/AMPH/FGFR2/PIP5K1B/EHD1/PRKCZ/EEA1/NEDD4L/DNM2/GIT1/VPS4A/CYTH3/PIP5K1A/CAPZB/ARFGAP3/IGF1R/GBF1/AGAP1/ARFGAP1/RAB11FIP2/SH3GLB1/RUFY1/STAM2/HSPA1L/ACAP2/AP2A2/SPART/AP2A1/SMAP1/RABEP1/KIF5B/	39		Early_SPC UP
bta03083	Polycomb repressive complex	18/798	83/9584	0.000128488	0.000128488	0.00682034	AUTS2/SCMH1/PHC2/ASXL3/CBX7/MBD5/RING1/DCAF7/RBBP4/WDR5/JARID2/MAX/CSNK2B/EZH2/FOXK2/PHF1/RYBP/MTF2/	18		Early_SPC UP
bta03060	Protein export	10/798	31/9584	0.000133137	0.000133137	0.00682034	UBL4B/IMMP2L/HSPA5/SGTA/IMMP1L/SEC62/SRP54/SEC63/SRP9/SRP72/	10		Early_SPC UP
bta00230	Purine metabolism	24/798	133/9584	0.000227973	0.000227973	0.0100103	FHIT/PDE10A/AK1/AK8/AK9/ADCY10/PDE4D/AK7/NT5C1B/ADSS1/ENTPD1/NME7/PDE1C/PDE1A/ALLC/PDE8B/NUDT9/PDE3B/NUDT5/ENTPD4/NME6/PDE7A/AK6/ADK/	24		Early_SPC UP
bta05014	Amyotrophic lateral sclerosis	52/798	408/9584	0.00120919	0.00120919	0.0464584	KIF5C/DNAH14/NXT1/NUP50/DNAH7/DNAH8/COX6B2/DNAH3/NDUFA6/DNAH12/DNAL4/NUP210L/CHCHD10/DNAH17/WDR41/TUBB4B/DNAH10/GRIA1/PSMA6/DNAH6/HSPA5/ATP5F1E/DNAH9/PFN4/UBQLN3/SETX/NRG3/PRKN/DNAH5/GRIN2B/COX7B2/ATG13/RB1CC1/DNAH2/ATF6/MAP2K6/NUP35/PSMD8/PSMB5/NDUFB2/ULK2/NUP107/NUP98/ADRM1/NRBF2/DCTN6/XBP1/NUP153/NDUFV3/KIF5B/ATXN2L/RAE1/	52		Early_SPC UP
bta03013	Nucleocytoplasmic transport	20/798	125/9584	0.00332587	0.00332587	0.102345	NXT1/NUP50/NUP210L/RANGAP1/NUP42/NUP35/RANBP17/NUP107/NUP98/KPNA2/XPOT/UPF3A/NUP153/SNUPN/NMD3/IPO5/KPNA4/AHCTF1/SENP2/RAE1/	20		Early_SPC UP
bta00564	Glycerophospholipid metabolism	18/798	108/9584	0.00332973	0.00332973	0.102345	AGPAT3/PCYT1A/PLD1/LPIN1/DGKH/SAMD8/GPD2/GPD1L/CHPT1/ETNK1/CHKA/GPCPD1/LPGAT1/AGPAT5/CRLS1/GPAT4/DGKD/GNPAT/	18		Early_SPC UP
bta04520	Adherens junction	16/798	93/9584	0.00397724	0.00397724	0.111134	CTNNA3/CTNNA2/PARD3/NECTIN3/LMO7/RADIL/SORBS1/SSX2IP/TCF7L1/IGF1R/WASF1/CSNK2B/ARHGAP29/LEF1/FER/ROCK1/	16		Early_SPC UP
bta05016	Huntington disease	42/798	339/9584	0.00573995	0.00573995	0.147023	KIF5C/DNAH14/IFT57/DNAH7/DNAH8/COX6B2/DNAH3/NDUFA6/DNAH12/MAPK10/AP2B1/DNAL4/DNAH17/TUBB4B/DNAH10/GRIA1/PSMA6/DNAH6/ATP5F1E/DNAH9/DNAH5/GRIN2B/COX7B2/TFAM/ATG13/RB1CC1/DNAH2/TBPL1/POLR2I/PSMD8/PSMB5/NDUFB2/ULK2/RCOR1/ADRM1/NRBF2/DCTN6/VDAC2/AP2A2/AP2A1/NDUFV3/KIF5B/	42		Early_SPC UP
bta04340	Hedgehog signaling pathway	11/798	57/9584	0.00659904	0.00659904	0.149281	IQCE/GPR161/GSK3B/KIF3A/CSNK1G1/BTRC/CUL1/CSNK1G2/CSNK1A1/CUL3/CSNK1D/	11		Early_SPC UP
bta05017	Spinocerebellar ataxia	22/798	151/9584	0.00679943	0.00679943	0.149281	RELN/GRIN3A/MAPK10/GRIA1/PSMA6/GRIN2B/ATG13/RORA/RB1CC1/PIK3CB/TBPL1/PSMD8/PSMB5/ULK2/ADRM1/PUM1/NRBF2/VDAC2/XBP1/AKT3/AFG3L2/ATXN2L/	22		Early_SPC UP
bta04114	Oocyte meiosis	19/798	128/9584	0.00938848	0.00938848	0.192382	CALM3/PPP2R5C/PLCZ1/PPP1CC/CALM1/CPEB2/SPDYA/CPEB3/BTRC/CUL1/CAMK2D/PLK1/IGF1R/CDC26/CCNB2/CDC20/ANAPC10/PPP2R5E/YWHAQ/	19		Early_SPC UP
bta04914	Progesterone-mediated oocyte maturation	15/798	94/9584	0.010471	0.010471	0.19892	MAPK10/BRAF/CPEB2/SPDYA/CCNA1/CPEB3/PIK3CB/PDE3B/FZR1/PLK1/IGF1R/CDC26/CCNB2/ANAPC10/AKT3/	15		Early_SPC UP
bta05412	Arrhythmogenic right ventricular cardiomyopathy	14/798	86/9584	0.0110856	0.0110856	0.19892	CTNNA3/CTNNA2/SGCD/CACNA1D/CACNB2/SGCA/CACNA2D3/RYR2/ITGA9/TCF7L1/DTNA/ITGA1/LEF1/SGCE/	14		Early_SPC UP
bta03018	RNA degradation	13/798	78/9584	0.0116491	0.0116491	0.19892	DHX36/DIS3/EXOSC4/ZCCHC7/PFKP/PATL1/PAN3/TOB1/BTG1/CNOT1/TENT4B/MTREX/CNOT4/	13		Early_SPC UP
bta01232	Nucleotide metabolism	14/798	88/9584	0.0134716	0.0134716	0.217933	AK1/AK8/AK9/AK7/NT5C1B/ADSS1/ENTPD1/NME7/NT5C3B/ENTPD4/NME6/AK6/UCKL1/ADK/	14		Early_SPC UP
bta04070	Phosphatidylinositol signaling system	15/798	98/9584	0.015115	0.015115	0.230077	CALM3/PLCZ1/CALM1/PLCD4/INPP4B/PI4K2B/DGKH/PIP5K1B/PIK3CB/IMPA1/PIP5K1A/PTEN/PI4KA/BPNT2/DGKD/	15		Early_SPC UP
bta00562	Inositol phosphate metabolism	12/798	73/9584	0.0166764	0.0166764	0.230077	PLCZ1/PLCD4/ISYNA1/INPP4B/PI4K2B/PIP5K1B/PIK3CB/IMPA1/PIP5K1A/TPI1/PTEN/PI4KA/	12		Early_SPC UP
bta04110	Cell cycle	22/798	164/9584	0.0171703	0.0171703	0.230077	PPP2R5C/CDC14A/CCNA1/GSK3B/CUL1/MTBP/FZR1/PRKDC/ABL1/PLK1/CDKN2D/CDC14B/CDC26/CCNB2/ATM/CDC20/ANAPC10/STAG1/NIPBL/PDS5B/PPP2R5E/YWHAQ/	22		Early_SPC UP
bta04728	Dopaminergic synapse	19/798	136/9584	0.0173344	0.0173344	0.230077	CALM3/KIF5C/PPP2R5C/PPP2R2B/MAPK10/PPP1CC/CALM1/CACNA1D/PPP2R3C/GRIA1/GSK3B/GRIN2B/GNG12/CAMK2D/GNAO1/CLOCK/AKT3/PPP2R5E/KIF5B/	19		Early_SPC UP
bta05231	Choline metabolism in cancer	15/798	100/9584	0.0179649	0.0179649	0.230077	MAPK10/SLC44A5/PCYT1A/PDGFC/PLD1/DGKH/PIP5K1B/PIK3CB/CHPT1/CHKA/GPCPD1/PIP5K1A/WASF1/AKT3/DGKD/	15		Early_SPC UP
bta05213	Endometrial cancer	10/798	60/9584	0.0252231	0.0252231	0.310111	CTNNA3/CTNNA2/BRAF/GSK3B/PIK3CB/TCF7L1/MLH1/PTEN/AKT3/LEF1/	10		Early_SPC UP
bta03410	Base excision repair	8/798	44/9584	0.0269378	0.0269378	0.318455	LIG3/XRCC1/POLB/APTX/RFC1/RFC5/MPG/POLD3/	8		Early_SPC UP
bta00514	Other types of O-glycan biosynthesis	8/798	46/9584	0.0342854	0.0342854	0.390305	GALNTL5/GALNT3/POMT1/GALNT17/POMT2/GALNT10/ST3GAL3/RFNG/	8		Early_SPC UP
bta00515	Mannose type O-glycan biosynthesis	5/798	23/9584	0.0376964	0.0376964	0.398357	POMT1/POMT2/CRPPA/RXYLT1/ST3GAL3/	5		Early_SPC UP
bta00513	Various types of N-glycan biosynthesis	8/798	47/9584	0.0384238	0.0384238	0.398357	STT3B/MAN2A1/FUT8/ST3GAL3/TUSC3/DAD1/RPN2/HEXA/	8		Early_SPC UP
bta00640	Propanoate metabolism	6/798	31/9584	0.0398898	0.0398898	0.398357	LDHC/BCKDHB/PCCA/ABAT/BCKDHA/SUCLG2/	6		Early_SPC UP
bta05210	Colorectal cancer	13/798	92/9584	0.0406452	0.0406452	0.398357	MAPK10/BRAF/DCC/AREG/GSK3B/BIRC5/PIK3CB/TCF7L1/BCL2L11/MLH1/APPL1/AKT3/LEF1/	13		Early_SPC UP
bta03015	mRNA surveillance pathway	15/798	111/9584	0.0414728	0.0414728	0.398357	NXT1/PPP2R5C/PPP2R2B/PPP1CC/PPP2R3C/SMG6/RNGTT/RNMT/SMG1/CSTF3/SYMPK/MSI2/PCF11/UPF3A/PPP2R5E/	15		Early_SPC UP
bta04910	Insulin signaling pathway	18/798	141/9584	0.0446581	0.0446581	0.402432	CALM3/PHKG2/MAPK10/HK1/PPP1CC/CALM1/BRAF/PHKB/FBP1/PRKAR2A/RPTOR/GSK3B/SORBS1/PIK3CB/PRKCZ/PDE3B/AKT3/PRKAR1A/	18		Early_SPC UP
bta00310	Lysine degradation	10/798	66/9584	0.0452128	0.0452128	0.402432	CAMKMT/DHTKD1/NSD2/KMT2C/DOT1L/ASH1L/SETDB2/EZH2/SUV39H2/KMT2E/	10		Early_SPC UP
bta04922	Glucagon signaling pathway	14/798	103/9584	0.0458249	0.0458249	0.402432	CALM3/PHKG2/PDHA2/LDHC/PGAM2/CALM1/PHKB/FBP1/SIK2/PDE3B/PFKP/CAMK2D/AKT3/SIRT1/	14		Early_SPC UP
bta03082	ATP-dependent chromatin remodeling	16/798	123/9584	0.0486091	0.0486091	0.411131	MORF4L1/BAZ2B/RUVBL1/DPF3/ARID1B/BCL7C/EPC2/RBBP4/GATAD2A/BRD8/INO80E/MTA3/BAZ1A/SS18/EPC1/VPS72/	16		Early_SPC UP
ID	Description	GeneRatio	BgRatio	pvalue	p.adjust	qvalue	geneID	Count
GO:0006412	translation	131/1051	247/4436	8.47691e-25	8.47691e-25	1.9372e-21	RPL14/RPS13/RPL28/RPL18A/RPL27/GAPDH/RPS27A/EEF1A1/RPL27A/RPS3/RPS18/RPS20/RPS12/RPS19/RPS15A/RPL19/RPL24/RPS24/RPLP1/RPS3A/RPS23/RPS8/RPS15/RPS7/MRPS23/NPM1/RPS11/RPL6/RPS16/UBA52/RPS28/RSL24D1/RPL11/RPL10A/NGRN/VIM/RPL18/RPL38/MRPS6/RPL32/EIF3L/MRPL20/EIF3M/C1QBP/EIF3J/RACK1/EIF4A2/RPL23/RPLP2/MRPL43/AKT1/EEF2/MRPS14/MRPS25/MRPS2/NCBP2/RBM8A/MRPL15/RARS1/MRPS15/EIF2S3/FAU/RPL35/RPL23A/RPS26/MRP…	131		Diff_SPG UP
GO:0043043	peptide biosynthetic process	132/1051	254/4436	6.97214e-24	6.97214e-24	7.96658e-21	RPL14/RPS13/RPL28/RPL18A/RPL27/GAPDH/RPS27A/EEF1A1/RPL27A/RPS3/RPS18/RPS20/RPS12/RPS19/RPS15A/RPL19/RPL24/RPS24/RPLP1/RPS3A/RPS23/RPS8/RPS15/RPS7/MRPS23/NPM1/RPS11/RPL6/RPS16/UBA52/RPS28/RSL24D1/RPL11/RPL10A/NGRN/VIM/RPL18/RPL38/MRPS6/RPL32/EIF3L/MRPL20/EIF3M/C1QBP/EIF3J/RACK1/EIF4A2/RPL23/RPLP2/MRPL43/AKT1/EEF2/MRPS14/MRPS25/MRPS2/NCBP2/RBM8A/MRPL15/RARS1/MRPS15/EIF2S3/FAU/RPL35/RPL23A/RPS26/MRP…	132		Diff_SPG UP
GO:0006518	peptide metabolic process	139/1051	283/4436	4.55398e-22	4.55398e-22	3.46901e-19	RPL14/RPS13/RPL28/RPL18A/RPL27/GAPDH/RPS27A/EEF1A1/RPL27A/RPS3/RPS18/RPS20/RPS12/RPS19/RPS15A/RPL19/RPL24/RPS24/RPLP1/RPS3A/RPS23/RPS8/RPS15/RPS7/MRPS23/NPM1/RPS11/RPL6/RPS16/UBA52/RPS28/RSL24D1/RPL11/RPL10A/NGRN/VIM/RPL18/RPL38/MRPS6/RPL32/EIF3L/MRPL20/EIF3M/C1QBP/EIF3J/RACK1/EIF4A2/RPL23/RPLP2/MRPL43/AKT1/EEF2/MRPS14/MRPS25/MRPS2/NCBP2/RBM8A/MRPL15/RARS1/MRPS15/EIF2S3/FAU/RPL35/RPL23A/RPS26/MRP…	139		Diff_SPG UP
GO:0006397	mRNA processing	84/1051	137/4436	1.38613e-21	1.38613e-21	7.91918e-19	HSPA8/LSM1/ZCRB1/RNPS1/SNRPB/SNRPF/HNRNPK/SNRPE/ALYREF/HNRNPA2B1/LSM5/CPSF6/CDK9/SNRNP25/SNRPD1/C1QBP/CRIPT/LSM8/LSM4/CWC15/PSIP1/NCBP2/SNU13/RBM8A/HSF1/SAP18/PPIH/ZNF326/TRA2B/GEMIN8/PTBP1/DHX9/THOC5/SNRNP40/TENT2/SF3B5/HNRNPF/SNW1/SRSF2/SMU1/DDX39B/DCPS/NUDT21/EFTUD2/SNRNP70/DDX1/SF3A2/MAGOH/SRSF6/PRPF19/EIF4A3/SRSF7/RBM4/RBM22/PPP1R8/SNRPC/SF3B3/SRSF3/LSM3/QKI/CPSF2/CASC3/PABPN1/SLU7/PRPF6/RBM…	84		Diff_SPG UP
GO:0016071	mRNA metabolic process	103/1051	186/4436	1.84623e-21	1.84623e-21	8.43824e-19	HSPA8/LSM1/ZCRB1/RNPS1/SNRPB/SNRPF/HNRNPK/SNRPE/ALYREF/VIM/HNRNPA2B1/LSM5/CPSF6/CDK9/SNRNP25/SNRPD1/C1QBP/APEX1/CRIPT/SSB/LSM8/LSM4/CWC15/PSIP1/NCBP2/SNU13/RBM8A/HSF1/SAP18/PPIH/ZNF326/TRA2B/GEMIN8/S100A10/PTBP1/DHX9/THOC5/SNRNP40/TENT2/SF3B5/HNRNPF/TRMT6/SNW1/SRSF2/SMU1/DDX39B/DCPS/NUDT21/EFTUD2/PARN/SNRNP70/DDX1/SF3A2/MAGOH/SRSF6/PRPF19/TAF9/EIF4A3/SRSF7/RBM4/CNOT9/RBM22/PPP1R8/SNRPC/SF3B3/SRSF…	103		Diff_SPG UP
GO:0043604	amide biosynthetic process	136/1051	279/4436	3.3297e-21	3.3297e-21	1.26821e-18	RPL14/RPS13/RPL28/RPL18A/RPL27/GAPDH/RPS27A/EEF1A1/RPL27A/RPS3/RPS18/RPS20/RPS12/RPS19/RPS15A/RPL19/RPL24/RPS24/RPLP1/RPS3A/RPS23/RPS8/RPS15/RPS7/MRPS23/NPM1/RPS11/RPL6/RPS16/UBA52/RPS28/RSL24D1/RPL11/RPL10A/NGRN/VIM/RPL18/RPL38/MRPS6/RPL32/EIF3L/MRPL20/EIF3M/C1QBP/EIF3J/RACK1/EIF4A2/RPL23/RPLP2/MRPL43/AKT1/EEF2/MRPS14/MRPS25/MRPS2/NCBP2/RBM8A/MRPL15/RARS1/MRPS15/EIF2S3/FAU/RPL35/RPL23A/RPS26/MRP…	136		Diff_SPG UP
GO:0022613	ribonucleoprotein complex biogenesis	84/1051	139/4436	5.42294e-21	5.42294e-21	1.77041e-18	RPS13/BUD23/RPL27/RPS27A/RPS12/RPS19/RPS15A/RPL24/RPS24/RPS3A/RPS23/RPS5/RPS8/RPS15/SNRPB/RPS11/RPS16/SNRPF/RPS28/DDX27/PNO1/POP5/SNRPE/NGRN/RPL38/EIF3L/CPSF6/SNRPD1/EIF3M/C1QBP/EIF3J/GTPBP10/NOP56/NOL11/PSIP1/BRIX1/KRR1/MRPS2/SNU13/GEMIN8/MRTO4/DHX9/SIRT7/DIMT1/PWP1/EIF3K/RPL13A/USP16/RPP30/EIF3CL/POP7/IMP4/EIF3H/DDX39B/NUDT21/EIF3B/SF3A2/SRSF6/EIF3I/WDR55/PRPF19/TAF9/EIF4A3/FCF1/RPS9/SNRPC/RPS1…	84		Diff_SPG UP
GO:0000375	RNA splicing,via transesterification reactions	58/1051	80/4436	1.63164e-20	1.63164e-20	3.72873e-18	ZCRB1/RNPS1/SNRPB/SNRPF/HNRNPK/SNRPE/HNRNPA2B1/LSM5/SNRNP25/SNRPD1/C1QBP/LSM8/LSM4/CWC15/PSIP1/NCBP2/SNU13/RBM8A/SAP18/TRA2B/GEMIN8/PTBP1/DHX9/SF3B5/SNW1/SRSF2/SMU1/DDX39B/DCPS/EFTUD2/SNRNP70/SF3A2/MAGOH/SRSF6/PRPF19/EIF4A3/SRSF7/RBM4/RBM22/SNRPC/SF3B3/SRSF3/LSM3/CASC3/SLU7/PRPF6/RBMXL2/TSSC4/PRPF3/SRSF1/SF3A1/STRAP/MAGOHB/USP4/RBM5/NSRP1/YJU2B/SNRPD2	58		Diff_SPG UP
GO:0000377	RNA splicing， via transesterification reactions with bulged adenosine as nucleophile	58/1051	80/4436	1.63164e-20	1.63164e-20	3.72873e-18	ZCRB1/RNPS1/SNRPB/SNRPF/HNRNPK/SNRPE/HNRNPA2B1/LSM5/SNRNP25/SNRPD1/C1QBP/LSM8/LSM4/CWC15/PSIP1/NCBP2/SNU13/RBM8A/SAP18/TRA2B/GEMIN8/PTBP1/DHX9/SF3B5/SNW1/SRSF2/SMU1/DDX39B/DCPS/EFTUD2/SNRNP70/SF3A2/MAGOH/SRSF6/PRPF19/EIF4A3/SRSF7/RBM4/RBM22/SNRPC/SF3B3/SRSF3/LSM3/CASC3/SLU7/PRPF6/RBMXL2/TSSC4/PRPF3/SRSF1/SF3A1/STRAP/MAGOHB/USP4/RBM5/NSRP1/YJU2B/SNRPD2	58		Diff_SPG UP
GO:0000398	mRNA splicing，via spliceosome	58/1051	80/4436	1.63164e-20	1.63164e-20	3.72873e-18	ZCRB1/RNPS1/SNRPB/SNRPF/HNRNPK/SNRPE/HNRNPA2B1/LSM5/SNRNP25/SNRPD1/C1QBP/LSM8/LSM4/CWC15/PSIP1/NCBP2/SNU13/RBM8A/SAP18/TRA2B/GEMIN8/PTBP1/DHX9/SF3B5/SNW1/SRSF2/SMU1/DDX39B/DCPS/EFTUD2/SNRNP70/SF3A2/MAGOH/SRSF6/PRPF19/EIF4A3/SRSF7/RBM4/RBM22/SNRPC/SF3B3/SRSF3/LSM3/CASC3/SLU7/PRPF6/RBMXL2/TSSC4/PRPF3/SRSF1/SF3A1/STRAP/MAGOHB/USP4/RBM5/NSRP1/YJU2B/SNRPD2	58		Diff_SPG UP
GO:0008380	RNA splicing	75/1051	119/4436	2.15023e-20	2.15023e-20	4.46713e-18	HSPA8/LSM1/ZCRB1/RNPS1/SNRPB/SNRPF/HNRNPK/SNRPE/ALYREF/HNRNPA2B1/LSM5/SNRNP25/SNRPD1/C1QBP/CRIPT/LSM8/LSM4/CWC15/PSIP1/NCBP2/SNU13/RBM8A/SAP18/PPIH/ZNF326/TRA2B/GEMIN8/PTBP1/DHX9/THOC5/SNRNP40/SF3B5/HNRNPF/SNW1/SRSF2/SMU1/DDX39B/LUC7L3/DCPS/EFTUD2/SNRNP70/DDX1/SF3A2/MAGOH/SRSF6/PRPF19/EIF4A3/SRSF7/RBM4/RBM22/PPP1R8/SNRPC/SF3B3/SRSF3/LSM3/QKI/CASC3/SLU7/PRPF6/RBM48/RBMXL2/CTNNBL1/TSSC4/PRPF3/YBX1/…	75		Diff_SPG UP
GO:0006396	RNA processing	116/1051	232/4436	2.98841e-19	2.98841e-19	5.69109e-17	HSPA8/BUD23/RPL27/YRDC/RPS15/LSM1/ZCRB1/RNPS1/SNRPB/SNRPF/HNRNPK/DDX27/POP5/SNRPE/ALYREF/HNRNPA2B1/LSM5/CPSF6/CDK9/SNRNP25/SNRPD1/C1QBP/CRIPT/SSB/LSM8/LSM4/NOL11/CWC15/PSIP1/BRIX1/KRR1/NCBP2/SNU13/RBM8A/HSF1/SAP18/PPIH/ZNF326/TRA2B/GEMIN8/HSD17B10/DICER1/PTBP1/DHX9/SIRT7/THOC5/DIMT1/PWP1/SNRNP40/TENT2/SF3B5/HNRNPF/TSN/TRMT6/SNW1/SRSF2/RPP30/SMU1/POP7/DDX39B/LUC7L3/DCPS/NUDT21/EFTUD2/PARN/SNRNP70/…	116		Diff_SPG UP
GO:1901566	organonitrogen compound biosynthetic process	187/1051	476/4436	5.88419e-16	5.88419e-16	1.03438e-13	RPL14/PARK7/RPS13/RPL28/RPL18A/RPL27/GAPDH/RPS27A/EEF1A1/RPL27A/RPS3/RPS18/RPS20/RPS12/RPS19/RPS15A/RPL19/RPL24/QDPR/RPS24/RPLP1/RPS3A/RPS23/RPS8/RPS15/RPS7/NME2/MRPS23/NPM1/RPS11/RPL6/RPS16/UBA52/ITM2B/RPS28/RSL24D1/TMEM14C/MRI1/RPL11/GOLGA7/ATIC/RPL10A/NGRN/ALDH2/VIM/RPL18/RPL38/OAZ1/MRPS6/RPL32/EIF3L/MRPL20/ATP5F1C/FABP5/SAT1/EIF3M/C1QBP/EIF3J/HMBS/RACK1/EIF4A2/RPL23/RPLP2/CLTC/GATM/DHFR/MRPL4…	187		Diff_SPG UP
GO:0043603	amide metabolic process	146/1051	349/4436	3.67494e-15	3.67494e-15	5.99871e-13	RPL14/RPS13/RPL28/RPL18A/RPL27/GAPDH/RPS27A/EEF1A1/RPL27A/RPS3/RPS18/RPS20/RPS12/RPS19/RPS15A/RPL19/RPL24/RPS24/RPLP1/RPS3A/RPS23/RPS8/RPS15/RPS7/MRPS23/NPM1/RPS11/RPL6/RPS16/UBA52/RPS28/RSL24D1/RPL11/RPL10A/NGRN/VIM/RPL18/RPL38/MRPS6/RPL32/EIF3L/MRPL20/EIF3M/C1QBP/EIF3J/RACK1/EIF4A2/RPL23/RPLP2/MRPL43/AKT1/EEF2/MRPS14/NAGK/MRPS25/MRPS2/NCBP2/RBM8A/MRPL15/RARS1/MRPS15/EIF2S3/FAU/RPL35/RPL23A/RPS2…	146		Diff_SPG UP
GO:0071826	protein-RNA complex organization	40/1051	56/4436	3.87364e-14	3.87364e-14	5.90153e-12	RPL24/SNRPB/SNRPF/SNRPE/RPL38/EIF3L/CPSF6/SNRPD1/EIF3M/EIF3J/PSIP1/SNU13/GEMIN8/MRTO4/DHX9/EIF3K/RPL13A/VCP/EIF3CL/EIF3H/DDX39B/NUDT21/EIF3B/SF3A2/SRSF6/EIF3I/PRPF19/TAF9/SNRPC/SLU7/TSSC4/PRPF3/DHX30/EIF3E/SRSF1/SF3A1/STRAP/USP4/RBM5/SNRPD2	40		Diff_SPG UP
GO:0022618	protein-RNA complex assembly	39/1051	54/4436	4.50818e-14	4.50818e-14	6.43899e-12	RPL24/SNRPB/SNRPF/SNRPE/RPL38/EIF3L/CPSF6/SNRPD1/EIF3M/EIF3J/PSIP1/SNU13/GEMIN8/MRTO4/DHX9/EIF3K/RPL13A/EIF3CL/EIF3H/DDX39B/NUDT21/EIF3B/SF3A2/SRSF6/EIF3I/PRPF19/TAF9/SNRPC/SLU7/TSSC4/PRPF3/DHX30/EIF3E/SRSF1/SF3A1/STRAP/USP4/RBM5/SNRPD2	39		Diff_SPG UP
GO:0002181	cytoplasmic translation	30/1051	38/4436	8.07213e-13	8.07213e-13	1.08511e-10	RPL18A/RPL19/RPL24/RPS23/RPL6/RPS28/RPL10A/RPL18/RPL38/RPL32/EIF3L/EIF3M/EIF3J/RPLP2/RPS26/DHX9/EIF3K/RPL13A/RPS29/IMPACT/EIF3CL/EIF3H/EIF3B/EIF3I/RBM4/YBX1/EIF3E/YTHDF2/PABPC1/SARS1	30		Diff_SPG UP
GO:0006403	RNA localization	31/1051	41/4436	2.57906e-12	2.57906e-12	3.27434e-10	NUTF2/ALYREF/HNRNPA2B1/RAN/CPSF6/SSB/NCBP2/RBM8A/HSF1/CCT2/DHX9/MRPL18/FYTTD1/DDX39B/SEH1L/SEC13/ENY2/MAGOH/EIF4A3/PIH1D1/CETN2/SRSF7/SRSF3/QKI/CASC3/PRPF6/ALKBH5/YBX1/SRSF1/MAGOHB/RANBP2	31		Diff_SPG UP
GO:0050657	nucleic acid transport	28/1051	36/4436	9.30126e-12	9.30126e-12	1.01218e-09	NUTF2/ALYREF/HNRNPA2B1/RAN/CPSF6/SSB/NCBP2/RBM8A/HSF1/DHX9/MRPL18/FYTTD1/DDX39B/SEH1L/SEC13/ENY2/MAGOH/EIF4A3/CETN2/SRSF7/SRSF3/QKI/CASC3/ALKBH5/YBX1/SRSF1/MAGOHB/RANBP2	28		Diff_SPG UP
GO:0050658	RNA transport	28/1051	36/4436	9.30126e-12	9.30126e-12	1.01218e-09	NUTF2/ALYREF/HNRNPA2B1/RAN/CPSF6/SSB/NCBP2/RBM8A/HSF1/DHX9/MRPL18/FYTTD1/DDX39B/SEH1L/SEC13/ENY2/MAGOH/EIF4A3/CETN2/SRSF7/SRSF3/QKI/CASC3/ALKBH5/YBX1/SRSF1/MAGOHB/RANBP2	28		Diff_SPG UP
GO:0051236	establishment of RNA localization	28/1051	36/4436	9.30126e-12	9.30126e-12	1.01218e-09	NUTF2/ALYREF/HNRNPA2B1/RAN/CPSF6/SSB/NCBP2/RBM8A/HSF1/DHX9/MRPL18/FYTTD1/DDX39B/SEH1L/SEC13/ENY2/MAGOH/EIF4A3/CETN2/SRSF7/SRSF3/QKI/CASC3/ALKBH5/YBX1/SRSF1/MAGOHB/RANBP2	28		Diff_SPG UP
GO:0065003	protein-containing complex assembly	148/1051	394/4436	6.81786e-11	6.81786e-11	7.08209e-09	PARK7/RPS3/HMGB1/RPL24/CLTA/CHCHD4/NAP1L4/ARPC5/SNRPB/RDX/RAP1B/CDC42/SNRPF/COX7A2L/SSBP1/ARPC4/NDUFB10/TMEM70/SNRPE/HP1BP3/NDUFB5/STOML2/PPP2CA/RPL38/EIF3L/CPSF6/MTPN/SNRPD1/NDUFA2/EIF3M/MAPRE1/EIF3J/RACK1/CLTC/RHOA/CRYZ/ARPC2/PSIP1/NDUFA1/SNU13/HSF1/NDUFAB1/GEMIN8/CYRIB/NDUFA12/CCT2/HSD17B10/SLC25A33/ASF1A/AIMP2/NDUFS1/ANKRA2/MRTO4/DHX9/PSMD11/PSMG3/ARPC3/EIF3K/RPL13A/PDZD11/USP16/ASF1B/LCMT1/C…	148		Diff_SPG UP
GO:0048024	regulation of mRNA splicing， via spliceosome	20/1051	23/4436	2.25208e-10	2.25208e-10	2.23765e-08	RNPS1/HNRNPK/C1QBP/RBM8A/SAP18/TRA2B/PTBP1/SNW1/SRSF2/SMU1/MAGOH/SRSF6/PRPF19/EIF4A3/SRSF7/RBM4/SRSF3/RBMXL2/RBM5/NSRP1	20		Diff_SPG UP
GO:0051028	mRNA transport	22/1051	27/4436	3.3697e-10	3.3697e-10	3.12266e-08	NUTF2/HNRNPA2B1/NCBP2/RBM8A/HSF1/DHX9/FYTTD1/DDX39B/SEH1L/SEC13/ENY2/MAGOH/EIF4A3/CETN2/SRSF7/SRSF3/QKI/CASC3/ALKBH5/SRSF1/MAGOHB/RANBP2	22		Diff_SPG UP
GO:0043484	regulation of RNA splicing	25/1051	33/4436	3.41608e-10	3.41608e-10	3.12266e-08	RNPS1/HNRNPK/C1QBP/RBM8A/SAP18/ZNF326/TRA2B/PTBP1/HNRNPF/SNW1/SRSF2/SMU1/SNRNP70/MAGOH/SRSF6/PRPF19/EIF4A3/SRSF7/RBM4/RBM22/SRSF3/RBMXL2/SRSF1/RBM5/NSRP1	25		Diff_SPG UP
GO:0051168	nuclear export	24/1051	31/4436	3.5854e-10	3.5854e-10	3.15138e-08	PARK7/NUTF2/RPS15/ALYREF/HNRNPA2B1/RAN/CPSF6/SSB/NCBP2/YWHAE/HSPA9/DHX9/SIRT7/FYTTD1/TXN/DDX39B/ENY2/RBM22/EIF4E/LSG1/SRSF3/ALKBH5/CHP1/STRADA	24		Diff_SPG UP
GO:0042254	ribosome biogenesis	50/1051	94/4436	4.11766e-10	4.11766e-10	3.48517e-08	RPS13/BUD23/RPL27/RPS27A/RPS12/RPS19/RPS15A/RPL24/RPS24/RPS3A/RPS23/RPS5/RPS8/RPS15/RPS11/RPS16/RPS28/DDX27/PNO1/POP5/NGRN/RPL38/C1QBP/GTPBP10/NOP56/NOL11/BRIX1/KRR1/MRPS2/SNU13/MRTO4/SIRT7/DIMT1/PWP1/USP16/RPP30/POP7/IMP4/WDR55/EIF4A3/FCF1/RPS9/RPS17/RPS19BP1/DHX30/NGDN/DNTTIP2/SBDS/RBIS/YTHDF2	50		Diff_SPG UP
GO:0042274	ribosomal small subunit biogenesis	27/1051	38/4436	7.46424e-10	7.46424e-10	6.09206e-08	RPS13/RPS27A/RPS12/RPS19/RPS15A/RPS24/RPS3A/RPS23/RPS5/RPS8/RPS11/RPS16/RPS28/PNO1/RPL38/NOP56/NOL11/KRR1/SNU13/DIMT1/IMP4/FCF1/RPS9/RPS17/RPS19BP1/NGDN/DNTTIP2	27		Diff_SPG UP
GO:0015931	nucleobase-containing compound transport	35/1051	57/4436	1.0872e-09	1.0872e-09	8.56739e-08	NUTF2/SLC25A6/ALYREF/SLC25A5/HNRNPA2B1/RAN/CPSF6/SSB/NCBP2/RBM8A/HSF1/SLC25A33/DHX9/SLC25A31/MRPL18/SLC25A4/FYTTD1/SLC35B1/DDX39B/SEH1L/SEC13/ENY2/MAGOH/EIF4A3/CETN2/SRSF7/SRSF3/QKI/CASC3/SLC25A26/ALKBH5/YBX1/SRSF1/MAGOHB/RANBP2	35		Diff_SPG UP
GO:0050684	regulation of mRNA processing	23/1051	30/4436	1.19427e-09	1.19427e-09	9.09739e-08	RNPS1/HNRNPK/CDK9/C1QBP/NCBP2/RBM8A/SAP18/TRA2B/PTBP1/DHX9/SNW1/SRSF2/SMU1/MAGOH/SRSF6/PRPF19/EIF4A3/SRSF7/RBM4/SRSF3/RBMXL2/RBM5/NSRP1	23		Diff_SPG UP
GO:1903311	regulation of mRNA metabolic process	32/1051	54/4436	1.97856e-08	1.97856e-08	1.41298e-06	RNPS1/HNRNPK/VIM/CDK9/C1QBP/APEX1/NCBP2/RBM8A/SAP18/TRA2B/PTBP1/DHX9/SNW1/SRSF2/SMU1/MAGOH/SRSF6/PRPF19/EIF4A3/SRSF7/RBM4/SRSF3/RIDA/RBMXL2/TTC5/YBX1/CNOT7/YTHDF2/RBM5/PCID2/NSRP1/PABPC1	32		Diff_SPG UP
GO:0046907	intracellular transport	114/1051	308/4436	3.69518e-08	3.69518e-08	2.55893e-06	HSPA8/YWHAB/PARK7/SEC61G/NUTF2/LAMTOR1/CLTA/CHCHD4/VPS29/PDCD5/ANP32B/RPS15/LAPTM4B/HSPB1/SRP14/CDC42/TMEM14C/CNIH4/SEC61A1/ALYREF/SLC25A5/SNX5/HNRNPA2B1/RAN/OAZ1/CPSF6/BORCS5/ATP6AP1/SSB/CLTC/RAB7A/UBB/AP2M1/SNX4/VAMP3/NCBP2/YWHAE/HSPA9/GDI1/COPB1/FIS1/AP1S1/DHX9/SIRT7/VPS26A/LAMP1/COPG1/SLC25A31/SAR1A/UFM1/PSAP/ARL1/SLC25A4/FYTTD1/AP1S2/VCP/TXN/VPS35/HOOK3/DDX39B/M6PR/USO1/SEC13/PLEKHA8/MAPK1/T…	114		Diff_SPG UP
GO:0033108	mitochondrial respiratory chain complex assembly	32/1051	57/4436	1.17703e-07	1.17703e-07	7.68521e-06	CHCHD4/NDUFB10/NDUFB5/NDUFA2/NDUFA1/NDUFAB1/NDUFA12/SLC25A33/NDUFS1/NDUFB11/NDUFA10/NDUFS8/NDUFS3/NDUFS4/NDUFS2/UQCC4/COX14/NDUFA8/COA3/NDUFB3/NDUFS5/SAMM50/NDUFC1/NDUFS7/NDUFA9/NDUFA11/NDUFB9/UQCRFS1/NDUFA5/NDUFB8/NDUFB7/COX16	32		Diff_SPG UP
GO:0009057	macromolecule catabolic process	106/1051	287/4436	1.32875e-07	1.32875e-07	8.43483e-06	UCHL1/HSPA8/PARK7/HSP90AB1/PHB1/ELOC/LSM1/RNPS1/LAPTM4B/RDX/PSMC6/ABHD10/RPL11/PSMA7/PSMA5/PSMA4/VIM/PSMB7/OAZ1/SPOP/APEX1/SSB/BNIP3L/RACK1/RPL23/UBB/LSM4/PSMB3/UBXN1/PSMB1/ODC1/RNF146/NCBP2/RBM8A/CSNK2A1/FOXO1/SKP1/DCAF12/GPX1/PSMC2/DHX9/PSMC5/PSMD11/TENT2/PSMA1/PSMA3/FBXO9/RNASEH2B/DDRGK1/VCP/VPS35/EIF3H/VPS28/PSMA2/PARN/UCHL5/MAGOH/CRBN/GABARAPL2/KCTD13/PRPF19/TAF9/EIF4A3/FBXL5/PSMD3/USP14/PSM…	106		Diff_SPG UP
GO:0033365	protein localization to organelle	79/1051	201/4436	3.24995e-07	3.24995e-07	1.98784e-05	HSPA8/PARK7/SEC61G/NUTF2/CHCHD4/PDCD5/CCT6A/TMEM147/SUMO3/SRP14/RPL11/MFSD1/SEC61A1/LAMTOR4/RAN/RAD21/WDR83OS/CDK9/TERF2IP/MAPRE1/CRIPT/TMEM98/SSB/AKT1/YWHAE/GDI2/LAMTOR5/SKP1/CCT2/DHX9/UFM1/ARL1/CNEP1R1/NSFL1C/EMC3/DDRGK1/VCP/TXN/VPS35/EMC4/TOMM22/GABARAPL2/VRK1/SSR3/PEX19/RBM22/TIMM22/CTNNA1/VAPA/GET4/TOMM5/TMED10/PIN1/STK4/ATP6V1D/PPP3R1/RAB6B/BUB3/CCT7/ARL3/HIKESHI/TOLLIP/YBX1/DNAJA1/SRPRA/GE…	79		Diff_SPG UP
GO:1902600	proton transmembrane transport	35/1051	67/4436	3.30544e-07	3.30544e-07	1.98784e-05	ATP5MC2/PARK7/NDUFA4/ATP5MC3/ATP6V1G1/ATP5F1A/ATP6V0D1/ATP5MC1/SLC25A5/ATP5PO/ATP5F1C/CYC1/ATP6AP1/ATP6V0B/ATP6V1B2/ATP5F1B/ATP6V1E1/SLC25A4/ATP5MG/ATP5PD/PHB2/ATP5PF/ATP6V1A/ATP5PB/ATP6V0E1/ATP5F1D/COX4I1/ATP6V1D/ATP6V1H/COX5A/ATP6V0C/ATP5MF/CHP1/UQCRFS1/RNASEK	35		Diff_SPG UP
GO:0006413	translational initiation	24/1051	39/4436	4.56538e-07	4.56538e-07	2.67515e-05	NPM1/EIF3L/EIF3M/EIF3J/EIF4A2/NCBP2/EIF2S3/EIF3K/RPL13A/EIF2B3/IMPACT/EIF4G2/EIF3CL/EIF3H/EIF3B/EIF2B2/EIF3I/RBM4/EIF4E/DNAJC3/EIF3E/YTHDF2/EIF2S1/PAIP2	24		Diff_SPG UP
GO:0006913	nucleocytoplasmic transport	32/1051	60/4436	5.75219e-07	5.75219e-07	3.20616e-05	PARK7/NUTF2/ANP32B/RPS15/ALYREF/HNRNPA2B1/RAN/CPSF6/SSB/NCBP2/YWHAE/HSPA9/DHX9/SIRT7/UFM1/FYTTD1/TXN/DDX39B/ENY2/RANBP1/RBM4/RBM22/EIF4E/LSG1/SRSF3/STK4/PPP3R1/ALKBH5/HIKESHI/CHP1/STRADA/AKIRIN2	32		Diff_SPG UP
GO:0051169	nuclear transport	32/1051	60/4436	5.75219e-07	5.75219e-07	3.20616e-05	PARK7/NUTF2/ANP32B/RPS15/ALYREF/HNRNPA2B1/RAN/CPSF6/SSB/NCBP2/YWHAE/HSPA9/DHX9/SIRT7/UFM1/FYTTD1/TXN/DDX39B/ENY2/RANBP1/RBM4/RBM22/EIF4E/LSG1/SRSF3/STK4/PPP3R1/ALKBH5/HIKESHI/CHP1/STRADA/AKIRIN2	32		Diff_SPG UP
GO:0000956	nuclear-transcribed mRNA catabolic process	20/1051	30/4436	6.60916e-07	6.60916e-07	3.59611e-05	LSM1/RNPS1/SSB/LSM4/NCBP2/RBM8A/DHX9/TENT2/PARN/MAGOH/EIF4A3/CASC3/YBX1/EIF3E/ETF1/CNOT7/SKIC8/MAGOHB/PABPC1/HBS1L	20		Diff_SPG UP
GO:0007049	cell cycle	132/1051	390/4436	1.24905e-06	1.24905e-06	6.63815e-05	DMRT1/HSP90AB1/RPS3/RPL24/RBBP8/ACTB/CLTA/SMC3/BANF1/NPM1/CDC42/TUBB/TADA2A/C3H1orf146/PPP1CA/ERH/SLC25A5/ASZ1/NUDC/PPP2CA/MCM7/ANAPC16/RAN/RAD21/CFL1/CDK9/MAPRE1/CSNK2A2/RACK1/RPL23/CLTC/CDK4/RHOA/UBB/ANAPC15/MCMBP/TPX2/CHORDC1/SKA1/E2F6/CSNK2A1/HSF1/PCNA/SIRT7/CCND2/USP22/SLC25A31/TBCE/PMP22/USP16/MCM5/PPP1CB/BABAM1/LCMT1/NUSAP1/NAA50/KLHL13/CKS1B/NSFL1C/UXT/NASP/DDX39B/SEH1L/UBE2L3/ANXA11/MAPK…	132		Diff_SPG UP
GO:0010257	NADH dehydrogenase complex assembly	24/1051	41/4436	1.66474e-06	1.66474e-06	8.45413e-05	NDUFB10/NDUFB5/NDUFA2/NDUFA1/NDUFAB1/NDUFA12/NDUFS1/NDUFB11/NDUFA10/NDUFS8/NDUFS3/NDUFS4/NDUFS2/NDUFA8/NDUFB3/NDUFS5/NDUFC1/NDUFS7/NDUFA9/NDUFA11/NDUFB9/NDUFA5/NDUFB8/NDUFB7	24		Diff_SPG UP
GO:0032981	mitochondrial respiratory chain complex I assembly	24/1051	41/4436	1.66474e-06	1.66474e-06	8.45413e-05	NDUFB10/NDUFB5/NDUFA2/NDUFA1/NDUFAB1/NDUFA12/NDUFS1/NDUFB11/NDUFA10/NDUFS8/NDUFS3/NDUFS4/NDUFS2/NDUFA8/NDUFB3/NDUFS5/NDUFC1/NDUFS7/NDUFA9/NDUFA11/NDUFB9/NDUFA5/NDUFB8/NDUFB7	24		Diff_SPG UP
GO:0042176	regulation of protein catabolic process	35/1051	73/4436	4.457e-06	4.457e-06	0.000221422	PARK7/HSP90AB1/PHB1/LAPTM4B/RDX/PSMC6/RPL11/OAZ1/RACK1/UBB/UBXN1/ODC1/CSNK2A1/FOXO1/GPX1/PSMC2/PSMC5/DDRGK1/VPS35/EIF3H/UCHL5/GABARAPL2/TAF9/FBXL5/PSMD3/PSMD2/SNX3/SF3B3/PIN1/RAD23A/SOCS5/CLU/NUB1/PSMC4/UBE2K	35		Diff_SPG UP
GO:0051246	regulation of protein metabolic process	134/1051	407/4436	5.59816e-06	5.59816e-06	0.000272197	PARK7/HSP90AB1/PHB1/GAPDH/FKBP1A/RPS3/PRELID1/LAPTM4B/RDX/HSPB1/NPM1/PSMC6/TADA2A/ITM2B/RPL11/NGRN/VIM/RPL38/FAM162A/OAZ1/MTPN/TERF2IP/C1QBP/ERP29/TMEM98/RACK1/RPL23/RHOA/UBB/AKT1/UBXN1/ODC1/RARRES2/NCBP2/YWHAE/RBM8A/CSNK2A1/BEX3/S100A10/FOXO1/PTBP1/AIMP2/GPX1/PSMC2/DHX9/SIRT7/PSMC5/PWP1/CCND2/PHF23/EIF3K/RPL13A/CNEP1R1/IMPACT/KANSL2/EIF4G2/DDRGK1/TXN/VPS35/EIF3H/PHB2/PPIA/VPS28/NDUFS4/PTCD3/EIF3…	134		Diff_SPG UP
GO:1903312	negative regulation of mRNA metabolic process	11/1051	13/4436	6.09337e-06	6.09337e-06	0.000285554	RNPS1/HNRNPK/C1QBP/SAP18/PTBP1/DHX9/SRSF6/SRSF7/RBMXL2/YBX1/PABPC1	11		Diff_SPG UP
GO:0007005	mitochondrion organization	70/1051	184/4436	6.19098e-06	6.19098e-06	0.000285554	PARK7/CHCHD4/PDCD5/PRELID1/COX7A2L/SSBP1/NDUFB10/TMEM70/NDUFB5/STOML2/SLC25A5/ARMC1/FAM162A/NDUFA2/BNIP3L/AKT1/NDUFA1/APOO/FIS1/NDUFAB1/TMEM11/CYRIB/NDUFA12/HSD17B10/SLC25A33/NDUFS1/GPX1/SIRT7/SLC25A31/SLC25A4/NDUFB11/VPS35/MARCKS/NDUFA10/PHB2/NDUFS8/NDUFS3/NDUFS4/NDUFS2/UQCC4/COX14/TOMM22/NDUFA8/COA3/NDUFB3/NDUFS5/SAMM50/PLD6/NDUFC1/MAP1LC3B/BAX/ATP5F1D/TIMM22/GCLM/TOMM5/ATG4B/NDUFS7/PPP2CB/CDC3…	70		Diff_SPG UP
GO:0002183	cytoplasmic translational initiation	13/1051	17/4436	6.24773e-06	6.24773e-06	0.000285554	EIF3L/EIF3M/EIF3J/EIF3K/RPL13A/IMPACT/EIF3CL/EIF3H/EIF3B/EIF3I/RBM4/EIF3E/YTHDF2	13		Diff_SPG UP
GO:0048285	organelle fission	42/1051	95/4436	6.98458e-06	6.98458e-06	0.000308062	DMRT1/RPL24/BANF1/CDC42/C3H1orf146/ASZ1/NUDC/RAN/RAD21/MAPRE1/RHOA/UBB/ANAPC15/TPX2/FIS1/CYRIB/SIRT7/SLC25A31/USP16/LCMT1/NUSAP1/NSFL1C/VPS35/SEH1L/CKS2/ABRAXAS2/SMC1A/OOEP/MND1/BCCIP/CENPS/PEX19/NSMCE2/KIF22/DRG1/LSM14A/SPATA22/SPAST/PSMG2/PCID2/UBE2S/MARF1	42		Diff_SPG UP
GO:0000280	nuclear division	38/1051	83/4436	7.00979e-06	7.00979e-06	0.000308062	DMRT1/RPL24/BANF1/CDC42/C3H1orf146/ASZ1/NUDC/RAN/RAD21/MAPRE1/RHOA/UBB/ANAPC15/TPX2/SIRT7/SLC25A31/USP16/LCMT1/NUSAP1/NSFL1C/SEH1L/CKS2/ABRAXAS2/SMC1A/OOEP/MND1/BCCIP/CENPS/NSMCE2/KIF22/DRG1/LSM14A/SPATA22/SPAST/PSMG2/PCID2/UBE2S/MARF1	38		Diff_SPG UP
GO:0006402	mRNA catabolic process	27/1051	52/4436	8.64864e-06	8.64864e-06	0.000372914	LSM1/RNPS1/VIM/APEX1/SSB/LSM4/NCBP2/RBM8A/DHX9/TENT2/PARN/MAGOH/EIF4A3/CNOT9/CASC3/RIDA/TTC5/YBX1/EIF3E/ETF1/CNOT7/SKIC8/MAGOHB/YTHDF2/PCID2/PABPC1/HBS1L	27		Diff_SPG UP
GO:0051301	cell division	68/1051	179/4436	8.9239e-06	8.9239e-06	0.000377656	RPS3/RBBP8/CLTA/SMC3/IGF2/CDC42/TADA2A/PPP1CA/NUDC/ANAPC16/RAN/RAD21/MAPRE1/RACK1/CLTC/CDK4/RHOA/ANAPC15/MCMBP/TPX2/SKA1/CCNG1/CCND2/USP16/PPP1CB/BABAM1/KLHL13/CKS1B/SEH1L/ANXA11/CKS2/ABRAXAS2/SMC1A/OOEP/CENPS/ITGB1BP1/VRK1/UNC119/USP37/CETN2/SKA2/RHOC/MIS18A/PIN1/CIB1/SYCP3/BUB3/ANAPC13/WASL/IST1/ARL3/PTN/TADA3/ARPP19/RASA1/NSMCE2/YBX1/MAEA/PMF1/BECN1/CDC123/SPAST/CCNB1/HDGF/CCDC124/YTHDF2/CCNT1…	68		Diff_SPG UP
GO:0022402	cell cycle process	88/1051	247/4436	9.22058e-06	9.22058e-06	0.000383117	DMRT1/RPS3/RPL24/BANF1/NPM1/CDC42/TUBB/C3H1orf146/SLC25A5/ASZ1/NUDC/PPP2CA/RAN/RAD21/CFL1/MAPRE1/CSNK2A2/RPL23/CLTC/CDK4/RHOA/UBB/ANAPC15/MCMBP/TPX2/CHORDC1/SKA1/E2F6/CSNK2A1/PCNA/SIRT7/CCND2/SLC25A31/TBCE/USP16/BABAM1/LCMT1/NUSAP1/NAA50/KLHL13/CKS1B/NSFL1C/UXT/DDX39B/SEH1L/UBE2L3/ANXA11/CKS2/ABRAXAS2/CIAO2A/SMC1A/OOEP/MND1/BCCIP/CENPS/PRPF19/RANBP1/UNC119/USP37/CETN2/ABRAXAS1/SKA2/RHOC/PIN1/SMAR…	88		Diff_SPG UP
GO:0030163	protein catabolic process	76/1051	207/4436	1.13423e-05	1.13423e-05	0.00046286	UCHL1/HSPA8/PARK7/HSP90AB1/PHB1/LAPTM4B/RDX/PSMC6/ABHD10/RPL11/PSMA7/PSMA5/PSMA4/PSMB7/OAZ1/SPOP/BNIP3L/RACK1/RPL23/UBB/PSMB3/UBXN1/PSMB1/ODC1/RNF146/CSNK2A1/FOXO1/SKP1/DCAF12/GPX1/PSMC2/PSMC5/PSMD11/PSMA1/PSMA3/FBXO9/DDRGK1/VCP/VPS35/EIF3H/VPS28/PSMA2/UCHL5/CRBN/GABARAPL2/KCTD13/PRPF19/TAF9/FBXL5/PSMD3/USP14/PSMD2/SNX3/GET4/KLHL3/PPP2CB/SF3B3/PIN1/RAD23A/SOCS5/DDB1/ZNRF1/UHRF1/RNF168/UCHL3/CLU/N…	76		Diff_SPG UP
GO:0051649	establishment of localization in cell	136/1051	420/4436	1.26074e-05	1.26074e-05	0.000505459	HSPA8/YWHAB/PARK7/SEC61G/NUTF2/GAPDH/LAMTOR1/ACTG1/ACTB/CLTA/CHCHD4/VPS29/PDCD5/ANP32B/ATP6V1G1/RPS15/LAPTM4B/HSPB1/RAP1B/SRP14/CDC42/TMEM14C/TMED9/CNIH4/SEC61A1/ALYREF/SLC25A5/SNX5/NUDC/HNRNPA2B1/RAN/CFL1/OAZ1/CPSF6/BORCS5/ATP6AP1/MAPRE1/SSB/ATP6V1B2/CLTC/RAB7A/UBB/AP2M1/SNX4/VAMP3/NCBP2/YWHAE/HSPA9/GDI1/COPB1/FIS1/AP1S1/DHX9/SIRT7/VPS26A/LAMP1/COPG1/SLC25A31/SAR1A/UFM1/PSAP/ARL1/SLC25A4/FYTTD1/…	136		Diff_SPG UP
GO:0061077	chaperone-mediated protein folding	13/1051	18/4436	1.76158e-05	1.76158e-05	0.000676603	PDCD5/CCT6A/HSPB1/PPIB/FKBP4/CHORDC1/HSPH1/CCT2/PPID/PEX19/CCT7/CLU/CCT3	13		Diff_SPG UP
GO:0006417	regulation of translation	42/1051	98/4436	1.79025e-05	1.79025e-05	0.000676603	GAPDH/RPS3/NPM1/NGRN/VIM/RPL38/C1QBP/RACK1/AKT1/NCBP2/RBM8A/DHX9/EIF3K/RPL13A/IMPACT/EIF4G2/PTCD3/EIF3B/MAGOH/COA3/EIF4A3/RBM4/RPS9/EIF4E/QKI/CASC3/RIDA/RPUSD3/YBX1/DNAJC3/EIF5A/NGDN/LSM14A/ETF1/MRPS27/CNOT7/YTHDF2/EIF2S1/PABPC1/PAIP2/SARS1/HBS1L	42		Diff_SPG UP
GO:0010608	post-transcriptional regulation of gene expression	49/1051	120/4436	1.80502e-05	1.80502e-05	0.000676603	GAPDH/RPS3/ELOC/NPM1/NGRN/VIM/RPL38/C1QBP/APEX1/RACK1/AKT1/NCBP2/RBM8A/DICER1/DHX9/EIF3K/RPL13A/IMPACT/EIF4G2/NUDT21/PTCD3/EIF3B/MAGOH/COA3/EIF4A3/RBM4/RPS9/EIF4E/QKI/CASC3/CDC37/RIDA/RPUSD3/YBX1/DNAJC3/EIF5A/NGDN/LSM14A/ETF1/MRPS27/CNOT7/MAEL/YTHDF2/PCID2/EIF2S1/PABPC1/PAIP2/SARS1/HBS1L	49		Diff_SPG UP
GO:0000245	spliceosomal complex assembly	9/1051	10/4436	1.80604e-05	1.80604e-05	0.000676603	PSIP1/DDX39B/SF3A2/SRSF6/PRPF19/SLU7/SRSF1/SF3A1/RBM5	9		Diff_SPG UP
GO:0000184	nuclear-transcribed mRNA catabolic process	12/1051	16/4436	2.04683e-05	2.04683e-05	0.000742467	RNPS1/NCBP2/RBM8A/PARN/MAGOH/EIF4A3/CASC3/EIF3E/ETF1/SKIC8/MAGOHB/PABPC1	12		Diff_SPG UP
GO:1904263	positive regulation of TORC1 signaling	12/1051	16/4436	2.04683e-05	2.04683e-05	0.000742467	LAMTOR1/LAMTOR3/RHEB/LAMTOR4/AKT1/LAMTOR5/LAMTOR2/SEH1L/SEC13/PIH1D1/PIM1/USP4	12		Diff_SPG UP
GO:0006120	mitochondrial electron transport，NADH to ubiquinone	11/1051	14/4436	2.23309e-05	2.23309e-05	0.000785108	PARK7/NDUFAB1/NDUFS1/NDUFS8/NDUFS3/NDUFS2/NDUFA8/NDUFS7/NDUFA7/NDUFB9/NDUFB8	11		Diff_SPG UP
GO:0006405	RNA export from nucleus	11/1051	14/4436	2.23309e-05	2.23309e-05	0.000785108	ALYREF/HNRNPA2B1/CPSF6/SSB/NCBP2/DHX9/FYTTD1/DDX39B/ENY2/SRSF3/ALKBH5	11		Diff_SPG UP
GO:0019646	aerobic electron transport chain	15/1051	23/4436	2.61686e-05	2.61686e-05	0.000906092	PARK7/COX7A2L/UQCR11/NDUFAB1/NDUFS1/NDUFS8/NDUFS3/NDUFS2/SDHAF2/NDUFA8/NDUFS7/NDUFA7/NDUFB9/NDUFB8/COX7A2	15		Diff_SPG UP
GO:0051668	localization within membrane	53/1051	135/4436	3.09428e-05	3.09428e-05	0.00105541	LAMTOR1/MYL12A/ACTB/VPS29/PDCD5/TMEM147/RDX/SRP14/ITGB1/GOLGA7/SEC61A1/WDR83OS/ATP6AP1/CRIPT/RACK1/CLTC/RAB7A/SNX4/GDI1/FIS1/ATP1B3/S100A10/VPS26A/EMC3/VPS35/SEC13/EMC4/TOMM22/NAXE/SNX17/ITGB1BP1/SSR3/TIMM22/GET4/CIB1/RAB6B/MESD/ARL3/PTN/SRPRA/RAB11B/GET3/VAMP4/CHP1/ARL6IP5/RAB8A/TMCO1/IFT20/HGS/ADAM10/RAB11A/EMC6/RAP1A	53		Diff_SPG UP
GO:0051603	proteolysis involved in protein catabolic process	59/1051	155/4436	3.29766e-05	3.29766e-05	0.00110824	UCHL1/PARK7/HSP90AB1/PSMC6/RPL11/PSMA7/PSMA5/PSMA4/PSMB7/SPOP/RACK1/RPL23/UBB/PSMB3/UBXN1/PSMB1/RNF146/SKP1/DCAF12/GPX1/PSMC2/PSMC5/PSMD11/PSMA1/PSMA3/FBXO9/DDRGK1/VCP/EIF3H/VPS28/PSMA2/UCHL5/CRBN/GABARAPL2/KCTD13/PRPF19/TAF9/FBXL5/USP14/GET4/KLHL3/PPP2CB/RAD23A/SOCS5/DDB1/ZNRF1/UHRF1/RNF168/UCHL3/CLU/NUB1/PSMC4/DDIT3/AKIRIN2/DERL1/BAP1/TRIP12/UBE2S/UBE2K	59		Diff_SPG UP
GO:0006401	RNA catabolic process	30/1051	64/4436	3.71941e-05	3.71941e-05	0.00123186	ELOC/LSM1/RNPS1/VIM/APEX1/SSB/LSM4/NCBP2/RBM8A/DHX9/TENT2/RNASEH2B/PARN/MAGOH/EIF4A3/CNOT9/CASC3/RIDA/TTC5/YBX1/EIF3E/RNASEH2C/ETF1/CNOT7/SKIC8/MAGOHB/YTHDF2/PCID2/PABPC1/HBS1L	30		Diff_SPG UP
GO:0006511	ubiquitin-dependent protein catabolic process	49/1051	123/4436	3.93274e-05	3.93274e-05	0.00128391	UCHL1/PARK7/HSP90AB1/RPL11/PSMA7/PSMA5/PSMA4/SPOP/RACK1/RPL23/PSMB3/UBXN1/RNF146/SKP1/DCAF12/PSMC2/PSMC5/PSMD11/PSMA1/PSMA3/FBXO9/VCP/EIF3H/VPS28/PSMA2/UCHL5/CRBN/KCTD13/TAF9/FBXL5/USP14/GET4/KLHL3/PPP2CB/RAD23A/SOCS5/DDB1/ZNRF1/UHRF1/RNF168/UCHL3/CLU/NUB1/DDIT3/AKIRIN2/BAP1/TRIP12/UBE2S/UBE2K	49		Diff_SPG UP
GO:0140053	mitochondrial gene expression	27/1051	56/4436	4.89077e-05	4.89077e-05	0.0015546	MRPS23/NGRN/MRPS6/C1QBP/MRPL43/MRPS14/MRPS25/MRPS2/MRPS15/HSD17B10/MRPS22/SLC25A33/MRPL51/MRPS7/MRPS16/PTCD3/MRPS35/MRPS18B/COA3/MRPL52/MRPS11/MRPL12/RPUSD3/NDUFA7/MTRF1L/MRPS27/MRPS5	27		Diff_SPG UP
GO:0006457	protein folding	22/1051	42/4436	4.9792e-05	4.9792e-05	0.0015546	CHCHD4/PDCD5/CCT6A/HSPB1/PPIB/FKBP4/VBP1/WDR83OS/CHORDC1/HSPH1/GRPEL1/CCT2/PPID/PEX19/FKBP6/MESD/CCT7/PDRG1/TBCB/PFDN5/CLU/CCT3	22		Diff_SPG UP
GO:0019941	modification-dependent protein catabolic process	49/1051	124/4436	5.04387e-05	5.04387e-05	0.0015546	UCHL1/PARK7/HSP90AB1/RPL11/PSMA7/PSMA5/PSMA4/SPOP/RACK1/RPL23/PSMB3/UBXN1/RNF146/SKP1/DCAF12/PSMC2/PSMC5/PSMD11/PSMA1/PSMA3/FBXO9/VCP/EIF3H/VPS28/PSMA2/UCHL5/CRBN/KCTD13/TAF9/FBXL5/USP14/GET4/KLHL3/PPP2CB/RAD23A/SOCS5/DDB1/ZNRF1/UHRF1/RNF168/UCHL3/CLU/NUB1/DDIT3/AKIRIN2/BAP1/TRIP12/UBE2S/UBE2K	49		Diff_SPG UP
GO:0043632	modification-dependent macromolecule catabolic process	49/1051	124/4436	5.04387e-05	5.04387e-05	0.0015546	UCHL1/PARK7/HSP90AB1/RPL11/PSMA7/PSMA5/PSMA4/SPOP/RACK1/RPL23/PSMB3/UBXN1/RNF146/SKP1/DCAF12/PSMC2/PSMC5/PSMD11/PSMA1/PSMA3/FBXO9/VCP/EIF3H/VPS28/PSMA2/UCHL5/CRBN/KCTD13/TAF9/FBXL5/USP14/GET4/KLHL3/PPP2CB/RAD23A/SOCS5/DDB1/ZNRF1/UHRF1/RNF168/UCHL3/CLU/NUB1/DDIT3/AKIRIN2/BAP1/TRIP12/UBE2S/UBE2K	49		Diff_SPG UP
GO:0140014	mitotic nuclear division	28/1051	59/4436	5.10203e-05	5.10203e-05	0.0015546	DMRT1/RPL24/BANF1/CDC42/NUDC/RAN/RAD21/MAPRE1/RHOA/ANAPC15/TPX2/SIRT7/USP16/LCMT1/NUSAP1/NSFL1C/SEH1L/ABRAXAS2/SMC1A/BCCIP/NSMCE2/KIF22/DRG1/LSM14A/SPAST/PSMG2/PCID2/UBE2S	28		Diff_SPG UP
GO:0009060	aerobic respiration	29/1051	62/4436	5.26046e-05	5.26046e-05	0.00158178	PARK7/MDH2/COX7A2L/SDHC/UQCR11/ATP5F1C/ACLY/RHOA/SDHB/NDUFAB1/SDHA/SLC25A33/NDUFS1/ACO2/SUCLG1/ATP5PD/NDUFS8/NDUFS3/NDUFS2/SDHAF2/NDUFA8/ATP5F1D/NDUFS7/IDH1/NDUFA7/PDHB/NDUFB9/NDUFB8/COX7A2	29		Diff_SPG UP
GO:0000387	spliceosomal snRNP assembly	12/1051	17/4436	5.45976e-05	5.45976e-05	0.00159961	SNRPB/SNRPF/SNRPE/SNRPD1/GEMIN8/PRPF19/SNRPC/TSSC4/PRPF3/STRAP/USP4/SNRPD2	12		Diff_SPG UP
GO:0006446	regulation of translational initiation	12/1051	17/4436	5.45976e-05	5.45976e-05	0.00159961	NPM1/NCBP2/EIF3K/RPL13A/IMPACT/EIF4G2/EIF3B/RBM4/DNAJC3/YTHDF2/EIF2S1/PAIP2	12		Diff_SPG UP
GO:0032543	mitochondrial translation	24/1051	48/4436	6.1181e-05	6.1181e-05	0.00176981	MRPS23/NGRN/MRPS6/C1QBP/MRPL43/MRPS14/MRPS25/MRPS2/MRPS15/MRPS22/MRPL51/MRPS7/MRPS16/PTCD3/MRPS35/MRPS18B/COA3/MRPL52/MRPS11/RPUSD3/NDUFA7/MTRF1L/MRPS27/MRPS5	24		Diff_SPG UP
GO:0006886	intracellular protein transport	59/1051	158/4436	6.32301e-05	6.32301e-05	0.0017903	HSPA8/YWHAB/PARK7/SEC61G/NUTF2/CLTA/CHCHD4/PDCD5/HSPB1/SRP14/SEC61A1/SNX5/RAN/OAZ1/ATP6AP1/CLTC/RAB7A/AP2M1/YWHAE/HSPA9/GDI1/COPB1/FIS1/AP1S1/SIRT7/COPG1/UFM1/AP1S2/TXN/VPS35/USO1/SEC13/TOMM22/ITGB1BP1/VTI1B/SSR3/PEX19/SNX2/RBM22/TIMM22/GET4/TOMM5/SNX8/STK4/CIB1/PPP3R1/SLU7/VIPAS39/HIKESHI/SRPRA/AP2S1/CHP1/STRADA/PMPCA/INSIG1/HGS/AKIRIN2/DERL1/SNX1	59		Diff_SPG UP
GO:0034248	regulation of amide metabolic process	45/1051	112/4436	6.34563e-05	6.34563e-05	0.0017903	GAPDH/RPS3/NPM1/NGRN/VIM/RPL38/C1QBP/RACK1/AKT1/NCBP2/RBM8A/DHX9/EIF3K/RPL13A/IMPACT/EIF4G2/PTCD3/EIF3B/MAGOH/COA3/EIF4A3/RBM4/RPS9/EIF4E/TMED10/PIN1/QKI/CASC3/RIDA/RPUSD3/YBX1/DNAJC3/EIF5A/NGDN/LSM14A/ETF1/MRPS27/ORMDL2/CNOT7/YTHDF2/EIF2S1/PABPC1/PAIP2/SARS1/HBS1L	45		Diff_SPG UP
GO:0061136	regulation of proteasomal protein catabolic process	21/1051	40/4436	7.07226e-05	7.07226e-05	0.00197097	PARK7/HSP90AB1/PSMC6/RPL11/RACK1/UBB/UBXN1/GPX1/PSMC2/PSMC5/DDRGK1/EIF3H/UCHL5/GABARAPL2/TAF9/RAD23A/SOCS5/CLU/NUB1/PSMC4/UBE2K	21		Diff_SPG UP
GO:0006611	protein export from nucleus	10/1051	13/4436	7.50834e-05	7.50834e-05	0.00205519	PARK7/NUTF2/RAN/YWHAE/HSPA9/SIRT7/TXN/RBM22/CHP1/STRADA	10		Diff_SPG UP
GO:0010629	negative regulation of gene expression	67/1051	186/4436	7.55432e-05	7.55432e-05	0.00205519	PARK7/HSP90AB1/HMGB2/RPS3/HMGB1/ELOC/LSM1/RNPS1/LAPTM4B/BANF1/HNRNPK/VIM/HNRNPA2B1/MEF2C/C1QBP/ERP29/APEX1/TMEM98/DNMT1/SSB/RACK1/LSM4/NCBP2/RBM8A/SAP18/CUEDC2/DICER1/PTBP1/DHX9/SIRT7/RPL13A/TENT2/TSN/PARN/MAGOH/SRSF6/EIF4A3/SRSF7/RBM4/CNOT9/FKBP6/PPP2CB/SRSF3/CASC3/RIDA/RBMXL2/TTC5/YBX1/UHRF1/EIF3E/LSM14A/ETF1/ATG5/APOA1/CNOT7/SKIC8/MAEL/MAGOHB/ADAM10/YTHDF2/TRIP12/PCID2/EIF2S1/PABPC1/PAIP2/SARS…	67		Diff_SPG UP
GO:0001732	formation of cytoplasmic translation initiation complex	9/1051	11/4436	7.8343e-05	7.8343e-05	0.00210629	EIF3L/EIF3M/EIF3J/EIF3K/EIF3CL/EIF3H/EIF3B/EIF3I/EIF3E	9		Diff_SPG UP
GO:0010605	negative regulation of macromolecule metabolic process	136/1051	435/4436	8.75364e-05	8.75364e-05	0.00232609	DMRT1/HSPA8/PARK7/HSP90AB1/PHB1/HMGB2/FKBP1A/RPS3/HMGB1/ELOC/PARP1/LSM1/RNPS1/LAPTM4B/IGF2/BANF1/NPM1/ITM2B/HNRNPK/CNBP/RPL11/VIM/HNRNPA2B1/ASCL2/MEF2C/TERF2IP/C1QBP/ERP29/APEX1/TMEM98/DNMT1/SSB/RACK1/RPL23/CLTC/LSM4/AKT1/UBXN1/NCBP2/E2F6/RBM8A/CSNK2A1/HSF1/SAP18/DRAP1/BEX3/PCNA/MAF1/CUEDC2/URI1/DICER1/PTBP1/DHX9/SIRT7/PSMC5/PWP1/RPL13A/TENT2/HDAC1/TSN/IMPACT/SNW1/UXT/TXN/PPID/EIF3H/PPIA/VPS28/CT…	136		Diff_SPG UP
GO:0000278	mitotic cell cycle	58/1051	158/4436	0.000126701	0.000126701	0.00332812	DMRT1/RPL24/BANF1/CDC42/TADA2A/NUDC/PPP2CA/RAN/RAD21/MAPRE1/CLTC/CDK4/RHOA/ANAPC15/TPX2/SKA1/E2F6/HSF1/PCNA/SIRT7/CCND2/USP22/TBCE/USP16/BABAM1/LCMT1/NUSAP1/NAA50/CKS1B/NSFL1C/SEH1L/CKS2/ABRAXAS2/SMC1A/BCCIP/UNC119/AZI2/USP37/ABRAXAS1/SKA2/RHOC/CIB1/ARL3/TADA3/ARPP19/RASA1/NSMCE2/KIF22/DRG1/CPSF3/LSM14A/SPAST/SBDS/RTF2/PSMG2/TFDP1/PCID2/UBE2S	58		Diff_SPG UP
GO:0048193	Golgi vesicle transport	27/1051	59/4436	0.000150942	0.000150942	0.00388222	GOLGA7/TMED9/CNIH4/COPB2/RACK1/ARF3/LAMP1/COPG1/SAR1A/USO1/SEC13/GABARAPL2/COPE/GOLT1B/SNX8/ARCN1/TMED10/STEEP1/COPA/COPZ1/ARL3/KDELR1/SPAST/YIPF5/INSIG1/PITPNB/KLHL12	27		Diff_SPG UP
GO:1903047	mitotic cell cycle process	50/1051	132/4436	0.000151194	0.000151194	0.00388222	DMRT1/RPL24/BANF1/CDC42/NUDC/PPP2CA/RAN/RAD21/MAPRE1/CLTC/CDK4/RHOA/ANAPC15/TPX2/E2F6/PCNA/SIRT7/CCND2/TBCE/USP16/BABAM1/LCMT1/NUSAP1/NAA50/CKS1B/NSFL1C/SEH1L/CKS2/ABRAXAS2/SMC1A/BCCIP/UNC119/USP37/ABRAXAS1/RHOC/ARL3/ARPP19/RASA1/NSMCE2/KIF22/DRG1/CPSF3/LSM14A/SPAST/SBDS/RTF2/PSMG2/TFDP1/PCID2/UBE2S	50		Diff_SPG UP
GO:1903050	regulation of proteolysis involved in protein catabolic process	22/1051	45/4436	0.000188795	0.000188795	0.00479384	PARK7/HSP90AB1/PSMC6/RPL11/RACK1/RPL23/UBB/UBXN1/GPX1/PSMC2/PSMC5/DDRGK1/EIF3H/UCHL5/GABARAPL2/TAF9/RAD23A/SOCS5/CLU/NUB1/PSMC4/UBE2K	22		Diff_SPG UP
GO:0007059	chromosome segregation	32/1051	75/4436	0.000195953	0.000195953	0.0048524	RPS3/CDC42/TUBB/C3H1orf146/SLC25A5/NUDC/RAN/RAD21/MAPRE1/CSNK2A2/RHOA/ANAPC15/TPX2/SKA1/CSNK2A1/SIRT7/LCMT1/SEH1L/ABRAXAS2/CIAO2A/SMC1A/BCCIP/SKA2/SMARCAD1/BUB3/NSMCE2/KIF22/DRG1/LSM14A/SPATA22/PSMG2/PCID2	32		Diff_SPG UP
GO:0042773	ATP synthesis coupled electron transport	15/1051	26/4436	0.000197471	0.000197471	0.0048524	PARK7/COX7A2L/UQCR11/NDUFAB1/NDUFS1/NDUFS8/NDUFS3/NDUFS2/SDHAF2/NDUFA8/NDUFS7/NDUFA7/NDUFB9/NDUFB8/COX7A2	15		Diff_SPG UP
GO:0042775	mitochondrial ATP synthesis coupled electron transport	15/1051	26/4436	0.000197471	0.000197471	0.0048524	PARK7/COX7A2L/UQCR11/NDUFAB1/NDUFS1/NDUFS8/NDUFS3/NDUFS2/SDHAF2/NDUFA8/NDUFS7/NDUFA7/NDUFB9/NDUFB8/COX7A2	15		Diff_SPG UP
GO:0072657	protein localization to membrane	46/1051	120/4436	0.000199853	0.000199853	0.0048587	LAMTOR1/MYL12A/ACTB/PDCD5/TMEM147/RDX/SRP14/ITGB1/GOLGA7/SEC61A1/WDR83OS/ATP6AP1/CRIPT/RACK1/CLTC/RAB7A/GDI1/FIS1/ATP1B3/S100A10/EMC3/VPS35/SEC13/EMC4/TOMM22/ITGB1BP1/SSR3/TIMM22/GET4/CIB1/RAB6B/MESD/ARL3/PTN/SRPRA/GET3/CHP1/ARL6IP5/RAB8A/TMCO1/IFT20/HGS/ADAM10/RAB11A/EMC6/RAP1A	46		Diff_SPG UP
GO:0045184	establishment of protein localization	122/1051	390/4436	0.000203964	0.000203964	0.00490643	HSPA8/YWHAB/PARK7/SEC61G/NUTF2/CLTA/CHCHD4/PDCD5/CCT6A/TMEM147/HSPB1/SRP14/GOLGA7/CNIH4/SEC61A1/SNX5/RAN/WDR83OS/OAZ1/ATP6AP1/ERP29/CRIPT/RACK1/CLTC/RAB7A/AP2M1/SNX4/VAMP3/YWHAE/HSPA9/GDI2/GDI1/COPB1/TOMM6/FIS1/FOXO1/CCT2/AP1S1/NECAP1/SIRT7/COPG1/UFM1/AP1S2/EMC3/NASP/RAB5C/TXN/VPS35/HOOK3/PPID/SEH1L/M6PR/USO1/SEC13/EMC4/PLEKHA8/TOMM22/ENY2/OOEP/GABARAPL2/ITGB1BP1/UNC119/VTI1B/SSR3/PEX19/RAF1/CETN…	122		Diff_SPG UP
GO:0045333	cellular respiration	32/1051	76/4436	0.000263125	0.000263125	0.00626364	PARK7/PRELID1/MDH2/COX7A2L/SDHC/UQCR11/ATP5F1C/ACLY/RHOA/SDHB/NDUFAB1/SDHA/SLC25A33/NDUFS1/ACO2/SUCLG1/ATP5PD/NDUFS8/NDUFS3/NDUFS4/NDUFS2/SDHAF2/NDUFA8/ATP5F1D/NDUFS7/IDH1/NDUFA7/PDHB/NDUFB9/NDUFB8/COX7A2/FDX1	32		Diff_SPG UP
GO:0016197	endosomal transport	21/1051	43/4436	0.000268666	0.000268666	0.00632961	LAMTOR1/VPS29/LAPTM4B/ATP6AP1/CLTC/RAB7A/SNX4/VAMP3/VPS26A/ARL1/VCP/VPS35/SNX17/SNX2/GOLT1B/SNX8/RAB11B/VAMP4/WASHC1/SNX1/RAB11A	21		Diff_SPG UP
GO:0032008	positive regulation of TOR signaling	12/1051	19/4436	0.000274025	0.000274025	0.00638999	LAMTOR1/LAMTOR3/RHEB/LAMTOR4/AKT1/LAMTOR5/LAMTOR2/SEH1L/SEC13/PIH1D1/PIM1/USP4	12		Diff_SPG UP
GO:0071824	protein-DNA complex organization	57/1051	159/4436	0.000298833	0.000298833	0.0068981	PHB1/BUD23/HMGB2/HMGB1/NAP1L4/BANF1/HP1BP3/RAD21/CDK9/DNMT1/SMARCD2/RPL23/C19H17orf49/SMARCD1/SKP1/ASF1A/GPX1/SIRT7/USP22/DNAJC2/PKN1/USP16/ASF1B/BABAM1/HDAC1/NAA50/KANSL2/NASP/UCHL5/ENY2/COPRS/TSPYL1/TAF9/PIH1D1/ABRAXAS1/GLYR1/SMARCA4/SMARCAD1/BRD2/POLE3/ING4/GTF2B/EED/TADA3/UHRF1/SUGT1/RNF168/CENPH/CHTOP/KMT5B/ATG5/MAEL/BAP1/AEBP2/TRIP12/PCID2/JADE1	57		Diff_SPG UP
GO:0006325	chromatin organization	54/1051	149/4436	0.000313808	0.000313808	0.00717134	PHB1/BUD23/HMGB2/HMGB1/NAP1L4/BANF1/HP1BP3/RAD21/CDK9/DNMT1/SMARCD2/C19H17orf49/SMARCD1/SKP1/ASF1A/GPX1/SIRT7/USP22/DNAJC2/PKN1/USP16/ASF1B/BABAM1/HDAC1/NAA50/KANSL2/NASP/UCHL5/ENY2/COPRS/TSPYL1/TAF9/PIH1D1/ABRAXAS1/GLYR1/SMARCA4/SMARCAD1/BRD2/POLE3/ING4/GTF2B/EED/TADA3/UHRF1/RNF168/CHTOP/KMT5B/ATG5/MAEL/BAP1/AEBP2/TRIP12/PCID2/JADE1	54		Diff_SPG UP
GO:0051052	regulation of DNA metabolic process	34/1051	83/4436	0.000320036	0.000320036	0.00724124	RPS3/HMGB1/ACTB/PARP1/SMC3/CCT6A/NPM1/SSBP1/PPP4C/RFC3/ACTR2/CDK9/TERF2IP/HSF1/PCNA/CCT2/DHX9/SIRT7/BABAM1/MAPK1/UCHL5/OOEP/USP37/ABRAXAS1/WDR48/ERCC1/MIS18A/POLE3/CCT7/RNF168/EXOSC3/KMT5B/CCT3/TFDP1	34		Diff_SPG UP
GO:0006119	oxidative phosphorylation	20/1051	41/4436	0.000382559	0.000382559	0.00848816	PARK7/COX7A2L/UQCR11/ATP5F1C/RHOA/NDUFAB1/SLC25A33/NDUFS1/ATP5PD/NDUFS8/NDUFS3/NDUFS2/SDHAF2/NDUFA8/ATP5F1D/NDUFS7/NDUFA7/NDUFB9/NDUFB8/COX7A2	20		Diff_SPG UP
GO:0006259	DNA metabolic process	76/1051	227/4436	0.000382573	0.000382573	0.00848816	PARK7/PHB1/HMGB2/RPS3/HMGB1/RBBP8/ACTB/PARP1/SMC3/RBBP7/CCT6A/REXO2/NPM1/C3H1orf146/SSBP1/CNBP/PPP4C/RFC3/MCM7/ACTR2/CDK9/MGMT/TERF2IP/ORC2/APEX1/DNMT1/MCMBP/RAD23B/HSF1/PCNA/CCT2/ASF1A/DHX9/SIRT7/DTD1/BABAM1/VCP/NASP/DDX1/MAPK1/UCHL5/NME1/SMC1A/OOEP/MND1/NSMCE4A/BCCIP/CENPS/PRPF19/USP37/ABRAXAS1/WDR48/ERCC1/MIS18A/ADPRS/SMARCAD1/RAD23A/POLE3/CCT7/ETAA1/NSMCE2/TTC5/KIF22/UHRF1/TDP2/MCM6/RNF168/EX…	76		Diff_SPG UP
GO:0006890	retrograde vesicle-mediated transport， Golgi to endoplasmic reticulum	10/1051	15/4436	0.000489302	0.000489302	0.0107122	COPB2/ARF3/COPG1/COPE/ARCN1/TMED10/COPA/COPZ1/KDELR1/PITPNB	10		Diff_SPG UP
GO:0010558	negative regulation of macromolecule biosynthetic process	106/1051	338/4436	0.000492191	0.000492191	0.0107122	DMRT1/HSPA8/PARK7/HSP90AB1/PHB1/HMGB2/RPS3/HMGB1/ELOC/PARP1/LSM1/RNPS1/LAPTM4B/IGF2/BANF1/ITM2B/HNRNPK/CNBP/VIM/HNRNPA2B1/ASCL2/MEF2C/C1QBP/ERP29/APEX1/TMEM98/DNMT1/SSB/RACK1/RPL23/CLTC/LSM4/NCBP2/E2F6/RBM8A/HSF1/SAP18/DRAP1/PCNA/MAF1/CUEDC2/URI1/DICER1/PTBP1/DHX9/SIRT7/PSMC5/RPL13A/TENT2/HDAC1/TSN/IMPACT/SNW1/UXT/TXN/PPID/CTNNBIP1/PARN/MAGOH/SRSF6/PSPC1/EIF4A3/SRSF7/RBM4/CNOT9/FKBP6/CRYAB/PPP2CB…	106		Diff_SPG UP
GO:0006282	regulation of DNA repair	19/1051	39/4436	0.000545115	0.000545115	0.0117522	RPS3/HMGB1/ACTB/PARP1/PPP4C/ACTR2/CDK9/TERF2IP/HSF1/PCNA/DHX9/SIRT7/BABAM1/UCHL5/OOEP/ABRAXAS1/WDR48/RNF168/KMT5B	19		Diff_SPG UP
GO:0033043	regulation of organelle organization	73/1051	219/4436	0.000575628	0.000575628	0.012294	DMRT1/RPS3/ACTG1/PDCD5/CCT6A/PRELID1/ARPC5/LAPTM4B/RDX/NPM1/CDC42/SSBP1/TMED9/FKBP4/SLC25A5/FAM162A/RAD21/MTPN/TERF2IP/MAPRE1/CRIPT/CLTC/RHOA/AKT1/ARPC2/ANAPC15/SNX4/ARF1/TPX2/DSTN/SKA1/GDI2/FIS1/S100A10/CYRIB/CCT2/GPX1/SIRT7/PHF23/ARPC3/SLC25A4/LCMT1/NUSAP1/VPS35/MAPK1/UCHL5/OOEP/PLD6/ITGB1BP1/PFDN2/BAX/SKA2/RHOC/ERCC1/CIB1/CCT7/CFL2/ARPC5L/RASA1/NSMCE2/DRG1/SURF4/ARFGEF1/ATG5/SPAST/IFT20/APOA1/…	73		Diff_SPG UP
GO:0009892	negative regulation of metabolic process	144/1051	485/4436	0.000760307	0.000760307	0.016088	DMRT1/HSPA8/PARK7/HSP90AB1/PHB1/HMGB2/FKBP1A/RPS3/HMGB1/ELOC/PARP1/LSM1/RNPS1/LAPTM4B/IGF2/BANF1/NPM1/ITM2B/HNRNPK/CNBP/RPL11/VIM/HNRNPA2B1/PPP2CA/ASCL2/MEF2C/TERF2IP/C1QBP/ERP29/APEX1/TMEM98/DNMT1/SSB/RACK1/RPL23/CLTC/RHOA/LSM4/AKT1/UBXN1/NCBP2/E2F6/RBM8A/CSNK2A1/HSF1/SAP18/DRAP1/BEX3/PCNA/ARRDC3/MAF1/CUEDC2/URI1/DICER1/PTBP1/DHX9/SIRT7/PSMC5/PWP1/PHF23/RPL13A/TENT2/HDAC1/TSN/IMPACT/SNW1/UXT/TXN…	144		Diff_SPG UP
GO:0031327	negative regulation of cellular biosynthetic process	109/1051	353/4436	0.000774365	0.000774365	0.0162351	DMRT1/HSPA8/PARK7/HSP90AB1/PHB1/HMGB2/RPS3/HMGB1/ELOC/PARP1/LSM1/RNPS1/LAPTM4B/IGF2/BANF1/ITM2B/HNRNPK/CNBP/VIM/HNRNPA2B1/ASCL2/MEF2C/C1QBP/ERP29/APEX1/TMEM98/DNMT1/SSB/RACK1/RPL23/CLTC/LSM4/NCBP2/E2F6/RBM8A/HSF1/SAP18/DRAP1/PCNA/MAF1/CUEDC2/URI1/DICER1/PTBP1/DHX9/SIRT7/PSMC5/RPL13A/TENT2/HDAC1/TSN/IMPACT/SNW1/UXT/TXN/PPID/CTNNBIP1/PARN/MAGOH/SRSF6/PSPC1/EIF4A3/SRSF7/RBM4/CNOT9/FKBP6/CRYAB/PPP2CB…	109		Diff_SPG UP
GO:0009894	regulation of catabolic process	64/1051	189/4436	0.000783689	0.000783689	0.0162812	PARK7/HSP90AB1/PHB1/HMGB1/LAPTM4B/RDX/PSMC6/ITGB1/RPL11/SLC25A5/VIM/PPP2CA/OAZ1/APEX1/RACK1/RPL23/UBB/UBXN1/ODC1/SNX4/RARRES2/CSNK2A1/FOXO1/DCAF12/GPX1/PSMC2/DHX9/PSMC5/PHF23/TENT2/SLC25A4/DDRGK1/PAFAH1B2/VPS35/EIF3H/UCHL5/GABARAPL2/ATG101/TAF9/EIF4A3/FBXL5/PSMD3/PSMD2/SNX3/TMEM59/SF3B3/PIN1/RAD23A/SOCS5/RIDA/TTC5/YBX1/RAB8A/CLU/BECN1/ATG5/NUB1/CNOT7/PSMC4/DDIT3/YTHDF2/PCID2/PABPC1/UBE2K	64		Diff_SPG UP
GO:0010498	proteasomal protein catabolic process	42/1051	113/4436	0.000793512	0.000793512	0.0162877	PARK7/HSP90AB1/PSMC6/RPL11/PSMA5/SPOP/RACK1/UBB/PSMB3/UBXN1/SKP1/DCAF12/GPX1/PSMC2/PSMC5/FBXO9/DDRGK1/VCP/EIF3H/UCHL5/CRBN/GABARAPL2/KCTD13/PRPF19/TAF9/FBXL5/USP14/GET4/KLHL3/PPP2CB/RAD23A/SOCS5/DDB1/ZNRF1/CLU/NUB1/PSMC4/DDIT3/AKIRIN2/DERL1/UBE2S/UBE2K	42		Diff_SPG UP
GO:0009890	negative regulation of biosynthetic process	110/1051	357/4436	0.000798257	0.000798257	0.0162877	DMRT1/HSPA8/PARK7/HSP90AB1/PHB1/HMGB2/RPS3/HMGB1/ELOC/PARP1/LSM1/RNPS1/LAPTM4B/IGF2/BANF1/ITM2B/HNRNPK/CNBP/VIM/HNRNPA2B1/ASCL2/MEF2C/C1QBP/ERP29/APEX1/TMEM98/DNMT1/SSB/RACK1/RPL23/CLTC/RHOA/LSM4/NCBP2/E2F6/RBM8A/HSF1/SAP18/DRAP1/PCNA/MAF1/CUEDC2/URI1/DICER1/PTBP1/DHX9/SIRT7/PSMC5/RPL13A/TENT2/HDAC1/TSN/IMPACT/SNW1/UXT/TXN/PPID/CTNNBIP1/PARN/MAGOH/SRSF6/PSPC1/EIF4A3/SRSF7/RBM4/CNOT9/FKBP6/CRYAB/P…	110		Diff_SPG UP
GO:0045739	positive regulation of DNA repair	14/1051	26/4436	0.000837018	0.000837018	0.0169275	RPS3/HMGB1/ACTB/PARP1/ACTR2/PCNA/DHX9/BABAM1/UCHL5/OOEP/ABRAXAS1/WDR48/RNF168/KMT5B	14		Diff_SPG UP
GO:0034655	nucleobase-containing compound catabolic process	34/1051	87/4436	0.000888552	0.000888552	0.0178121	HINT1/ELOC/LSM1/RNPS1/VIM/NUDT3/APEX1/SSB/LSM4/NCBP2/RBM8A/DHX9/TENT2/RNASEH2B/PARN/MAGOH/HPRT1/EIF4A3/CNOT9/CASC3/RIDA/TTC5/YBX1/EIF3E/RNASEH2C/PDE5A/ETF1/CNOT7/SKIC8/MAGOHB/YTHDF2/PCID2/PABPC1/HBS1L	34		Diff_SPG UP
GO:0051276	chromosome organization	42/1051	114/4436	0.000975828	0.000975828	0.0193915	HMGB2/HMGB1/CCT6A/C3H1orf146/RFC3/NUDC/MCM7/RAN/RAD21/TERF2IP/MAPRE1/RHOA/ANAPC15/MCMBP/TPX2/PCNA/CCT2/DHX9/SIRT7/MCM5/LCMT1/NAA50/SEH1L/DDX1/MAPK1/UCHL5/ABRAXAS2/SMC1A/BCCIP/ERCC1/CCT7/NSMCE2/DHX30/KIF22/SUGT1/DRG1/LSM14A/CENPH/SPATA22/PSMG2/CCT3/PCID2	42		Diff_SPG UP
GO:0010638	positive regulation of organelle organization	39/1051	104/4436	0.000991178	0.000991178	0.0195267	DMRT1/RPS3/PDCD5/CCT6A/CDC42/SSBP1/TMED9/SLC25A5/FAM162A/RAD21/MAPRE1/RHOA/ARPC2/SNX4/DSTN/FIS1/S100A10/CCT2/SLC25A4/NUSAP1/VPS35/MAPK1/UCHL5/OOEP/PLD6/ITGB1BP1/PFDN2/BAX/RHOC/ERCC1/CCT7/CFL2/NSMCE2/DRG1/SURF4/SPAST/IFT20/APOA1/CCT3	39		Diff_SPG UP
GO:0031647	regulation of protein stability	31/1051	78/4436	0.0010673	0.0010673	0.0208466	PARK7/PHB1/GAPDH/CCT6A/TADA2A/PPIB/GOLGA7/MFSD1/RPL23/ATP1B3/CCT2/LAMP1/DDRGK1/VPS35/MAPK1/TAF9/RAB21/PEX19/GET4/PIN1/STK4/RAD23A/CCT7/TADA3/CHP1/PIM1/CLU/APOA1/USP4/CCT3/DERL1	31		Diff_SPG UP
GO:0006281	DNA repair	47/1051	132/4436	0.00117562	0.00117562	0.0225709	PARK7/RPS3/HMGB1/RBBP8/ACTB/PARP1/SMC3/NPM1/PPP4C/ACTR2/CDK9/MGMT/TERF2IP/APEX1/RAD23B/HSF1/PCNA/ASF1A/DHX9/SIRT7/BABAM1/VCP/DDX1/UCHL5/SMC1A/OOEP/BCCIP/CENPS/PRPF19/ABRAXAS1/WDR48/ERCC1/ADPRS/SMARCAD1/RAD23A/ETAA1/NSMCE2/TTC5/KIF22/UHRF1/TDP2/RNF168/UBE2D3/KMT5B/SPATA22/PAGR1/TRIP12	47		Diff_SPG UP
GO:0031324	negative regulation of cellular metabolic process	126/1051	421/4436	0.00118987	0.00118987	0.0225709	DMRT1/HSPA8/PARK7/HSP90AB1/PHB1/HMGB2/FKBP1A/RPS3/HMGB1/ELOC/PARP1/LSM1/RNPS1/LAPTM4B/IGF2/BANF1/NPM1/ITM2B/HNRNPK/CNBP/VIM/HNRNPA2B1/PPP2CA/ASCL2/MEF2C/TERF2IP/C1QBP/ERP29/APEX1/TMEM98/DNMT1/SSB/RACK1/RPL23/CLTC/RHOA/LSM4/NCBP2/E2F6/RBM8A/HSF1/SAP18/DRAP1/PCNA/MAF1/CUEDC2/URI1/DICER1/PTBP1/DHX9/SIRT7/PSMC5/PWP1/PHF23/RPL13A/TENT2/HDAC1/TSN/IMPACT/SNW1/UXT/TXN/PPID/PPIA/CTNNBIP1/PARN/MAGOH/SRSF6/…	126		Diff_SPG UP
GO:0032434	regulation of proteasomal ubiquitin-dependent protein catabolic process	13/1051	24/4436	0.00119509	0.00119509	0.0225709	PARK7/HSP90AB1/RPL11/RACK1/UBXN1/EIF3H/UCHL5/TAF9/RAD23A/SOCS5/CLU/NUB1/UBE2K	13		Diff_SPG UP
GO:1903432	regulation of TORC1 signaling	13/1051	24/4436	0.00119509	0.00119509	0.0225709	LAMTOR1/LAMTOR3/RHEB/LAMTOR4/AKT1/LAMTOR5/LAMTOR2/SEH1L/SEC13/PIH1D1/PIM1/YWHAZ/USP4	13		Diff_SPG UP
GO:0043687	post-translational protein modification	77/1051	239/4436	0.0012667	0.0012667	0.0237275	PARK7/FKBP1A/RPS3/UBE2E3/HINT1/ELOC/PARP1/SUMO3/TADA2A/ANAPC16/SPOP/RACK1/UBB/WSB2/UBXN1/RNF146/BEX3/SKP1/AIMP2/DCAF12/SIRT7/PHF23/UFM1/PKN1/USP16/RNF170/FBXO9/KLHL13/KANSL2/DDRGK1/VCP/PPIA/VPS28/UBE2L3/UCHL5/ABRAXAS2/CRBN/UBE2D2/KCTD13/PRPF19/DCUN1D5/FBXL5/USP37/UBA1/UBE2B/KLHL3/SAE1/RNF13/VIPAS39/SOCS5/ANAPC13/DDB1/ZNRF1/NSMCE2/UHRF1/DCAF15/CAND1/RNF168/PCMTD1/CHP1/UBE2D3/ATG5/NUB1/RNF114/UBE2Q…	77		Diff_SPG UP
GO:0090150	establishment of protein localization to membrane	25/1051	60/4436	0.0014519	0.0014519	0.0269755	PDCD5/TMEM147/SRP14/GOLGA7/SEC61A1/WDR83OS/ATP6AP1/RACK1/RAB7A/GDI1/FIS1/EMC3/VPS35/EMC4/TOMM22/ITGB1BP1/SSR3/TIMM22/GET4/CIB1/SRPRA/GET3/CHP1/TMCO1/EMC6	25		Diff_SPG UP
GO:0051054	positive regulation of DNA metabolic process	23/1051	54/4436	0.00156495	0.00156495	0.0286106	RPS3/HMGB1/ACTB/PARP1/CCT6A/SSBP1/RFC3/ACTR2/PCNA/CCT2/DHX9/BABAM1/MAPK1/UCHL5/OOEP/ABRAXAS1/WDR48/ERCC1/CCT7/RNF168/EXOSC3/KMT5B/CCT3	23		Diff_SPG UP
GO:0098813	nuclear chromosome segregation	23/1051	54/4436	0.00156495	0.00156495	0.0286106	CDC42/C3H1orf146/NUDC/RAN/RAD21/MAPRE1/RHOA/ANAPC15/TPX2/SIRT7/LCMT1/SEH1L/ABRAXAS2/SMC1A/BCCIP/BUB3/NSMCE2/KIF22/DRG1/LSM14A/SPATA22/PSMG2/PCID2	23		Diff_SPG UP
GO:0050821	protein stabilization	22/1051	51/4436	0.00161209	0.00161209	0.0292386	PARK7/PHB1/GAPDH/CCT6A/PPIB/GOLGA7/MFSD1/RPL23/ATP1B3/CCT2/LAMP1/TAF9/RAB21/PEX19/PIN1/STK4/CCT7/CHP1/PIM1/CLU/APOA1/CCT3	22		Diff_SPG UP
GO:0022900	electron transport chain	20/1051	45/4436	0.00167575	0.00167575	0.0297173	PARK7/COX7A2L/UQCR11/NDUFAB1/NDUFS1/NDUFS8/NDUFS3/NDUFS4/NDUFS2/SDHAF2/NDUFA8/NDUFB3/NDUFS7/FDX2/NDUFA7/NDUFB9/NDUFB8/NDUFB7/COX7A2/FDX1	20		Diff_SPG UP
GO:0000070	mitotic sister chromatid segregation	18/1051	39/4436	0.0016775	0.0016775	0.0297173	NUDC/RAN/RAD21/MAPRE1/RHOA/ANAPC15/TPX2/LCMT1/SEH1L/ABRAXAS2/SMC1A/BCCIP/NSMCE2/KIF22/DRG1/LSM14A/PSMG2/PCID2	18		Diff_SPG UP
GO:0000819	sister chromatid segregation	18/1051	39/4436	0.0016775	0.0016775	0.0297173	NUDC/RAN/RAD21/MAPRE1/RHOA/ANAPC15/TPX2/LCMT1/SEH1L/ABRAXAS2/SMC1A/BCCIP/NSMCE2/KIF22/DRG1/LSM14A/PSMG2/PCID2	18		Diff_SPG UP
GO:0007030	Golgi organization	12/1051	22/4436	0.00170822	0.00170822	0.0297995	TMED9/ARL1/USO1/MAPK1/RAB1B/VRK1/RAB6B/HIKESHI/VAMP4/RAB8A/ARFGEF1/YWHAZ	12		Diff_SPG UP
GO:0019080	viral gene expression	12/1051	22/4436	0.00170822	0.00170822	0.0297995	HMOX1/EIF3L/CDK9/SSB/SPCS3/PTBP1/DHX9/SNW1/EIF3B/GTF2B/ATG5/CCNT1	12		Diff_SPG UP
GO:0038202	TORC1 signaling	13/1051	25/4436	0.00195606	0.00195606	0.03338	LAMTOR1/LAMTOR3/RHEB/LAMTOR4/AKT1/LAMTOR5/LAMTOR2/SEH1L/SEC13/PIH1D1/PIM1/YWHAZ/USP4	13		Diff_SPG UP
GO:0042177	negative regulation of protein catabolic process	13/1051	25/4436	0.00195606	0.00195606	0.03338	PARK7/HSP90AB1/PHB1/LAPTM4B/RPL11/UBXN1/EIF3H/UCHL5/GABARAPL2/TAF9/SNX3/SF3B3/PIN1	13		Diff_SPG UP
GO:0032456	endocytic recycling	10/1051	17/4436	0.0019719	0.0019719	0.03338	VPS29/ATP6AP1/RAB7A/SNX4/VPS26A/VPS35/SNX17/RAB11B/VAMP4/RAB11A	10		Diff_SPG UP
GO:0048524	positive regulation of viral process	10/1051	17/4436	0.0019719	0.0019719	0.03338	HMGB1/DHX9/HACD3/LGALS1/PPID/FKBP6/RAD23A/ATG5/CNOT7/PABPC1	10		Diff_SPG UP
GO:0072594	establishment of protein localization to organelle	28/1051	71/4436	0.00210403	0.00210403	0.0351907	HSPA8/SEC61G/NUTF2/CHCHD4/PDCD5/CCT6A/SRP14/SEC61A1/RAN/CCT2/UFM1/TOMM22/SSR3/PEX19/RBM22/TIMM22/GET4/TOMM5/STK4/PPP3R1/CCT7/HIKESHI/SRPRA/CHP1/PMPCA/HGS/CCT3/AKIRIN2	28		Diff_SPG UP
GO:0051247	positive regulation of protein metabolic process	71/1051	221/4436	0.00210966	0.00210966	0.0351907	PARK7/PHB1/FKBP1A/PRELID1/RDX/NPM1/PSMC6/NGRN/VIM/FAM162A/OAZ1/MTPN/C1QBP/ERP29/RACK1/RHOA/UBB/RARRES2/YWHAE/CSNK2A1/S100A10/FOXO1/PTBP1/AIMP2/PSMC2/DHX9/PSMC5/CCND2/PHF23/CNEP1R1/IMPACT/KANSL2/DDRGK1/TXN/VPS35/PHB2/PPIA/MAPK1/COA3/DCUN1D5/ITGB1BP1/EIF4A3/FBXL5/BAX/RAF1/RBM4/CNOT9/PIN1/STK4/CIB1/FADD/RAD23A/SOCS5/ETAA1/RPUSD3/YBX1/UHRF1/DNAJC3/EIF5A/CHP1/CLU/MRPS27/STRADA/NUB1/PSMC4/DERL1/YTHDF2/…	71		Diff_SPG UP
GO:0070647	protein modification by small protein conjugation or removal	72/1051	225/4436	0.00221006	0.00221006	0.0365983	PARK7/FKBP1A/RPS3/UBE2E3/HINT1/ELOC/SUMO3/ANAPC16/SPOP/RACK1/UBB/WSB2/UBXN1/RNF146/BEX3/SKP1/AIMP2/DCAF12/SIRT7/PHF23/UFM1/USP16/RNF170/FBXO9/KLHL13/DDRGK1/VCP/PPIA/VPS28/UBE2L3/UCHL5/ABRAXAS2/CRBN/UBE2D2/KCTD13/PRPF19/DCUN1D5/FBXL5/USP37/UBA1/UBE2B/KLHL3/SAE1/RNF13/SOCS5/ANAPC13/DDB1/ZNRF1/NSMCE2/UHRF1/DCAF15/CAND1/RNF168/PCMTD1/CHP1/UBE2D3/ATG5/NUB1/RNF114/UBE2Q2/MARCHF8/USP4/DERL1/COPS4/BAP1/U…	72		Diff_SPG UP
GO:0022904	respiratory electron transport chain	16/1051	34/4436	0.00234655	0.00234655	0.0383034	PARK7/COX7A2L/UQCR11/NDUFAB1/NDUFS1/NDUFS8/NDUFS3/NDUFS2/SDHAF2/NDUFA8/NDUFS7/NDUFA7/NDUFB9/NDUFB8/COX7A2/FDX1	16		Diff_SPG UP
GO:0045727	positive regulation of translation	16/1051	34/4436	0.00234655	0.00234655	0.0383034	NPM1/NGRN/VIM/C1QBP/DHX9/IMPACT/COA3/EIF4A3/RBM4/RPUSD3/YBX1/DNAJC3/EIF5A/MRPS27/YTHDF2/PABPC1	16		Diff_SPG UP
GO:0016482	cytosolic transport	17/1051	37/4436	0.00238335	0.00238335	0.0386283	CLTC/RAB7A/VAMP3/VPS26A/LAMP1/ARL1/VPS35/HOOK3/MAPK1/SNX2/SNX3/GOLT1B/SNX8/BECN1/WASHC1/SNX1/RAB11A	17		Diff_SPG UP
GO:0006406	mRNA export from nucleus	7/1051	10/4436	0.00248436	0.00248436	0.0396135	HNRNPA2B1/NCBP2/FYTTD1/DDX39B/ENY2/SRSF3/ALKBH5	7		Diff_SPG UP
GO:0032435	negative regulation of proteasomal ubiquitin-dependent protein catabolic process	7/1051	10/4436	0.00248436	0.00248436	0.0396135	PARK7/HSP90AB1/RPL11/UBXN1/EIF3H/UCHL5/TAF9	7		Diff_SPG UP
GO:0051172	negative regulation of nitrogen compound metabolic process	104/1051	345/4436	0.00249614	0.00249614	0.0396135	DMRT1/HSPA8/PARK7/HSP90AB1/PHB1/FKBP1A/RPS3/HMGB1/PARP1/RNPS1/LAPTM4B/IGF2/NPM1/ITM2B/HNRNPK/CNBP/RPL11/ASCL2/MEF2C/TERF2IP/C1QBP/TMEM98/RACK1/RPL23/CLTC/AKT1/UBXN1/E2F6/CSNK2A1/HSF1/SAP18/DRAP1/BEX3/PCNA/MAF1/URI1/PTBP1/DHX9/SIRT7/PSMC5/PWP1/RPL13A/TENT2/HDAC1/IMPACT/SNW1/UXT/TXN/PPID/EIF3H/PPIA/VPS28/CTNNBIP1/UCHL5/SRSF6/GABARAPL2/PSPC1/ITGB1BP1/TAF9/EIF4A3/PFDN2/SRSF7/RBM4/SNX3/ERCC1/CRYAB/SF3…	104		Diff_SPG UP
GO:0015980	energy derivation by oxidation of organic compounds	37/1051	102/4436	0.00262831	0.00262831	0.0414233	PARK7/PRELID1/MDH2/COX7A2L/PPP1CA/SDHC/UQCR11/ATP5F1C/UGP2/ACLY/RHOA/ACADM/AKT1/SDHB/NDUFAB1/SDHA/SLC25A33/NDUFS1/ACO2/PPP1CB/SUCLG1/ATP5PD/NDUFS8/NDUFS3/NDUFS4/NDUFS2/SDHAF2/NDUFA8/ATP5F1D/NDUFS7/IDH1/NDUFA7/PDHB/NDUFB9/NDUFB8/COX7A2/FDX1	37		Diff_SPG UP
GO:0045935	positive regulation of nucleobase-containing compound metabolic process	103/1051	342/4436	0.00270392	0.00270392	0.0423231	DMRT1/PARK7/PHB1/BUD23/RPS3/HMGB1/ACTB/PARP1/CCT6A/NME2/NPM1/TADA2A/SSBP1/HNRNPK/CNBP/RFC3/MED4/MEF2C/ACTR2/CDK9/NACA/APEX1/TADA1/NOL11/ACTR3/PSIP1/NCBP2/HSF1/PCNA/TRA2B/S100A10/FOXO1/CCT2/PTBP1/GPBP1/DHX9/SIRT7/FOS/DIMT1/PWP1/USP22/DNAJC2/PKN1/TFE3/USP16/BABAM1/SNW1/DDX39B/UBE2L3/RBPJ/MAPK1/UCHL5/ENY2/OOEP/PRPF19/ITGB1BP1/TAF9/PIH1D1/RAF1/ABRAXAS1/CNOT9/RBM22/JUN/WDR48/ERCC1/PIN1/SMARCA4/FADD/PP…	103		Diff_SPG UP
GO:0015031	protein transport	109/1051	366/4436	0.00307502	0.00307502	0.0474826	HSPA8/YWHAB/PARK7/SEC61G/NUTF2/CLTA/CHCHD4/PDCD5/HSPB1/SRP14/GOLGA7/CNIH4/SEC61A1/SNX5/RAN/OAZ1/ATP6AP1/ERP29/RACK1/CLTC/RAB7A/AP2M1/SNX4/VAMP3/YWHAE/HSPA9/GDI2/GDI1/COPB1/TOMM6/FIS1/FOXO1/AP1S1/NECAP1/SIRT7/COPG1/UFM1/AP1S2/NASP/RAB5C/TXN/VPS35/HOOK3/PPID/SEH1L/M6PR/USO1/SEC13/PLEKHA8/TOMM22/ENY2/GABARAPL2/ITGB1BP1/UNC119/VTI1B/SSR3/PEX19/RAF1/CETN2/SNX2/RBM4/RBM22/SNX3/TIMM22/COPE/RAB18/GOLT1B/…	109		Diff_SPG UP
GO:0098876	vesicle-mediated transport to the plasma membrane	13/1051	26/4436	0.0030751	0.0030751	0.0474826	VPS29/GOLGA7/ATP6AP1/RACK1/RAB7A/SNX4/VPS26A/VPS35/SNX17/ARL3/RAB11B/VAMP4/RAB11A	13		Diff_SPG UP
GO:0051248	negative regulation of protein metabolic process	55/1051	166/4436	0.00311343	0.00311343	0.0477517	PARK7/HSP90AB1/PHB1/FKBP1A/RPS3/LAPTM4B/NPM1/ITM2B/RPL11/TERF2IP/TMEM98/RACK1/RPL23/AKT1/UBXN1/CSNK2A1/BEX3/DHX9/SIRT7/PWP1/RPL13A/IMPACT/EIF3H/PPIA/VPS28/UCHL5/GABARAPL2/ITGB1BP1/TAF9/EIF4A3/PFDN2/RBM4/SNX3/SF3B3/PIN1/CIB1/SOCS5/RIDA/YBX1/DNAJA1/DNAJC3/PFDN5/CHP1/LSM14A/CLU/ATG5/CNOT7/USP4/STK38/YTHDF2/PCID2/EIF2S1/PABPC1/PAIP2/PFDN1	55		Diff_SPG UP
GO:0071705	nitrogen compound transport	141/1051	489/4436	0.00314517	0.00314517	0.047917	HSPA8/YWHAB/PARK7/SEC61G/NUTF2/SLC25A6/ACTB/CLTA/CHCHD4/PDCD5/HSPB1/SRP14/TMEM14C/GOLGA7/CNIH4/SEC61A1/ALYREF/SLC25A5/SNX5/HNRNPA2B1/RAN/OAZ1/CPSF6/ATP6AP1/ERP29/SSB/RACK1/CLTC/RAB7A/AP2M1/SNX4/VAMP3/NCBP2/YWHAE/RBM8A/HSPA9/GDI2/HSF1/GDI1/COPB1/TOMM6/FIS1/SFXN4/FOXO1/SLC26A11/AP1S1/NECAP1/SLC25A33/DHX9/SIRT7/COPG1/SLC25A31/MRPL18/UFM1/SLC25A4/FYTTD1/AP1S2/NASP/RAB5C/TXN/SLC35B1/VPS35/HOOK3/PPID/D…	141		Diff_SPG UP
GO:2000058	regulation of ubiquitin-dependent protein catabolic process	14/1051	29/4436	0.00324998	0.00324998	0.0491858	PARK7/HSP90AB1/RPL11/RACK1/RPL23/UBXN1/EIF3H/UCHL5/TAF9/RAD23A/SOCS5/CLU/NUB1/UBE2K	14		Diff_SPG UP
GO:0042255	ribosome assembly	8/1051	13/4436	0.00390126	0.00390126	0.0582706	RPL24/NGRN/RPL38/C1QBP/MRPS2/MRTO4/DHX30/SBDS	8		Diff_SPG UP
GO:2000059	negative regulation of ubiquitin-dependent protein catabolic process	8/1051	13/4436	0.00390126	0.00390126	0.0582706	PARK7/HSP90AB1/RPL11/RPL23/UBXN1/EIF3H/UCHL5/TAF9	8		Diff_SPG UP
GO:0009161	ribonucleoside monophosphate metabolic process	11/1051	21/4436	0.00404798	0.00404798	0.0600696	ATIC/GUK1/UCK1/GART/PRPS1/ADSL/HPRT1/APRT/NT5C2/ADSS2/AK2	11		Diff_SPG UP
GO:0051205	protein insertion into membrane	12/1051	24/4436	0.00442648	0.00442648	0.0652624	PDCD5/TMEM147/SEC61A1/WDR83OS/EMC3/EMC4/TOMM22/TIMM22/GET4/GET3/TMCO1/EMC6	12		Diff_SPG UP
GO:0032386	regulation of intracellular transport	27/1051	71/4436	0.00456981	0.00456981	0.0669436	PARK7/PDCD5/OAZ1/CPSF6/NCBP2/YWHAE/GDI1/FIS1/DHX9/SIRT7/LAMP1/UFM1/TXN/VPS35/MAPK1/ITGB1BP1/RBM4/RBM22/SNX3/CRYAB/CIB1/SCP2/RAB11B/CHP1/YIPF5/INSIG1/RAB11A	27		Diff_SPG UP
GO:0006974	DNA damage response	61/1051	191/4436	0.00492012	0.00492012	0.0713815	PARK7/RPS3/HMGB1/RBBP8/ACTB/PARP1/SMC3/OARD1/NPM1/HNRNPK/PPP4C/MCM7/ACTR2/CDK9/MGMT/TERF2IP/APEX1/RAD23B/HSF1/PCNA/FOXO1/ASF1A/DHX9/SIRT7/BABAM1/SNW1/VCP/DDX39B/ZDHHC16/DDX1/MAPK1/UCHL5/SMC1A/OOEP/NSMCE4A/BCCIP/CENPS/PRPF19/DCUN1D5/VRK1/ABRAXAS1/WDR48/NSMCE1/ERCC1/ADPRS/SMARCAD1/RAD23A/ETAA1/NSMCE2/TTC5/KIF22/UHRF1/TDP2/RNF168/CLU/UBE2D3/KMT5B/SPATA22/PAGR1/COPS3/TRIP12	61		Diff_SPG UP
GO:0032446	protein modification by small protein conjugation	64/1051	202/4436	0.00493522	0.00493522	0.0713815	PARK7/FKBP1A/RPS3/UBE2E3/ELOC/SUMO3/ANAPC16/SPOP/RACK1/UBB/WSB2/UBXN1/RNF146/BEX3/SKP1/AIMP2/DCAF12/SIRT7/PHF23/UFM1/RNF170/FBXO9/KLHL13/DDRGK1/VCP/PPIA/VPS28/UBE2L3/CRBN/UBE2D2/KCTD13/PRPF19/DCUN1D5/FBXL5/UBA1/UBE2B/KLHL3/SAE1/RNF13/SOCS5/ANAPC13/DDB1/ZNRF1/NSMCE2/UHRF1/DCAF15/CAND1/RNF168/PCMTD1/CHP1/UBE2D3/ATG5/NUB1/RNF114/UBE2Q2/MARCHF8/USP4/DERL1/TRIP12/RANBP2/UBE2S/KLHL12/BRCA1/UBE2K	64		Diff_SPG UP
GO:0009167	purine ribonucleoside monophosphate metabolic process	9/1051	16/4436	0.00502882	0.00502882	0.071826	ATIC/GUK1/GART/ADSL/HPRT1/APRT/NT5C2/ADSS2/AK2	9		Diff_SPG UP
GO:0045851	pH reduction	9/1051	16/4436	0.00502882	0.00502882	0.071826	ATP6V0D1/ATP6V0B/ATP6V1B2/ATP6V1E1/ATP6V1A/ATP6V1D/ATP6V1H/ATP6V0C/RNASEK	9		Diff_SPG UP
GO:0016032	viral process	28/1051	75/4436	0.00528932	0.00528932	0.0750776	PHB1/HMGB1/PPIB/ITGB1/CTSB/HMOX1/EIF3L/CDK9/SSB/SPCS3/PTBP1/DHX9/HACD3/SNW1/LGALS1/PPID/PPIA/EIF3B/SNX3/FKBP6/RAD23A/PTGDS/GTF2B/ATG5/CNOT7/RNASEK/CCNT1/PABPC1	28		Diff_SPG UP
GO:0006360	transcription by RNA polymerase I	7/1051	11/4436	0.00544026	0.00544026	0.0762726	POLR2K/NOL11/SIRT7/PWP1/PIH1D1/POLR1C/POLR2E	7		Diff_SPG UP
GO:1900024	regulation of substrate adhesion-dependent cell spreading	7/1051	11/4436	0.00544026	0.00544026	0.0762726	CDC42/C1QBP/ARPC2/S100A10/ITGB1BP1/CIB1/APOA1	7		Diff_SPG UP
GO:0031123	RNA 3'-end processing	10/1051	19/4436	0.00584529	0.00584529	0.0809578	CPSF6/CDK9/SSB/NCBP2/HSD17B10/TENT2/NUDT21/PARN/CPSF2/CPSF3	10		Diff_SPG UP
GO:0032387	negative regulation of intracellular transport	10/1051	19/4436	0.00584529	0.00584529	0.0809578	PARK7/GDI1/UFM1/TXN/VPS35/ITGB1BP1/SNX3/CRYAB/CHP1/INSIG1	10		Diff_SPG UP
GO:0044270	cellular nitrogen compound catabolic process	34/1051	96/4436	0.00593287	0.00593287	0.0811409	HINT1/ELOC/LSM1/RNPS1/VIM/NUDT3/APEX1/SSB/LSM4/NCBP2/RBM8A/DHX9/TENT2/RNASEH2B/PARN/MAGOH/HPRT1/EIF4A3/CNOT9/CASC3/RIDA/TTC5/YBX1/EIF3E/RNASEH2C/PDE5A/ETF1/CNOT7/SKIC8/MAGOHB/YTHDF2/PCID2/PABPC1/HBS1L	34		Diff_SPG UP
GO:0046700	heterocycle catabolic process	34/1051	96/4436	0.00593287	0.00593287	0.0811409	HINT1/ELOC/LSM1/RNPS1/VIM/NUDT3/APEX1/SSB/LSM4/NCBP2/RBM8A/DHX9/TENT2/RNASEH2B/PARN/MAGOH/HPRT1/EIF4A3/CNOT9/CASC3/RIDA/TTC5/YBX1/EIF3E/RNASEH2C/PDE5A/ETF1/CNOT7/SKIC8/MAGOHB/YTHDF2/PCID2/PABPC1/HBS1L	34		Diff_SPG UP
GO:0080135	regulation of cellular response to stress	40/1051	117/4436	0.00602657	0.00602657	0.0811409	PARK7/RPS3/HMGB1/ACTB/PARP1/SPRING1/NPM1/HNRNPK/PPP4C/ACTR2/CDK9/TERF2IP/ERP29/UBXN1/CHORDC1/HSF1/PCNA/DHX9/SIRT7/BABAM1/DDRGK1/DDX39B/PPIA/MAPK1/UCHL5/OOEP/BAX/ABRAXAS1/WDR48/ERCC1/RNF13/ETAA1/PTN/DNAJA1/MICU1/RNF168/ARL6IP5/CLU/KMT5B/COPS3	40		Diff_SPG UP
GO:0007015	actin filament organization	29/1051	79/4436	0.00603827	0.00603827	0.0811409	ACTG1/ARPC5/RDX/CDC42/ARPC4/CFL1/MTPN/ACTR2/EZR/RHOA/ARPC2/ARF1/DSTN/ACTR3/S100A10/CYRIB/ARPC3/MARCKS/OOEP/KCTD13/ITGB1BP1/RHOC/WASL/CFL2/ARPC5L/RASA1/ARFGEF1/APOA1/WASHC1	29		Diff_SPG UP
GO:1902903	regulation of supramolecular fiber organization	29/1051	79/4436	0.00603827	0.00603827	0.0811409	RPS3/ACTG1/ARPC5/RDX/CDC42/MTPN/MAPRE1/RHOA/ARPC2/ARF1/DSTN/S100A10/CYRIB/GPX1/ARPC3/ITGB1BP1/PFDN2/RHOC/CIB1/CFL2/ARPC5L/RASA1/DRG1/PFDN5/CLU/ARFGEF1/SPAST/APOA1/PFDN1	29		Diff_SPG UP
GO:0006366	transcription by RNA polymerase II	99/1051	335/4436	0.00607155	0.00607155	0.0811409	DMRT1/PARK7/PHB1/HMGB2/HMGB1/ELOC/PARP1/NME2/IGF2/NPM1/HNRNPK/CNBP/RAD21/MED4/ASCL2/POLR2K/MEF2C/ACTR2/CDK9/C1QBP/RPL23/RHOA/MED22/ACTR3/PSIP1/NCBP2/E2F6/HSF1/DRAP1/PCNA/S100A10/FOXO1/URI1/PTBP1/DHX9/SIRT7/FOS/PSMC5/USP22/POLR2G/PKN1/TFE3/USP16/IMPACT/SNW1/UXT/TXN/PPID/CTNNBIP1/RBPJ/TCEA1/MAPK1/CKS2/ENY2/ITGB1BP1/TAF9/RAF1/JUN/GLYR1/ERCC1/POLR2F/POLR2C/PIN1/SMARCA4/FADD/PPP3R1/CHUK/BRD2/POLE3/GTF…	99		Diff_SPG UP
GO:0006338	chromatin remodeling	41/1051	121/4436	0.00650917	0.00650917	0.0864836	PHB1/HMGB2/HMGB1/NAP1L4/HP1BP3/CDK9/DNMT1/SMARCD2/SKP1/ASF1A/GPX1/SIRT7/USP22/PKN1/USP16/ASF1B/BABAM1/HDAC1/NAA50/KANSL2/UCHL5/COPRS/TSPYL1/TAF9/PIH1D1/GLYR1/SMARCA4/SMARCAD1/BRD2/POLE3/ING4/GTF2B/EED/UHRF1/RNF168/CHTOP/KMT5B/MAEL/TRIP12/PCID2/JADE1	41		Diff_SPG UP
GO:1903313	positive regulation of mRNA metabolic process	12/1051	25/4436	0.00670687	0.00670687	0.0885952	NCBP2/TRA2B/DHX9/SNW1/PRPF19/RIDA/RBMXL2/TTC5/YBX1/CNOT7/YTHDF2/PABPC1	12		Diff_SPG UP
GO:0009199	ribonucleoside triphosphate metabolic process	15/1051	34/4436	0.00677251	0.00677251	0.088948	PARP1/NME2/RAN/ATP5F1C/ATP6V1B2/NDUFS1/UCK1/ATP5PD/ATP5PF/ATP6V1A/NME1/ATP5F1D/NMNAT1/AK3/AK2	15		Diff_SPG UP
GO:0043161	proteasome-mediated ubiquitin-dependent protein catabolic process	32/1051	90/4436	0.00700117	0.00700117	0.0914258	PARK7/HSP90AB1/RPL11/PSMA5/SPOP/RACK1/PSMB3/UBXN1/SKP1/DCAF12/PSMC5/FBXO9/VCP/EIF3H/UCHL5/CRBN/KCTD13/TAF9/FBXL5/USP14/KLHL3/PPP2CB/RAD23A/SOCS5/DDB1/ZNRF1/CLU/NUB1/DDIT3/AKIRIN2/UBE2S/UBE2K	32		Diff_SPG UP
GO:0016567	protein ubiquitination	58/1051	183/4436	0.00720514	0.00720514	0.0933397	PARK7/FKBP1A/RPS3/UBE2E3/ELOC/ANAPC16/SPOP/RACK1/UBB/WSB2/UBXN1/RNF146/BEX3/SKP1/AIMP2/DCAF12/SIRT7/PHF23/RNF170/FBXO9/KLHL13/VCP/PPIA/VPS28/UBE2L3/CRBN/UBE2D2/KCTD13/PRPF19/FBXL5/UBA1/UBE2B/KLHL3/RNF13/SOCS5/ANAPC13/DDB1/ZNRF1/NSMCE2/UHRF1/DCAF15/CAND1/RNF168/PCMTD1/CHP1/UBE2D3/ATG5/NUB1/RNF114/UBE2Q2/MARCHF8/USP4/DERL1/TRIP12/UBE2S/KLHL12/BRCA1/UBE2K	58		Diff_SPG UP
GO:1901799	negative regulation of proteasomal protein catabolic process	8/1051	14/4436	0.00722942	0.00722942	0.0933397	PARK7/HSP90AB1/RPL11/UBXN1/EIF3H/UCHL5/GABARAPL2/TAF9	8		Diff_SPG UP
GO:0016072	rRNA metabolic process	19/1051	47/4436	0.00771741	0.00771741	0.0990804	BUD23/RPL27/RPS15/DDX27/POP5/NOL11/BRIX1/KRR1/SIRT7/DIMT1/PWP1/RPP30/POP7/WDR55/EIF4A3/PIH1D1/FCF1/SBDS/YTHDF2	19		Diff_SPG UP
GO:0006364	rRNA processing	18/1051	44/4436	0.00814882	0.00814882	0.104035	BUD23/RPL27/RPS15/DDX27/POP5/NOL11/BRIX1/KRR1/SIRT7/DIMT1/PWP1/RPP30/POP7/WDR55/EIF4A3/FCF1/SBDS/YTHDF2	18		Diff_SPG UP
GO:0006367	transcription initiation at RNA polymerase II promoter	9/1051	17/4436	0.00846785	0.00846785	0.10517	HMGB1/ELOC/MED4/CTNNBIP1/TAF9/ERCC1/GTF2B/TAF12/PCID2	9		Diff_SPG UP
GO:0009126	purine nucleoside monophosphate metabolic process	9/1051	17/4436	0.00846785	0.00846785	0.10517	ATIC/GUK1/GART/ADSL/HPRT1/APRT/NT5C2/ADSS2/AK2	9		Diff_SPG UP
GO:0045048	protein insertion into ER membrane	9/1051	17/4436	0.00846785	0.00846785	0.10517	TMEM147/SEC61A1/WDR83OS/EMC3/EMC4/GET4/GET3/TMCO1/EMC6	9		Diff_SPG UP
GO:0051304	chromosome separation	9/1051	17/4436	0.00846785	0.00846785	0.10517	RAD21/CSNK2A2/ANAPC15/CSNK2A1/LCMT1/SMARCAD1/NSMCE2/PSMG2/PCID2	9		Diff_SPG UP
GO:0070972	protein localization to endoplasmic reticulum	9/1051	17/4436	0.00846785	0.00846785	0.10517	SEC61G/SRP14/SEC61A1/DDRGK1/GABARAPL2/SSR3/VAPA/GET4/SRPRA	9		Diff_SPG UP
GO:0034250	positive regulation of amide metabolic process	16/1051	38/4436	0.00896098	0.00896098	0.110098	NPM1/NGRN/VIM/C1QBP/DHX9/IMPACT/COA3/EIF4A3/RBM4/RPUSD3/YBX1/DNAJC3/EIF5A/MRPS27/YTHDF2/PABPC1	16		Diff_SPG UP
GO:0045732	positive regulation of protein catabolic process	16/1051	38/4436	0.00896098	0.00896098	0.110098	RDX/PSMC6/OAZ1/RACK1/CSNK2A1/FOXO1/PSMC2/PSMC5/DDRGK1/VPS35/FBXL5/RAD23A/SOCS5/CLU/NUB1/PSMC4	16		Diff_SPG UP
GO:0060341	regulation of cellular localization	61/1051	196/4436	0.00915075	0.00915075	0.111828	PARK7/FKBP1A/ACTB/PDCD5/CCT6A/SUMO3/ITGB1/OAZ1/CPSF6/CDK9/ERP29/CRIPT/TMEM98/RACK1/CLTC/AKT1/NCBP2/YWHAE/GDI2/GDI1/FIS1/LAMTOR5/RSL1D1/FOXO1/CCT2/DHX9/SIRT7/LAMP1/UFM1/NSFL1C/VCP/TXN/VPS35/PPID/MAPK1/OOEP/ITGB1BP1/VRK1/RBM4/RBM22/SNX3/CTNNA1/CRYAB/TMED10/PIN1/CIB1/MESD/WASL/CCT7/SCP2/DNAJA1/RAB11B/CHP1/YWHAZ/YIPF5/INSIG1/ADAM10/CCT3/GAPVD1/RAB11A/RAP1A	61		Diff_SPG UP
GO:0032006	regulation of TOR signaling	15/1051	35/4436	0.00931075	0.00931075	0.112579	LAMTOR1/LAMTOR3/RHEB/LAMTOR4/AKT1/LAMTOR5/LAMTOR2/FBXO9/SEH1L/SEC13/ARMH4/PIH1D1/PIM1/YWHAZ/USP4	15		Diff_SPG UP
GO:0009205	purine ribonucleoside triphosphate metabolic process	14/1051	32/4436	0.00959329	0.00959329	0.115385	PARP1/NME2/RAN/ATP5F1C/ATP6V1B2/NDUFS1/ATP5PD/ATP5PF/ATP6V1A/NME1/ATP5F1D/NMNAT1/AK3/AK2	14		Diff_SPG UP
GO:0007052	mitotic spindle organization	12/1051	26/4436	0.00981982	0.00981982	0.11688	NUDC/CLTC/RHOA/TPX2/TBCE/ABRAXAS2/SMC1A/BCCIP/DRG1/LSM14A/SPAST/SBDS	12		Diff_SPG UP
GO:1903900	regulation of viral life cycle	12/1051	26/4436	0.00981982	0.00981982	0.11688	HMGB1/HMOX1/HACD3/LGALS1/PPID/PPIA/SNX3/FKBP6/RAD23A/PTGDS/CNOT7/PABPC1	12		Diff_SPG UP
GO:0006091	generation of precursor metabolites and energy	48/1051	149/4436	0.00997441	0.00997441	0.118104	PARK7/NDUFA4/GAPDH/PRELID1/MDH2/COX7A2L/PPP1CA/PPP2CA/SDHC/UQCR11/ATP5F1C/ADH5/UGP2/ACLY/RHOA/ACADM/AKT1/SDHB/NDUFAB1/SDHA/SLC25A33/NDUFS1/ACO2/PPP1CB/SUCLG1/GALK1/ATP5PD/PHB2/NDUFS8/NDUFS3/NDUFS4/NDUFS2/SDHAF2/NDUFA8/NDUFB3/ATP5F1D/NDUFS7/GPI/FDX2/ENO1/IDH1/NDUFA7/PDHB/NDUFB9/NDUFB8/NDUFB7/COX7A2/FDX1	48		Diff_SPG UP
GO:0034470	ncRNA processing	34/1051	99/4436	0.0100607	0.0100607	0.118512	BUD23/RPL27/YRDC/RPS15/DDX27/POP5/HNRNPA2B1/SSB/NOL11/BRIX1/KRR1/HSD17B10/DICER1/SIRT7/DIMT1/PWP1/TSN/TRMT6/RPP30/POP7/PARN/DDX1/WDR55/EIF4A3/FCF1/FKBP6/POP4/SRSF3/OSGEP/DPH3/SBDS/MAEL/YTHDF2/SARS1	34		Diff_SPG UP
GO:0006302	double-strand break repair	20/1051	52/4436	0.0119326	0.0119326	0.139842	RBBP8/ACTB/PARP1/PPP4C/ACTR2/TERF2IP/HSF1/BABAM1/VCP/DDX1/OOEP/PRPF19/ABRAXAS1/WDR48/ERCC1/SMARCAD1/NSMCE2/TDP2/RNF168/KMT5B	20		Diff_SPG UP
GO:0006469	negative regulation of protein kinase activity	8/1051	15/4436	0.0123157	0.0123157	0.141431	NPM1/PPIA/ITGB1BP1/SOCS5/DNAJA1/DNAJC3/CHP1/STK38	8		Diff_SPG UP
GO:0009156	ribonucleoside monophosphate biosynthetic process	8/1051	15/4436	0.0123157	0.0123157	0.141431	ATIC/UCK1/GART/PRPS1/ADSL/HPRT1/APRT/ADSS2	8		Diff_SPG UP
GO:0032204	regulation of telomere maintenance	8/1051	15/4436	0.0123157	0.0123157	0.141431	CCT6A/TERF2IP/CCT2/MAPK1/UCHL5/ERCC1/CCT7/CCT3	8		Diff_SPG UP
GO:0033673	negative regulation of kinase activity	8/1051	15/4436	0.0123157	0.0123157	0.141431	NPM1/PPIA/ITGB1BP1/SOCS5/DNAJA1/DNAJC3/CHP1/STK38	8		Diff_SPG UP
GO:0031047	regulatory ncRNA-mediated gene silencing	14/1051	33/4436	0.0131105	0.0131105	0.14906	ELOC/HNRNPA2B1/NCBP2/DICER1/DHX9/TSN/PARN/RBM4/CNOT9/FKBP6/SRSF3/CNOT7/MAEL/PABPC1	14		Diff_SPG UP
GO:0050792	regulation of viral process	14/1051	33/4436	0.0131105	0.0131105	0.14906	HMGB1/HMOX1/DHX9/HACD3/LGALS1/PPID/PPIA/SNX3/FKBP6/RAD23A/PTGDS/ATG5/CNOT7/PABPC1	14		Diff_SPG UP
GO:0034446	substrate adhesion-dependent cell spreading	9/1051	18/4436	0.0134321	0.0134321	0.150469	CDC42/C1QBP/RHOA/ARPC2/VAMP3/S100A10/ITGB1BP1/CIB1/APOA1	9		Diff_SPG UP
GO:0051348	negative regulation of transferase activity	9/1051	18/4436	0.0134321	0.0134321	0.150469	BANF1/NPM1/PPIA/ITGB1BP1/SOCS5/DNAJA1/DNAJC3/CHP1/STK38	9		Diff_SPG UP
GO:1903051	negative regulation of proteolysis involved in protein catabolic process	9/1051	18/4436	0.0134321	0.0134321	0.150469	PARK7/HSP90AB1/RPL11/RPL23/UBXN1/EIF3H/UCHL5/GABARAPL2/TAF9	9		Diff_SPG UP
GO:0009123	nucleoside monophosphate metabolic process	12/1051	27/4436	0.0139443	0.0139443	0.154241	ATIC/GUK1/UCK1/GART/PRPS1/ADSL/HPRT1/APRT/NT5C2/ADSS2/AK3/AK2	12		Diff_SPG UP
GO:0070936	protein K48-linked ubiquitination	10/1051	21/4436	0.0139712	0.0139712	0.154241	UBE2E3/RNF146/PPIA/UBE2D2/UBE2B/KLHL3/ZNRF1/UBE2D3/UBE2Q2/UBE2K	10		Diff_SPG UP
GO:1901800	positive regulation of proteasomal protein catabolic process	10/1051	21/4436	0.0139712	0.0139712	0.154241	PSMC6/RACK1/PSMC2/PSMC5/DDRGK1/RAD23A/SOCS5/CLU/NUB1/PSMC4	10		Diff_SPG UP
GO:0000966	RNA 5'-end processing	6/1051	10/4436	0.0150038	0.0150038	0.160297	POP5/SSB/HSD17B10/RPP30/POP7/POP4	6		Diff_SPG UP
GO:0009168	purine ribonucleoside monophosphate biosynthetic process	6/1051	10/4436	0.0150038	0.0150038	0.160297	ATIC/GART/ADSL/HPRT1/APRT/ADSS2	6		Diff_SPG UP
GO:0034471	ncRNA 5'-end processing	6/1051	10/4436	0.0150038	0.0150038	0.160297	POP5/SSB/HSD17B10/RPP30/POP7/POP4	6		Diff_SPG UP
GO:0045047	protein targeting to ER	6/1051	10/4436	0.0150038	0.0150038	0.160297	SEC61G/SRP14/SEC61A1/SSR3/GET4/SRPRA	6		Diff_SPG UP
GO:0072599	establishment of protein localization to endoplasmic reticulum	6/1051	10/4436	0.0150038	0.0150038	0.160297	SEC61G/SRP14/SEC61A1/SSR3/GET4/SRPRA	6		Diff_SPG UP
GO:0099116	tRNA 5'-end processing	6/1051	10/4436	0.0150038	0.0150038	0.160297	POP5/SSB/HSD17B10/RPP30/POP7/POP4	6		Diff_SPG UP
GO:0051321	meiotic cell cycle	20/1051	53/4436	0.0150107	0.0150107	0.160297	DMRT1/RBBP8/SMC3/C3H1orf146/ASZ1/PPP2CA/UBB/SIRT7/SLC25A31/CKS2/SMC1A/OOEP/MND1/PLD6/CENPS/FKBP6/BUB3/SPATA22/YTHDF2/MARF1	20		Diff_SPG UP
GO:0110053	regulation of actin filament organization	19/1051	50/4436	0.0161879	0.0161879	0.172063	ACTG1/ARPC5/RDX/CDC42/MTPN/RHOA/ARPC2/ARF1/DSTN/S100A10/CYRIB/ARPC3/ITGB1BP1/RHOC/CFL2/ARPC5L/RASA1/ARFGEF1/APOA1	19		Diff_SPG UP
GO:0016192	vesicle-mediated transport	91/1051	316/4436	0.0173139	0.0173139	0.182272	HSPA8/GAPDH/LAMTOR1/ACTG1/HMGB1/ACTB/VPS29/ATP6V1G1/LAPTM4B/RAP1B/CDC42/HNRNPK/ITGB1/RTN3/GOLGA7/TMED9/CNIH4/SNX5/ATP6AP1/DPYSL2/COPB2/RACK1/ATP6V1B2/CLTC/RAB7A/TEX261/SNX4/ARF1/VAMP3/CDC42SE2/S100A10/ARF3/NECAP1/KXD1/VPS26A/LAMP1/COPG1/CD9/SAR1A/ARL1/VCP/VPS35/HOOK3/USO1/SEC13/MAPK1/NME1/SNX17/GABARAPL2/NAPG/UNC119/SNX2/SNX3/COPE/GOLT1B/SNX8/ARCN1/TMED10/PPP3R1/STEEP1/VIPAS39/PTGDS/CNIH1/COPA/ME…	91		Diff_SPG UP
GO:0019439	aromatic compound catabolic process	35/1051	106/4436	0.017384	0.017384	0.182272	HINT1/ELOC/LSM1/RNPS1/VIM/NUDT3/APEX1/SSB/LSM4/NCBP2/RBM8A/DHX9/KYAT3/TENT2/RNASEH2B/PARN/MAGOH/HPRT1/EIF4A3/CNOT9/CASC3/RIDA/TTC5/YBX1/EIF3E/RNASEH2C/PDE5A/ETF1/CNOT7/SKIC8/MAGOHB/YTHDF2/PCID2/PABPC1/HBS1L	35		Diff_SPG UP
GO:1903828	negative regulation of protein localization	18/1051	47/4436	0.0174365	0.0174365	0.182272	PARK7/CDK9/ERP29/TMEM98/CLTC/AKT1/GDI2/GDI1/FOXO1/UFM1/NSFL1C/TXN/ITGB1BP1/SNX3/CTNNA1/CHP1/YWHAZ/INSIG1	18		Diff_SPG UP
GO:0009144	purine nucleoside triphosphate metabolic process	14/1051	34/4436	0.0175472	0.0175472	0.182272	PARP1/NME2/RAN/ATP5F1C/ATP6V1B2/NDUFS1/ATP5PD/ATP5PF/ATP6V1A/NME1/ATP5F1D/NMNAT1/AK3/AK2	14		Diff_SPG UP
GO:0033044	regulation of chromosome organization	14/1051	34/4436	0.0175472	0.0175472	0.182272	CCT6A/RAD21/TERF2IP/ANAPC15/CCT2/LCMT1/MAPK1/UCHL5/ERCC1/CCT7/NSMCE2/PSMG2/CCT3/PCID2	14		Diff_SPG UP
GO:0031124	mRNA 3'-end processing	7/1051	13/4436	0.0180013	0.0180013	0.182834	CPSF6/CDK9/NCBP2/TENT2/NUDT21/CPSF2/CPSF3	7		Diff_SPG UP
GO:0032206	positive regulation of telomere maintenance	7/1051	13/4436	0.0180013	0.0180013	0.182834	CCT6A/CCT2/MAPK1/UCHL5/ERCC1/CCT7/CCT3	7		Diff_SPG UP
GO:0060260	regulation of transcription initiation by RNA polymerase II	7/1051	13/4436	0.0180013	0.0180013	0.182834	HMGB1/MED4/CTNNBIP1/TAF9/ERCC1/TAF12/PCID2	7		Diff_SPG UP
GO:1902414	protein localization to cell junction	7/1051	13/4436	0.0180013	0.0180013	0.182834	LAMTOR3/ACTG1/ACTB/HSPB1/LAMTOR2/ADAM10/RAP1A	7		Diff_SPG UP
GO:2000142	regulation of DNA-templated transcription initiation	7/1051	13/4436	0.0180013	0.0180013	0.182834	HMGB1/MED4/CTNNBIP1/TAF9/ERCC1/TAF12/PCID2	7		Diff_SPG UP
GO:0032880	regulation of protein localization	52/1051	169/4436	0.0192598	0.0192598	0.194751	PARK7/FKBP1A/ACTB/PDCD5/CCT6A/SUMO3/ITGB1/OAZ1/CDK9/ERP29/CRIPT/TMEM98/RACK1/CLTC/AKT1/YWHAE/GDI2/GDI1/FIS1/LAMTOR5/RSL1D1/FOXO1/CCT2/SIRT7/UFM1/NSFL1C/VCP/TXN/VPS35/PPID/OOEP/ITGB1BP1/VRK1/RBM22/SNX3/CTNNA1/TMED10/PIN1/CIB1/MESD/WASL/CCT7/DNAJA1/RAB11B/CHP1/YWHAZ/INSIG1/ADAM10/CCT3/GAPVD1/RAB11A/RAP1A	52		Diff_SPG UP
GO:0030162	regulation of proteolysis	32/1051	96/4436	0.0194138	0.0194138	0.194771	PARK7/HSP90AB1/PRELID1/PSMC6/RPL11/FAM162A/TMEM98/RACK1/RPL23/UBB/AKT1/UBXN1/CSNK2A1/S100A10/GPX1/PSMC2/PSMC5/DDRGK1/EIF3H/UCHL5/GABARAPL2/TAF9/BAX/SVBP/FADD/RAD23A/SOCS5/CLU/NUB1/PSMC4/PCID2/UBE2K	32		Diff_SPG UP
GO:0006310	DNA recombination	22/1051	61/4436	0.0194687	0.0194687	0.194771	HMGB2/HMGB1/RBBP8/ACTB/PARP1/C3H1orf146/PPP4C/ACTR2/TERF2IP/APEX1/UCHL5/OOEP/MND1/NSMCE4A/CENPS/WDR48/ERCC1/NSMCE2/RNF168/EXOSC3/KMT5B/PAGR1	22		Diff_SPG UP
GO:0009124	nucleoside monophosphate biosynthetic process	8/1051	16/4436	0.0196027	0.0196027	0.194771	ATIC/UCK1/GART/PRPS1/ADSL/HPRT1/APRT/ADSS2	8		Diff_SPG UP
GO:1905818	regulation of chromosome separation	8/1051	16/4436	0.0196027	0.0196027	0.194771	RAD21/CSNK2A2/ANAPC15/CSNK2A1/LCMT1/NSMCE2/PSMG2/PCID2	8		Diff_SPG UP
GO:0006355	regulation of DNA-templated transcription	129/1051	466/4436	0.0197325	0.0197325	0.195212	DMRT1/HSPA8/PARK7/PHB1/HMGB2/HMGB1/HINT1/PARP1/NME2/IGF2/NPM1/TADA2A/HNRNPK/CNBP/FHL3/HP1BP3/RAD21/MED4/ASCL2/MTPN/MEF2C/ACTR2/CDK9/NACA/TERF2IP/C1QBP/APEX1/TADA1/RPL23/RHOA/NOL11/MED22/ACTR3/PSIP1/E2F6/HSF1/DRAP1/ZNF326/PCNA/S100A10/FOXO1/MAF1/URI1/PTBP1/GPBP1/DHX9/SIRT7/FOS/PSMC5/PWP1/USP22/DNAJC2/PKN1/TFE3/USP16/HDAC1/IMPACT/SNW1/CKS1B/UXT/DDRGK1/TXN/PPID/DDX39B/PPIA/UBE2L3/CTNNBIP1/AIP/RBPJ/D…	129		Diff_SPG UP
GO:0019079	viral genome replication	11/1051	25/4436	0.01991	0.01991	0.195652	PHB1/PPIB/HACD3/PPID/PPIA/FKBP6/RAD23A/PTGDS/ATG5/CNOT7/PABPC1	11		Diff_SPG UP
GO:0009141	nucleoside triphosphate metabolic process	16/1051	41/4436	0.020135	0.020135	0.195652	PARP1/NME2/RAN/ATP5F1C/ATP6V1B2/NDUFS1/TYMS/UCK1/ATP5PD/ATP5PF/ATP6V1A/NME1/ATP5F1D/NMNAT1/AK3/AK2	16		Diff_SPG UP
GO:0031397	negative regulation of protein ubiquitination	10/1051	22/4436	0.0202907	0.0202907	0.195652	PARK7/RPS3/UBXN1/BEX3/SIRT7/PPIA/VPS28/CHP1/ATG5/USP4	10		Diff_SPG UP
GO:0034502	protein localization to chromosome	10/1051	22/4436	0.0202907	0.0202907	0.195652	CCT6A/RAD21/CDK9/TERF2IP/CCT2/VCP/VRK1/BUB3/CCT7/CCT3	10		Diff_SPG UP
GO:0051881	regulation of mitochondrial membrane potential	10/1051	22/4436	0.0202907	0.0202907	0.195652	PARK7/PRELID1/RACK1/UBB/SLC25A33/NDUFS1/CLIC1/BAX/GCLM/ARL6IP5	10		Diff_SPG UP
GO:1903052	positive regulation of proteolysis involved in protein catabolic process	10/1051	22/4436	0.0202907	0.0202907	0.195652	PSMC6/RACK1/PSMC2/PSMC5/DDRGK1/RAD23A/SOCS5/CLU/NUB1/PSMC4	10		Diff_SPG UP
GO:0006605	protein targeting	21/1051	58/4436	0.0211669	0.0211669	0.203243	HSPA8/YWHAB/SEC61G/CHCHD4/PDCD5/SRP14/SEC61A1/GDI1/FIS1/TOMM22/ITGB1BP1/SSR3/PEX19/TIMM22/GET4/TOMM5/CIB1/SRPRA/CHP1/PMPCA/HGS	21		Diff_SPG UP
GO:0051128	regulation of cellular component organization	119/1051	428/4436	0.021686	0.021686	0.207356	DMRT1/PARK7/PHB1/RPS3/LAMTOR1/ACTG1/HMGB1/ACTB/PDCD5/RBBP7/CCT6A/PRELID1/ARPC5/LAPTM4B/RDX/NPM1/RAP1B/CDC42/TUBB/SSBP1/HNRNPK/TMED9/FKBP4/SLC25A5/VIM/PPP2CA/FAM162A/RAD21/MTPN/ACTR2/TERF2IP/MAPRE1/CRIPT/RACK1/CLTC/RHOA/AKT1/ARPC2/ANAPC15/SNX4/ARF1/TPX2/DSTN/CHORDC1/ACTR3/SKA1/ITM2C/CSNK2A1/GDI2/HSF1/GDI1/FIS1/S100A10/CYRIB/CCT2/SLC25A33/URI1/LAMTOR2/ANKRA2/GPX1/SIRT7/PHF23/ARPC3/RPL13A/SLC25A4/LC…	119		Diff_SPG UP
GO:0019693	ribose phosphate metabolic process	27/1051	79/4436	0.0218206	0.0218206	0.207433	HINT1/PARP1/NME2/ATIC/GUK1/RAN/ATP5F1C/ATP6V1B2/NDUFS1/UCK1/GART/ATP5PD/ATP5PF/PRPS1/ATP6V1A/NME1/ADSL/HPRT1/ATP5F1D/APRT/NMNAT1/NT5C2/ADSS2/AK3/PDHB/PDE5A/AK2	27		Diff_SPG UP
GO:0009150	purine ribonucleotide metabolic process	25/1051	72/4436	0.0218755	0.0218755	0.207433	HINT1/PARP1/NME2/ATIC/GUK1/RAN/ATP5F1C/ATP6V1B2/NDUFS1/GART/ATP5PD/ATP5PF/ATP6V1A/NME1/ADSL/HPRT1/ATP5F1D/APRT/NMNAT1/NT5C2/ADSS2/AK3/PDHB/PDE5A/AK2	25		Diff_SPG UP
GO:0051493	regulation of cytoskeleton organization	32/1051	97/4436	0.0225981	0.0225981	0.212596	RPS3/ACTG1/ARPC5/RDX/CDC42/FKBP4/MTPN/MAPRE1/CLTC/RHOA/ARPC2/ARF1/TPX2/DSTN/SKA1/S100A10/CYRIB/ARPC3/MAPK1/ITGB1BP1/PFDN2/SKA2/RHOC/CIB1/CFL2/ARPC5L/RASA1/DRG1/ARFGEF1/SPAST/APOA1/ROCK2	32		Diff_SPG UP
GO:2001141	regulation of RNA biosynthetic process	129/1051	468/4436	0.0226061	0.0226061	0.212596	DMRT1/HSPA8/PARK7/PHB1/HMGB2/HMGB1/HINT1/PARP1/NME2/IGF2/NPM1/TADA2A/HNRNPK/CNBP/FHL3/HP1BP3/RAD21/MED4/ASCL2/MTPN/MEF2C/ACTR2/CDK9/NACA/TERF2IP/C1QBP/APEX1/TADA1/RPL23/RHOA/NOL11/MED22/ACTR3/PSIP1/E2F6/HSF1/DRAP1/ZNF326/PCNA/S100A10/FOXO1/MAF1/URI1/PTBP1/GPBP1/DHX9/SIRT7/FOS/PSMC5/PWP1/USP22/DNAJC2/PKN1/TFE3/USP16/HDAC1/IMPACT/SNW1/CKS1B/UXT/DDRGK1/TXN/PPID/DDX39B/PPIA/UBE2L3/CTNNBIP1/AIP/RBPJ/D…	129		Diff_SPG UP
GO:1902850	microtubule cytoskeleton organization involved in mitosis	14/1051	35/4436	0.0230381	0.0230381	0.215771	NUDC/MAPRE1/CLTC/RHOA/TPX2/TBCE/NSFL1C/ABRAXAS2/SMC1A/BCCIP/DRG1/LSM14A/SPAST/SBDS	14		Diff_SPG UP
GO:0034660	ncRNA metabolic process	41/1051	130/4436	0.0235691	0.0235691	0.219843	BUD23/RPL27/YRDC/ELOC/RPS15/DDX27/POP5/HNRNPA2B1/SSB/NOL11/BRIX1/KRR1/RARS1/HSD17B10/DICER1/SIRT7/FOS/DIMT1/PWP1/DTD1/TENT2/TSN/TRMT6/RPP30/POP7/PARN/DDX1/WDR55/EIF4A3/PIH1D1/FCF1/FKBP6/POP4/SRSF3/AARSD1/OSGEP/DPH3/SBDS/MAEL/YTHDF2/SARS1	41		Diff_SPG UP
GO:0031333	negative regulation of protein-containing complex assembly	13/1051	32/4436	0.0245162	0.0245162	0.226826	HMGB1/RDX/CDC42/MTPN/MAPRE1/HSF1/CYRIB/RPL13A/LCMT1/CTNNBIP1/RAF1/CLU/ARFGEF1	13		Diff_SPG UP
GO:2001235	positive regulation of apoptotic signaling pathway	13/1051	32/4436	0.0245162	0.0245162	0.226826	PARK7/RPS3/PPP1CA/RACK1/UBB/ITM2C/CYCT/BAX/STK4/FADD/CLU/BECN1/DDIT3	13		Diff_SPG UP
GO:0072659	protein localization to plasma membrane	19/1051	52/4436	0.0250088	0.0250088	0.23045	MYL12A/ACTB/RDX/ITGB1/GOLGA7/ATP6AP1/RACK1/CLTC/RAB7A/ATP1B3/S100A10/VPS35/SEC13/ITGB1BP1/ARL6IP5/RAB8A/IFT20/RAB11A/RAP1A	19		Diff_SPG UP
GO:0043254	regulation of protein-containing complex assembly	29/1051	87/4436	0.025273	0.025273	0.231949	PARK7/RPS3/HMGB1/ARPC5/RDX/RAP1B/CDC42/PPP2CA/MTPN/MAPRE1/RACK1/RHOA/ARPC2/HSF1/CYRIB/ANKRA2/ARPC3/RPL13A/LCMT1/CTNNBIP1/BAX/RAF1/RHOC/ARPC5L/MED25/RASA1/DRG1/CLU/ARFGEF1	29		Diff_SPG UP
GO:1901565	organonitrogen compound catabolic process	89/1051	313/4436	0.0255599	0.0255599	0.233644	UCHL1/HSPA8/PARK7/HSP90AB1/PHB1/HINT1/LAPTM4B/RDX/PSMC6/ABHD10/RPL11/PSMA7/PSMA5/PSMA4/PSMB7/OAZ1/SPOP/SAT1/BNIP3L/RACK1/RPL23/UBB/PSMB3/UBXN1/PSMB1/ODC1/RNF146/NAGK/CSNK2A1/FOXO1/SKP1/HSD17B10/ABHD12/DCAF12/GPX1/PSMC2/KYAT3/PSMC5/PSMD11/PSMA1/PSMA3/FBXO9/DDRGK1/VCP/GOT2/VPS35/EIF3H/VPS28/PSMA2/UCHL5/AMDHD2/CRBN/ASAH1/GABARAPL2/KCTD13/PRPF19/HPRT1/TAF9/FBXL5/PSMD3/USP14/PSMD2/SNX3/GET4/KLHL3/PPP2…	89		Diff_SPG UP
GO:0097435	supramolecular fiber organization	47/1051	153/4436	0.0259681	0.0259681	0.235462	FKBP1A/RPS3/ACTG1/ARPC5/RDX/CDC42/ARPC4/VIM/CFL1/MTPN/ACTR2/MAPRE1/CRIPT/EZR/RHOA/ARPC2/ARF1/DSTN/ACTR3/S100A10/CYRIB/GPX1/ARPC3/MARCKS/BBLN/OOEP/KCTD13/ITGB1BP1/PFDN2/RHOC/CIB1/VIPAS39/WASL/CFL2/TUBG1/ARPC5L/RASA1/DRG1/PFDN5/CHP1/CLU/ARFGEF1/MEF2A/SPAST/APOA1/WASHC1/PFDN1	47		Diff_SPG UP
GO:0000423	mitophagy	6/1051	11/4436	0.02648	0.02648	0.235462	SLC25A5/SLC25A4/PHB2/MAP1LC3B/ATG4B/CDC37	6		Diff_SPG UP
GO:0008631	intrinsic apoptotic signaling pathway in response to oxidative stress	6/1051	11/4436	0.02648	0.02648	0.235462	PARK7/HSPB1/RACK1/GPX1/PPIA/ARL6IP5	6		Diff_SPG UP
GO:0009127	purine nucleoside monophosphate biosynthetic process	6/1051	11/4436	0.02648	0.02648	0.235462	ATIC/GART/ADSL/HPRT1/APRT/ADSS2	6		Diff_SPG UP
GO:0036260	RNA capping	6/1051	11/4436	0.02648	0.02648	0.235462	POP5/SSB/HSD17B10/RPP30/POP7/POP4	6		Diff_SPG UP
GO:0061462	protein localization to lysosome	6/1051	11/4436	0.02648	0.02648	0.235462	HSPA8/MFSD1/LAMTOR4/AKT1/LAMTOR5/HGS	6		Diff_SPG UP
GO:2000781	positive regulation of double-strand break repair	6/1051	11/4436	0.02648	0.02648	0.235462	ACTB/PARP1/ACTR2/OOEP/WDR48/KMT5B	6		Diff_SPG UP
GO:1901361	organic cyclic compound catabolic process	35/1051	109/4436	0.026661	0.026661	0.236152	HINT1/ELOC/LSM1/RNPS1/VIM/NUDT3/APEX1/SSB/LSM4/NCBP2/RBM8A/DHX9/KYAT3/TENT2/RNASEH2B/PARN/MAGOH/HPRT1/EIF4A3/CNOT9/CASC3/RIDA/TTC5/YBX1/EIF3E/RNASEH2C/PDE5A/ETF1/CNOT7/SKIC8/MAGOHB/YTHDF2/PCID2/PABPC1/HBS1L	35		Diff_SPG UP
GO:0046390	ribose phosphate biosynthetic process	18/1051	49/4436	0.0271744	0.0271744	0.239771	NME2/ATIC/ATP5F1C/UCK1/GART/ATP5PD/ATP5PF/PRPS1/ATP6V1A/NME1/ADSL/HPRT1/ATP5F1D/APRT/ADSS2/AK3/PDHB/AK2	18		Diff_SPG UP
GO:0034504	protein localization to nucleus	22/1051	63/4436	0.0284389	0.0284389	0.24813	PARK7/NUTF2/TMEM147/SUMO3/RPL11/RAN/TMEM98/YWHAE/LAMTOR5/SKP1/UFM1/CNEP1R1/TXN/RBM22/CTNNA1/PIN1/STK4/PPP3R1/HIKESHI/CHP1/YWHAZ/AKIRIN2	22		Diff_SPG UP
GO:0006414	translational elongation	10/1051	23/4436	0.0284631	0.0284631	0.24813	EEF1A1/RPLP1/RACK1/RPLP2/EEF2/EFTUD2/EIF5A/SKIC8/SARS1/HBS1L	10		Diff_SPG UP
GO:0006357	regulation of transcription by RNA polymerase II	84/1051	295/4436	0.0285761	0.0285761	0.24813	DMRT1/PARK7/PHB1/HMGB2/HMGB1/PARP1/NME2/IGF2/NPM1/HNRNPK/CNBP/RAD21/MED4/ASCL2/MEF2C/ACTR2/CDK9/C1QBP/RPL23/RHOA/MED22/ACTR3/PSIP1/E2F6/HSF1/DRAP1/PCNA/S100A10/FOXO1/URI1/PTBP1/DHX9/SIRT7/FOS/PSMC5/USP22/PKN1/TFE3/USP16/IMPACT/SNW1/UXT/TXN/PPID/CTNNBIP1/RBPJ/MAPK1/CKS2/ITGB1BP1/TAF9/RAF1/JUN/ERCC1/PIN1/SMARCA4/FADD/PPP3R1/CHUK/BRD2/POLE3/PRPF6/WASL/RBMXL2/TADA3/MED25/TTC5/YBX1/UHRF1/MAFG/TAF12/BU…	84		Diff_SPG UP
GO:0018208	peptidyl-proline modification	7/1051	14/4436	0.0287732	0.0287732	0.24813	FKBP1A/PPIB/PPIH/PPID/PPIA/P4HB/PIN1	7		Diff_SPG UP
GO:0045911	positive regulation of DNA recombination	7/1051	14/4436	0.0287732	0.0287732	0.24813	ACTB/PARP1/ACTR2/OOEP/WDR48/EXOSC3/KMT5B	7		Diff_SPG UP
GO:0090317	negative regulation of intracellular protein transport	7/1051	14/4436	0.0287732	0.0287732	0.24813	PARK7/GDI1/UFM1/TXN/ITGB1BP1/CHP1/INSIG1	7		Diff_SPG UP
GO:0034728	nucleosome organization	9/1051	20/4436	0.0292718	0.0292718	0.249688	HMGB1/NAP1L4/HP1BP3/SMARCD2/ASF1A/ASF1B/TSPYL1/BRD2/POLE3	9		Diff_SPG UP
GO:2001252	positive regulation of chromosome organization	9/1051	20/4436	0.0292718	0.0292718	0.249688	CCT6A/RAD21/CCT2/MAPK1/UCHL5/ERCC1/CCT7/NSMCE2/CCT3	9		Diff_SPG UP
GO:0006099	tricarboxylic acid cycle	8/1051	17/4436	0.0295003	0.0295003	0.249688	SDHC/ACLY/SDHB/SDHA/ACO2/SUCLG1/IDH1/PDHB	8		Diff_SPG UP
GO:0006900	vesicle budding from membrane	8/1051	17/4436	0.0295003	0.0295003	0.249688	TMED9/S100A10/SAR1A/SEC13/SNX3/TMED10/INSIG1/KLHL12	8		Diff_SPG UP
GO:0045069	regulation of viral genome replication	8/1051	17/4436	0.0295003	0.0295003	0.249688	HACD3/PPID/PPIA/FKBP6/RAD23A/PTGDS/CNOT7/PABPC1	8		Diff_SPG UP
GO:0009152	purine ribonucleotide biosynthetic process	16/1051	43/4436	0.0320483	0.0320483	0.270254	NME2/ATIC/ATP5F1C/GART/ATP5PD/ATP5PF/ATP6V1A/NME1/ADSL/HPRT1/ATP5F1D/APRT/ADSS2/AK3/PDHB/AK2	16		Diff_SPG UP
GO:0009259	ribonucleotide metabolic process	26/1051	78/4436	0.0329895	0.0329895	0.277168	HINT1/PARP1/NME2/ATIC/GUK1/RAN/ATP5F1C/ATP6V1B2/NDUFS1/UCK1/GART/ATP5PD/ATP5PF/ATP6V1A/NME1/ADSL/HPRT1/ATP5F1D/APRT/NMNAT1/NT5C2/ADSS2/AK3/PDHB/PDE5A/AK2	26		Diff_SPG UP
GO:0051254	positive regulation of RNA metabolic process	85/1051	301/4436	0.0337713	0.0337713	0.282697	DMRT1/PARK7/PHB1/BUD23/HMGB1/NME2/NPM1/TADA2A/HNRNPK/CNBP/MED4/MEF2C/ACTR2/CDK9/NACA/APEX1/TADA1/NOL11/ACTR3/PSIP1/NCBP2/HSF1/TRA2B/S100A10/FOXO1/PTBP1/GPBP1/DHX9/SIRT7/FOS/DIMT1/PWP1/USP22/DNAJC2/PKN1/TFE3/USP16/SNW1/DDX39B/UBE2L3/RBPJ/UCHL5/ENY2/PRPF19/ITGB1BP1/TAF9/PIH1D1/RAF1/CNOT9/RBM22/JUN/ERCC1/PIN1/SMARCA4/FADD/PPP3R1/CHUK/ING4/RIDA/PRPF6/MRPL12/WASL/RBMXL2/TADA3/TTC5/YBX1/MAFG/MYCBP/TAF1…	85		Diff_SPG UP
GO:0007051	spindle organization	15/1051	40/4436	0.0347752	0.0347752	0.288984	RPS3/TUBB/NUDC/CLTC/RHOA/TPX2/TBCE/ABRAXAS2/SMC1A/BCCIP/RANBP1/DRG1/LSM14A/SPAST/SBDS	15		Diff_SPG UP
GO:0031929	TOR signaling	15/1051	40/4436	0.0347752	0.0347752	0.288984	LAMTOR1/LAMTOR3/RHEB/LAMTOR4/AKT1/LAMTOR5/LAMTOR2/FBXO9/SEH1L/SEC13/ARMH4/PIH1D1/PIM1/YWHAZ/USP4	15		Diff_SPG UP
GO:0051604	protein maturation	33/1051	104/4436	0.0362867	0.0362867	0.29577	CHCHD4/CASP6/PDCD5/CCT6A/HSPB1/PPIB/FKBP4/STOML2/VBP1/WDR83OS/TMEM98/CHORDC1/SERPINH1/HSPH1/S100A10/GRPEL1/CCT2/NAA50/PPID/CIAO2A/SEC11A/PEX19/FKBP6/MESD/CCT7/PDRG1/TBCB/PFDN5/CLU/PMPCA/YIPF5/ADAM10/CCT3	33		Diff_SPG UP
GO:0090068	positive regulation of cell cycle process	17/1051	47/4436	0.0363634	0.0363634	0.29577	DMRT1/NPM1/CDC42/RAD21/CDK4/RHOA/CCND2/NUSAP1/NSFL1C/DDX39B/OOEP/NSMCE2/CPSF3/SPAST/ROCK2/TFDP1/PCID2	17		Diff_SPG UP
GO:0009408	response to heat	11/1051	27/4436	0.0364979	0.0364979	0.29577	RBBP7/HSP90AA1/CHORDC1/PSIP1/YWHAE/HSF1/DNAJA2/VCP/SLU7/HIKESHI/DNAJA1	11		Diff_SPG UP
GO:0046822	regulation of nucleocytoplasmic transport	11/1051	27/4436	0.0364979	0.0364979	0.29577	PARK7/CPSF6/NCBP2/YWHAE/DHX9/SIRT7/UFM1/TXN/RBM4/RBM22/CHP1	11		Diff_SPG UP
GO:0051017	actin filament bundle assembly	11/1051	27/4436	0.0364979	0.0364979	0.29577	ACTG1/RDX/CDC42/EZR/RHOA/S100A10/MARCKS/KCTD13/ITGB1BP1/RHOC/APOA1	11		Diff_SPG UP
GO:0061013	regulation of mRNA catabolic process	11/1051	27/4436	0.0364979	0.0364979	0.29577	VIM/APEX1/DHX9/EIF4A3/RIDA/TTC5/YBX1/CNOT7/YTHDF2/PCID2/PABPC1	11		Diff_SPG UP
GO:0061572	actin filament bundle organization	11/1051	27/4436	0.0364979	0.0364979	0.29577	ACTG1/RDX/CDC42/EZR/RHOA/S100A10/MARCKS/KCTD13/ITGB1BP1/RHOC/APOA1	11		Diff_SPG UP
GO:1902905	positive regulation of supramolecular fiber organization	14/1051	37/4436	0.0377035	0.0377035	0.303343	RPS3/CDC42/MAPRE1/RHOA/ARPC2/DSTN/S100A10/GPX1/ITGB1BP1/RHOC/CFL2/DRG1/SPAST/APOA1	14		Diff_SPG UP
GO:1905475	regulation of protein localization to membrane	14/1051	37/4436	0.0377035	0.0377035	0.303343	ACTB/PDCD5/ITGB1/CRIPT/RACK1/CLTC/GDI1/FIS1/ITGB1BP1/CIB1/MESD/CHP1/ADAM10/RAP1A	14		Diff_SPG UP
GO:0009896	positive regulation of catabolic process	31/1051	97/4436	0.0378305	0.0378305	0.303343	HMGB1/RDX/PSMC6/SLC25A5/OAZ1/RACK1/SNX4/CSNK2A1/FOXO1/PSMC2/DHX9/PSMC5/SLC25A4/DDRGK1/PAFAH1B2/VPS35/ATG101/FBXL5/TMEM59/RAD23A/SOCS5/RIDA/TTC5/YBX1/CLU/BECN1/NUB1/CNOT7/PSMC4/YTHDF2/PABPC1	31		Diff_SPG UP
GO:0043244	regulation of protein-containing complex disassembly	10/1051	24/4436	0.038722	0.038722	0.309405	RDX/MTPN/DSTN/PHF23/CIB1/CFL2/EIF5A/ETF1/ATG5/SPAST	10		Diff_SPG UP
GO:0031396	regulation of protein ubiquitination	16/1051	44/4436	0.039645	0.039645	0.314581	PARK7/FKBP1A/RPS3/UBB/UBXN1/BEX3/AIMP2/SIRT7/PHF23/PPIA/VPS28/CHP1/ATG5/USP4/DERL1/UBE2S	16		Diff_SPG UP
GO:2001242	regulation of intrinsic apoptotic signaling pathway	16/1051	44/4436	0.039645	0.039645	0.314581	PARK7/RPS3/HSPB1/HNRNPK/ERP29/RACK1/UBB/CYCT/URI1/GPX1/NDUFS3/PPIA/BAX/CLU/BECN1/DDIT3	16		Diff_SPG UP
GO:0006260	DNA replication	22/1051	65/4436	0.0402364	0.0402364	0.318169	PARP1/SMC3/RBBP7/SSBP1/RFC3/MCM7/CDK9/ORC2/MCMBP/PCNA/ASF1A/DHX9/DTD1/NASP/UCHL5/OOEP/CENPS/USP37/POLE3/ETAA1/MCM6/RTF2	22		Diff_SPG UP
GO:0009142	nucleoside triphosphate biosynthetic process	9/1051	21/4436	0.0407473	0.0407473	0.318898	NME2/ATP5F1C/TYMS/UCK1/ATP5PD/ATP5PF/ATP6V1A/NME1/ATP5F1D	9		Diff_SPG UP
GO:0051983	regulation of chromosome segregation	9/1051	21/4436	0.0407473	0.0407473	0.318898	RAD21/CSNK2A2/ANAPC15/CSNK2A1/LCMT1/BUB3/NSMCE2/PSMG2/PCID2	9		Diff_SPG UP
GO:2000779	regulation of double-strand break repair	9/1051	21/4436	0.0407473	0.0407473	0.318898	ACTB/PARP1/PPP4C/ACTR2/TERF2IP/HSF1/OOEP/WDR48/KMT5B	9		Diff_SPG UP
GO:0006334	nucleosome assembly	8/1051	18/4436	0.0423549	0.0423549	0.325146	HMGB1/NAP1L4/HP1BP3/ASF1A/ASF1B/TSPYL1/BRD2/POLE3	8		Diff_SPG UP
GO:0009201	ribonucleoside triphosphate biosynthetic process	8/1051	18/4436	0.0423549	0.0423549	0.325146	NME2/ATP5F1C/UCK1/ATP5PD/ATP5PF/ATP6V1A/NME1/ATP5F1D	8		Diff_SPG UP
GO:0000413	protein peptidyl-prolyl isomerization	6/1051	12/4436	0.0425511	0.0425511	0.325146	FKBP1A/PPIB/PPIH/PPID/PPIA/PIN1	6		Diff_SPG UP
GO:0032147	activation of protein kinase activity	6/1051	12/4436	0.0425511	0.0425511	0.325146	PHB1/YWHAE/PHB2/PPIA/ITGB1BP1/STRADA	6		Diff_SPG UP
GO:0072665	protein localization to vacuole	6/1051	12/4436	0.0425511	0.0425511	0.325146	HSPA8/MFSD1/LAMTOR4/AKT1/LAMTOR5/HGS	6		Diff_SPG UP
GO:0098927	vesicle-mediated transport between endosomal compartments	6/1051	12/4436	0.0425511	0.0425511	0.325146	RAB7A/HOOK3/MAPK1/SNX3/BECN1/RAB11A	6		Diff_SPG UP
GO:2000573	positive regulation of DNA biosynthetic process	6/1051	12/4436	0.0425511	0.0425511	0.325146	CCT6A/RFC3/CCT2/MAPK1/CCT7/CCT3	6		Diff_SPG UP
GO:0051129	negative regulation of cellular component organization	41/1051	135/4436	0.0426838	0.0426838	0.325146	DMRT1/HMGB1/PRELID1/RDX/CDC42/FKBP4/SLC25A5/VIM/RAD21/MTPN/TERF2IP/MAPRE1/RACK1/AKT1/ANAPC15/ITM2C/GDI2/HSF1/GDI1/CYRIB/GPX1/PHF23/RPL13A/LCMT1/CTNNBIP1/ITGB1BP1/UNC119/PFDN2/RAF1/SNX3/ERCC1/CIB1/WASL/PFDN5/CLU/ARFGEF1/ATG5/APOA1/PSMG2/PCID2/PFDN1	41		Diff_SPG UP
GO:2000278	regulation of DNA biosynthetic process	7/1051	15/4436	0.0431735	0.0431735	0.326698	CCT6A/RFC3/CCT2/MAPK1/CCT7/CCT3/TFDP1	7		Diff_SPG UP
GO:2001251	negative regulation of chromosome organization	7/1051	15/4436	0.0431735	0.0431735	0.326698	RAD21/TERF2IP/ANAPC15/LCMT1/ERCC1/PSMG2/PCID2	7		Diff_SPG UP
GO:0140013	meiotic nuclear division	12/1051	31/4436	0.0441564	0.0441564	0.332998	DMRT1/C3H1orf146/ASZ1/UBB/SIRT7/SLC25A31/CKS2/OOEP/MND1/CENPS/SPATA22/MARF1	12		Diff_SPG UP
GO:0009260	ribonucleotide biosynthetic process	17/1051	48/4436	0.0442975	0.0442975	0.332998	NME2/ATIC/ATP5F1C/UCK1/GART/ATP5PD/ATP5PF/ATP6V1A/NME1/ADSL/HPRT1/ATP5F1D/APRT/ADSS2/AK3/PDHB/AK2	17		Diff_SPG UP
GO:2001233	regulation of apoptotic signaling pathway	26/1051	80/4436	0.0445986	0.0445986	0.334162	PARK7/RPS3/PRELID1/HSPB1/HNRNPK/PPP1CA/SLC25A5/ERP29/RACK1/UBB/AKT1/PRDX2/ITM2C/CYCT/URI1/GPX1/NDUFS3/PPIA/BAX/RAF1/GCLM/STK4/FADD/CLU/BECN1/DDIT3	26		Diff_SPG UP
GO:0140694	non-membrane-bounded organelle assembly	27/1051	84/4436	0.0470086	0.0470086	0.350721	RPS3/ACTG1/RPL24/RPS23/NPM1/TUBB/NGRN/RPL38/C1QBP/RHOA/TPX2/MRPS2/MRTO4/ABRAXAS2/SMC1A/BCCIP/CFL2/DHX30/SUGT1/DRG1/LSM14A/CENPH/MEF2A/CNOT7/SBDS/YTHDF2/EIF2S1	27		Diff_SPG UP
GO:1903008	organelle disassembly	14/1051	38/4436	0.0471155	0.0471155	0.350721	SLC25A5/PLIN2/UFM1/SLC25A4/DDRGK1/VCP/PHB2/VRK1/MAP1LC3B/MRRF/ATG4B/CDC37/SPAST/HBS1L	14		Diff_SPG UP
GO:0044772	mitotic cell cycle phase transition	22/1051	66/4436	0.0473293	0.0473293	0.351168	RPL24/PPP2CA/RAD21/CDK4/ANAPC15/E2F6/SIRT7/CCND2/BABAM1/LCMT1/CKS1B/CKS2/USP37/ABRAXAS1/ARPP19/NSMCE2/CPSF3/SPAST/PSMG2/TFDP1/PCID2/UBE2S	22		Diff_SPG UP
GO:0032956	regulation of actin cytoskeleton organization	20/1051	59/4436	0.0482664	0.0482664	0.356963	ACTG1/ARPC5/RDX/CDC42/MTPN/RHOA/ARPC2/ARF1/DSTN/S100A10/CYRIB/ARPC3/ITGB1BP1/RHOC/CFL2/ARPC5L/RASA1/ARFGEF1/APOA1/ROCK2	20		Diff_SPG UP
GO:0043086	negative regulation of catalytic activity	16/1051	45/4436	0.0484548	0.0484548	0.3572	FKBP1A/BANF1/NPM1/AKT1/CSNK2A1/URI1/PPIA/ITGB1BP1/SOCS5/DNAJA1/DNAJC3/CHP1/ATP5IF1/ARFGEF1/STK38/PCID2	16		Diff_SPG UP
GO:0000209	protein polyubiquitination	18/1051	52/4436	0.0487203	0.0487203	0.358002	UBE2E3/RNF146/PPIA/UBE2L3/UBE2D2/PRPF19/UBE2B/KLHL3/ANAPC13/ZNRF1/DCAF15/RNF168/UBE2D3/UBE2Q2/TRIP12/UBE2S/BRCA1/UBE2K	18		Diff_SPG UP
GO:1990904	ribonucleoprotein complex	168/1160	251/4755	8.72501e-49	8.72501e-49	2.18585e-46	HSPA8/RPSA/RPS13/RPLP0/RPL18A/RPL27/RPS27A/RPS3/RPS18/RPS12/RPS19/RPS15A/RPL19/RPL24/ACTB/RPS24/RPS3A/RPS23/RPS5/RPS8/RPS15/LSM1/SNRPB/MRPS23/RPS11/RPL6/RPS16/SNRPF/RPS28/HNRNPK/PNO1/POP5/RPL22L1/SNRPE/RPL10A/ALYREF/VIM/HNRNPA2B1/RPL18/RPL38/LSM5/MRPS6/RPL32/MRPL21/EIF3L/MRPL20/SNRPD1/EIF3M/EIF3J/CRIPT/MRPL11/SSB/NOP56/RACK1/LSM8/RPLP2/MRPL45/MRPL43/LSM4/CWC15/MRPS14/KRR1/MRPS25/MRPS2/MRPS10/SNU1…	168		Diff_SPG UP
GO:0098798	mitochondrial protein-containing complex	112/1160	177/4755	4.78346e-29	4.78346e-29	5.99191e-27	ATP5MC2/NDUFA4/ATP5MC3/PHB1/TIMM10/ATP5F1A/MRPS23/COX7A2L/NDUFB10/ATP5MC1/NDUFB5/SLC25A5/ATP5PO/MRPS6/MRPL21/MRPL20/SDHC/UQCR11/ATP5F1C/NDUFA2/MRPL11/NDUFS6/MRPL45/ATP5F1B/MRPL43/MRPS14/MRPS25/MRPS2/NDUFA1/MRPS10/MRPL15/APOO/SDHB/MRPS15/TOMM6/NDUFAB1/NDUFA12/HSD17B10/MRPS22/SDHA/NDUFS1/SLC25A31/MRPL18/NDUFV2/MRPL47/SDHD/SLC25A4/ATP5MG/NDUFB11/ATP5PD/MRPL51/NDUFA10/PHB2/NDUFS8/NDUFS3/ATP5PF/MRPS7/…	112		Diff_SPG UP
GO:1902494	catalytic complex	220/1160	485/4755	9.44442e-27	9.44442e-27	7.88692e-25	ATP5MC2/NDUFA4/ATP5MC3/CACYBP/POLE4/HINT1/ACTB/ELOC/RBBP7/GNB2/ATP6V1G1/ATP5F1A/PAFAH1B3/SNRPB/GCSH/PSMC6/SNRPF/DYNLRB1/COX7A2L/TADA2A/ATP6V0D1/HNRNPK/PPP1CA/NDUFB10/GOLGA7/POP5/ATP5MC1/PSMA7/SNRPE/PSMA5/PPP4C/PSMA4/TAF7/NDUFB5/ATP5PO/PPP2CA/ANAPC16/PSMB7/POLR2K/SDHC/UQCR11/ATP5F1C/CDK9/SNRPD1/SPOP/NDUFA2/ATP6V0B/PSMB4/NDUFS6/ATP6V1B2/ATP5F1B/C19H17orf49/PSMB3/PSMB1/ANAPC15/SNX4/CWC15/E2F6/RAD23B…	220		Diff_SPG UP
GO:0005840	ribosome	75/1160	115/4755	7.45356e-21	7.45356e-21	4.66828e-19	RPSA/RPL18A/RPL27/RPS27A/RPS18/RPL19/RPL24/RPS24/RPS3A/RPS23/RPS5/RPS15/MRPS23/RPS11/RPL6/RPS28/RSL24D1/RPL22L1/RPL10A/RPL18/RPL38/MRPS6/RPL32/MRPL21/MRPL20/MRPL11/RACK1/RPLP2/MRPL45/MRPL43/MRPS14/MRPS25/MRPS2/MRPS10/MRPL15/MRPS15/FAU/RPS26/MRPS22/DHX9/MRPL18/MRPL47/RPS29/MRPL51/MRPS7/MRPS16/PTCD3/MRPS35/MRPS18B/MRPL53/MRPL17/MRPL55/MRPL22/MRPL30/MRPL9/MRPL52/MRPS11/MRPL54/MRPL32/RPS17/MRPL16/MRP…	75		Diff_SPG UP
GO:0005743	mitochondrial inner membrane	140/1160	286/4755	1.24106e-20	1.24106e-20	6.21839e-19	ATP5MC2/NDUFA4/ATP5MC3/PHB1/TMEM126A/SLC25A6/RPS3/LDHB/TIMM10/ATP5F1A/MRPS23/COX7A2L/NDUFB10/TMEM14C/ATP5MC1/TMEM70/NDUFB5/STOML2/SLC25A5/ATP5PO/SLC25A3/MRPS6/MRPL21/MRPL20/SDHC/UQCR11/ATP5F1C/CYC1/NDUFA2/MRPL11/NDUFS6/MRPL45/GATM/MRPL38/ATP5F1B/MRPL43/MRPS14/CKMT2/MRPS25/MRPS2/NDUFA1/MRPS10/MRPL15/APOO/SDHB/MRPS15/NDUFAB1/SFXN4/MPC1/TMEM11/NDUFA12/MRPS22/SDHA/SLC25A33/NDUFS1/COQ3/TYMS/SLC25A31/M…	140		Diff_SPG UP
GO:0098800	inner mitochondrial membrane protein complex	60/1160	83/4755	2.34065e-20	2.34065e-20	9.77323e-19	ATP5MC2/NDUFA4/ATP5MC3/PHB1/TIMM10/ATP5F1A/COX7A2L/NDUFB10/ATP5MC1/NDUFB5/ATP5PO/SDHC/UQCR11/ATP5F1C/NDUFA2/NDUFS6/ATP5F1B/NDUFA1/APOO/SDHB/NDUFAB1/NDUFA12/SDHA/NDUFS1/NDUFV2/SDHD/ATP5MG/NDUFB11/ATP5PD/NDUFA10/PHB2/NDUFS8/NDUFS3/ATP5PF/NDUFS4/NDUFS2/ATP5PB/NDUFA8/NDUFB3/NDUFS5/DNAJC19/NDUFC1/DNAJC11/ATP5F1D/TIMM22/COX4I1/NDUFS7/NDUFV1/NDUFA7/NDUFA9/NDUFA11/MICU1/ATP5MF/ATP5IF1/NDUFB9/UQCRFS1/NDUF…	60		Diff_SPG UP
GO:0005740	mitochondrial envelope	173/1160	390/4755	1.38514e-19	1.38514e-19	4.95734e-18	ATP5MC2/PARK7/NDUFA4/ATP5MC3/PHB1/TMEM126A/SLC25A6/RPS3/LDHB/CHCHD4/PRELID1/REXO2/TIMM10/ATP5F1A/MRPS23/COX7A2L/CYB5R3/NDUFB10/TMEM14C/ATP5MC1/TMEM70/NGRN/NDUFB5/STOML2/SLC25A5/CHCHD7/ATP5PO/SLC25A3/ARMC1/FAM162A/MRPS6/MRPL21/MRPL20/SDHC/UQCR11/ATP5F1C/CYC1/NDUFA2/MRPL11/BNIP3L/NDUFS6/MRPL45/GATM/MRPL38/RAB7A/UBB/ATP5F1B/MRPL43/ACADM/MRPS14/CKMT2/MRPS25/MRPS2/NDUFA1/MRPS10/MRPL15/APOO/SDHB/MRPS15…	173		Diff_SPG UP
GO:0031967	organelle envelope	205/1160	492/4755	2.84287e-19	2.84287e-19	7.9135e-18	ATP5MC2/PARK7/NDUFA4/ATP5MC3/NUTF2/PHB1/TMEM126A/CACYBP/SLC25A6/RPS3/LDHB/PARP1/CHCHD4/PRELID1/REXO2/TMEM147/TIMM10/ATP5F1A/BANF1/MRPS23/TUBB/COX7A2L/CYB5R3/NDUFB10/TMEM14C/ATP5MC1/TMEM70/NGRN/NDUFB5/STOML2/SLC25A5/CHCHD7/ATP5PO/SLC25A3/ARMC1/RAN/FAM162A/MRPS6/MRPL21/MRPL20/SDHC/UQCR11/ATP5F1C/CYC1/NDUFA2/MRPL11/BNIP3L/NDUFS6/MRPL45/GATM/CDK4/MRPL38/RAB7A/UBB/ATP5F1B/MRPL43/ACADM/MRPS14/CKMT2/MRP…	205		Diff_SPG UP
GO:0031975	envelope	205/1160	492/4755	2.84287e-19	2.84287e-19	7.9135e-18	ATP5MC2/PARK7/NDUFA4/ATP5MC3/NUTF2/PHB1/TMEM126A/CACYBP/SLC25A6/RPS3/LDHB/PARP1/CHCHD4/PRELID1/REXO2/TMEM147/TIMM10/ATP5F1A/BANF1/MRPS23/TUBB/COX7A2L/CYB5R3/NDUFB10/TMEM14C/ATP5MC1/TMEM70/NGRN/NDUFB5/STOML2/SLC25A5/CHCHD7/ATP5PO/SLC25A3/ARMC1/RAN/FAM162A/MRPS6/MRPL21/MRPL20/SDHC/UQCR11/ATP5F1C/CYC1/NDUFA2/MRPL11/BNIP3L/NDUFS6/MRPL45/GATM/CDK4/MRPL38/RAB7A/UBB/ATP5F1B/MRPL43/ACADM/MRPS14/CKMT2/MRP…	205		Diff_SPG UP
GO:0019866	organelle inner membrane	144/1160	307/4755	5.13839e-19	5.13839e-19	1.2873e-17	ATP5MC2/NDUFA4/ATP5MC3/NUTF2/PHB1/TMEM126A/SLC25A6/RPS3/LDHB/TIMM10/ATP5F1A/MRPS23/COX7A2L/NDUFB10/TMEM14C/ATP5MC1/TMEM70/NDUFB5/STOML2/SLC25A5/ATP5PO/SLC25A3/MRPS6/MRPL21/MRPL20/SDHC/UQCR11/ATP5F1C/CYC1/NDUFA2/MRPL11/NDUFS6/MRPL45/GATM/MRPL38/ATP5F1B/MRPL43/MRPS14/CKMT2/MRPS25/MRPS2/NDUFA1/MRPS10/MRPL15/APOO/SDHB/MRPS15/NDUFAB1/SFXN4/MPC1/TRA2B/TMEM11/NDUFA12/MRPS22/SDHA/SLC25A33/NDUFS1/COQ3/TYM…	144		Diff_SPG UP
GO:0031966	mitochondrial membrane	165/1160	373/4755	1.57944e-18	1.57944e-18	3.59718e-17	ATP5MC2/NDUFA4/ATP5MC3/PHB1/TMEM126A/SLC25A6/RPS3/LDHB/TIMM10/ATP5F1A/MRPS23/COX7A2L/CYB5R3/NDUFB10/TMEM14C/ATP5MC1/TMEM70/NGRN/NDUFB5/STOML2/SLC25A5/ATP5PO/SLC25A3/ARMC1/FAM162A/MRPS6/MRPL21/MRPL20/SDHC/UQCR11/ATP5F1C/CYC1/NDUFA2/MRPL11/BNIP3L/NDUFS6/MRPL45/GATM/MRPL38/RAB7A/UBB/ATP5F1B/MRPL43/ACADM/MRPS14/CKMT2/MRPS25/MRPS2/NDUFA1/MRPS10/MRPL15/APOO/SDHB/MRPS15/TOMM6/FIS1/CARD19/NDUFAB1/SFXN4/M…	165		Diff_SPG UP
GO:0005681	spliceosomal complex	48/1160	65/4755	3.91443e-17	3.91443e-17	8.17223e-16	HSPA8/SNRPB/SNRPF/HNRNPK/SNRPE/ALYREF/LSM5/SNRPD1/CRIPT/LSM8/LSM4/CWC15/SNU13/RBM8A/PPIH/U2AF1/SF3B5/HNRNPF/SNW1/SRSF2/SMU1/SNRPA/DDX39B/EFTUD2/SNRNP70/SF3A2/PRPF19/EIF4A3/PPP1R8/SNRPC/SF3B3/LSM3/CASC3/SLU7/PRPF6/RBM48/RBMXL2/CTNNBL1/TSSC4/PRPF3/YBX1/SRSF1/BUD31/SF3A1/MAGOHB/RBM5/PABPC1/SNRPD2	48		Diff_SPG UP
GO:0140513	nuclear protein-containing complex	121/1160	254/4755	1.03916e-16	1.03916e-16	2.00258e-15	HSPA8/MED10/RPS3/POLE4/HINT1/RBBP7/SNRPB/SNRPF/COPS9/HNRNPK/SNRPE/TAF7/ALYREF/RFC3/MCM7/ANAPC16/LSM5/MED4/POLR2K/CPSF6/CDK9/SNRPD1/ORC2/CRIPT/LSM8/LSM4/C19H17orf49/NOL11/MED22/ANAPC15/CWC15/E2F6/RAD23B/SNU13/RBM8A/DRAP1/PPIH/PCNA/SMARCD1/S100A10/SKP1/FOS/POLR2G/U2AF1/MCM5/SF3B5/BABAM1/HNRNPF/HDAC1/SNW1/SRSF2/SMU1/POP7/SNRPA/DDX39B/SEH1L/NUDT21/EFTUD2/SEC13/CTNNBIP1/SNRNP70/SF3A2/ENY2/ABRAXAS2/CEN…	121		Diff_SPG UP
GO:0044391	ribosomal subunit	58/1160	91/4755	1.10087e-15	1.10087e-15	1.96999e-14	RPSA/RPL27/RPS18/RPS24/RPS3A/RPS23/RPS5/RPS15/MRPS23/RPS11/RPL6/RPS28/RPL18/MRPS6/MRPL21/MRPL20/MRPL11/RPLP2/MRPL45/MRPL43/MRPS14/MRPS25/MRPS2/MRPS10/MRPL15/MRPS15/RPS26/MRPS22/MRPL18/MRPL47/RPS29/MRPL51/MRPS7/MRPS16/MRPS35/MRPS18B/MRPL53/MRPL17/MRPL55/MRPL22/MRPL30/MRPL9/MRPL52/MRPS11/MRPL54/MRPL32/MRPL16/MRPL3/MRPL12/MRPL24/MRPL13/MRPL37/MRPL27/MRPS27/MRPS5/MRPL46/MRPL49/MRPS31	58		Diff_SPG UP
GO:0140535	intracellular protein-containing complex	116/1160	249/4755	3.76587e-15	3.76587e-15	6.28967e-14	HSP90AB1/CACYBP/LAMTOR1/POLE4/LAMTOR3/ACTB/ELOC/CCT8/CCT6A/PSMC6/TADA2A/POP5/PSMA7/PSMA5/PSMA4/TAF7/LAMTOR4/ANAPC16/PSMB7/POLR2K/BORCS5/SPOP/PSMB4/PSMB3/PSMB1/ANAPC15/NCBP2/RAD23B/HSF1/RARS1/ZNF326/LAMTOR5/SKP1/CCT2/HSD17B10/DICER1/LAMTOR2/TCP1/AIMP2/DCAF12/KXD1/PSMC2/DHX9/PSMC5/USP22/POLR2G/PSMD11/DARS1/PSMA1/PSMA3/FBXO9/TSN/MAT2B/KLHL13/RNASEH2B/KANSL2/EIF4G2/RPP30/POP7/CNOT10/CYFIP1/PSMD4/PSMA…	116		Diff_SPG UP
GO:0070469	respirasome	43/1160	63/4755	1.71678e-13	1.71678e-13	2.68811e-12	NDUFA4/COX7A2L/NDUFB10/NDUFB5/SDHC/UQCR11/NDUFA2/NDUFS6/NDUFA1/SDHB/NDUFAB1/CYCT/NDUFA12/SDHA/NDUFS1/NDUFV2/SDHD/NDUFB11/NDUFA10/NDUFS8/NDUFS3/NDUFS4/NDUFS2/UQCRC1/UQCC4/NDUFA8/NDUFB3/NDUFS5/NDUFC1/COX4I1/NDUFS7/NDUFV1/NDUFA7/NDUFA9/NDUFA11/COX5A/UQCRC2/NDUFB9/UQCRFS1/NDUFA5/NDUFB8/NDUFB7/COX7A2	43		Diff_SPG UP
GO:0005746	mitochondrial respirasome	38/1160	53/4755	3.93012e-13	3.93012e-13	5.79176e-12	NDUFA4/COX7A2L/NDUFB10/NDUFB5/SDHC/UQCR11/NDUFA2/NDUFS6/NDUFA1/SDHB/NDUFAB1/NDUFA12/SDHA/NDUFS1/NDUFV2/SDHD/NDUFB11/NDUFA10/NDUFS8/NDUFS3/NDUFS4/NDUFS2/NDUFA8/NDUFB3/NDUFS5/NDUFC1/COX4I1/NDUFS7/NDUFV1/NDUFA7/NDUFA9/NDUFA11/NDUFB9/UQCRFS1/NDUFA5/NDUFB8/NDUFB7/COX7A2	38		Diff_SPG UP
GO:0098803	respiratory chain complex	39/1160	58/4755	4.93479e-12	4.93479e-12	6.86831e-11	NDUFA4/COX7A2L/NDUFB10/NDUFB5/SDHC/UQCR11/NDUFA2/NDUFS6/NDUFA1/SDHB/NDUFAB1/NDUFA12/SDHA/NDUFS1/NDUFV2/SDHD/NDUFB11/NDUFA10/NDUFS8/NDUFS3/NDUFS4/NDUFS2/NDUFA8/NDUFB3/NDUFS5/NDUFC1/COX4I1/NDUFS7/NDUFV1/NDUFA7/NDUFA9/NDUFA11/COX5A/NDUFB9/UQCRFS1/NDUFA5/NDUFB8/NDUFB7/COX7A2	39		Diff_SPG UP
GO:0030532	small nuclear ribonucleoprotein complex	21/1160	23/4755	1.77873e-11	1.77873e-11	2.34536e-10	SNRPB/SNRPF/SNRPE/LSM5/SNRPD1/LSM8/LSM4/SNU13/SNRPA/DDX39B/SNRNP70/SF3A2/SNRPC/LSM3/SLU7/PRPF6/TSSC4/PRPF3/SF3A1/ARFGEF1/SNRPD2	21		Diff_SPG UP
GO:0097525	spliceosomal snRNP complex	19/1160	20/4755	3.14972e-11	3.14972e-11	3.94543e-10	SNRPB/SNRPF/SNRPE/LSM5/SNRPD1/LSM8/LSM4/SNU13/SNRPA/DDX39B/SNRNP70/SF3A2/SNRPC/LSM3/PRPF6/TSSC4/PRPF3/SF3A1/SNRPD2	19		Diff_SPG UP
GO:0000313	organellar ribosome	44/1160	73/4755	5.34934e-11	5.34934e-11	6.09159e-10	MRPS23/MRPS6/MRPL21/MRPL20/MRPL11/MRPL45/MRPL43/MRPS14/MRPS25/MRPS2/MRPS10/MRPL15/MRPS15/MRPS22/MRPL18/MRPL47/MRPL51/MRPS7/MRPS16/MRPS35/MRPS18B/MRPL53/MRPL17/MRPL55/MRPL22/MRPL30/MRPL9/MRPL52/MRPS11/MRPL54/MRPL32/MRPL16/MRPL3/MRPL12/NDUFA7/MRPL24/MRPL13/MRPL37/MRPL27/MRPS27/MRPS5/MRPL46/MRPL49/MRPS31	44		Diff_SPG UP
GO:0005761	mitochondrial ribosome	44/1160	73/4755	5.34934e-11	5.34934e-11	6.09159e-10	MRPS23/MRPS6/MRPL21/MRPL20/MRPL11/MRPL45/MRPL43/MRPS14/MRPS25/MRPS2/MRPS10/MRPL15/MRPS15/MRPS22/MRPL18/MRPL47/MRPL51/MRPS7/MRPS16/MRPS35/MRPS18B/MRPL53/MRPL17/MRPL55/MRPL22/MRPL30/MRPL9/MRPL52/MRPS11/MRPL54/MRPL32/MRPL16/MRPL3/MRPL12/NDUFA7/MRPL24/MRPL13/MRPL37/MRPL27/MRPS27/MRPS5/MRPL46/MRPL49/MRPS31	44		Diff_SPG UP
GO:0032040	small-subunit processome	25/1160	31/4755	6.04003e-11	6.04003e-11	6.14193e-10	RPS13/RPS27A/RPS12/RPS19/RPS15A/RPS24/RPS3A/RPS23/RPS5/RPS8/RPS11/RPS16/RPS28/PNO1/NOP56/KRR1/SNU13/DIMT1/IMP4/FCF1/RPS9/RPS17/RPS19BP1/NGDN/DNTTIP2	25		Diff_SPG UP
GO:0005747	mitochondrial respiratory chain complex I	28/1160	37/4755	6.37419e-11	6.37419e-11	6.14193e-10	NDUFB10/NDUFB5/NDUFA2/NDUFS6/NDUFA1/NDUFAB1/NDUFA12/NDUFS1/NDUFV2/NDUFB11/NDUFA10/NDUFS8/NDUFS3/NDUFS4/NDUFS2/NDUFA8/NDUFB3/NDUFS5/NDUFC1/NDUFS7/NDUFV1/NDUFA7/NDUFA9/NDUFA11/NDUFB9/NDUFA5/NDUFB8/NDUFB7	28		Diff_SPG UP
GO:0030964	NADH dehydrogenase complex	28/1160	37/4755	6.37419e-11	6.37419e-11	6.14193e-10	NDUFB10/NDUFB5/NDUFA2/NDUFS6/NDUFA1/NDUFAB1/NDUFA12/NDUFS1/NDUFV2/NDUFB11/NDUFA10/NDUFS8/NDUFS3/NDUFS4/NDUFS2/NDUFA8/NDUFB3/NDUFS5/NDUFC1/NDUFS7/NDUFV1/NDUFA7/NDUFA9/NDUFA11/NDUFB9/NDUFA5/NDUFB8/NDUFB7	28		Diff_SPG UP
GO:0045271	respiratory chain complex I	28/1160	37/4755	6.37419e-11	6.37419e-11	6.14193e-10	NDUFB10/NDUFB5/NDUFA2/NDUFS6/NDUFA1/NDUFAB1/NDUFA12/NDUFS1/NDUFV2/NDUFB11/NDUFA10/NDUFS8/NDUFS3/NDUFS4/NDUFS2/NDUFA8/NDUFB3/NDUFS5/NDUFC1/NDUFS7/NDUFV1/NDUFA7/NDUFA9/NDUFA11/NDUFB9/NDUFA5/NDUFB8/NDUFB7	28		Diff_SPG UP
GO:0120114	Sm-like protein family complex	23/1160	28/4755	1.82168e-10	1.82168e-10	1.69029e-09	SNRPB/SNRPF/SNRPE/LSM5/SNRPD1/LSM8/LSM4/SNU13/GEMIN8/SNRPA/DDX39B/SNRNP70/SF3A2/SNRPC/LSM3/SLU7/PRPF6/TSSC4/PRPF3/SF3A1/STRAP/ARFGEF1/SNRPD2	23		Diff_SPG UP
GO:0030684	preribosome	25/1160	32/4755	2.1251e-10	2.1251e-10	1.90141e-09	RPS13/RPS27A/RPS12/RPS19/RPS15A/RPS24/RPS3A/RPS23/RPS5/RPS8/RPS11/RPS16/RPS28/PNO1/NOP56/KRR1/SNU13/DIMT1/IMP4/FCF1/RPS9/RPS17/RPS19BP1/NGDN/DNTTIP2	25		Diff_SPG UP
GO:0098796	membrane protein complex	124/1160	311/4755	2.94712e-10	2.94712e-10	2.54597e-09	ATP5MC2/NDUFA4/ATP5MC3/PHB1/FKBP1A/LAMTOR1/LAMTOR3/HMGB1/CLTA/VPS29/GNB2/ATP6V1G1/TIMM10/ATP5F1A/COX7A2L/ATP6V0D1/NDUFB10/ATP5MC1/NDUFB5/SLC25A5/ATP5PO/LAMTOR4/SDHC/UQCR11/ATP5F1C/NDUFA2/ATP6V0B/COPB2/NDUFS6/ATP6V1B2/CLTC/ATP5F1B/UBXN1/NDUFA1/GNB1/APOO/SDHB/TOMM6/ATP6V1E1/LAMTOR5/NDUFAB1/S100A10/NDUFA12/AP1S1/SDHA/LAMTOR2/NDUFS1/VPS26A/CLIC1/COPG1/SLC25A31/NDUFV2/PDZD11/SDHD/SLC25A4/CNEP1R1/ATP5M…	124		Diff_SPG UP
GO:0005684	U2-type spliceosomal complex	26/1160	36/4755	1.75155e-09	1.75155e-09	1.4627e-08	SNRPB/SNRPF/SNRPE/LSM5/SNRPD1/LSM8/LSM4/CWC15/SNU13/RBM8A/SF3B5/SNW1/SMU1/EFTUD2/SF3A2/PRPF19/EIF4A3/SNRPC/SF3B3/LSM3/CASC3/PRPF6/BUD31/SF3A1/MAGOHB/SNRPD2	26		Diff_SPG UP
GO:0005694	chromosome	117/1160	296/4755	1.84344e-09	1.84344e-09	1.48978e-08	PARK7/PPP2R1A/HMGB2/POLE4/HMGB1/RBBP8/ACTB/PARP1/SMC3/RBBP7/OARD1/ARPC5/BANF1/HMGN3/TADA2A/SEPTIN7/COPS9/C3H1orf146/HNRNPK/PPP1CA/ARPC4/DDX27/NIFK/PPP4C/HP1BP3/RFC3/H3-3A/PPP2CA/MCM7/ANAPC16/RAD21/CPSF6/NUCKS1/ACTR2/TERF2IP/ORC2/C19H17orf49/ARPC2/ACTR3/PSIP1/BRIX1/KRR1/SKA1/HSF1/PCNA/SMARCD1/RSL1D1/H2AC20/ASF1A/DHX9/SIRT7/PWP1/CCND2/USP22/ARPC3/MCM5/ASF1B/PPP1CB/EXOSC9/HDAC1/NUSAP1/NSFL1C/KANSL2/…	117		Diff_SPG UP
GO:0015934	large ribosomal subunit	31/1160	49/4755	7.58571e-09	7.58571e-09	5.93881e-08	RPL27/RPL6/RPL18/MRPL21/MRPL20/MRPL11/RPLP2/MRPL45/MRPL43/MRPL15/MRPL18/MRPL47/MRPL51/MRPL53/MRPL17/MRPL55/MRPL22/MRPL30/MRPL9/MRPL52/MRPL54/MRPL32/MRPL16/MRPL3/MRPL12/MRPL24/MRPL13/MRPL37/MRPL27/MRPL46/MRPL49	31		Diff_SPG UP
GO:0000502	proteasome complex	28/1160	43/4755	1.60952e-08	1.60952e-08	1.2219e-07	PSMC6/PSMA7/PSMA5/PSMA4/PSMB7/PSMB4/PSMB3/PSMB1/RAD23B/PSMC2/PSMC5/PSMD11/PSMA1/PSMA3/PSMD4/PSMA2/UCHL5/PSMB2/PSMD3/USP14/PSMD2/PSMD12/RAD23A/PSMB9/PSMD7/PSMD6/PSMD9/PSMC4	28		Diff_SPG UP
GO:0046540	U4/U6 x U5 tri-snRNP complex	12/1160	12/4755	4.2553e-08	4.2553e-08	2.97233e-07	SNRPB/SNRPF/SNRPE/LSM5/SNRPD1/LSM8/LSM4/SNU13/SNRPA/LSM3/PRPF3/SNRPD2	12		Diff_SPG UP
GO:0097526	spliceosomal tri-snRNP complex	12/1160	12/4755	4.2553e-08	4.2553e-08	2.97233e-07	SNRPB/SNRPF/SNRPE/LSM5/SNRPD1/LSM8/LSM4/SNU13/SNRPA/LSM3/PRPF3/SNRPD2	12		Diff_SPG UP
GO:1905368	peptidase complex	32/1160	54/4755	4.27117e-08	4.27117e-08	2.97233e-07	PSMC6/PSMA7/PSMA5/PSMA4/PSMB7/PSMB4/PSMB3/PSMB1/RAD23B/PSMC2/PSMC5/USP22/PSMD11/PSMA1/PSMA3/PSMD4/PSMA2/UCHL5/ENY2/SEC11A/PSMB2/PSMD3/USP14/PSMD2/PSMD12/RAD23A/PSMB9/TAF12/PSMD7/PSMD6/PSMD9/PSMC4	32		Diff_SPG UP
GO:0005730	nucleolus	86/1160	210/4755	4.54288e-08	4.54288e-08	3.07597e-07	RPL12/HSPA8/RPL27/RPS27A/EEF1A1/RPS3/RPS2/RPS12/RPS19/RPS15A/RPL19/RPS24/PARP1/RPS3A/RPS23/RPS5/OARD1/RPS8/REXO2/NPM1/RPS11/RPL3/RPS16/COX7A2L/RPS28/PPP1CA/RPL11/DDX27/POLR3K/POP5/RPS10/EIF3L/C1QBP/APEX1/GTPBP10/NOP56/RPL23/NOL11/SNU13/HSPA9/RARS1/RSL1D1/DDX52/SIRT7/DIMT1/PWP1/CCND2/PPP1CB/EXOSC9/NAA50/PAFAH1B2/POP7/PPID/IMP4/USO1/SDHAF2/PARN/UCHL5/PSPC1/TSPYL1/WDR55/PIH1D1/RBM4/RPS9/TXN2/GET4/RP…	86		Diff_SPG UP
GO:0071005	U2-type precatalytic spliceosome	18/1160	23/4755	7.81161e-08	7.81161e-08	5.01799e-07	SNRPB/SNRPF/SNRPE/LSM5/SNRPD1/LSM8/LSM4/SNU13/SF3B5/SMU1/EFTUD2/SF3A2/SF3B3/LSM3/PRPF6/SF3A1/MAGOHB/SNRPD2	18		Diff_SPG UP
GO:0071011	precatalytic spliceosome	18/1160	23/4755	7.81161e-08	7.81161e-08	5.01799e-07	SNRPB/SNRPF/SNRPE/LSM5/SNRPD1/LSM8/LSM4/SNU13/SF3B5/SMU1/EFTUD2/SF3A2/SF3B3/LSM3/PRPF6/SF3A1/MAGOHB/SNRPD2	18		Diff_SPG UP
GO:0000315	organellar large ribosomal subunit	27/1160	43/4755	9.08089e-08	9.08089e-08	5.54878e-07	MRPL21/MRPL20/MRPL11/MRPL45/MRPL43/MRPL15/MRPL18/MRPL47/MRPL51/MRPL53/MRPL17/MRPL55/MRPL22/MRPL30/MRPL9/MRPL52/MRPL54/MRPL32/MRPL16/MRPL3/MRPL12/MRPL24/MRPL13/MRPL37/MRPL27/MRPL46/MRPL49	27		Diff_SPG UP
GO:0005762	mitochondrial large ribosomal subunit	27/1160	43/4755	9.08089e-08	9.08089e-08	5.54878e-07	MRPL21/MRPL20/MRPL11/MRPL45/MRPL43/MRPL15/MRPL18/MRPL47/MRPL51/MRPL53/MRPL17/MRPL55/MRPL22/MRPL30/MRPL9/MRPL52/MRPL54/MRPL32/MRPL16/MRPL3/MRPL12/MRPL24/MRPL13/MRPL37/MRPL27/MRPL46/MRPL49	27		Diff_SPG UP
GO:1990204	oxidoreductase complex	35/1160	64/4755	1.62737e-07	1.62737e-07	9.70712e-07	GCSH/NDUFB10/NDUFB5/SDHC/UQCR11/NDUFA2/NDUFS6/NDUFA1/SDHB/NDUFAB1/NDUFA12/SDHA/NDUFS1/NDUFV2/SDHD/NDUFB11/NDUFA10/NDUFS8/NDUFS3/NDUFS4/NDUFS2/NDUFA8/NDUFB3/NDUFS5/NDUFC1/NDUFS7/NDUFV1/NDUFA7/NDUFA9/NDUFA11/PDHB/NDUFB9/NDUFA5/NDUFB8/NDUFB7	35		Diff_SPG UP
GO:0015935	small ribosomal subunit	26/1160	42/4755	2.38871e-07	2.38871e-07	1.39171e-06	RPSA/RPS18/RPS3A/RPS23/RPS5/RPS15/MRPS23/RPS11/RPS28/MRPS6/MRPS14/MRPS25/MRPS2/MRPS10/MRPS15/RPS26/MRPS22/RPS29/MRPS7/MRPS16/MRPS35/MRPS18B/MRPS11/MRPS27/MRPS5/MRPS31	26		Diff_SPG UP
GO:1905369	endopeptidase complex	28/1160	47/4755	2.59848e-07	2.59848e-07	1.47951e-06	PSMC6/PSMA7/PSMA5/PSMA4/PSMB7/PSMB4/PSMB3/PSMB1/RAD23B/PSMC2/PSMC5/PSMD11/PSMA1/PSMA3/PSMD4/PSMA2/UCHL5/PSMB2/PSMD3/USP14/PSMD2/PSMD12/RAD23A/PSMB9/PSMD7/PSMD6/PSMD9/PSMC4	28		Diff_SPG UP
GO:1904949	ATPase complex	31/1160	56/4755	5.83242e-07	5.83242e-07	3.24706e-06	ATP5MC2/ATP5MC3/RBBP7/ATP6V1G1/ATP5F1A/ATP6V0D1/ATP5MC1/ATP5PO/ATP5F1C/ATP6V0B/ATP6V1B2/ATP5F1B/C19H17orf49/ATP6V1E1/SMARCD1/ATP5MG/HDAC1/ATP5PD/ATP5PF/ATP6V1A/ATP5PB/ATP6V0E1/ATP5F1D/SMARCA4/ATP6V1D/ATP6V1H/ATP6V0C/ATP5MF/ATP5IF1/RNASEK/SMARCB1	31		Diff_SPG UP
GO:0016469	proton-transporting two-sector ATPase complex	25/1160	41/4755	6.19472e-07	6.19472e-07	3.37378e-06	ATP5MC2/ATP5MC3/ATP6V1G1/ATP5F1A/ATP6V0D1/ATP5MC1/ATP5PO/ATP5F1C/ATP6V0B/ATP6V1B2/ATP5F1B/ATP6V1E1/ATP5MG/ATP5PD/ATP5PF/ATP6V1A/ATP5PB/ATP6V0E1/ATP5F1D/ATP6V1D/ATP6V1H/ATP6V0C/ATP5MF/ATP5IF1/RNASEK	25		Diff_SPG UP
GO:0042788	polysomal ribosome	13/1160	15/4755	6.50457e-07	6.50457e-07	3.46716e-06	RPL18A/RPL19/RPL24/RPS23/RPL6/RPS28/RPL10A/RPL18/RPL38/RPL32/RPS26/DHX9/RPS29	13		Diff_SPG UP
GO:0016604	nuclear body	67/1160	164/4755	1.63486e-06	1.63486e-06	8.53285e-06	PARK7/RNPS1/SUMO3/HP1BP3/NGRN/ALYREF/CPSF6/MEF2C/CDK9/SPOP/TERF2IP/APEX1/CWC15/RBM8A/HSF1/SAP18/PPIH/PCNA/GEMIN8/DHX9/SIRT7/NR2C1/DUSP11/U2AF1/FYTTD1/SNW1/SMU1/DDX39B/LUC7L3/NUDT21/SNRNP70/DDX1/MAGOH/SRSF6/NSMCE4A/PSPC1/PRPF19/ITGB1BP1/EIF4A3/DNAJC11/ABRAXAS1/RBM4/EIF4E/LSG1/NMNAT1/PIN1/SRSF3/STK4/CASC3/PABPN1/SLU7/BRD2/PRPF6/ALKBH5/NSMCE2/HIKESHI/PRPF3/TDP2/EIF3E/SRSF1/SF3A1/SRP19/ATF4/CNOT7/LYR…	67		Diff_SPG UP
GO:0005844	polysome	16/1160	22/4755	2.32079e-06	2.32079e-06	1.16284e-05	RPL18A/RPS3/RPL19/RPL24/RPS23/RPL6/RPS28/RPL10A/VIM/RPL18/RPL38/RPL32/RPS26/DHX9/RPS29/IMPACT	16		Diff_SPG UP
GO:0071013	catalytic step 2 spliceosome	16/1160	22/4755	2.32079e-06	2.32079e-06	1.16284e-05	SNRPB/SNRPF/HNRNPK/SNRPE/SNRPD1/CWC15/U2AF1/SNW1/EFTUD2/PRPF19/SF3B3/SLU7/RBMXL2/BUD31/PABPC1/SNRPD2	16		Diff_SPG UP
GO:0005753	mitochondrial proton-transporting ATP synthase complex	14/1160	18/4755	2.74695e-06	2.74695e-06	1.34938e-05	ATP5MC2/ATP5MC3/ATP5F1A/ATP5MC1/ATP5PO/ATP5F1C/ATP5F1B/ATP5MG/ATP5PD/ATP5PF/ATP5PB/ATP5F1D/ATP5MF/ATP5IF1	14		Diff_SPG UP
GO:0005759	mitochondrial matrix	76/1160	196/4755	3.58159e-06	3.58159e-06	1.72554e-05	PARK7/RPS3/REXO2/MDH2/MRPS23/SSBP1/ALDH2/MRPS6/MRPL21/MRPL20/C1QBP/MRPL11/MRPL45/MRPL43/ACADM/MRPS14/MRPS25/MRPS2/MRPS10/HSPA9/MRPL15/FABP3/MRPS15/NDUFAB1/HSD17B10/MRPS22/TYMS/MRPL18/ACO2/MRPL47/GOT2/MRPL51/NDUFA10/CARS2/MRPS7/MRPS16/SDHAF2/MRPS35/MRPS18B/MRPL53/MRPL17/MRPL55/MRPL22/MRPL30/MRPL9/MRPL52/MRPS11/SIRT5/ADPRS/MRPL54/MRPL32/MRPL16/FDX2/MRPL3/RIDA/MRPL12/RPUSD3/NDUFA7/NDUFA9/TTC5/MRPL24…	76		Diff_SPG UP
GO:0016607	nuclear speck	44/1160	97/4755	4.26647e-06	4.26647e-06	2.01672e-05	RNPS1/HP1BP3/ALYREF/CPSF6/MEF2C/SPOP/APEX1/CWC15/RBM8A/SAP18/PPIH/SIRT7/DUSP11/U2AF1/FYTTD1/SNW1/SMU1/DDX39B/LUC7L3/SNRNP70/MAGOH/SRSF6/PSPC1/PRPF19/EIF4A3/DNAJC11/RBM4/EIF4E/PIN1/SRSF3/CASC3/PABPN1/SLU7/BRD2/PRPF6/ALKBH5/HIKESHI/PRPF3/SRSF1/SF3A1/ATF4/CNOT7/COPS4/NSRP1	44		Diff_SPG UP
GO:0005798	Golgi-associated vesicle	17/1160	25/4755	4.83047e-06	4.83047e-06	2.24104e-05	CLTA/ITM2B/COPB2/CLTC/AP1S1/COPG1/AP1S2/CLINT1/SPG21/APP/COPE/ARCN1/TMED10/COPA/COPZ1/KDELR1/ADAM10	17		Diff_SPG UP
GO:0042470	melanosome	29/1160	55/4755	5.0655e-06	5.0655e-06	2.26615e-05	HSPA8/YWHAB/HSP90AB1/CTSD/PPIB/ITGB1/CTSB/AHCY/RAN/HSP90AA1/ERP29/ATP6V1B2/CLTC/RAB7A/ANXA2/PDIA4/YWHAE/DNAJC5/ATP1B3/LAMP1/RAB5C/ANXA11/ATP1A1/FASN/P4HB/NAP1L1/TMED10/CCT4/YWHAZ	29		Diff_SPG UP
GO:0048770	pigment granule	29/1160	55/4755	5.0655e-06	5.0655e-06	2.26615e-05	HSPA8/YWHAB/HSP90AB1/CTSD/PPIB/ITGB1/CTSB/AHCY/RAN/HSP90AA1/ERP29/ATP6V1B2/CLTC/RAB7A/ANXA2/PDIA4/YWHAE/DNAJC5/ATP1B3/LAMP1/RAB5C/ANXA11/ATP1A1/FASN/P4HB/NAP1L1/TMED10/CCT4/YWHAZ	29		Diff_SPG UP
GO:0000785	chromatin	51/1160	119/4755	5.80385e-06	5.80385e-06	2.55091e-05	PARK7/HMGB2/POLE4/HMGB1/ACTB/PARP1/SMC3/RBBP7/BANF1/HMGN3/TADA2A/COPS9/HNRNPK/PPP4C/HP1BP3/H3-3A/RAD21/CPSF6/C19H17orf49/PSIP1/PCNA/SMARCD1/H2AC20/ASF1A/DHX9/SIRT7/CCND2/USP22/ASF1B/HDAC1/KANSL2/H2AZ2/ENY2/CENPS/H2AZ1/GLYR1/UBE2B/NMNAT1/SMARCA4/SMARCAD1/POLE3/ING4/RBMXL2/TADA3/UHRF1/TAF12/EXOSC3/BUD31/SKIC8/JADE1/SMARCB1	51		Diff_SPG UP
GO:0045259	proton-transporting ATP synthase complex	14/1160	19/4755	8.09448e-06	8.09448e-06	3.49635e-05	ATP5MC2/ATP5MC3/ATP5F1A/ATP5MC1/ATP5PO/ATP5F1C/ATP5F1B/ATP5MG/ATP5PD/ATP5PF/ATP5PB/ATP5F1D/ATP5MF/ATP5IF1	14		Diff_SPG UP
GO:0030662	coated vesicle membrane	24/1160	44/4755	1.56705e-05	1.56705e-05	6.65401e-05	CLTA/ATP6V0D1/ATP6AP1/ATP6V0B/COPB2/ATP6V1B2/CLTC/VMA21/ATP6V1E1/AP1S1/COPG1/AP1S2/ATP6V1A/COPE/ARCN1/ATP6V1D/COPA/ATP6V1H/COPZ1/ATP6V0C/AP2S1/KDELR1/RNASEK/KLHL12	24		Diff_SPG UP
GO:0035770	ribonucleoprotein granule	29/1160	58/4755	1.95395e-05	1.95395e-05	8.1586e-05	ACTB/CDC42/TUBB/HNRNPK/PSMA4/ASZ1/INA/CDK9/HSF1/PSMC2/DHX9/VCP/PSMA2/EIF3B/DDX1/RBM4/CNOT9/EIF4E/CASC3/DHX30/YBX1/MCRIP1/LSM14A/HAX1/CNOT7/MAEL/YTHDF2/EIF2S1/PABPC1	29		Diff_SPG UP
GO:0022626	cytosolic ribosome	14/1160	20/4755	2.09307e-05	2.09307e-05	8.59623e-05	RPSA/RPS18/RPS3A/RPS23/RPS5/RPS15/RPS11/RPL6/RPS28/RPL18/RPLP2/RPS26/RPS29/ETF1	14		Diff_SPG UP
GO:0030660	Golgi-associated vesicle membrane	12/1160	16/4755	2.82431e-05	2.82431e-05	0.000114123	CLTA/ITM2B/COPB2/CLTC/AP1S1/COPG1/AP1S2/COPE/ARCN1/COPA/COPZ1/KDELR1	12		Diff_SPG UP
GO:0022627	cytosolic small ribosomal subunit	10/1160	12/4755	2.91023e-05	2.91023e-05	0.000115729	RPSA/RPS18/RPS3A/RPS23/RPS5/RPS15/RPS11/RPS28/RPS26/RPS29	10		Diff_SPG UP
GO:0036464	cytoplasmic ribonucleoprotein granule	27/1160	54/4755	3.776e-05	3.776e-05	0.000147811	ACTB/CDC42/TUBB/HNRNPK/PSMA4/ASZ1/INA/CDK9/PSMC2/DHX9/VCP/PSMA2/EIF3B/DDX1/RBM4/CNOT9/EIF4E/CASC3/YBX1/MCRIP1/LSM14A/HAX1/CNOT7/MAEL/YTHDF2/EIF2S1/PABPC1	27		Diff_SPG UP
GO:0032993	protein-DNA complex	56/1160	142/4755	3.99437e-05	3.99437e-05	0.000153953	PARK7/HMGB2/POLE4/HMGB1/ACTB/PARP1/SMC3/RBBP7/BANF1/HMGN3/TADA2A/COPS9/HNRNPK/PPP4C/HP1BP3/H3-3A/MCM7/RAD21/CPSF6/C19H17orf49/PSIP1/PCNA/SMARCD1/H2AC20/ASF1A/DHX9/SIRT7/FOS/CCND2/USP22/MCM5/ASF1B/HDAC1/KANSL2/H2AZ2/ENY2/CENPS/H2AZ1/GLYR1/UBE2B/NMNAT1/SMARCA4/SMARCAD1/POLE3/ING4/GTF2B/RBMXL2/TADA3/UHRF1/MCM6/TAF12/EXOSC3/BUD31/SKIC8/JADE1/SMARCB1	56		Diff_SPG UP
GO:0031970	organelle envelope lumen	19/1160	33/4755	4.47157e-05	4.47157e-05	0.000169734	PARK7/CACYBP/CHCHD4/PRELID1/REXO2/TIMM10/TUBB/STOML2/CHCHD7/GATM/NDUFS1/MIX23/NDUFA8/NDUFS5/SIRT5/MICU1/AK2/COX19/NDUFB7	19		Diff_SPG UP
GO:0005839	proteasome core complex	12/1160	17/4755	7.47106e-05	7.47106e-05	0.00027525	PSMA7/PSMA5/PSMA4/PSMB7/PSMB4/PSMB3/PSMB1/PSMA1/PSMA3/PSMA2/PSMB2/PSMB9	12		Diff_SPG UP
GO:0030120	vesicle coat	12/1160	17/4755	7.47106e-05	7.47106e-05	0.00027525	CLTA/COPB2/CLTC/AP1S1/COPG1/AP1S2/COPE/ARCN1/COPA/COPZ1/AP2S1/KLHL12	12		Diff_SPG UP
GO:0000123	histone acetyltransferase complex	11/1160	15/4755	8.81347e-05	8.81347e-05	0.000310987	POLE4/ACTB/TADA2A/USP22/KANSL2/ENY2/POLE3/ING4/TADA3/TAF12/JADE1	11		Diff_SPG UP
GO:0031248	protein acetyltransferase complex	11/1160	15/4755	8.81347e-05	8.81347e-05	0.000310987	POLE4/ACTB/TADA2A/USP22/KANSL2/ENY2/POLE3/ING4/TADA3/TAF12/JADE1	11		Diff_SPG UP
GO:1902493	acetyltransferase complex	11/1160	15/4755	8.81347e-05	8.81347e-05	0.000310987	POLE4/ACTB/TADA2A/USP22/KANSL2/ENY2/POLE3/ING4/TADA3/TAF12/JADE1	11		Diff_SPG UP
GO:0005852	eukaryotic translation initiation factor 3 complex	9/1160	11/4755	0.000100541	0.000100541	0.000349836	EIF3L/EIF3M/EIF3J/EIF3K/EIF3CL/EIF3H/EIF3B/EIF3I/EIF3E	9		Diff_SPG UP
GO:0030135	coated vesicle	30/1160	66/4755	0.000137041	0.000137041	0.000470305	CLTA/ATP6V0D1/ATP6AP1/ATP6V0B/COPB2/ATP6V1B2/CLTC/VMA21/ATP6V1E1/AP1S1/COPG1/AP1S2/SPG21/PHETA2/ATP6V1A/SNX3/COPE/ARCN1/TMED10/ATP6V1D/COPA/ATP6V1H/COPZ1/ATP6V0C/AP2S1/KDELR1/YIPF5/ADAM10/RNASEK/KLHL12	30		Diff_SPG UP
GO:0005758	mitochondrial intermembrane space	17/1160	30/4755	0.00014867	0.00014867	0.00050332	PARK7/CHCHD4/PRELID1/REXO2/TIMM10/STOML2/CHCHD7/GATM/NDUFS1/MIX23/NDUFA8/NDUFS5/SIRT5/MICU1/AK2/COX19/NDUFB7	17		Diff_SPG UP
GO:0022624	proteasome accessory complex	12/1160	18/4755	0.000174468	0.000174468	0.000582785	PSMC6/PSMC2/PSMC5/PSMD11/PSMD4/PSMD3/PSMD2/PSMD12/PSMD7/PSMD6/PSMD9/PSMC4	12		Diff_SPG UP
GO:0071007	U2-type catalytic step 2 spliceosome	10/1160	14/4755	0.000269164	0.000269164	0.000887271	SNRPB/SNRPF/SNRPE/SNRPD1/CWC15/SNW1/EFTUD2/PRPF19/BUD31/SNRPD2	10		Diff_SPG UP
GO:0033290	eukaryotic 48S preinitiation complex	9/1160	12/4755	0.000314858	0.000314858	0.00101128	EIF3L/EIF3M/EIF3J/EIF3K/EIF3CL/EIF3H/EIF3B/EIF3I/EIF3E	9		Diff_SPG UP
GO:0070993	translation preinitiation complex	9/1160	12/4755	0.000314858	0.000314858	0.00101128	EIF3L/EIF3M/EIF3J/EIF3K/EIF3CL/EIF3H/EIF3B/EIF3I/EIF3E	9		Diff_SPG UP
GO:0016282	eukaryotic 43S preinitiation complex	8/1160	10/4755	0.000341241	0.000341241	0.00108215	EIF3L/EIF3M/EIF3J/EIF3K/EIF3CL/EIF3B/EIF3I/EIF3E	8		Diff_SPG UP
GO:0000314	organellar small ribosomal subunit	16/1160	29/4755	0.000353745	0.000353745	0.0010941	MRPS23/MRPS6/MRPS14/MRPS25/MRPS2/MRPS10/MRPS15/MRPS22/MRPS7/MRPS16/MRPS35/MRPS18B/MRPS11/MRPS27/MRPS5/MRPS31	16		Diff_SPG UP
GO:0005763	mitochondrial small ribosomal subunit	16/1160	29/4755	0.000353745	0.000353745	0.0010941	MRPS23/MRPS6/MRPS14/MRPS25/MRPS2/MRPS10/MRPS15/MRPS22/MRPS7/MRPS16/MRPS35/MRPS18B/MRPS11/MRPS27/MRPS5/MRPS31	16		Diff_SPG UP
GO:0072686	mitotic spindle	20/1160	40/4755	0.000383517	0.000383517	0.00117172	RPS3/SMC3/CDC42/TUBB/TADA2A/NGRN/NEIL2/NUDC/MAPRE1/CLTC/HSF1/PYCR3/MAPK1/SMC1A/BCCIP/YPEL5/DYNLL1/TUBG1/TADA3/LSM14A	20		Diff_SPG UP
GO:1990234	transferase complex	68/1160	196/4755	0.000612255	0.000612255	0.00184802	CACYBP/POLE4/ACTB/ELOC/RBBP7/SNRPB/SNRPF/TADA2A/GOLGA7/SNRPE/TAF7/ANAPC16/POLR2K/CDK9/SNRPD1/SPOP/C19H17orf49/ANAPC15/E2F6/PCNA/SKP1/HSD17B10/DCAF12/CCND2/USP22/POLR2G/FBXO9/MAT2B/KLHL13/TMEM258/KANSL2/ENY2/CRBN/NSMCE4A/ATG101/KCTD13/DDOST/TAF9/FBXL5/NSMCE1/UBE2B/KLHL3/POLR2F/POLR2C/POLE3/ING4/ANAPC13/EED/TADA3/DDB1/NSMCE2/POLR2L/DCAF15/CAND1/TAF12/POLR2E/RNF168/PCMTD1/BECN1/SKIC8/CCNH/AEBP2/CCNT…	68		Diff_SPG UP
GO:0101031	protein folding chaperone complex	10/1160	15/4755	0.000631222	0.000631222	0.00188259	CCT8/CCT6A/HSF1/CCT2/TCP1/CDC37/CCT7/CCT4/PSMG2/CCT3	10		Diff_SPG UP
GO:0030137	COPI-coated vesicle	8/1160	11/4755	0.000983108	0.000983108	0.00289758	COPB2/COPG1/COPE/ARCN1/TMED10/COPA/COPZ1/KDELR1	8		Diff_SPG UP
GO:0030665	clathrin-coated vesicle membrane	15/1160	29/4755	0.00132112	0.00132112	0.00384854	CLTA/ATP6V0D1/ATP6AP1/ATP6V0B/ATP6V1B2/CLTC/ATP6V1E1/AP1S1/AP1S2/ATP6V1A/ATP6V1D/ATP6V1H/ATP6V0C/AP2S1/RNASEK	15		Diff_SPG UP
GO:0010494	cytoplasmic stress granule	13/1160	24/4755	0.00160292	0.00160292	0.00461579	HNRNPK/VCP/EIF3B/DDX1/RBM4/EIF4E/CASC3/YBX1/MCRIP1/LSM14A/YTHDF2/EIF2S1/PABPC1	13		Diff_SPG UP
GO:0000228	nuclear chromosome	19/1160	41/4755	0.00172296	0.00172296	0.00490509	POLE4/PARP1/NIFK/MCM7/RAD21/CPSF6/ORC2/PCNA/DHX9/SIRT7/MCM5/EXOSC9/FKBP6/SYCP3/POLE3/ETAA1/TUBG1/MCM6/SMARCB1	19		Diff_SPG UP
GO:0005819	spindle	44/1160	121/4755	0.00193843	0.00193843	0.0054565	TPT1/RPS3/CLTA/SMC3/HSPB1/CDC42/TUBB/TADA2A/SEPTIN7/NGRN/SLC25A5/NEIL2/NUDC/PPP2CA/RAD21/MAPRE1/CLTC/TPX2/SKA1/HSF1/PYCR3/UXT/NUP85/BBLN/ANXA11/MAPK1/ABRAXAS2/SMC1A/BCCIP/PRPF19/DCUN1D5/UNC119/YPEL5/SKA2/DYNLL1/PPP2CB/ARL3/DCTN3/TUBG1/TADA3/MAEA/LSM14A/SPAST/SBDS	44		Diff_SPG UP
GO:0034708	methyltransferase complex	13/1160	25/4755	0.00260238	0.00260238	0.00724406	RBBP7/SNRPB/SNRPF/SNRPE/TAF7/SNRPD1/C19H17orf49/E2F6/HSD17B10/TAF9/EED/AEBP2/SNRPD2	13		Diff_SPG UP
GO:0034719	SMN-Sm protein complex	7/1160	10/4755	0.00298275	0.00298275	0.00821162	SNRPB/SNRPF/SNRPE/SNRPD1/GEMIN8/STRAP/SNRPD2	7		Diff_SPG UP
GO:0034399	nuclear periphery	15/1160	31/4755	0.00309544	0.00309544	0.00842923	SMC3/VIM/RAD21/CFL1/ZNF326/PCNA/SNW1/PHB2/SMC1A/PSPC1/CFL2/NUP93/MAEA/UHRF1/ARFGEF1	15		Diff_SPG UP
GO:0016363	nuclear matrix	13/1160	26/4755	0.00405834	0.00405834	0.0109325	SMC3/VIM/RAD21/CFL1/ZNF326/SNW1/PHB2/SMC1A/PSPC1/CFL2/MAEA/UHRF1/ARFGEF1	13		Diff_SPG UP
GO:1902555	endoribonuclease complex	8/1160	13/4755	0.00474814	0.00474814	0.0125214	POP5/HSD17B10/DICER1/DHX9/TSN/RPP30/POP7/POP4	8		Diff_SPG UP
GO:1905348	endonuclease complex	8/1160	13/4755	0.00474814	0.00474814	0.0125214	POP5/HSD17B10/DICER1/DHX9/TSN/RPP30/POP7/POP4	8		Diff_SPG UP
GO:0033176	proton-transporting V-type ATPase complex	11/1160	21/4755	0.00516559	0.00516559	0.0134804	ATP6V1G1/ATP6V0D1/ATP6V0B/ATP6V1B2/ATP6V1E1/ATP6V1A/ATP6V0E1/ATP6V1D/ATP6V1H/ATP6V0C/RNASEK	11		Diff_SPG UP
GO:0030136	clathrin-coated vesicle	20/1160	48/4755	0.00603734	0.00603734	0.0155929	CLTA/ATP6V0D1/ATP6AP1/ATP6V0B/ATP6V1B2/CLTC/ATP6V1E1/AP1S1/AP1S2/SPG21/PHETA2/ATP6V1A/SNX3/TMED10/ATP6V1D/ATP6V1H/ATP6V0C/AP2S1/ADAM10/RNASEK	20		Diff_SPG UP
GO:0035861	site of double-strand break	14/1160	30/4755	0.00634754	0.00634754	0.0162268	PARP1/ARPC5/ARPC4/ACTR2/ARPC2/ACTR3/ASF1A/SIRT7/ARPC3/VCP/PRPF19/ARPC1A/SMARCAD1/RNF168	14		Diff_SPG UP
GO:0030867	rough endoplasmic reticulum membrane	7/1160	11/4755	0.00648212	0.00648212	0.0162894	RPL27/RPS28/RPS26/RPS29/MACO1/TMEM97/SRPRA	7		Diff_SPG UP
GO:0090734	site of DNA damage	16/1160	36/4755	0.00650208	0.00650208	0.0162894	PARP1/OARD1/ARPC5/ARPC4/ACTR2/ARPC2/ACTR3/ASF1A/SIRT7/ARPC3/VCP/PRPF19/ARPC1A/ADPRS/SMARCAD1/RNF168	16		Diff_SPG UP
GO:0016471	vacuolar proton-transporting V-type ATPase complex	10/1160	19/4755	0.00730527	0.00730527	0.0181204	ATP6V1G1/ATP6V0D1/ATP6V0B/ATP6V1B2/ATP6V1E1/ATP6V1A/ATP6V1D/ATP6V1H/ATP6V0C/RNASEK	10		Diff_SPG UP
GO:0005791	rough endoplasmic reticulum	11/1160	22/4755	0.00808749	0.00808749	0.019864	RPL27/RPS23/RPL6/RPS28/RPL18/RPS26/RPS29/PTGDS/MACO1/TMEM97/SRPRA	11		Diff_SPG UP
GO:0000793	condensed chromosome	24/1160	62/4755	0.00831694	0.00831694	0.0202293	HMGB2/HMGB1/SEPTIN7/NIFK/ANAPC16/RAD21/SKA1/HSF1/NUP85/SEH1L/SEC13/SMC1A/NSMCE4A/CENPS/SKA2/NSMCE1/DYNLL1/FKBP6/SYCP3/DCTN3/TUBG1/NSMCE2/PMF1/CENPH	24		Diff_SPG UP
GO:0008287	protein serine/threonine phosphatase complex	7/1160	12/4755	0.0123096	0.0123096	0.0293704	PPP1CA/PPP4C/PPP2CA/CNEP1R1/PPP1CB/PPP2CB/PPP3R1	7		Diff_SPG UP
GO:1903293	phosphatase complex	7/1160	12/4755	0.0123096	0.0123096	0.0293704	PPP1CA/PPP4C/PPP2CA/CNEP1R1/PPP1CB/PPP2CB/PPP3R1	7		Diff_SPG UP
GO:0031461	cullin-RING ubiquitin ligase complex	20/1160	51/4755	0.0130753	0.0130753	0.0309029	CACYBP/ELOC/ANAPC16/SPOP/ANAPC15/SKP1/DCAF12/FBXO9/KLHL13/CRBN/KCTD13/FBXL5/KLHL3/ANAPC13/DDB1/DCAF15/CAND1/PCMTD1/UBE2S/KLHL12	20		Diff_SPG UP
GO:0000221	vacuolar proton-transporting V-type ATPase， V1 domain	6/1160	10/4755	0.0173714	0.0173714	0.0399266	ATP6V1G1/ATP6V1B2/ATP6V1E1/ATP6V1A/ATP6V1D/ATP6V1H	6		Diff_SPG UP
GO:0033180	proton-transporting V-type ATPase， V1 domain	6/1160	10/4755	0.0173714	0.0173714	0.0399266	ATP6V1G1/ATP6V1B2/ATP6V1E1/ATP6V1A/ATP6V1D/ATP6V1H	6		Diff_SPG UP
GO:0016591	RNA polymerase II, holoenzyme	11/1160	24/4755	0.0175779	0.0175779	0.0400339	TAF7/POLR2K/POLR2G/POLR2F/POLR2C/TADA3/POLR2L/TAF12/POLR2E/SKIC8/CCNH	11		Diff_SPG UP
GO:1902495	transmembrane transporter complex	35/1160	104/4755	0.0199938	0.0199938	0.0451258	FKBP1A/ATP6V1G1/NDUFB10/NDUFB5/UQCR11/NDUFA2/ATP6V0B/NDUFS6/NDUFA1/NDUFAB1/NDUFA12/NDUFS1/CLIC1/NDUFV2/NDUFB11/CLCN7/NDUFA10/NDUFS8/NDUFS3/NDUFS4/NDUFS2/NDUFA8/NDUFB3/NDUFS5/NDUFC1/NDUFS7/NDUFV1/NDUFA7/NDUFA9/NDUFA11/MICU1/NDUFB9/NDUFA5/NDUFB8/NDUFB7	35		Diff_SPG UP
GO:0140534	endoplasmic reticulum protein-containing complex	13/1160	31/4755	0.023414	0.023414	0.0523734	FKBP1A/PPIB/UBXN1/TMEM258/EMC3/EMC4/DDOST/SEC11A/SRPRA/GET3/DERL1/PRKCSH/EMC6	13		Diff_SPG UP
GO:0000775	chromosome， centromeric region	21/1160	57/4755	0.0237502	0.0237502	0.0525816	PPP2R1A/SMC3/SEPTIN7/PPP2CA/ANAPC16/RAD21/SKA1/HSF1/NUP85/SEH1L/SEC13/SMC1A/CENPS/SKA2/DYNLL1/PPP2CB/SYCP3/DCTN3/NGDN/PMF1/CENPH	21		Diff_SPG UP
GO:0005793	endoplasmic reticulum-Golgi intermediate compartment	12/1160	28/4755	0.0241367	0.0241367	0.0525816	HMGB1/TMED9/CNIH4/ATP6AP1/VMA21/SERPINH1/COPB1/TMED10/RAB6B/SURF4/KDELR1/CHP1	12		Diff_SPG UP
GO:0098562	cytoplasmic side of membrane	12/1160	28/4755	0.0241367	0.0241367	0.0525816	RPL27/FKBP1A/GNB2/RPS28/SNX5/BORCS5/RHOA/GNB1/RPS26/RPS29/USO1/MIEN1	12		Diff_SPG UP
GO:0055029	nuclear DNA-directed RNA polymerase complex	11/1160	25/4755	0.024631	0.024631	0.0531958	TAF7/POLR2K/POLR2G/POLR2F/POLR2C/TADA3/POLR2L/TAF12/POLR2E/SKIC8/CCNH	11		Diff_SPG UP
GO:1990351	transporter complex	36/1160	110/4755	0.0284809	0.0284809	0.0609847	FKBP1A/ATP6V1G1/TIMM10/NDUFB10/NDUFB5/UQCR11/NDUFA2/ATP6V0B/NDUFS6/NDUFA1/NDUFAB1/NDUFA12/NDUFS1/CLIC1/NDUFV2/NDUFB11/CLCN7/NDUFA10/NDUFS8/NDUFS3/NDUFS4/NDUFS2/NDUFA8/NDUFB3/NDUFS5/NDUFC1/NDUFS7/NDUFV1/NDUFA7/NDUFA9/NDUFA11/MICU1/NDUFB9/NDUFA5/NDUFB8/NDUFB7	36		Diff_SPG UP
GO:0098687	chromosomal region	28/1160	82/4755	0.0290001	0.0290001	0.0615701	PPP2R1A/SMC3/SEPTIN7/PPP1CA/PPP2CA/ANAPC16/RAD21/TERF2IP/SKA1/HSF1/PPP1CB/NUP85/SEH1L/SEC13/SMC1A/NSMCE4A/CENPS/SKA2/NSMCE1/ERCC1/DYNLL1/PPP2CB/SYCP3/DCTN3/NSMCE2/NGDN/PMF1/CENPH	28		Diff_SPG UP
GO:0046930	pore complex	6/1160	11/4755	0.0304386	0.0304386	0.0627871	SLC25A5/SLC25A31/PDZD11/SLC25A4/BAX/ADAM10	6		Diff_SPG UP
GO:0097431	mitotic spindle pole	6/1160	11/4755	0.0304386	0.0304386	0.0627871	SMC3/MAPRE1/HSF1/SMC1A/BCCIP/YPEL5	6		Diff_SPG UP
GO:0030117	membrane coat	13/1160	32/4755	0.0308683	0.0308683	0.0627871	CLTA/COPB2/CLTC/AP1S1/COPG1/AP1S2/COPE/ARCN1/COPA/AP4S1/COPZ1/AP2S1/KLHL12	13		Diff_SPG UP
GO:0048475	coated membrane	13/1160	32/4755	0.0308683	0.0308683	0.0627871	CLTA/COPB2/CLTC/AP1S1/COPG1/AP1S2/COPE/ARCN1/COPA/AP4S1/COPZ1/AP2S1/KLHL12	13		Diff_SPG UP
GO:0005773	vacuole	63/1160	209/4755	0.0309346	0.0309346	0.0627871	HSPA8/LAMTOR1/LAMTOR3/ATP6V1G1/CTSD/LAPTM4B/CDC42/BRI3/ATP6V0D1/MFSD1/CTSB/RHEB/LAMTOR4/BORCS5/ATP6V0B/ATP6V1B2/CLTC/RAB7A/VMA21/ITM2C/ATP6V1E1/LAMTOR5/ARRDC3/SLC26A11/LAMTOR2/KXD1/CHID1/VPS26A/LAMP1/CCZ1/PSAP/TFE3/PRDX6/CLCN7/VPS35/SEH1L/M6PR/SEC13/ATP6V1A/ASAH1/GABARAPL2/MAP1LC3B/VTI1B/WDR48/CRYAB/ATG4B/TMEM59/ATP6V1D/RNF13/ATP6V1H/CD164/ZNRF1/TMEM97/ATP6V0C/TAX1BP1/BECN1/ATG5/MAP1LC3A/TMEM208/…	63		Diff_SPG UP
GO:0000922	spindle pole	17/1160	45/4755	0.031077	0.031077	0.0627871	TPT1/SMC3/PPP2CA/RAD21/MAPRE1/TPX2/HSF1/UXT/ABRAXAS2/SMC1A/BCCIP/UNC119/YPEL5/PPP2CB/TUBG1/SPAST/SBDS	17		Diff_SPG UP
GO:0033177	proton-transporting two-sector ATPase complex，proton-transporting domain	7/1160	14/4755	0.0335311	0.0335311	0.0666701	ATP6V0D1/ATP6V0B/ATP5PF/ATP6V0E1/ATP6V0C/ATP5MF/RNASEK	7		Diff_SPG UP
GO:0035097	histone methyltransferase complex	7/1160	14/4755	0.0335311	0.0335311	0.0666701	RBBP7/TAF7/C19H17orf49/E2F6/TAF9/EED/AEBP2	7		Diff_SPG UP
GO:0032153	cell division site	10/1160	23/4755	0.0345038	0.0345038	0.0680639	RDX/SEPTIN7/RHOA/PKN1/RAB21/RHOC/PSD/DCTN3/MAEA/RAB11A	10		Diff_SPG UP
GO:0000932	P-body	9/1160	20/4755	0.0350285	0.0350285	0.068559	PSMA4/PSMC2/PSMA2/CNOT9/EIF4E/LSM14A/HAX1/CNOT7/YTHDF2	9		Diff_SPG UP
GO:0005635	nuclear envelope	34/1160	106/4755	0.0431477	0.0431477	0.0837957	NUTF2/CACYBP/PARP1/TMEM147/BANF1/TUBB/RAN/CDK4/MRPS14/TRA2B/CUEDC2/CLIC1/CCND2/HACD3/CNEP1R1/NUP85/SEH1L/SEC13/ANXA11/ENY2/PLD6/CETN2/RNF13/PTGDS/NUP93/MACO1/IST1/TMEM97/UNC50/SURF4/SPAST/HAX1/PCID2/RANBP2	34		Diff_SPG UP
GO:0000428	DNA-directed RNA polymerase complex	11/1160	27/4755	0.0444788	0.0444788	0.0850618	TAF7/POLR2K/POLR2G/POLR2F/POLR2C/TADA3/POLR2L/TAF12/POLR2E/SKIC8/CCNH	11		Diff_SPG UP
GO:0030880	RNA polymerase complex	11/1160	27/4755	0.0444788	0.0444788	0.0850618	TAF7/POLR2K/POLR2G/POLR2F/POLR2C/TADA3/POLR2L/TAF12/POLR2E/SKIC8/CCNH	11		Diff_SPG UP
GO:0033178	proton-transporting two-sector ATPase complex，catalytic domain	6/1160	12/4755	0.0485675	0.0485675	0.0921775	ATP6V1G1/ATP6V1B2/ATP6V1E1/ATP6V1A/ATP6V1D/ATP6V1H	6		Diff_SPG UP
GO:0015630	microtubule cytoskeleton	99/1160	351/4755	0.0497567	0.0497567	0.0937245	TPT1/GAPDH/RPS3/CLTA/CCT8/SMC3/CCT6A/RPS7/HSPB1/CDC42/DYNLRB1/TUBB/TADA2A/SEPTIN7/ATP6V0D1/FKBP4/PPP4C/NGRN/SLC25A5/NEIL2/NUDC/PPP2CA/RAD21/MDH1/MAPRE1/DPYSL2/PSMB4/EZR/CLTC/SNX4/TPX2/RABL6/STMN1/SKA1/HSPH1/GABARAPL1/HSF1/PCNA/CCT2/TCP1/DCAF12/DHX9/PYCR3/PSMA1/AAMP/NUSAP1/NSFL1C/UXT/NUP85/HOOK3/MARCKS/NUDT21/BBLN/ANXA11/MAPK1/ABRAXAS2/SMC1A/BCCIP/PRPF19/DCUN1D5/ITGB1BP1/UNC119/MAP1LC3B/YPEL5/CETN…	99		Diff_SPG UP
GO:0003723	RNA binding	120/895	245/3884	3.21391e-20	3.21391e-20	1.11979e-17	PARK7/RPS3/RPS18/RPS20/RPS2/RPL8/YRDC/RPS3A/RPS4X/RPS15/ZCRB1/RNPS1/SNRPB/SRP14/RPS11/EIF4A1/RPL11/PNO1/POP5/RPL9/SNRPE/NGRN/ALYREF/VIM/HNRNPA2B1/MRPL20/RPL35A/CPSF6/CDK9/C1QBP/APEX1/SSB/CLTC/DHFR/CWC15/BRIX1/KRR1/NCBP2/SNU13/RSL1D1/TRA2B/RPL23A/SLIRP/HSD17B10/SNRPN/PTBP1/GPBP1/PUF60/DDX52/DHX9/DIMT1/DUSP11/MRPL18/EIF3K/DTD1/SF3B5/FYTTD1/EXOSC9/HNRNPF/SRSF2/RPP30/EIF3CL/POP7/IMP4/SNRPA/DDX39B/LUC…	120		Diff_SPG UP
GO:0003735	structural constituent of ribosome	39/895	63/3884	3.16196e-11	3.16196e-11	5.50847e-09	RPSA/RPL28/RPL18A/RPS27A/RPS18/RPL24/RPS24/RPS3A/RPS23/RPS7/MRPS23/RSL24D1/RPL10A/MRPS6/RPL32/RPLP2/MRPS14/MRPS25/MRPS2/MRPS15/FAU/MRPS22/MRPL18/MRPL51/MRPS7/MRPS16/MRPS35/MRPS18B/MRPL55/MRPL30/MRPL9/MRPL52/MRPS11/RPS17/NDUFA7/MRPL24/MRPL37/MRPS5/MRPS31	39		Diff_SPG UP
GO:0044877	protein-containing complex binding	106/895	286/3884	1.88252e-08	1.88252e-08	2.18636e-06	PARK7/SEC61G/FKBP1A/RPS3/HMGB1/MYL12A/PARP1/SMC3/NAP1L4/GNB2/TMEM147/IGF2/HMGN3/RAP1B/SSBP1/TMEM70/HP1BP3/CTSB/SEC61A1/STOML2/VIM/SLC25A3/CFL1/WDR1/CPSF6/CDK9/C1QBP/APEX1/CRIPT/DNMT1/RACK1/EZR/UBXN1/SNX4/MCMBP/DSTN/PSIP1/SERPINH1/HSF1/PCNA/NDUFAB1/CYRIB/RPL23A/URI1/ASF1A/DHX9/SIRT7/FOS/CD9/PSMG3/TPM1/EIF3K/DNAJC2/PKN1/USP16/TMEM258/UXT/CYFIP1/M6PR/NUDT21/PPIA/PTCD3/DDX1/UCHL5/NME1/ARMH4/CKS2/NDUF…	106		Diff_SPG UP
GO:0045182	translation regulator activity	28/895	47/3884	6.83407e-08	6.83407e-08	5.6131e-06	EEF1A1/EEF1B2/EIF3L/EIF3M/EIF3J/RACK1/EIF4A2/EEF2/EIF2S3/EIF3K/EIF2B3/EIF4G2/EIF3CL/EIF3H/EFTUD2/EIF3B/EIF2B2/EIF3I/EEF1D/RPS9/EIF4E/EIF3E/EIF2S2/ETF1/MTRF1L/EIF2S1/PAIP2/HBS1L	28		Diff_SPG UP
GO:0009055	electron transfer activity	19/895	26/3884	8.05506e-08	8.05506e-08	5.6131e-06	SDHC/CYC1/SDHB/NDUFAB1/CYCT/NDUFS1/NDUFV2/NDUFS8/NDUFS3/NDUFS4/NDUFS2/COX4I1/NDUFS7/FDX2/NDUFV1/COX5A/UQCRFS1/NDUFB7/FDX1	19		Diff_SPG UP
GO:0090079	translation regulator activity，nucleic acid binding	26/895	43/3884	1.33505e-07	1.33505e-07	7.75266e-06	EEF1A1/EEF1B2/EIF3L/EIF3M/EIF3J/EIF4A2/EEF2/EIF2S3/EIF3K/EIF2B3/EIF4G2/EIF3CL/EIF3H/EFTUD2/EIF3B/EIF2B2/EIF3I/EEF1D/EIF4E/EIF3E/EIF2S2/ETF1/MTRF1L/EIF2S1/PAIP2/HBS1L	26		Diff_SPG UP
GO:0008135	translation factor activity， RNA binding	25/895	41/3884	1.85606e-07	1.85606e-07	9.23844e-06	EEF1A1/EEF1B2/EIF3L/EIF3M/EIF3J/EIF4A2/EEF2/EIF2S3/EIF3K/EIF2B3/EIF4G2/EIF3CL/EIF3H/EFTUD2/EIF3B/EIF2B2/EIF3I/EEF1D/EIF4E/EIF3E/EIF2S2/ETF1/MTRF1L/EIF2S1/HBS1L	25		Diff_SPG UP
GO:0015453	oxidoreduction-driven active transmembrane transporter activity	14/895	17/3884	3.65654e-07	3.65654e-07	1.59252e-05	CYC1/NDUFAB1/NDUFS1/NDUFV2/NDUFS8/NDUFS3/NDUFS4/NDUFS2/COX4I1/NDUFS7/NDUFV1/COX5A/UQCRFS1/NDUFB7	14		Diff_SPG UP
GO:0015399	primary active transmembrane transporter activity	24/895	40/3884	5.03779e-07	5.03779e-07	1.9503e-05	ATP6V1G1/ATP6V0D1/CYC1/ATP6V0B/ATP5F1B/NDUFAB1/NDUFS1/NDUFV2/NDUFS8/NDUFS3/NDUFS4/NDUFS2/ATP6V1A/ATP1A1/ATP6V0E1/COX4I1/NDUFS7/ATP6V1D/NDUFV1/ATP6V1H/COX5A/ATP6V0C/UQCRFS1/NDUFB7	24		Diff_SPG UP
GO:0003954	NADH dehydrogenase activity	11/895	12/3884	8.80192e-07	8.80192e-07	3.06677e-05	NDUFAB1/NDUFS1/NDUFV2/NDUFS8/NDUFS3/NDUFS4/NDUFS2/NDUFS7/NDUFV1/NDUFA9/NDUFB7	11		Diff_SPG UP
GO:0003729	mRNA binding	27/895	49/3884	1.04562e-06	1.04562e-06	3.31195e-05	PARK7/RPS3/RPS3A/HNRNPA2B1/CPSF6/C1QBP/SSB/DHFR/NCBP2/RSL1D1/TRA2B/DHX9/FYTTD1/LUC7L3/NUDT21/ACO1/RBM4/SNRPC/PCBP1/CASC3/RIDA/RBMXL2/STRAP/EXOSC8/RBM5/NSRP1/PAIP2	27		Diff_SPG UP
GO:0008134	transcription factor binding	39/895	84/3884	1.59966e-06	1.59966e-06	4.64463e-05	PARK7/PTMA/HMGB2/RPS3/HMGB1/ACTB/ELOC/HSPB1/MED4/ASCL2/CDK9/NACA/RPL23/PSIP1/DRAP1/DHX9/FOS/PSMC5/PKN1/SNW1/PPID/RBPJ/TAF9/EIF4E/ERCC1/STK4/EED/TADA3/MED25/TAF12/BUD31/MEF2A/ATF4/YWHAZ/CNOT7/DDIT3/EDF1/TFDP1/CCNT1	39		Diff_SPG UP
GO:0008137	NADH dehydrogenase (ubiquinone) activity	10/895	11/3884	3.53879e-06	3.53879e-06	8.80706e-05	NDUFAB1/NDUFS1/NDUFV2/NDUFS8/NDUFS3/NDUFS4/NDUFS2/NDUFS7/NDUFV1/NDUFB7	10		Diff_SPG UP
GO:0050136	NADH dehydrogenase (quinone) activity	10/895	11/3884	3.53879e-06	3.53879e-06	8.80706e-05	NDUFAB1/NDUFS1/NDUFV2/NDUFS8/NDUFS3/NDUFS4/NDUFS2/NDUFS7/NDUFV1/NDUFB7	10		Diff_SPG UP
GO:0003743	translation initiation factor activity	17/895	26/3884	4.63775e-06	4.63775e-06	0.000107726	EIF3L/EIF3M/EIF3J/EIF4A2/EIF2S3/EIF3K/EIF2B3/EIF4G2/EIF3CL/EIF3H/EIF3B/EIF2B2/EIF3I/EIF4E/EIF3E/EIF2S2/EIF2S1	17		Diff_SPG UP
GO:0005198	structural molecule activity	58/895	152/3884	1.39098e-05	1.39098e-05	0.000302905	RPSA/RPL28/NUTF2/RPL18A/RPS27A/RPS18/RPL24/RPS24/CLTA/RPS3A/RPS23/RPS7/MRPS23/RSL24D1/RPL10A/H3-3A/VIM/MRPS6/RPL32/COPB2/RPLP2/CLTC/MRPS14/MRPS25/MRPS2/COPB1/MRPS15/FAU/H2AC20/MRPS22/COPG1/MRPL18/MRPL51/H2AZ2/SEH1L/MRPS7/MRPS16/MRPS35/MRPS18B/H2AZ1/MYL6/MRPL55/MRPL30/MRPL9/MRPL52/MRPS11/CTNNA1/COPE/CRYAB/RPS17/COPA/NUP93/NDUFA7/MRPL24/MRPL37/ATP5IF1/MRPS5/MRPS31	58		Diff_SPG UP
GO:0016655	oxidoreductase activity， acting on NAD(P)H，quinone or similar compound as acceptor	11/895	14/3884	1.67173e-05	1.67173e-05	0.000325808	CRYZ/NDUFAB1/NDUFS1/NDUFV2/NDUFS8/NDUFS3/NDUFS4/NDUFS2/NDUFS7/NDUFV1/NDUFB7	11		Diff_SPG UP
GO:0003955	NAD(P)H dehydrogenase (quinone) activity	10/895	12/3884	1.68318e-05	1.68318e-05	0.000325808	NDUFAB1/NDUFS1/NDUFV2/NDUFS8/NDUFS3/NDUFS4/NDUFS2/NDUFS7/NDUFV1/NDUFB7	10		Diff_SPG UP
GO:0019843	rRNA binding	16/895	26/3884	2.75312e-05	2.75312e-05	0.000504865	RPS3/RPS18/RPL8/RPS4X/RPS11/RPL11/RPL9/NGRN/MRPL20/BRIX1/RPL23A/MRPL18/IMP4/PTCD3/MRPS27/SBDS	16		Diff_SPG UP
GO:0017111	ribonucleoside triphosphate phosphatase activity	61/895	166/3884	3.24129e-05	3.24129e-05	0.000564667	HSP90AB1/EEF1A1/CCT8/SMC3/CCT6A/GNB2/ATP6V1G1/RAP1B/CDC42/PSMC6/TUBB/EIF4A1/DDX27/RFC3/RHEB/MCM7/RAN/HSP90AA1/EIF4A2/RHOA/RAB7A/ATP5F1B/EEF2/ARF1/EIF2S3/CCT2/ARF3/TCP1/PSMC2/DDX52/DHX9/PSMC5/ARL1/MCM5/NTPCR/RAB5C/DDX39B/ATP6V1A/DDX1/ATP1A1/SMC1A/RAB1B/RAB21/EIF4A3/RAB18/SMARCAD1/RAB6B/CCT7/ARL3/DHX30/SRPRA/DRG1/CCT4/MCM6/RAB11B/SPAST/PSMC4/CCT3/RAB11A/ARF4/RAP1A	61		Diff_SPG UP
GO:0043022	ribosome binding	20/895	37/3884	3.93446e-05	3.93446e-05	0.000652785	SEC61G/TMEM147/SEC61A1/CPSF6/C1QBP/RACK1/NDUFAB1/DHX9/EIF3K/USP16/PTCD3/NME1/TTC5/EIF5A/PIM1/MRPS27/TMCO1/SRP19/SBDS/EIF2S1	20		Diff_SPG UP
GO:0016651	oxidoreductase activity， acting on NAD(P)H	14/895	22/3884	5.24573e-05	5.24573e-05	0.000806576	CYB5R3/CRYZ/NDUFAB1/AKR1A1/NDUFS1/NDUFV2/NDUFS8/NDUFS3/NDUFS4/NDUFS2/NDUFS7/NDUFV1/NDUFA9/NDUFB7	14		Diff_SPG UP
GO:0044183	protein folding chaperone	16/895	27/3884	5.32438e-05	5.32438e-05	0.000806576	HSPA8/HSP90AB1/HSPE1/CCT8/CCT6A/HSPB1/WDR83OS/HSP90AA1/HSPA9/HSPH1/CCT2/TCP1/CCT7/HSPA14/CCT4/CCT3	16		Diff_SPG UP
GO:0003677	DNA binding	98/895	307/3884	0.000125815	0.000125815	0.00182652	DMRT1/HMGB2/RPS3/POLE4/HMGB1/PARP1/PDCD5/NME2/BANF1/HMGN3/TADA2A/SSBP1/HNRNPK/CNBP/HP1BP3/RFC3/H3-3A/NEIL2/HNRNPA2B1/MCM7/ASCL2/POLR2K/MEF2C/CDK9/MGMT/NACA/POLR3D/TERF2IP/APEX1/C19H17orf49/CRYZ/NTHL1/PSIP1/E2F6/RAD23B/HSF1/ZNF326/PCNA/FOXO1/THAP11/SWAP70/GPBP1/PUF60/DHX9/FOS/DTD1/TFE3/MCM5/TSN/NUSAP1/LUC7L3/RBPJ/TCEA1/DDX1/GTF2E2/MND1/CENPS/TAF9/THAP4/JUN/GLYR1/PPP1R8/WDR48/ERCC1/PCBP1/POLR1C/POL…	98		Diff_SPG UP
GO:0140662	ATP-dependent protein folding chaperone	13/895	21/3884	0.000148055	0.000148055	0.00206342	HSPA8/HSP90AB1/CCT8/CCT6A/HSP90AA1/HSPA9/HSPH1/CCT2/TCP1/CCT7/HSPA14/CCT4/CCT3	13		Diff_SPG UP
GO:0003684	damaged DNA binding	10/895	14/3884	0.000160683	0.000160683	0.00210307	HMGB2/RPS3/HMGB1/PARP1/NEIL2/APEX1/RAD23B/PCNA/ERCC1/RAD23A	10		Diff_SPG UP
GO:0140297	DNA-binding transcription factor binding	30/895	70/3884	0.000162972	0.000162972	0.00210307	PARK7/PTMA/RPS3/HMGB1/ACTB/HSPB1/MED4/ASCL2/PSIP1/DHX9/FOS/PSMC5/PKN1/SNW1/PPID/RBPJ/TAF9/EIF4E/STK4/TADA3/MED25/TAF12/BUD31/MEF2A/ATF4/YWHAZ/CNOT7/DDIT3/TFDP1/CCNT1	30		Diff_SPG UP
GO:0043021	ribonucleoprotein complex binding	23/895	49/3884	0.000185318	0.000185318	0.00230602	SEC61G/TMEM147/SEC61A1/CPSF6/C1QBP/RACK1/NDUFAB1/DHX9/EIF3K/USP16/PTCD3/NME1/PRPF6/TTC5/EIF5A/PIM1/STRAP/MRPS27/TMCO1/SRP19/SBDS/DERL1/EIF2S1	23		Diff_SPG UP
GO:0003682	chromatin binding	39/895	100/3884	0.000212313	0.000212313	0.00255084	PARP1/NAP1L4/HMGN3/SSBP1/HP1BP3/CDK9/APEX1/DNMT1/MCMBP/PSIP1/HSF1/PCNA/URI1/ASF1A/DHX9/SIRT7/FOS/DNAJC2/PKN1/UXT/NUDT21/DDX1/CKS2/SMC1A/CENPS/GLYR1/ERCC1/SMARCA4/BRD2/GTF2B/RBMXL2/TTC5/DHX30/DNTTIP1/RNF168/KMT5B/MEF2A/BAP1/CCNT1	39		Diff_SPG UP
GO:0140657	ATP-dependent activity	51/895	141/3884	0.000228361	0.000228361	0.00265219	HSPA8/HSP90AB1/MYL12A/CCT8/SMC3/CCT6A/ATP6V1G1/PSMC6/EIF4A1/ATP6V0D1/DDX27/RFC3/MCM7/HSP90AA1/ATP6V0B/EIF4A2/ATP5F1B/HSPA9/HSPH1/CCT2/DICER1/TCP1/PSMC2/DDX52/DHX9/PSMC5/MCM5/NTPCR/DDX39B/ATP6V1A/DDX1/ATP1A1/SMC1A/ATP6V0E1/EIF4A3/MYL6/SMARCA4/ATP6V1D/SAE1/SMARCAD1/CCT7/ATP6V1H/HSPA14/DHX30/ATP6V0C/SRPRA/CCT4/MCM6/SPAST/PSMC4/CCT3	51		Diff_SPG UP
GO:0016462	pyrophosphatase activity	64/895	188/3884	0.000284888	0.000284888	0.00300791	HSP90AB1/EEF1A1/CCT8/SMC3/CCT6A/GNB2/ATP6V1G1/NUDT14/RAP1B/CDC42/PSMC6/TUBB/EIF4A1/DDX27/RFC3/RHEB/MCM7/RAN/NUDT3/HSP90AA1/EIF4A2/RHOA/RAB7A/ATP5F1B/EEF2/ARF1/EIF2S3/CCT2/ARF3/TCP1/PSMC2/DDX52/DHX9/PSMC5/ARL1/MCM5/NTPCR/RAB5C/DDX39B/DCPS/ATP6V1A/DDX1/ATP1A1/SMC1A/RAB1B/RAB21/EIF4A3/RAB18/SMARCAD1/RAB6B/CCT7/ARL3/DHX30/SRPRA/DRG1/CCT4/MCM6/RAB11B/SPAST/PSMC4/CCT3/RAB11A/ARF4/RAP1A	64		Diff_SPG UP
[truncated: 119 more rows]

## Sheet: Early-SPC vs. Late-SPC
Functional analysis of differentially expressed genes between Early-SPC and Late-SPC
ID	Description	GeneRatio	BgRatio	pvalue	p.adjust	qvalue	geneID	Count		label
[truncated: 651 more rows]

## Sheet: Late-SPC vs. Early-SPT
Functional analysis of differentially expressed genes between Late-SPC and Early-SPT
[truncated: 598 more rows]

[truncated: 1 more sheets: Early-SPT vs. Late-SPT]
