# Supplementary material for: Depicting the dynamic transcriptional and epigenetic landscape of testis development in pubertal Simmental cattle
Source: J Anim Sci Biotechnol. 2026 May 18;17:96. doi: 10.1186/s40104-026-01406-x (PMC13181952; doi:10.1186/s40104-026-01406-x)
Supplement: Supplementary file 7 — Additional file 7: Table S7. Markers and functional characterization of somatic cells in Simmental cattle testes. [file 40104_2026_1406_MOESM7_ESM.xlsx]

## Sheet: SC-rna_celltype
Markers characterizing Sertoli cell subpopulations within the context of RNA sequencing data
p_val	avg_log2FC	pct.1	pct.2	p_val_adj	cluster	gene
3.89091e-223	3.01786	0.939	0.195	9.23663e-219	stage1	SYNE2
7.72673e-204	3.49541	0.837	0.081	1.83425e-199	stage1	RBMS3
3.60325e-201	3.25184	0.786	0.03	8.55375e-197	stage1	TANC2
5.42138e-200	3.12634	0.873	0.146	1.28698e-195	stage1	CELF2
1.42533e-196	3.63429	0.865	0.142	3.38359e-192	stage1	CTNNA2
3.54708e-194	2.97867	0.859	0.13	8.42042e-190	stage1	ROBO1
1.11271e-185	2.39445	0.812	0.083	2.64146e-181	stage1	FNBP4
3.81849e-184	2.86054	0.761	0.05	9.06471e-180	stage1	ATF3
5.55065e-184	2.93384	0.841	0.134	1.31767e-179	stage1	ARHGEF3
5.57916e-181	2.93203	0.784	0.081	1.32444e-176	stage1	PTPRM
4.35866e-179	3.59702	0.848	0.185	1.0347e-174	stage1	ERBB4
1.0034e-177	2.71226	0.795	0.1	2.38197e-173	stage1	ITPR2
1.08897e-177	3.20549	0.816	0.125	2.5851e-173	stage1	ARL15
4.87314e-177	3.0048	0.816	0.112	1.15683e-172	stage1	COL4A4
1.09217e-176	2.4497	0.882	0.226	2.5927e-172	stage1	MYCBP2
4.69204e-176	2.54367	0.832	0.136	1.11384e-171	stage1	VCL
3.48632e-175	2.60517	0.84	0.15	8.27617e-171	stage1	AFF4
2.59976e-170	2.4644	0.861	0.194	6.17158e-166	stage1	MACF1
2.47924e-169	2.74848	0.788	0.111	5.88547e-165	stage1	MSI2
2.33147e-168	2.67271	0.782	0.111	5.53467e-164	stage1	TOX
2.36255e-168	2.68848	0.759	0.081	5.60847e-164	stage1	TCF4
3.44241e-168	2.09979	0.805	0.112	8.17193e-164	stage1	LAMA1
1.01834e-167	3.23918	0.789	0.14	2.41743e-163	stage1	FOS
1.49302e-167	2.5167	0.786	0.11	3.54428e-163	stage1	SRGAP1
2.29598e-167	2.68052	0.731	0.057	5.45043e-163	stage1	ARID1B
9.668e-167	2.71898	0.719	0.047	2.29509e-162	stage1	ENSBTAG00000001911
1.82272e-166	2.84966	0.69	0.023	4.32696e-162	stage1	MAML3
1.2951e-165	2.99942	0.776	0.102	3.07443e-161	stage1	AUTS2
3.2648e-165	2.88417	0.698	0.035	7.7503e-161	stage1	ATRNL1
5.5243e-165	2.03346	0.758	0.083	1.31141e-160	stage1	CCNL1
4.88776e-164	2.45654	0.717	0.047	1.16031e-159	stage1	PIEZO2
5.12673e-164	3.87184	0.794	0.129	1.21703e-159	stage1	TIMP3
5.17934e-164	2.67903	0.754	0.1	1.22952e-159	stage1	EGR1
1.4274e-163	2.11022	0.818	0.145	3.38851e-159	stage1	HUWE1
3.67516e-163	2.59529	0.79	0.126	8.72445e-159	stage1	NEDD9
5.29948e-163	3.04141	0.683	0.026	1.25804e-158	stage1	ROR1
9.59218e-163	2.49907	0.805	0.144	2.27709e-158	stage1	NFIA
6.16192e-161	2.47152	0.697	0.04	1.46278e-156	stage1	NR4A1
1.35385e-160	2.23574	0.693	0.039	3.21391e-156	stage1	FOSB
3.69428e-160	2.5636	0.812	0.164	8.76984e-156	stage1	JARID2
4.22527e-159	2.52747	0.743	0.077	1.00304e-154	stage1	IGF1R
8.96903e-159	2.25485	0.802	0.144	2.12916e-154	stage1	ATP2B1
1.59182e-158	3.11356	0.759	0.101	3.77882e-154	stage1	FHOD3
1.76443e-157	2.50288	0.906	0.38	4.18857e-153	stage1	CADM1
2.02204e-157	2.09689	0.831	0.184	4.80011e-153	stage1	APP
6.74153e-157	2.15499	0.746	0.084	1.60037e-152	stage1	CRIM1
2.9837e-156	2.32035	0.78	0.126	7.083e-152	stage1	CDH2
1.31419e-155	2.5103	0.692	0.05	3.11977e-151	stage1	DENND1A
1.80339e-155	2.57134	0.713	0.058	4.28108e-151	stage1	TSHZ2
3.10216e-154	2.40359	0.742	0.095	7.36421e-150	stage1	KMT2C
5.51303e-153	2.46743	0.758	0.113	1.30874e-148	stage1	EXOC4
1.53968e-152	2.73351	0.723	0.086	3.65504e-148	stage1	MAGI1
1.31599e-150	2.30025	0.785	0.14	3.12404e-146	stage1	JMJD1C
5.9517e-150	2.10127	0.857	0.262	1.41287e-145	stage1	MBNL2
6.86658e-150	2.52052	0.708	0.072	1.63006e-145	stage1	TSC22D2
2.16481e-149	2.9336	0.688	0.064	5.13903e-145	stage1	RGS6
6.96834e-149	2.33893	0.744	0.112	1.65422e-144	stage1	GRB14
1.29653e-148	2.83929	0.653	0.034	3.07784e-144	stage1	HOMER1
4.71e-148	2.47838	0.699	0.074	1.11811e-143	stage1	ARHGAP26
1.28756e-147	2.44479	0.789	0.16	3.05655e-143	stage1	PHACTR2
2.68798e-146	2.34212	0.741	0.112	6.38099e-142	stage1	P3H2
6.46753e-146	3.02043	0.761	0.154	1.53533e-141	stage1	JAZF1
1.51042e-145	2.09216	0.749	0.115	3.58558e-141	stage1	TRA2A
3.1261e-145	2.23615	0.788	0.173	7.42106e-141	stage1	TBC1D9
9.55298e-145	2.41503	0.761	0.14	2.26778e-140	stage1	PARP8
1.28676e-144	2.50535	0.647	0.039	3.05464e-140	stage1	STAT3
1.94179e-144	2.65222	0.724	0.098	4.60961e-140	stage1	COL4A3
6.86423e-144	2.00571	0.88	0.303	1.6295e-139	stage1	SFPQ
1.22258e-143	2.5095	0.766	0.148	2.90228e-139	stage1	ARIH1
2.10462e-143	2.46937	0.74	0.116	4.99615e-139	stage1	BTBD9
2.99016e-143	2.2345	0.648	0.039	7.09833e-139	stage1	FNIP1
4.97474e-143	2.02205	0.758	0.137	1.18095e-138	stage1	HELZ
6.51096e-143	2.37213	0.694	0.083	1.54564e-138	stage1	PRKD1
1.41225e-142	1.96148	0.789	0.156	3.35253e-138	stage1	HSD17B12
1.97283e-142	2.18781	0.87	0.281	4.68329e-138	stage1	SND1
3.99841e-142	2.16001	0.773	0.151	9.49184e-138	stage1	ATP2C1
5.26097e-142	2.07405	0.842	0.247	1.2489e-137	stage1	TRA2B
7.42787e-142	2.06151	0.711	0.091	1.7633e-137	stage1	RALGAPA1
4.06481e-141	2.28011	0.727	0.107	9.64945e-137	stage1	MYO10
8.74569e-141	1.98394	0.725	0.102	2.07614e-136	stage1	SVIL
9.70652e-141	1.99527	0.782	0.169	2.30423e-136	stage1	IVNS1ABP
9.75722e-141	2.80543	0.604	0.015	2.31627e-136	stage1	EXT1
1.98236e-140	2.3606	0.655	0.053	4.70593e-136	stage1	RERE
2.69415e-140	2.17554	0.656	0.053	6.39564e-136	stage1	DENND5B
2.72476e-140	2.16989	0.875	0.323	6.4683e-136	stage1	EPB41L2
4.72412e-140	2.02464	0.724	0.101	1.12146e-135	stage1	ASH1L
2.0106e-139	1.93451	0.7	0.083	4.77296e-135	stage1	WDFY3
2.01091e-139	2.86123	0.596	0.011	4.77369e-135	stage1	BACH2
5.27834e-139	2.39348	0.72	0.108	1.25303e-134	stage1	SIK3
6.44804e-137	1.81629	0.846	0.255	1.5307e-132	stage1	ATP1A1
2.40682e-136	2.06874	0.685	0.077	5.71355e-132	stage1	SLCO3A1
4.85498e-136	2.33451	0.623	0.037	1.15252e-131	stage1	MGAT5
2.81636e-135	2.08046	0.655	0.059	6.68576e-131	stage1	ZNF609
9.52792e-135	1.76406	0.731	0.116	2.26183e-130	stage1	AKAP9
9.74937e-135	1.99615	0.621	0.038	2.3144e-130	stage1	KDM6A
1.57621e-134	2.09893	0.634	0.048	3.74178e-130	stage1	ZDHHC14
5.20855e-134	2.42859	0.67	0.079	1.23646e-129	stage1	NCAM1
1.45584e-133	1.9469	0.699	0.093	3.45602e-129	stage1	FTO
3.24272e-133	1.81383	0.618	0.035	7.69789e-129	stage1	SEMA6A
4.47499e-133	1.89567	0.829	0.238	1.06232e-128	stage1	SCD5
4.52324e-133	2.05135	0.707	0.111	1.07377e-128	stage1	DTNA
2.42682e-132	2.00082	0.733	0.137	5.76102e-128	stage1	TRRAP
3.00403e-132	1.97176	0.851	0.288	7.13128e-128	stage1	OSBPL9
6.41882e-132	2.35974	0.691	0.098	1.52376e-127	stage1	FNDC3B
7.11335e-132	1.98642	0.604	0.028	1.68864e-127	stage1	ABCC1
1.02985e-131	2.37437	0.716	0.126	2.44477e-127	stage1	INTS6
2.16437e-131	1.86208	0.812	0.231	5.13801e-127	stage1	SMARCA2
2.7095e-131	1.81458	0.681	0.081	6.43207e-127	stage1	PCF11
5.16761e-131	1.98288	0.631	0.054	1.22674e-126	stage1	IFRD1
9.056e-131	1.96929	0.632	0.053	2.1498e-126	stage1	NFAT5
1.79763e-130	1.98575	0.775	0.184	4.2674e-126	stage1	NSMCE2
1.89219e-130	2.08295	0.608	0.038	4.49187e-126	stage1	CBLB
4.73434e-130	2.83611	0.647	0.066	1.12389e-125	stage1	ELMO1
5.06646e-130	2.32756	0.751	0.175	1.20273e-125	stage1	DIAPH2
5.12791e-130	2.28906	0.602	0.038	1.21731e-125	stage1	PELI2
9.35482e-130	2.102	0.636	0.055	2.22074e-125	stage1	TCF7L2
1.49444e-129	1.94744	0.968	0.637	3.54765e-125	stage1	UBE2E2
1.62405e-129	2.08821	0.66	0.077	3.85533e-125	stage1	STAG1
9.39638e-129	2.08528	0.572	0.015	2.23061e-124	stage1	ENSBTAG00000063353
3.22741e-128	2.00354	0.693	0.108	7.66155e-124	stage1	CAMK2D
5.57224e-128	1.90416	0.56	0.011	1.32279e-123	stage1	NOTCH2
2.0791e-127	1.87483	0.862	0.351	4.93557e-123	stage1	COL18A1
2.74661e-127	1.7735	0.72	0.126	6.52019e-123	stage1	PLXNC1
3.8273e-127	2.71836	0.811	0.315	9.08564e-123	stage1	JUN
4.32107e-127	2.0929	0.747	0.161	1.02578e-122	stage1	TLE4
4.86644e-127	2.92624	0.685	0.125	1.15525e-122	stage1	DNM3
6.92082e-127	2.11538	0.692	0.105	1.64293e-122	stage1	PARD3B
9.57831e-127	2.02792	0.628	0.059	2.2738e-122	stage1	PTPN13
1.12229e-126	2.13014	0.87	0.344	2.66421e-122	stage1	ARGLU1
1.14127e-126	2.17581	0.823	0.274	2.70927e-122	stage1	DST
1.14319e-126	2.03172	0.7	0.115	2.71381e-122	stage1	AKT3
2.52206e-126	2.24406	0.666	0.096	5.98711e-122	stage1	INPP4B
5.9423e-126	2.04471	0.68	0.106	1.41064e-121	stage1	FBXO11
4.54797e-125	1.94297	0.723	0.145	1.07964e-120	stage1	ANKRD17
4.6735e-125	2.4498	0.629	0.069	1.10944e-120	stage1	ZSWIM6
7.65794e-125	1.87544	0.622	0.061	1.81792e-120	stage1	TNIK
1.43794e-124	1.53407	0.738	0.146	3.41353e-120	stage1	SLC38A2
1.63498e-124	1.88757	0.567	0.02	3.88127e-120	stage1	SETBP1
2.79965e-124	1.89386	0.621	0.057	6.64608e-120	stage1	CDK13
4.07201e-124	2.40284	0.557	0.016	9.66653e-120	stage1	TEAD1
1.53168e-123	2.17942	0.626	0.063	3.63605e-119	stage1	ANKS1A
4.59775e-123	1.89673	0.74	0.163	1.09146e-118	stage1	MARK3
7.47641e-123	1.8771	0.612	0.05	1.77482e-118	stage1	THADA
1.01246e-121	1.9461	0.646	0.086	2.40349e-117	stage1	SBF2
1.75494e-121	1.99789	0.589	0.043	4.16605e-117	stage1	PLXDC2
2.23365e-121	1.77531	0.773	0.218	5.30247e-117	stage1	PAM
2.37319e-121	2.21421	0.611	0.061	5.63372e-117	stage1	CACNA2D1
2.70553e-121	1.76949	0.648	0.082	6.42266e-117	stage1	ATRX
3.0275e-121	1.8653	0.639	0.079	7.18697e-117	stage1	MKLN1
4.10788e-121	1.957	0.619	0.063	9.75169e-117	stage1	EML5
5.07694e-121	1.68866	0.698	0.113	1.20521e-116	stage1	ANKRD12
1.62711e-120	1.97669	0.645	0.083	3.86261e-116	stage1	EXOC6B
2.04886e-120	2.56477	0.651	0.097	4.86379e-116	stage1	GRID2
4.20288e-120	2.18988	0.634	0.082	9.97721e-116	stage1	PITPNC1
4.37725e-120	1.78956	0.797	0.236	1.03911e-115	stage1	USP34
2.69854e-119	2.15018	0.561	0.029	6.40606e-115	stage1	NHS
4.45895e-119	2.19328	0.652	0.097	1.05851e-114	stage1	KIAA1217
5.19885e-119	1.77776	0.641	0.081	1.23416e-114	stage1	MYLK
1.86815e-118	1.46946	0.67	0.09	4.43481e-114	stage1	CATSPERG
2.47934e-118	1.90421	0.731	0.154	5.8857e-114	stage1	MAN2A1
2.68529e-118	1.86081	0.598	0.053	6.3746e-114	stage1	PEG3
2.7087e-118	2.14752	0.664	0.117	6.43019e-114	stage1	ARAP2
8.1539e-118	2.40793	0.548	0.025	1.93565e-113	stage1	ENSBTAG00000067347
2.59289e-117	1.86295	0.61	0.063	6.15525e-113	stage1	ITPR1
4.39415e-117	1.53005	0.621	0.066	1.04313e-112	stage1	FAT1
8.17137e-117	2.01239	0.703	0.155	1.9398e-112	stage1	EPB41L5
9.72446e-117	2.05057	0.643	0.093	2.30849e-112	stage1	LPP
1.13869e-116	2.14407	0.645	0.103	2.70315e-112	stage1	TAF4B
1.63895e-116	1.81718	0.619	0.073	3.89069e-112	stage1	PAN3
3.57185e-116	1.81861	0.811	0.275	8.47922e-112	stage1	QKI
3.64316e-116	1.90273	0.542	0.021	8.6485e-112	stage1	LDLRAD3
4.59088e-116	1.8242	0.715	0.156	1.08983e-111	stage1	STAU2
5.04162e-116	1.97094	0.599	0.058	1.19683e-111	stage1	PTPRK
5.06895e-116	2.05394	0.679	0.132	1.20332e-111	stage1	FBXL17
6.03891e-116	1.8089	0.684	0.124	1.43358e-111	stage1	RNF213
7.42382e-116	2.40638	0.754	0.227	1.76234e-111	stage1	CARMIL1
8.07565e-116	3.79838	0.533	0.02	1.91708e-111	stage1	KCNIP4
1.58646e-115	1.87493	0.718	0.161	3.76609e-111	stage1	WNK1
1.64224e-115	1.81703	0.699	0.144	3.89851e-111	stage1	EPS8
1.79869e-115	1.77075	0.715	0.16	4.26991e-111	stage1	PPFIBP1
1.88517e-115	1.90699	0.638	0.09	4.4752e-111	stage1	ZEB2
8.15351e-115	1.73879	0.773	0.235	1.93556e-110	stage1	PPP1R12A
1.84306e-114	2.03682	0.61	0.068	4.37525e-110	stage1	GLCCI1
1.98688e-114	2.03274	0.533	0.023	4.71666e-110	stage1	FOXO3
8.32801e-114	1.56251	0.592	0.058	1.97699e-109	stage1	NEO1
2.12957e-113	1.59054	0.649	0.097	5.05539e-109	stage1	RLF
2.70732e-113	2.78284	0.647	0.134	6.42691e-109	stage1	JUNB
3.70947e-113	1.90353	0.602	0.071	8.8059e-109	stage1	FOXO1
3.75695e-113	2.09232	0.74	0.199	8.91862e-109	stage1	ADD3
4.56281e-113	1.82957	0.723	0.164	1.08317e-108	stage1	TTC3
1.11036e-112	2.0527	0.579	0.057	2.63588e-108	stage1	AFF2
1.69814e-112	1.5612	0.713	0.148	4.03122e-108	stage1	MANBA
7.06735e-112	1.61608	0.74	0.174	1.67772e-107	stage1	PUM1
8.83288e-112	1.63283	0.653	0.106	2.09684e-107	stage1	MYO6
9.39834e-112	1.71014	0.618	0.078	2.23107e-107	stage1	XPR1
1.03833e-111	1.74058	0.583	0.055	2.46489e-107	stage1	DOCK5
1.09977e-111	1.6776	0.667	0.119	2.61074e-107	stage1	BAIAP2
2.0711e-111	1.65223	0.657	0.112	4.91657e-107	stage1	KAT6B
3.9583e-111	1.78277	0.591	0.066	9.39661e-107	stage1	DYRK1A
5.11939e-111	1.87934	0.63	0.1	1.21529e-106	stage1	MEF2A
6.11026e-111	1.59741	0.752	0.19	1.45051e-106	stage1	NIPBL
8.46428e-111	1.93473	0.52	0.02	2.00934e-106	stage1	SLC7A1
1.09733e-110	1.68082	0.581	0.058	2.60496e-106	stage1	DIP2B
5.70882e-110	1.78346	0.88	0.467	1.35522e-105	stage1	BBX
5.92155e-110	1.99279	0.545	0.038	1.40572e-105	stage1	MAP3K2
6.41705e-110	1.65118	0.63	0.088	1.52334e-105	stage1	VPS13B
1.01392e-109	1.71046	0.604	0.073	2.40694e-105	stage1	BDP1
1.56925e-109	1.65441	0.503	0.013	3.72525e-105	stage1	ZNF516
2.34491e-109	1.52982	0.653	0.108	5.56657e-105	stage1	GPCPD1
8.32134e-109	1.517	0.537	0.035	1.9754e-104	stage1	GADD45G
1.24035e-108	1.94897	0.607	0.086	2.94447e-104	stage1	TTC39C
1.32736e-108	1.80093	0.68	0.15	3.15101e-104	stage1	SAT1
1.46358e-108	1.74069	0.727	0.201	3.4744e-104	stage1	ITPRID2
5.12323e-108	1.57333	0.71	0.165	1.2162e-103	stage1	DOCK7
5.18533e-108	1.83375	0.613	0.088	1.23095e-103	stage1	PEAK1
7.91576e-108	1.51602	0.784	0.241	1.87912e-103	stage1	LUC7L3
1.04381e-107	1.56852	0.648	0.103	2.4779e-103	stage1	CRYBG3
4.0763e-107	1.67367	0.653	0.111	9.67674e-103	stage1	HERC1
5.23155e-107	1.81273	0.554	0.047	1.24192e-102	stage1	UTRN
8.99159e-107	2.01569	0.501	0.019	2.13451e-102	stage1	TMEM178B
9.04623e-107	1.52897	0.599	0.073	2.14748e-102	stage1	BIRC6
1.01723e-106	1.41156	0.592	0.068	2.4148e-102	stage1	ZBTB20
1.07929e-106	1.89767	0.503	0.018	2.56213e-102	stage1	UST
2.31308e-106	1.72691	0.746	0.197	5.49102e-102	stage1	UBR5
2.5833e-106	1.71143	0.568	0.055	6.13251e-102	stage1	KANSL1
2.70632e-106	1.58585	0.829	0.3	6.42453e-102	stage1	UBAP2
3.34775e-106	1.80071	0.664	0.135	7.94723e-102	stage1	MBNL1
3.92809e-106	1.76328	0.579	0.071	9.32488e-102	stage1	PDE8A
5.43142e-106	1.48967	0.585	0.069	1.28936e-101	stage1	NUFIP2
7.4012e-106	1.56693	0.707	0.169	1.75697e-101	stage1	MYO9B
1.35553e-105	1.82985	0.528	0.037	3.21789e-101	stage1	TTC28
1.36738e-105	1.45525	0.487	0.011	3.24601e-101	stage1	SYNE3
2.02676e-105	1.74004	0.62	0.101	4.81133e-101	stage1	PPP6R3
2.38626e-105	1.864	0.693	0.172	5.66475e-101	stage1	PTPN1
2.68332e-105	1.53113	0.595	0.072	6.36993e-101	stage1	CYP7B1
4.09417e-105	2.60778	0.561	0.062	9.71914e-101	stage1	GRIP1
4.52405e-105	1.51371	0.67	0.139	1.07396e-100	stage1	GLS
9.39228e-105	2.12105	0.494	0.018	2.22963e-100	stage1	WWTR1
9.50282e-105	1.62575	0.851	0.483	2.25587e-100	stage1	MAP1B
1.41084e-104	1.5557	0.754	0.224	3.3492e-100	stage1	KIF21A
1.56958e-104	1.69258	0.565	0.062	3.72602e-100	stage1	GTDC1
1.89359e-104	1.62725	0.713	0.173	4.49518e-100	stage1	HNRNPH1
2.69522e-104	1.56401	0.745	0.209	6.39818e-100	stage1	ATXN2
3.05196e-104	1.85636	0.513	0.029	7.24506e-100	stage1	GPHN
5.37988e-104	1.93189	0.551	0.055	1.27713e-99	stage1	CAMK1D
5.97364e-104	1.73237	0.617	0.097	1.41808e-99	stage1	CHD2
7.50992e-104	1.83806	0.62	0.102	1.78278e-99	stage1	RYBP
1.04111e-103	1.49874	0.494	0.019	2.4715e-99	stage1	MFSD14B
1.05096e-103	1.92927	0.66	0.151	2.49488e-99	stage1	PPP3CA
1.19669e-103	1.71758	0.653	0.119	2.84083e-99	stage1	RANBP2
1.29023e-103	1.85193	0.547	0.052	3.06289e-99	stage1	JMY
1.65126e-103	1.5566	0.541	0.05	3.91992e-99	stage1	FGD6
1.85249e-103	2.00719	0.788	0.31	4.39763e-99	stage1	ARHGAP10
2.71396e-103	1.59021	0.559	0.057	6.44268e-99	stage1	ZFHX3
3.9597e-103	1.51317	0.663	0.129	9.39993e-99	stage1	TNRC6B
4.00307e-103	1.62211	0.604	0.087	9.5029e-99	stage1	KIF1B
4.90381e-103	1.84102	0.611	0.1	1.16411e-98	stage1	MAP3K21
4.90632e-103	1.74757	0.545	0.05	1.16471e-98	stage1	RBFOX2
5.4659e-103	1.69843	0.586	0.072	1.29755e-98	stage1	ENSBTAG00000063134
5.76725e-103	1.751	0.619	0.107	1.36909e-98	stage1	ELL2
6.23833e-103	1.44777	0.542	0.044	1.48092e-98	stage1	TRANK1
7.97171e-103	1.34695	0.592	0.074	1.8924e-98	stage1	SERINC5
1.76698e-102	1.98614	0.575	0.079	4.19463e-98	stage1	PCBP3
2.75029e-102	1.80046	0.649	0.125	6.52892e-98	stage1	CPEB2
2.78073e-102	1.75074	0.64	0.122	6.60118e-98	stage1	SH3D19
3.71521e-102	1.49858	0.627	0.101	8.81953e-98	stage1	ZFC3H1
4.55206e-102	1.76955	0.557	0.066	1.08061e-97	stage1	ZCCHC7
2.00601e-101	1.43664	0.859	0.373	4.76206e-97	stage1	SON
3.71623e-101	1.62466	0.616	0.102	8.82196e-97	stage1	DENND4C
7.07135e-101	1.37183	0.64	0.112	1.67867e-96	stage1	GLG1
7.77219e-101	1.68458	0.572	0.068	1.84504e-96	stage1	FBXO34
1.04812e-100	1.63445	0.755	0.237	2.48813e-96	stage1	MAP4
2.18e-100	1.38781	0.634	0.117	5.1751e-96	stage1	CBX4
2.26394e-100	1.48255	0.531	0.043	5.37438e-96	stage1	COL4A5
2.77993e-100	1.68082	0.57	0.072	6.59928e-96	stage1	NCOA2
4.20546e-100	1.92391	0.596	0.093	9.98333e-96	stage1	ETNK1
6.36102e-100	1.7746	0.577	0.078	1.51004e-95	stage1	NBEA
6.98831e-100	1.42667	0.843	0.363	1.65895e-95	stage1	FUS
1.06921e-99	1.55447	0.687	0.166	2.5382e-95	stage1	ARID5B
1.86469e-99	1.52134	0.541	0.057	4.4266e-95	stage1	CDC42BPB
2.14535e-99	1.72415	0.738	0.237	5.09285e-95	stage1	RALYL
2.17607e-99	1.56565	0.602	0.092	5.16577e-95	stage1	PPP1R9A
2.7685e-99	1.7263	0.62	0.119	6.57214e-95	stage1	STAT1
5.47933e-99	1.37056	0.655	0.127	1.30074e-94	stage1	SMC5
6.74027e-99	1.45876	0.558	0.061	1.60007e-94	stage1	SEMA3D
7.88774e-99	1.59423	0.603	0.101	1.87247e-94	stage1	MED13
8.3747e-99	1.9229	0.476	0.019	1.98807e-94	stage1	ABTB3
1.11381e-98	1.24935	0.55	0.059	2.64408e-94	stage1	CLK1
1.34549e-98	1.31355	0.856	0.347	3.19405e-94	stage1	SF3B1
3.03529e-98	1.37116	0.655	0.13	7.20547e-94	stage1	KIDINS220
5.00495e-98	1.34617	0.625	0.107	1.18813e-93	stage1	POLR2A
5.06626e-98	1.81417	0.52	0.049	1.20268e-93	stage1	RCOR1
5.23915e-98	1.49475	0.502	0.032	1.24372e-93	stage1	HMBOX1
6.37519e-98	1.32322	0.591	0.082	1.51341e-93	stage1	ITGAV
6.80769e-98	1.90153	0.645	0.146	1.61608e-93	stage1	GBE1
9.8072e-98	1.68133	0.575	0.082	2.32813e-93	stage1	FAF1
1.17557e-97	1.58065	0.61	0.107	2.79068e-93	stage1	VTI1A
1.67674e-97	1.56145	0.617	0.11	3.98041e-93	stage1	RBMS1
1.86373e-97	1.4465	0.658	0.146	4.42431e-93	stage1	ARID1A
2.88567e-97	1.5977	0.496	0.035	6.8503e-93	stage1	GNAQ
9.6009e-97	1.82297	0.663	0.156	2.27916e-92	stage1	CAMKMT
1.43708e-96	1.50166	0.626	0.121	3.41149e-92	stage1	UBR1
1.61734e-96	1.54342	0.613	0.11	3.8394e-92	stage1	DPF3
3.21207e-96	1.57876	0.665	0.155	7.62514e-92	stage1	TJP1
4.79065e-96	1.85934	0.496	0.035	1.13725e-91	stage1	NAALADL2
5.56177e-96	1.18926	0.589	0.078	1.32031e-91	stage1	LENG8
9.42638e-96	1.50035	0.753	0.23	2.23773e-91	stage1	SUCO
1.1911e-95	1.87374	0.614	0.112	2.82755e-91	stage1	FMNL2
1.47184e-95	1.41109	0.51	0.043	3.494e-91	stage1	EXOC2
1.56571e-95	1.45097	0.539	0.064	3.71683e-91	stage1	OXSR1
3.16397e-95	1.47123	0.526	0.054	7.51095e-91	stage1	ARHGAP17
4.55742e-95	1.54769	0.547	0.071	1.08189e-90	stage1	ARHGEF12
6.17758e-95	1.6654	0.631	0.132	1.4665e-90	stage1	GATA6
1.66593e-94	1.44669	0.501	0.039	3.95476e-90	stage1	MON2
2.29227e-94	1.58533	0.594	0.106	5.44162e-90	stage1	REV3L
2.38338e-94	1.59324	0.534	0.067	5.6579e-90	stage1	BICRAL
2.39981e-94	1.74489	0.622	0.124	5.69691e-90	stage1	ZNF644
2.80879e-94	1.5193	0.537	0.062	6.6678e-90	stage1	ASXL1
4.9211e-94	1.52934	0.709	0.207	1.16822e-89	stage1	AP3B1
5.11799e-94	1.44416	0.646	0.14	1.21496e-89	stage1	INPP4A
1.74939e-93	1.766	0.711	0.213	4.15288e-89	stage1	OSBPL10
1.76347e-93	1.56797	0.744	0.28	4.18629e-89	stage1	SOX4
2.39482e-93	1.45344	0.47	0.025	5.68506e-89	stage1	SLC20A1
6.48749e-93	1.46026	0.598	0.107	1.54006e-88	stage1	UBR3
7.57552e-93	1.37624	0.54	0.064	1.79835e-88	stage1	PKN2
8.50829e-93	1.62252	0.466	0.023	2.01978e-88	stage1	ZNF169
8.69912e-93	1.43573	0.763	0.259	2.06508e-88	stage1	PNISR
9.92701e-93	1.46911	0.583	0.091	2.35657e-88	stage1	ANKHD1
9.96332e-93	1.493	0.559	0.077	2.36519e-88	stage1	CHD6
1.7642e-92	1.40066	0.516	0.052	4.18804e-88	stage1	SLC39A14
2.34955e-92	1.36747	0.685	0.172	5.5776e-88	stage1	TNRC6A
2.46617e-92	1.46295	0.673	0.174	5.85445e-88	stage1	BRWD1
2.64725e-92	1.65678	0.61	0.12	6.2843e-88	stage1	SEPTIN9
4.09368e-92	1.48372	0.504	0.048	9.71799e-88	stage1	NLK
4.54281e-92	1.35816	0.669	0.158	1.07842e-87	stage1	DAAM1
6.44292e-92	1.33388	0.887	0.564	1.52949e-87	stage1	SRSF5
7.65907e-92	1.70042	0.501	0.052	1.81819e-87	stage1	PBX3
8.07708e-92	1.55596	0.674	0.179	1.91742e-87	stage1	NDEL1
1.25331e-91	1.67543	0.503	0.048	2.97523e-87	stage1	TNS3
1.26658e-91	1.42752	0.458	0.021	3.00674e-87	stage1	MRTFA
1.29983e-91	1.44827	0.632	0.136	3.08567e-87	stage1	ARID4A
5.64041e-91	1.38393	0.627	0.127	1.33898e-86	stage1	OSBPL1A
6.91747e-91	1.63986	0.523	0.063	1.64214e-86	stage1	LRRK2
1.28256e-90	1.33596	0.902	0.522	3.04466e-86	stage1	GNAS
1.33911e-90	1.45685	0.61	0.121	3.17891e-86	stage1	MKNK2
1.36553e-90	1.62851	0.514	0.058	3.24163e-86	stage1	GAB2
1.39513e-90	1.63019	0.595	0.112	3.31189e-86	stage1	FGD4
1.8146e-90	1.32981	0.583	0.097	4.30767e-86	stage1	SCAF4
3.47676e-90	1.31573	0.654	0.151	8.25349e-86	stage1	MAT2A
3.68653e-90	1.49179	0.442	0.016	8.75145e-86	stage1	CCN1
4.76761e-90	1.65363	0.452	0.023	1.13178e-85	stage1	EPHA3
4.93814e-90	1.4953	0.533	0.069	1.17227e-85	stage1	ATOSA
5.66509e-90	1.55409	0.472	0.03	1.34484e-85	stage1	SCFD2
6.36762e-90	1.4247	0.556	0.078	1.51161e-85	stage1	NRIP1
7.08584e-90	1.60297	0.451	0.023	1.68211e-85	stage1	SLC4A5
1.50486e-89	1.51508	0.804	0.328	3.5724e-85	stage1	ZFAND3
1.68668e-89	1.64171	0.525	0.068	4.004e-85	stage1	KDM4C
1.72304e-89	2.02748	0.432	0.014	4.09033e-85	stage1	LARGE1
2.08999e-89	1.60888	0.557	0.086	4.96143e-85	stage1	LRBA
3.11839e-89	1.54124	0.647	0.166	7.40274e-85	stage1	HERC4
3.56773e-89	1.33563	0.651	0.154	8.46943e-85	stage1	USP9X
4.09403e-89	1.49811	0.464	0.03	9.71883e-85	stage1	LRIG3
6.60863e-89	1.30201	0.517	0.054	1.56882e-84	stage1	PCNX1
9.32588e-89	1.98888	0.556	0.093	2.21387e-84	stage1	MACROD2
1.29975e-88	1.41645	0.534	0.074	3.08547e-84	stage1	CTNNB1
2.66922e-88	1.54475	0.441	0.02	6.33647e-84	stage1	SYN3
3.01784e-88	1.39309	0.629	0.141	7.16406e-84	stage1	SREK1
4.53615e-88	1.26251	0.476	0.037	1.07684e-83	stage1	FRYL
6.78382e-88	1.28402	0.722	0.208	1.61041e-83	stage1	SENP6
8.6005e-88	1.53592	0.583	0.107	2.04167e-83	stage1	SIRT1
1.2421e-87	1.44444	0.575	0.106	2.94861e-83	stage1	NOVA1
1.32306e-87	1.34376	0.496	0.045	3.1408e-83	stage1	PAXBP1
1.51388e-87	1.37651	0.569	0.098	3.59381e-83	stage1	HERC2
2.63462e-87	1.36874	0.728	0.221	6.25432e-83	stage1	SAFB2
2.90446e-87	1.44454	0.467	0.035	6.89491e-83	stage1	ENSBTAG00000061940
4.16782e-87	1.53854	0.524	0.069	9.894e-83	stage1	TMTC2
6.69817e-87	1.44029	0.636	0.156	1.59008e-82	stage1	MAP3K1
8.39191e-87	1.24374	0.558	0.09	1.99216e-82	stage1	MGA
9.1286e-87	1.67436	0.475	0.043	2.16704e-82	stage1	ATP8A1
1.10486e-86	1.31574	0.508	0.055	2.62282e-82	stage1	SMG1
1.85613e-86	1.36417	0.49	0.049	4.40626e-82	stage1	TXNDC11
2.28111e-86	1.63605	0.415	0.01	5.41513e-82	stage1	SNTB1
4.98969e-86	1.29165	0.753	0.245	1.1845e-81	stage1	EIF4G3
5.0105e-86	1.32928	0.433	0.019	1.18944e-81	stage1	LCLAT1
6.00186e-86	1.49525	0.87	0.512	1.42478e-81	stage1	SRPK2
6.05307e-86	1.51744	0.555	0.097	1.43694e-81	stage1	KITLG
6.85447e-86	1.18197	0.643	0.153	1.62718e-81	stage1	EP300
7.43773e-86	1.60574	0.461	0.038	1.76564e-81	stage1	TIPARP
8.72501e-86	1.13924	0.419	0.013	2.07123e-81	stage1	ADAMTS1
8.97163e-86	1.84133	0.506	0.061	2.12977e-81	stage1	RRBP1
9.11053e-86	1.31268	0.55	0.087	2.16275e-81	stage1	IL6ST
1.0253e-85	1.50654	0.647	0.177	2.43396e-81	stage1	PICALM
1.15731e-85	1.27587	0.635	0.137	2.74733e-81	stage1	GBF1
1.20093e-85	1.47346	0.764	0.29	2.8509e-81	stage1	TOP1
1.94216e-85	1.74016	0.41	0.01	4.6105e-81	stage1	EPHA5
2.13306e-85	1.38522	0.539	0.078	5.06368e-81	stage1	RBM5
2.22831e-85	1.4684	0.572	0.112	5.2898e-81	stage1	KPNA4
3.32226e-85	1.2471	0.531	0.074	7.88671e-81	stage1	LRP8
3.82036e-85	1.45119	0.517	0.073	9.06916e-81	stage1	BCAR3
5.32107e-85	1.51506	0.49	0.053	1.26317e-80	stage1	CDKAL1
5.5052e-85	1.38041	0.496	0.055	1.30688e-80	stage1	NF1
5.68407e-85	1.48745	0.513	0.072	1.34934e-80	stage1	FGGY
9.8781e-85	1.99716	0.415	0.013	2.34496e-80	stage1	KIRREL1
1.0164e-84	1.27577	0.66	0.172	2.41283e-80	stage1	SEC31A
1.02109e-84	1.24053	0.52	0.074	2.42397e-80	stage1	LCOR
2.00616e-84	1.18155	0.444	0.028	4.76243e-80	stage1	KLHL15
3.34287e-84	1.2948	0.639	0.155	7.93565e-80	stage1	DHX9
4.10925e-84	1.4355	0.407	0.011	9.75496e-80	stage1	ETV6
5.5772e-84	1.61127	0.502	0.067	1.32397e-79	stage1	PPP3R1
5.85851e-84	1.28724	0.479	0.049	1.39075e-79	stage1	PTPN4
6.39661e-84	1.35635	0.548	0.09	1.51849e-79	stage1	AMBRA1
6.69627e-84	1.57132	0.478	0.048	1.58963e-79	stage1	ASXL2
6.76632e-84	1.32907	0.485	0.052	1.60626e-79	stage1	PYGO1
1.36634e-83	1.41261	0.804	0.373	3.24357e-79	stage1	BOD1L1
1.37281e-83	1.1765	0.593	0.112	3.25892e-79	stage1	SLC7A2
1.3876e-83	1.40705	0.591	0.121	3.29403e-79	stage1	TMEM41B
1.60036e-83	1.28586	0.549	0.091	3.7991e-79	stage1	CREBRF
1.62745e-83	1.28728	0.623	0.142	3.86341e-79	stage1	TLE1
1.66801e-83	1.29963	0.477	0.048	3.95969e-79	stage1	AFF1
1.67832e-83	1.43739	0.466	0.04	3.98417e-79	stage1	TRIO
2.22117e-83	1.36468	0.461	0.04	5.27284e-79	stage1	UVRAG
2.24349e-83	1.30293	0.865	0.46	5.32581e-79	stage1	CDC14B
2.55139e-83	1.1555	0.613	0.125	6.05675e-79	stage1	ATP9B
2.9789e-83	1.48061	0.574	0.117	7.07162e-79	stage1	JADE3
3.02872e-83	1.12703	0.481	0.05	7.18987e-79	stage1	PRPF39
3.11203e-83	1.18476	0.614	0.13	7.38765e-79	stage1	RESF1
3.24416e-83	1.19042	0.682	0.194	7.7013e-79	stage1	SRRM1
3.98052e-83	1.22131	0.498	0.062	9.44936e-79	stage1	ENSBTAG00000061866
5.98214e-83	1.21991	0.556	0.093	1.4201e-78	stage1	USP37
6.55061e-83	1.27231	0.563	0.091	1.55505e-78	stage1	ATP2A2
9.64881e-83	1.37825	0.466	0.04	2.29053e-78	stage1	DNAAF9
1.15932e-82	1.65707	0.599	0.137	2.7521e-78	stage1	CHKA
1.49276e-82	1.62971	0.428	0.026	3.54366e-78	stage1	CRY1
1.55858e-82	1.43034	0.572	0.107	3.6999e-78	stage1	FRMD4A
2.21471e-82	1.22513	0.719	0.221	5.25751e-78	stage1	ZNF638
2.41456e-82	1.36924	0.679	0.208	5.73193e-78	stage1	BMP2K
2.45455e-82	1.19964	0.599	0.125	5.82686e-78	stage1	SNX13
2.99747e-82	1.44956	0.598	0.126	7.11569e-78	stage1	ANKRD28
3.29047e-82	1.34778	0.498	0.064	7.81125e-78	stage1	WDR7
3.57146e-82	1.38596	0.432	0.024	8.4783e-78	stage1	AGAP1
3.97673e-82	1.31006	0.751	0.271	9.44037e-78	stage1	NCOA7
4.50882e-82	1.31105	0.531	0.09	1.07035e-77	stage1	NSD1
4.6086e-82	1.41427	0.487	0.061	1.09404e-77	stage1	NEBL
4.95797e-82	1.26996	0.632	0.158	1.17697e-77	stage1	WDR33
5.74025e-82	1.75273	0.464	0.048	1.36268e-77	stage1	ZNF385B
8.17739e-82	1.19641	0.669	0.177	1.94123e-77	stage1	RBM25
8.47763e-82	1.27036	0.458	0.039	2.0125e-77	stage1	FBXL20
8.66188e-82	1.26261	0.719	0.217	2.05624e-77	stage1	DYNC1H1
1.03365e-81	1.08162	0.52	0.072	2.45377e-77	stage1	TOB2
1.12696e-81	1.33046	0.401	0.011	2.67528e-77	stage1	EIF2AK3
1.25627e-81	1.46574	0.585	0.137	2.98226e-77	stage1	CTDSPL
1.7346e-81	1.24795	0.646	0.17	4.11777e-77	stage1	NCOA1
2.09226e-81	1.17012	0.785	0.31	4.96681e-77	stage1	BRD2
2.31775e-81	1.44097	0.649	0.184	5.5021e-77	stage1	ACAP2
2.38245e-81	1.36917	0.623	0.15	5.65569e-77	stage1	TULP4
4.70404e-81	1.39887	0.449	0.039	1.11669e-76	stage1	DOCK1
5.05007e-81	1.21584	0.723	0.226	1.19884e-76	stage1	BPTF
8.52934e-81	1.45734	0.418	0.023	2.02478e-76	stage1	NR3C2
1.01706e-80	1.26009	0.495	0.064	2.41439e-76	stage1	CAMSAP2
2.03312e-80	1.55816	0.421	0.025	4.82642e-76	stage1	DEPTOR
2.04191e-80	1.35371	0.52	0.081	4.84729e-76	stage1	PLEKHA7
2.10468e-80	1.41419	0.685	0.214	4.9963e-76	stage1	CLASP1
2.49159e-80	1.28386	0.55	0.098	5.9148e-76	stage1	NUP153
3.01381e-80	1.29061	0.507	0.073	7.15449e-76	stage1	GPATCH8
3.46301e-80	1.39836	0.685	0.221	8.22084e-76	stage1	STRN3
3.73386e-80	1.15486	0.552	0.097	8.86381e-76	stage1	TMEM131
5.57078e-80	1.2564	0.408	0.019	1.32245e-75	stage1	ENSBTAG00000033449
7.35764e-80	1.5074	0.608	0.172	1.74663e-75	stage1	GADD45B
7.82039e-80	1.2937	0.594	0.131	1.85648e-75	stage1	FRMPD1
8.21365e-80	1.48149	0.425	0.026	1.94984e-75	stage1	KLF12
8.43566e-80	1.41295	0.582	0.12	2.00254e-75	stage1	NCOR2
9.28676e-80	1.42682	0.485	0.062	2.20458e-75	stage1	NUBPL
1.05162e-79	1.49401	0.433	0.033	2.49644e-75	stage1	SMYD3
1.4778e-79	1.30307	0.407	0.019	3.50814e-75	stage1	FYB2
1.73752e-79	1.22285	0.526	0.082	4.12469e-75	stage1	PHIP
2.48447e-79	1.46603	0.631	0.173	5.89789e-75	stage1	DCAF6
3.00019e-79	1.33377	0.608	0.139	7.12216e-75	stage1	RORA
3.3122e-79	1.06481	0.617	0.134	7.86284e-75	stage1	PRRC2C
3.3999e-79	1.58958	0.407	0.019	8.07103e-75	stage1	TENT5D
4.23962e-79	1.46739	0.528	0.091	1.00644e-74	stage1	NR6A1
4.31652e-79	1.34646	0.464	0.048	1.0247e-74	stage1	PTPRG
4.48609e-79	1.15519	0.646	0.172	1.06495e-74	stage1	APLP2
4.76461e-79	1.27957	0.461	0.049	1.13107e-74	stage1	MYO7A
5.68141e-79	1.52705	0.424	0.03	1.34871e-74	stage1	ENSBTAG00000053138
7.35661e-79	1.41126	0.476	0.061	1.74639e-74	stage1	PHF8
7.87835e-79	1.85489	0.508	0.086	1.87024e-74	stage1	KCNC2
8.79797e-79	1.13332	0.552	0.103	2.08855e-74	stage1	IRF1
8.90041e-79	1.47953	0.594	0.149	2.11287e-74	stage1	TBC1D4
1.26662e-78	1.46123	0.62	0.169	3.00682e-74	stage1	UBE2H
1.27453e-78	1.12798	0.521	0.083	3.02562e-74	stage1	INO80
1.93494e-78	1.17341	0.67	0.192	4.59336e-74	stage1	U2SURP
2.10434e-78	1.24751	0.521	0.084	4.9955e-74	stage1	ERBIN
2.25382e-78	1.10479	0.512	0.079	5.35035e-74	stage1	VEZT
2.92986e-78	1.29001	0.472	0.052	6.95519e-74	stage1	CFAP54
3.05693e-78	1.119	0.568	0.11	7.25684e-74	stage1	N4BP2
3.33892e-78	1.89951	0.507	0.088	7.92627e-74	stage1	CACNA2D3
3.64662e-78	1.31536	0.505	0.079	8.6567e-74	stage1	EML4
4.76333e-78	1.2598	0.383	0.01	1.13077e-73	stage1	ENSBTAG00000059855
5.57583e-78	1.16168	0.43	0.033	1.32365e-73	stage1	RBM6
8.13474e-78	1.18266	0.674	0.193	1.93111e-73	stage1	MAN1A2
8.80546e-78	0.997618	0.462	0.048	2.09033e-73	stage1	APC
9.50481e-78	1.1343	0.52	0.082	2.25635e-73	stage1	ATP6V0A1
1.46591e-77	1.62765	0.404	0.021	3.47991e-73	stage1	USP36
1.59595e-77	1.33416	0.443	0.042	3.78863e-73	stage1	KIF13B
1.91343e-77	1.11311	0.547	0.101	4.54228e-73	stage1	ADAM10
2.81191e-77	1.04629	0.428	0.032	6.67518e-73	stage1	NAA16
3.2127e-77	1.21068	0.375	0.008	7.62663e-73	stage1	ENSBTAG00000056713
3.97077e-77	1.16669	0.443	0.043	9.42622e-73	stage1	CHM
6.09976e-77	1.45792	0.492	0.067	1.44802e-72	stage1	FOXP1
7.27666e-77	1.28475	0.458	0.053	1.72741e-72	stage1	ABI1
1.33742e-76	1.41046	0.416	0.03	3.1749e-72	stage1	SAMD12
1.36269e-76	1.18184	0.49	0.069	3.23489e-72	stage1	ATM
1.46381e-76	1.17042	0.55	0.106	3.47495e-72	stage1	BRD10
1.5807e-76	1.26684	0.472	0.061	3.75241e-72	stage1	MTCL1
1.71714e-76	1.1778	0.52	0.086	4.07633e-72	stage1	CHD9
1.89935e-76	1.42484	0.409	0.026	4.50886e-72	stage1	ASIC2
2.3561e-76	1.29971	0.636	0.175	5.59313e-72	stage1	PSME4
2.65856e-76	1.11899	0.393	0.018	6.31115e-72	stage1	KLF6
2.87838e-76	1.18622	0.507	0.083	6.833e-72	stage1	ZMYM4
3.63625e-76	1.4807	0.382	0.013	8.63209e-72	stage1	MERTK
4.23984e-76	1.33775	0.638	0.189	1.00649e-71	stage1	FYN
4.31397e-76	1.48151	0.435	0.043	1.02409e-71	stage1	WHRN
4.65421e-76	1.37367	0.523	0.095	1.10486e-71	stage1	ZMYM2
4.73031e-76	1.32973	0.658	0.199	1.12293e-71	stage1	KMT2E
6.99082e-76	1.17385	0.759	0.308	1.65955e-71	stage1	DDX3X
6.99982e-76	1.5929	0.388	0.016	1.66169e-71	stage1	NKAIN3
7.57133e-76	1.35054	0.61	0.163	1.79736e-71	stage1	STK3
7.85575e-76	1.17953	0.44	0.04	1.86488e-71	stage1	AHNAK
8.10393e-76	1.18114	0.736	0.272	1.92379e-71	stage1	CLTC
9.78054e-76	1.08047	0.454	0.05	2.3218e-71	stage1	PLOD2
1.35045e-75	1.20866	0.646	0.185	3.20582e-71	stage1	NCOR1
1.44248e-75	1.16527	0.498	0.077	3.42429e-71	stage1	BRWD3
1.4601e-75	1.16152	0.614	0.153	3.46612e-71	stage1	SPTAN1
1.85562e-75	1.17991	0.587	0.139	4.40506e-71	stage1	CPSF6
2.08897e-75	1.14176	0.595	0.14	4.959e-71	stage1	ECPAS
2.15287e-75	1.17269	0.416	0.034	5.1107e-71	stage1	ID2
2.15926e-75	1.28851	0.488	0.068	5.12587e-71	stage1	RNF19B
2.70585e-75	1.21691	0.454	0.049	6.42342e-71	stage1	MDN1
2.77343e-75	1.28239	0.533	0.106	6.58385e-71	stage1	IPO11
5.40484e-75	1.378	0.665	0.206	1.28305e-70	stage1	TRIP12
5.40489e-75	1.41942	0.489	0.073	1.28307e-70	stage1	PDE3B
7.06317e-75	1.31421	0.525	0.098	1.67673e-70	stage1	RPS6KC1
7.23889e-75	1.37948	0.436	0.049	1.71844e-70	stage1	ZFP36
8.13732e-75	1.34432	0.472	0.072	1.93172e-70	stage1	IER2
9.37926e-75	1.52375	0.812	0.42	2.22654e-70	stage1	ADK
1.20735e-74	1.49988	0.545	0.116	2.86614e-70	stage1	TIAM1
1.21435e-74	1.58491	0.474	0.069	2.88274e-70	stage1	FILIP1L
1.31624e-74	1.28896	0.86	0.501	3.12462e-70	stage1	AKAP12
1.88941e-74	1.26585	0.538	0.106	4.48527e-70	stage1	ARB2A
1.91705e-74	1.39434	0.396	0.023	4.55089e-70	stage1	HDAC4
2.06762e-74	1.38219	0.422	0.039	4.90832e-70	stage1	DUSP16
2.33543e-74	1.13059	0.598	0.146	5.54409e-70	stage1	RSF1
2.5416e-74	1.29146	0.59	0.141	6.03349e-70	stage1	SPAG9
2.54164e-74	1.3264	0.7	0.264	6.03361e-70	stage1	NAF1
3.93072e-74	1.02674	0.393	0.021	9.33113e-70	stage1	ENSBTAG00000005997
5.37152e-74	1.19044	0.69	0.209	1.27515e-69	stage1	NECTIN2
6.02541e-74	1.27944	0.619	0.179	1.43037e-69	stage1	FER
6.0942e-74	1.28184	0.443	0.049	1.4467e-69	stage1	MICAL3
8.42371e-74	1.21412	0.564	0.127	1.9997e-69	stage1	ETF1
9.00915e-74	1.04873	0.52	0.093	2.13868e-69	stage1	NAA25
1.23579e-73	1.1134	0.488	0.072	2.93363e-69	stage1	SLC27A1
1.25814e-73	1.12355	0.574	0.134	2.98669e-69	stage1	ACTR3B
1.30123e-73	1.21679	0.751	0.301	3.08899e-69	stage1	UTP6
2.00206e-73	1.29105	0.407	0.032	4.75269e-69	stage1	TRAK1
2.02063e-73	1.25378	0.723	0.256	4.79678e-69	stage1	SRSF6
2.15462e-73	1.34417	0.775	0.339	5.11484e-69	stage1	SRSF7
2.16802e-73	1.55707	0.36	0.008	5.14667e-69	stage1	EFNB2
2.82571e-73	1.35069	0.623	0.182	6.70796e-69	stage1	TOX2
3.47053e-73	1.48851	0.374	0.015	8.23868e-69	stage1	OPHN1
3.95688e-73	1.09874	0.79	0.305	9.39324e-69	stage1	LUC7L
4.11806e-73	1.14204	0.446	0.052	9.77586e-69	stage1	HIVEP1
4.59699e-73	1.04871	0.572	0.126	1.09128e-68	stage1	ZC3H13
5.34521e-73	1.03949	0.415	0.032	1.2689e-68	stage1	CATSPERD
5.89618e-73	1.7213	0.738	0.32	1.39969e-68	stage1	GPC5
6.2384e-73	1.48679	0.379	0.018	1.48093e-68	stage1	SMAD3
6.39552e-73	1.2498	0.421	0.037	1.51823e-68	stage1	PHF21A
8.57321e-73	1.30988	0.383	0.02	2.03519e-68	stage1	SFMBT2
9.90198e-73	1.32419	0.458	0.063	2.35063e-68	stage1	ZNF423
1.02678e-72	1.24171	0.416	0.038	2.43748e-68	stage1	CPEB4
1.05784e-72	1.17629	0.431	0.042	2.5112e-68	stage1	VPS13D
1.12472e-72	1.48281	0.379	0.019	2.66997e-68	stage1	PDGFD
1.34434e-72	1.14086	0.476	0.071	3.19132e-68	stage1	ATL2
1.65331e-72	1.36113	0.688	0.232	3.9248e-68	stage1	ATF6
1.7538e-72	1.11743	0.495	0.078	4.16335e-68	stage1	SETD2
2.09188e-72	1.11693	0.451	0.055	4.96591e-68	stage1	PHTF2
3.21374e-72	1.1336	0.483	0.074	7.6291e-68	stage1	NEK1
5.42587e-72	1.06828	0.729	0.252	1.28805e-67	stage1	SPTBN1
5.83014e-72	1.1973	0.599	0.159	1.38402e-67	stage1	YES1
7.4163e-72	1.08918	0.61	0.154	1.76056e-67	stage1	MARCHF6
8.37931e-72	1.17477	0.502	0.088	1.98916e-67	stage1	VPS8
8.7075e-72	1.2396	0.517	0.097	2.06707e-67	stage1	FAM193A
9.73123e-72	1.05882	0.53	0.103	2.3101e-67	stage1	DCAF1
1.06128e-71	1.02498	0.459	0.061	2.51937e-67	stage1	COG5
2.09375e-71	1.1916	0.478	0.073	4.97034e-67	stage1	DHX57
2.35644e-71	1.45625	0.427	0.047	5.59395e-67	stage1	PBX1
3.35712e-71	1.25852	0.335	0	7.96948e-67	stage1	ENSBTAG00000058891
3.7514e-71	1.22315	0.621	0.177	8.90545e-67	stage1	GATA4
3.76219e-71	1.07585	0.584	0.139	8.93106e-67	stage1	YTHDC1
3.84348e-71	1.04658	0.517	0.092	9.12403e-67	stage1	NSRP1
4.88074e-71	1.39813	0.579	0.153	1.15864e-66	stage1	CA8
6.28071e-71	1.16855	0.44	0.05	1.49098e-66	stage1	SLC4A7
6.58574e-71	1.1184	0.497	0.087	1.56339e-66	stage1	TAOK3
6.60595e-71	1.29994	0.508	0.103	1.56819e-66	stage1	PPP1R15A
7.30073e-71	1.28637	0.591	0.158	1.73312e-66	stage1	CNOT6L
1.08372e-70	1.35839	0.349	0.008	2.57264e-66	stage1	ENSBTAG00000070074
1.28183e-70	1.09676	0.557	0.125	3.04294e-66	stage1	EWSR1
1.30491e-70	1.22099	0.467	0.069	3.09772e-66	stage1	KDM2A
1.4495e-70	1.08112	0.515	0.09	3.44097e-66	stage1	BLTP1
1.48613e-70	0.938912	0.507	0.09	3.52793e-66	stage1	IGF2R
1.52379e-70	1.09095	0.652	0.202	3.61733e-66	stage1	UBAP2L
1.73956e-70	1.33954	0.521	0.11	4.12954e-66	stage1	YAP1
2.15577e-70	1.20918	0.717	0.255	5.11759e-66	stage1	EPHX2
2.17179e-70	1.15111	0.475	0.073	5.1556e-66	stage1	PTPRS
2.33127e-70	1.17991	0.404	0.035	5.5342e-66	stage1	ATRN
3.30849e-70	1.11356	0.345	0.006	7.85402e-66	stage1	GCLC
3.66988e-70	1.27015	0.445	0.059	8.71194e-66	stage1	FCHSD2
5.67374e-70	1.62158	0.356	0.013	1.34689e-65	stage1	KCNG3
5.70891e-70	1.02201	0.59	0.15	1.35524e-65	stage1	ABI2
5.75151e-70	1.38498	0.459	0.066	1.36535e-65	stage1	DNAJC1
1.01619e-69	1.2054	0.602	0.173	2.41233e-65	stage1	MARK1
1.08545e-69	1.16583	0.415	0.042	2.57675e-65	stage1	CHD7
1.45623e-69	1.10645	0.755	0.325	3.45694e-65	stage1	HAPSTR1
1.50735e-69	1.04993	0.362	0.015	3.57829e-65	stage1	RIC1
1.68908e-69	1.00247	0.559	0.125	4.0097e-65	stage1	CNOT4
2.14215e-69	0.995281	0.396	0.029	5.08524e-65	stage1	WSB1
2.5257e-69	1.3076	0.362	0.016	5.99576e-65	stage1	CUX2
2.67188e-69	1.07943	0.399	0.034	6.34278e-65	stage1	CCNT1
2.77024e-69	1.18037	0.502	0.102	6.57628e-65	stage1	GOLPH3
3.24758e-69	1.19478	0.617	0.178	7.70944e-65	stage1	WAC
4.90715e-69	1.04837	0.599	0.158	1.16491e-64	stage1	CHD1
5.3035e-69	1.30619	0.507	0.095	1.259e-64	stage1	EGFLAM
5.66622e-69	1.19686	0.566	0.141	1.3451e-64	stage1	ENAH
1.14079e-68	1.12819	0.442	0.057	2.70813e-64	stage1	PRDM2
2.00146e-68	1.32619	0.466	0.074	4.75126e-64	stage1	SUPT3H
2.17523e-68	1.11958	0.38	0.026	5.16379e-64	stage1	KMT2A
2.36642e-68	1.14259	0.425	0.052	5.61764e-64	stage1	ACLY
2.91285e-68	1.17654	0.352	0.013	6.91482e-64	stage1	KCNT2
3.16622e-68	0.979308	0.528	0.112	7.51628e-64	stage1	CROT
3.19467e-68	1.12582	0.542	0.113	7.58383e-64	stage1	SORT1
4.22058e-68	1.0223	0.431	0.054	1.00192e-63	stage1	KLHL2
5.19829e-68	1.01245	0.499	0.086	1.23402e-63	stage1	PPP1R10
5.46139e-68	1.31669	0.365	0.021	1.29648e-63	stage1	GREB1L
6.15392e-68	1.14604	0.55	0.131	1.46088e-63	stage1	TOP2B
6.8089e-68	1.07722	0.538	0.119	1.61636e-63	stage1	NUP98
8.13263e-68	1.1527	0.595	0.165	1.93061e-63	stage1	EPRS1
9.6028e-68	1.33821	0.442	0.064	2.27961e-63	stage1	FOXN3
1.28609e-67	1.23979	0.379	0.028	3.05305e-63	stage1	ITGA6
1.3315e-67	1.01279	0.401	0.039	3.16085e-63	stage1	MED14
1.77586e-67	1.32136	0.375	0.026	4.2157e-63	stage1	SRGAP3
2.22651e-67	1.25722	0.48	0.082	5.28552e-63	stage1	NHSL1
2.28658e-67	0.901132	0.33	0.005	5.42812e-63	stage1	MAFF
2.54843e-67	0.969523	0.402	0.038	6.04973e-63	stage1	DNAJC13
2.71778e-67	1.06136	0.381	0.029	6.45175e-63	stage1	REL
2.99859e-67	1.01081	0.458	0.072	7.11836e-63	stage1	VRK2
3.02839e-67	1.16606	0.463	0.074	7.1891e-63	stage1	RPS6KA5
3.54503e-67	1.14403	0.538	0.124	8.41554e-63	stage1	TBC1D23
3.68145e-67	1.0799	0.599	0.159	8.7394e-63	stage1	ARHGEF10
3.80103e-67	1.17961	0.34	0.01	9.02326e-63	stage1	DLG5
4.04318e-67	1.36549	0.537	0.129	9.59809e-63	stage1	CMSS1
5.12292e-67	1.12812	0.457	0.073	1.21613e-62	stage1	PDS5A
5.16079e-67	1.04042	0.428	0.053	1.22512e-62	stage1	SH3TC2
7.87763e-67	1.06241	0.422	0.052	1.87007e-62	stage1	OSBPL6
9.7463e-67	1.06641	0.45	0.069	2.31367e-62	stage1	QRICH1
1.06702e-66	1.10715	0.382	0.032	2.533e-62	stage1	NR3C1
1.26799e-66	0.948644	0.392	0.034	3.01008e-62	stage1	DMXL1
1.28689e-66	1.04454	0.522	0.112	3.05495e-62	stage1	SAP130
1.3392e-66	1.10826	0.39	0.035	3.17913e-62	stage1	NBEAL1
1.61657e-66	1.17023	0.381	0.03	3.83758e-62	stage1	VCAN
1.83113e-66	1.59546	0.398	0.044	4.34691e-62	stage1	MAGI3
1.85391e-66	1.08059	0.572	0.146	4.40099e-62	stage1	CEP170
1.87323e-66	1.10035	0.433	0.061	4.44686e-62	stage1	CLASP2
2.28206e-66	1.1968	0.628	0.188	5.41737e-62	stage1	TACC2
2.80281e-66	1.24336	0.492	0.091	6.65359e-62	stage1	CCNYL1
3.7203e-66	0.980247	0.428	0.053	8.83162e-62	stage1	CEMIP2
5.14713e-66	1.03984	0.392	0.038	1.22188e-61	stage1	UBE4B
6.35003e-66	1.08332	0.415	0.05	1.50743e-61	stage1	MRTFB
6.81499e-66	1.07406	0.508	0.107	1.61781e-61	stage1	TAF2
7.66623e-66	1.73445	0.348	0.018	1.81989e-61	stage1	NALF1
8.35697e-66	1.23939	0.632	0.209	1.98386e-61	stage1	FKBP5
9.86315e-66	1.15569	0.558	0.14	2.34141e-61	stage1	PCCA
1.02526e-65	1.03924	0.53	0.119	2.43387e-61	stage1	COPA
1.21309e-65	1.09238	0.377	0.032	2.87976e-61	stage1	POLA1
1.24901e-65	1.20624	0.545	0.135	2.96502e-61	stage1	TJP2
1.45392e-65	1.04923	0.616	0.183	3.45146e-61	stage1	CTNND1
1.61787e-65	1.16769	0.623	0.192	3.84067e-61	stage1	AZIN1
3.11139e-65	1.03107	0.36	0.023	7.38613e-61	stage1	SYNE1
3.14609e-65	1.27791	0.702	0.26	7.46851e-61	stage1	MTA3
3.61059e-65	1.01197	0.399	0.043	8.57119e-61	stage1	POGZ
4.80083e-65	1.00801	0.565	0.15	1.13967e-60	stage1	HACD2
5.04653e-65	1.79782	0.584	0.207	1.198e-60	stage1	ENSBTAG00000025441
5.649e-65	1.07789	0.395	0.04	1.34102e-60	stage1	RAPGEF6
5.67544e-65	0.968051	0.374	0.03	1.34729e-60	stage1	VEGFA
5.93859e-65	1.08214	0.406	0.044	1.40976e-60	stage1	PTBP2
6.22094e-65	1.08134	0.331	0.01	1.47679e-60	stage1	ENSBTAG00000068203
6.91698e-65	1.03319	0.51	0.111	1.64202e-60	stage1	TOB1
6.97996e-65	1.03164	0.364	0.024	1.65697e-60	stage1	RNPC3
9.00285e-65	1.22121	0.379	0.034	2.13719e-60	stage1	SMURF2
9.33083e-65	1.05529	0.435	0.064	2.21505e-60	stage1	PALS1
9.43695e-65	1.28767	0.351	0.019	2.24024e-60	stage1	TRPS1
1.05401e-64	1.46273	0.383	0.039	2.50212e-60	stage1	HK2
1.11929e-64	1.58161	0.361	0.025	2.65709e-60	stage1	NPAS3
1.15802e-64	1.24947	0.373	0.032	2.74904e-60	stage1	SRGAP2
1.30639e-64	1.11729	0.459	0.079	3.10124e-60	stage1	PUM2
1.39044e-64	1.2256	0.471	0.088	3.30077e-60	stage1	GAS7
1.57063e-64	1.09714	0.427	0.059	3.72851e-60	stage1	KDM3A
1.73989e-64	1.16463	0.454	0.077	4.13032e-60	stage1	SKIL
1.78476e-64	1.16299	0.474	0.087	4.23684e-60	stage1	IBTK
1.94016e-64	1.06796	0.399	0.043	4.60576e-60	stage1	LGR4
1.98896e-64	1.1903	0.377	0.035	4.72159e-60	stage1	PHKA1
2.12834e-64	1.02665	0.37	0.03	5.05248e-60	stage1	OGT
2.20326e-64	1.07879	0.542	0.127	5.23032e-60	stage1	GIGYF2
2.46658e-64	1.01052	0.501	0.101	5.85542e-60	stage1	ENSBTAG00000008388
2.47141e-64	1.1401	0.52	0.117	5.86687e-60	stage1	GSK3B
2.63782e-64	0.924063	0.459	0.078	6.26193e-60	stage1	SRSF4
2.7157e-64	1.15805	0.325	0.008	6.4468e-60	stage1	EGFR
4.58693e-64	1.25256	0.452	0.077	1.08889e-59	stage1	COL6A1
4.80324e-64	1.03087	0.366	0.028	1.14024e-59	stage1	KATNIP
6.22775e-64	1.22893	0.336	0.015	1.47841e-59	stage1	LONRF3
7.83067e-64	1.05258	0.468	0.084	1.85892e-59	stage1	CSTF3
8.2765e-64	1.25183	0.424	0.062	1.96476e-59	stage1	CRPPA
1.12099e-63	1.13292	0.409	0.05	2.66112e-59	stage1	USP32
1.20242e-63	1.0311	0.512	0.112	2.85444e-59	stage1	MYOF
1.6123e-63	1.04107	0.549	0.14	3.82745e-59	stage1	RC3H1
1.84346e-63	0.921407	0.38	0.035	4.3762e-59	stage1	ENSBTAG00000053766
1.85644e-63	1.0612	0.628	0.206	4.407e-59	stage1	RAB3GAP1
2.14387e-63	1.02098	0.402	0.047	5.08933e-59	stage1	LRRC8D
2.2492e-63	1.15521	0.502	0.107	5.33939e-59	stage1	GSE1
2.71549e-63	0.951426	0.483	0.09	6.44629e-59	stage1	GOLIM4
2.8768e-63	1.03247	0.485	0.096	6.82923e-59	stage1	ZNF304
3.118e-63	0.931118	0.463	0.078	7.40182e-59	stage1	RPRD2
3.23763e-63	1.07295	0.524	0.121	7.68581e-59	stage1	EHBP1
3.73566e-63	0.988348	0.379	0.035	8.86809e-59	stage1	ATF2
3.9425e-63	0.990235	0.379	0.037	9.35911e-59	stage1	NPTN
5.27584e-63	0.964269	0.498	0.106	1.25243e-58	stage1	RNF13
6.48443e-63	1.12574	0.434	0.064	1.53934e-58	stage1	BCAS3
6.85459e-63	1.04082	0.455	0.076	1.62721e-58	stage1	UBR4
7.95559e-63	1.01433	0.47	0.088	1.88858e-58	stage1	PPIP5K2
8.19983e-63	1.03274	0.432	0.063	1.94656e-58	stage1	DCAF5
8.36222e-63	1.00755	0.322	0.01	1.98511e-58	stage1	EPHA7
8.72494e-63	1.1122	0.325	0.011	2.07121e-58	stage1	TMEM164
9.93239e-63	1.03704	0.352	0.024	2.35785e-58	stage1	ENSBTAG00000051176
1.16788e-62	0.952418	0.415	0.053	2.77243e-58	stage1	XRN1
1.22248e-62	1.04145	0.531	0.122	2.90205e-58	stage1	GOLGB1
2.12105e-62	1.34945	0.384	0.044	5.03515e-58	stage1	ATXN7
2.64283e-62	1.06088	0.55	0.136	6.27381e-58	stage1	NRDC
2.65292e-62	1.03628	0.565	0.148	6.29777e-58	stage1	UBQLN1
2.87457e-62	1.09507	0.328	0.014	6.82395e-58	stage1	VWA8
4.10576e-62	0.909209	0.402	0.049	9.74666e-58	stage1	CAPN7
4.52115e-62	1.37122	0.424	0.063	1.07328e-57	stage1	PTPN14
4.79417e-62	0.998994	0.346	0.023	1.13809e-57	stage1	FBXW11
5.32757e-62	1.0299	0.542	0.13	1.26471e-57	stage1	ALMS1
5.55373e-62	1.15948	0.382	0.039	1.3184e-57	stage1	PLCE1
8.20873e-62	1.04255	0.516	0.121	1.94867e-57	stage1	TLK1
1.35351e-61	0.966335	0.439	0.071	3.2131e-57	stage1	GLYR1
1.45016e-61	1.00833	0.56	0.151	3.44254e-57	stage1	ELOVL2
1.55736e-61	1.05361	0.508	0.111	3.69701e-57	stage1	TNKS
1.58027e-61	1.15483	0.542	0.144	3.75139e-57	stage1	PTPN21
1.85705e-61	0.822302	0.425	0.062	4.40846e-57	stage1	KHDC4
1.89638e-61	0.96977	0.526	0.121	4.50182e-57	stage1	ITFG1
2.21294e-61	1.07975	0.761	0.425	5.2533e-57	stage1	ARMH4
2.76269e-61	1.03123	0.318	0.011	6.55834e-57	stage1	MAML1
2.7651e-61	1.23032	0.377	0.04	6.56407e-57	stage1	PIK3R3
2.86418e-61	1.39652	0.421	0.066	6.79928e-57	stage1	WWOX
3.26299e-61	1.20303	0.397	0.049	7.74601e-57	stage1	PPM1L
3.96707e-61	0.990037	0.331	0.016	9.41744e-57	stage1	SUSD6
4.00518e-61	1.15307	0.664	0.246	9.50789e-57	stage1	AOPEP
5.38594e-61	1.00461	0.724	0.291	1.27857e-56	stage1	DDX17
5.67724e-61	0.99722	0.386	0.044	1.34772e-56	stage1	LAMC1
5.71484e-61	0.931799	0.366	0.034	1.35665e-56	stage1	RASA2
6.29507e-61	1.09217	0.467	0.087	1.49439e-56	stage1	BRAF
9.71599e-61	0.971465	0.404	0.054	2.30648e-56	stage1	KAT6A
1.0531e-60	0.969433	0.369	0.035	2.49995e-56	stage1	FLNB
1.0977e-60	1.06611	0.319	0.013	2.60584e-56	stage1	CECR2
1.18274e-60	0.823738	0.335	0.02	2.80771e-56	stage1	DAG1
1.24441e-60	0.898443	0.46	0.079	2.9541e-56	stage1	SMARCC1
1.71869e-60	1.24979	0.398	0.054	4.08001e-56	stage1	RALGAPA2
1.75688e-60	1.05831	0.354	0.029	4.17066e-56	stage1	PRRC2B
2.20091e-60	1.16548	0.604	0.194	5.22473e-56	stage1	UMAD1
2.69838e-60	1.05631	0.495	0.119	6.4057e-56	stage1	TXNIP
2.93745e-60	1.03904	0.623	0.206	6.97322e-56	stage1	CD2AP
3.50028e-60	0.925396	0.506	0.113	8.30932e-56	stage1	LARP4
3.54009e-60	1.26247	0.352	0.029	8.40382e-56	stage1	SORBS1
4.06494e-60	0.85687	0.377	0.039	9.64976e-56	stage1	SETD5
4.1446e-60	0.934898	0.432	0.073	9.83887e-56	stage1	RAF1
4.4231e-60	0.943251	0.364	0.034	1.05e-55	stage1	UBR2
4.62384e-60	0.892937	0.513	0.119	1.09765e-55	stage1	RBM39
5.09528e-60	0.962822	0.33	0.019	1.20957e-55	stage1	USP24
5.17564e-60	0.97539	0.38	0.04	1.22865e-55	stage1	OGA
5.73125e-60	1.03907	0.382	0.047	1.36054e-55	stage1	SEC24A
5.83398e-60	1.99121	0.307	0.009	1.38493e-55	stage1	CA10
7.43628e-60	0.9697	0.38	0.043	1.7653e-55	stage1	RNF128
8.19979e-60	1.13374	0.331	0.02	1.94655e-55	stage1	UHRF2
8.71786e-60	0.798266	0.416	0.057	2.06953e-55	stage1	KLF4
9.09582e-60	1.02272	0.372	0.04	2.15926e-55	stage1	TMEM135
1.37334e-59	0.956319	0.363	0.035	3.26017e-55	stage1	FOXJ3
1.40698e-59	1.31722	0.294	0.004	3.34002e-55	stage1	HECW1
1.41026e-59	0.905616	0.47	0.093	3.34781e-55	stage1	MOV10
1.58176e-59	1.10802	0.354	0.032	3.75495e-55	stage1	ZNF462
1.69185e-59	1.02123	0.567	0.164	4.01628e-55	stage1	FUBP1
1.71183e-59	0.815875	0.379	0.04	4.06372e-55	stage1	TMEM87A
1.795e-59	1.04768	0.638	0.209	4.26114e-55	stage1	BRD4
1.89451e-59	1.13213	0.598	0.197	4.49738e-55	stage1	EXOC6
2.03683e-59	0.941116	0.345	0.026	4.83522e-55	stage1	RRP12
2.18358e-59	1.0614	0.361	0.033	5.1836e-55	stage1	ZNF407
2.27883e-59	0.893925	0.421	0.062	5.40973e-55	stage1	ATP11B
2.42336e-59	1.12246	0.505	0.119	5.75281e-55	stage1	WDFY2
2.71035e-59	1.12994	0.578	0.18	6.4341e-55	stage1	CTNNA1
2.83629e-59	1.26325	0.454	0.096	6.73306e-55	stage1	DUSP1
2.97999e-59	1.1784	0.382	0.045	7.07419e-55	stage1	SIK2
3.24429e-59	0.89976	0.294	0.004	7.70163e-55	stage1	EGR3
3.3966e-59	1.00409	0.578	0.169	8.06318e-55	stage1	HNRNPL
3.62241e-59	1.0902	0.732	0.314	8.59924e-55	stage1	GOLGA4
3.65991e-59	0.954531	0.392	0.052	8.68826e-55	stage1	DZIP3
4.1678e-59	1.13812	0.371	0.043	9.89395e-55	stage1	PCYT1B
4.76179e-59	1.01783	0.703	0.272	1.1304e-54	stage1	CHD4
4.81747e-59	1.22024	0.415	0.068	1.14362e-54	stage1	SPON1
5.4577e-59	0.972328	0.326	0.018	1.2956e-54	stage1	ACACA
6.05834e-59	0.865958	0.401	0.055	1.43819e-54	stage1	ARMC8
6.3586e-59	1.19049	0.339	0.025	1.50947e-54	stage1	XYLT1
6.79165e-59	0.986997	0.576	0.172	1.61227e-54	stage1	ZRANB2
6.96936e-59	1.099	0.348	0.029	1.65446e-54	stage1	AKAP13
7.39583e-59	1.20443	0.679	0.267	1.7557e-54	stage1	CLYBL
7.64071e-59	1.01079	0.554	0.154	1.81383e-54	stage1	FBRSL1
8.51722e-59	1.04844	0.595	0.187	2.0219e-54	stage1	PIAS2
9.00006e-59	0.839635	0.494	0.115	2.13652e-54	stage1	KLF10
1.08239e-58	0.971642	0.437	0.081	2.56949e-54	stage1	KPNA1
1.16206e-58	1.07801	0.414	0.068	2.75862e-54	stage1	SOS1
1.17582e-58	1.04621	0.52	0.134	2.79128e-54	stage1	BCL2L11
1.78079e-58	1.09213	0.599	0.198	4.22741e-54	stage1	PSPC1
1.78098e-58	0.920401	0.613	0.19	4.22787e-54	stage1	LRRFIP1
2.39653e-58	0.882412	0.29	0.004	5.68911e-54	stage1	ENSBTAG00000066224
3.00069e-58	1.34557	0.317	0.016	7.12335e-54	stage1	CREB5
3.84815e-58	1.06004	0.48	0.107	9.13512e-54	stage1	EHMT1
4.40947e-58	1.09131	0.321	0.019	1.04676e-53	stage1	PPARD
5.18155e-58	1.23121	0.687	0.29	1.23005e-53	stage1	ME1
5.3773e-58	0.967972	0.453	0.088	1.27652e-53	stage1	UBE2O
5.87406e-58	0.993512	0.41	0.066	1.39444e-53	stage1	VPS54
5.87892e-58	0.768812	0.315	0.015	1.3956e-53	stage1	ENSBTAG00000062097
6.30706e-58	0.982409	0.6	0.192	1.49723e-53	stage1	APPBP2
8.43032e-58	1.10739	0.626	0.223	2.00127e-53	stage1	RGL1
9.98095e-58	1.05254	0.483	0.108	2.36938e-53	stage1	PTK2
1.14894e-57	1.32918	0.384	0.053	2.72746e-53	stage1	WWC2
1.19066e-57	1.04056	0.424	0.074	2.8265e-53	stage1	KLC1
1.29496e-57	1.21496	0.321	0.02	3.0741e-53	stage1	NTNG1
1.46621e-57	1.06472	0.687	0.26	3.48064e-53	stage1	TRIM24
1.83975e-57	0.995492	0.301	0.01	4.36738e-53	stage1	SEMA3C
1.84233e-57	0.930277	0.402	0.061	4.37351e-53	stage1	ZZZ3
2.11695e-57	1.09531	0.424	0.081	5.02543e-53	stage1	RPRD1A
2.54e-57	0.962726	0.619	0.203	6.0297e-53	stage1	MEMO1
2.73008e-57	0.902484	0.386	0.052	6.48094e-53	stage1	CREBBP
3.43591e-57	0.96828	0.644	0.227	8.15651e-53	stage1	PPP2R2A
3.47935e-57	1.20174	0.409	0.066	8.25963e-53	stage1	ACSL3
4.82937e-57	0.928809	0.442	0.086	1.14644e-52	stage1	CUL5
4.89268e-57	0.88787	0.361	0.039	1.16147e-52	stage1	ENSBTAG00000068997
5.17264e-57	1.1665	0.309	0.015	1.22793e-52	stage1	LDLR
5.33255e-57	0.956909	0.452	0.092	1.26589e-52	stage1	MYO5A
6.10134e-57	0.877431	0.316	0.018	1.4484e-52	stage1	SLC37A3
6.1402e-57	0.920412	0.437	0.081	1.45762e-52	stage1	PTPRA
6.38141e-57	0.886988	0.334	0.025	1.51488e-52	stage1	ZBTB11
9.4831e-57	1.18945	0.459	0.096	2.25119e-52	stage1	GPM6A
1.08985e-56	0.910565	0.516	0.129	2.5872e-52	stage1	HOOK3
1.12934e-56	0.885869	0.533	0.145	2.68094e-52	stage1	PTBP1
1.14459e-56	1.01613	0.457	0.091	2.71715e-52	stage1	AHI1
1.27031e-56	1.11115	0.586	0.185	3.01558e-52	stage1	DENND5A
1.32948e-56	1.00223	0.475	0.106	3.15605e-52	stage1	SMCHD1
1.37093e-56	0.986909	0.625	0.219	3.25445e-52	stage1	TBC1D8
2.192e-56	0.871304	0.467	0.103	5.20359e-52	stage1	TBC1D31
2.41621e-56	0.991021	0.352	0.037	5.73583e-52	stage1	GNE
2.70776e-56	1.01049	0.425	0.073	6.42795e-52	stage1	VPS13A
3.03273e-56	0.878169	0.34	0.03	7.1994e-52	stage1	MYLIP
3.49375e-56	1.02444	0.369	0.047	8.29382e-52	stage1	USP13
3.53866e-56	0.952011	0.737	0.315	8.40043e-52	stage1	SRSF11
3.67851e-56	0.962816	0.336	0.03	8.73241e-52	stage1	ADAR
3.7689e-56	0.998525	0.457	0.098	8.947e-52	stage1	SIN3A
4.55166e-56	1.26361	0.303	0.015	1.08052e-51	stage1	PCDH7
5.09438e-56	0.980422	0.399	0.061	1.20935e-51	stage1	VILL
5.2044e-56	0.857825	0.506	0.119	1.23547e-51	stage1	CFH
5.90234e-56	0.858775	0.443	0.082	1.40116e-51	stage1	PPP1R13B
6.12528e-56	0.944562	0.32	0.021	1.45408e-51	stage1	SMC1A
6.24785e-56	0.842333	0.576	0.172	1.48318e-51	stage1	SAFB
8.57568e-56	1.02171	0.457	0.1	2.03578e-51	stage1	PALLD
9.60425e-56	0.969531	0.396	0.062	2.27995e-51	stage1	TUT4
9.96031e-56	0.810839	0.312	0.019	2.36448e-51	stage1	USPL1
1.32801e-55	0.80917	0.317	0.02	3.15257e-51	stage1	MYSM1
1.52182e-55	0.986909	0.612	0.221	3.61265e-51	stage1	DDIT3
1.92363e-55	1.09103	0.687	0.294	4.5665e-51	stage1	FNBP1L
1.9253e-55	1.13914	0.297	0.013	4.57046e-51	stage1	ZNF704
2.24726e-55	1.25656	0.309	0.019	5.33478e-51	stage1	MMP16
2.31279e-55	0.956276	0.331	0.028	5.49033e-51	stage1	TUFT1
2.35574e-55	1.03204	0.291	0.01	5.59228e-51	stage1	SKI
2.37756e-55	0.960688	0.785	0.386	5.64409e-51	stage1	HNRNPU
2.85657e-55	0.973955	0.307	0.018	6.78122e-51	stage1	ARHGEF11
3.12748e-55	0.989241	0.46	0.102	7.42432e-51	stage1	CUBN
3.14157e-55	1.07502	0.374	0.053	7.45777e-51	stage1	SPATS2L
3.39809e-55	1.56633	0.283	0.008	8.06672e-51	stage1	CEMIP
3.42914e-55	0.930595	0.312	0.019	8.14043e-51	stage1	CRACD
3.71651e-55	0.980122	0.611	0.208	8.82261e-51	stage1	RRAS2
4.45081e-55	0.987862	0.371	0.049	1.05658e-50	stage1	KIF16B
4.82967e-55	1.04081	0.287	0.009	1.14651e-50	stage1	ENSBTAG00000056878
5.2975e-55	0.940455	0.772	0.368	1.25757e-50	stage1	GPBP1
6.1773e-55	0.873406	0.407	0.068	1.46643e-50	stage1	SEC23B
6.34774e-55	0.950837	0.536	0.151	1.50689e-50	stage1	PHF14
6.38222e-55	0.813848	0.496	0.119	1.51508e-50	stage1	ARL13B
7.78281e-55	0.85365	0.548	0.155	1.84756e-50	stage1	DICER1
7.88615e-55	0.762975	0.308	0.018	1.87209e-50	stage1	ATP2B4
8.13243e-55	0.834473	0.416	0.073	1.93056e-50	stage1	NAA15
1.01958e-54	0.870365	0.342	0.034	2.42037e-50	stage1	MAP2K5
1.10985e-54	0.909613	0.407	0.069	2.63468e-50	stage1	EPC2
1.12352e-54	0.87639	0.582	0.179	2.66714e-50	stage1	PNN
1.15365e-54	0.832207	0.359	0.043	2.73865e-50	stage1	RABGAP1
1.43445e-54	1.00024	0.287	0.01	3.40524e-50	stage1	RAPGEF5
1.72696e-54	1.48296	0.306	0.019	4.09964e-50	stage1	MYH9
1.74798e-54	0.916487	0.455	0.1	4.14954e-50	stage1	RELCH
1.77525e-54	0.874135	0.764	0.354	4.21426e-50	stage1	MATR3
1.7782e-54	0.874172	0.426	0.081	4.22126e-50	stage1	PIK3C2A
1.84201e-54	0.824159	0.291	0.011	4.37276e-50	stage1	NRF1
2.34794e-54	1.01289	0.293	0.013	5.57377e-50	stage1	PPARA
2.46508e-54	1.00581	0.416	0.077	5.85186e-50	stage1	GAB1
2.49489e-54	0.994292	0.797	0.38	5.92262e-50	stage1	SRRM2
2.71384e-54	0.881498	0.522	0.141	6.44238e-50	stage1	POLR2B
3.44746e-54	0.713805	0.327	0.026	8.18392e-50	stage1	NPC1
3.46685e-54	1.04366	0.316	0.024	8.22995e-50	stage1	MCU
3.51214e-54	0.817592	0.499	0.126	8.33747e-50	stage1	LARS1
3.55653e-54	0.83963	0.405	0.067	8.44286e-50	stage1	PHACTR4
4.00144e-54	0.864798	0.316	0.024	9.49902e-50	stage1	KANK1
4.68621e-54	1.057	0.299	0.015	1.11246e-49	stage1	SULF1
4.72373e-54	1.03684	0.468	0.113	1.12137e-49	stage1	UBE2R2
4.76315e-54	0.860081	0.489	0.117	1.13072e-49	stage1	RNF2
5.14284e-54	0.930098	0.475	0.108	1.22086e-49	stage1	LNPK
5.39805e-54	0.695695	0.325	0.028	1.28144e-49	stage1	ADAMTS7
6.04649e-54	0.841465	0.397	0.064	1.43538e-49	stage1	NFIL3
6.93091e-54	0.874939	0.536	0.149	1.64533e-49	stage1	TMF1
7.05322e-54	0.890922	0.337	0.034	1.67436e-49	stage1	LRP6
7.21603e-54	0.940951	0.36	0.047	1.71301e-49	stage1	SC5D
9.024e-54	1.67679	0.318	0.026	2.14221e-49	stage1	GRM8
9.55525e-54	1.08615	0.299	0.016	2.26832e-49	stage1	FAM222A
9.55696e-54	0.91642	0.446	0.096	2.26873e-49	stage1	USP10
9.91576e-54	0.965579	0.365	0.05	2.3539e-49	stage1	RELB
1.13808e-53	0.996086	0.338	0.034	2.70168e-49	stage1	TNRC6C
1.26374e-53	0.972492	0.421	0.082	2.99998e-49	stage1	RND3
1.28361e-53	0.891368	0.424	0.084	3.04716e-49	stage1	WDR26
1.52351e-53	0.86466	0.466	0.106	3.61667e-49	stage1	CREBZF
1.52962e-53	1.06512	0.548	0.174	3.63116e-49	stage1	FAM13B
1.75216e-53	0.914591	0.532	0.153	4.15946e-49	stage1	PREPL
2.04982e-53	1.02646	0.348	0.04	4.86607e-49	stage1	APBB2
2.22215e-53	1.03154	0.371	0.055	5.27516e-49	stage1	WDR72
2.50327e-53	0.938693	0.272	0.005	5.9425e-49	stage1	MTMR8
2.87551e-53	0.943046	0.415	0.076	6.82616e-49	stage1	ADGRG1
2.87769e-53	0.732832	0.357	0.044	6.83136e-49	stage1	RB1
3.22843e-53	1.024	0.307	0.023	7.66398e-49	stage1	BCL2
3.38942e-53	0.86518	0.337	0.035	8.04613e-49	stage1	CCNT2
3.53544e-53	0.82405	0.331	0.033	8.39279e-49	stage1	ICE2
3.55515e-53	0.936915	0.324	0.029	8.43958e-49	stage1	DLG1
3.58244e-53	0.782815	0.426	0.079	8.50436e-49	stage1	ZBED6
3.79866e-53	0.827174	0.49	0.116	9.01764e-49	stage1	SF1
4.75319e-53	1.03513	0.372	0.057	1.12836e-48	stage1	E2F3
4.99006e-53	0.992315	0.29	0.014	1.18459e-48	stage1	ARHGAP32
5.73036e-53	1.0413	0.393	0.069	1.36033e-48	stage1	PRKCB
6.55312e-53	0.86202	0.443	0.095	1.55564e-48	stage1	AHCYL2
7.12593e-53	0.918876	0.388	0.063	1.69163e-48	stage1	CELF1
7.36e-53	0.902837	0.363	0.048	1.74719e-48	stage1	HECTD4
9.51193e-53	0.900393	0.386	0.062	2.25804e-48	stage1	VPS13C
9.81257e-53	1.03329	0.62	0.232	2.32941e-48	stage1	UBE2Q2
1.0187e-52	0.901471	0.263	0.003	2.41829e-48	stage1	IRS2
1.02214e-52	0.853192	0.436	0.091	2.42645e-48	stage1	TASOR
1.18201e-52	0.708	0.36	0.047	2.80598e-48	stage1	CLCN2
1.26093e-52	0.938444	0.759	0.347	2.99332e-48	stage1	PCM1
1.36585e-52	0.989615	0.331	0.035	3.24238e-48	stage1	MAP3K5
1.57369e-52	0.879765	0.502	0.132	3.73578e-48	stage1	ITCH
1.80023e-52	1.19045	0.276	0.009	4.27356e-48	stage1	CREB3L2
2.51561e-52	1.13771	0.699	0.339	5.9718e-48	stage1	ARFGAP3
2.52333e-52	0.767671	0.315	0.026	5.99014e-48	stage1	ETV3
2.634e-52	0.894681	0.628	0.23	6.25285e-48	stage1	PDCD6IP
2.89512e-52	0.965673	0.414	0.083	6.87273e-48	stage1	RAB30
3.04832e-52	0.960252	0.418	0.082	7.23641e-48	stage1	ZRANB1
3.07606e-52	0.933951	0.366	0.052	7.30227e-48	stage1	IGSF11
3.37826e-52	0.888979	0.566	0.177	8.01966e-48	stage1	WIPF3
3.7282e-52	1.1064	0.475	0.129	8.85037e-48	stage1	ZFP36L1
3.79188e-52	0.798674	0.609	0.195	9.00153e-48	stage1	MIA3
3.84949e-52	0.93717	0.371	0.057	9.13829e-48	stage1	LPAR1
3.86042e-52	0.936916	0.326	0.033	9.16425e-48	stage1	ZNF608
4.4257e-52	0.774182	0.586	0.189	1.05062e-47	stage1	BCLAF1
5.09209e-52	0.791711	0.41	0.076	1.20881e-47	stage1	LRP1
5.94822e-52	0.880749	0.316	0.028	1.41205e-47	stage1	LIN54
6.07332e-52	0.944461	0.397	0.073	1.44175e-47	stage1	XRCC4
6.63876e-52	0.806339	0.32	0.029	1.57597e-47	stage1	LMTK2
7.19064e-52	1.19114	0.349	0.045	1.70699e-47	stage1	LUZP1
7.38263e-52	0.997194	0.3	0.021	1.75256e-47	stage1	NFIB
8.48608e-52	0.816206	0.366	0.054	2.01451e-47	stage1	SYNJ1
8.58688e-52	0.875063	0.325	0.033	2.03844e-47	stage1	ATP7A
8.98646e-52	1.03639	0.291	0.016	2.1333e-47	stage1	POU2F1
9.25672e-52	0.862682	0.537	0.158	2.19745e-47	stage1	ARFGEF1
1.05857e-51	0.814245	0.291	0.016	2.51295e-47	stage1	XPO4
1.19407e-51	0.92384	0.64	0.247	2.83461e-47	stage1	USP53
1.47264e-51	0.908792	0.455	0.107	3.49591e-47	stage1	USP25
1.49001e-51	0.960902	0.496	0.135	3.53713e-47	stage1	PPP2R5A
1.50974e-51	1.55158	0.271	0.009	3.58397e-47	stage1	TANC1
1.73564e-51	0.919259	0.357	0.05	4.12024e-47	stage1	ARHGAP31
1.74312e-51	0.881733	0.404	0.076	4.138e-47	stage1	HYCC2
1.91248e-51	0.779708	0.263	0.005	4.54003e-47	stage1	NFKBIZ
2.12187e-51	0.667356	0.331	0.037	5.03711e-47	stage1	BHLHE40
2.24242e-51	0.864826	0.349	0.045	5.32327e-47	stage1	COP1
2.50419e-51	0.883811	0.409	0.079	5.9447e-47	stage1	PRKCI
2.577e-51	0.93119	0.327	0.033	6.11754e-47	stage1	RPTOR
3.05668e-51	0.862666	0.476	0.121	7.25626e-47	stage1	R3HDM2
3.17355e-51	1.18776	0.493	0.134	7.53368e-47	stage1	CLIC4
3.59058e-51	0.959525	0.451	0.107	8.52367e-47	stage1	CDK17
4.28268e-51	1.4982	0.389	0.073	1.01666e-46	stage1	PDE4D
4.76297e-51	0.914583	0.387	0.067	1.13068e-46	stage1	RCN2
5.1931e-51	0.828448	0.359	0.053	1.23279e-46	stage1	PLEKHG1
6.08212e-51	1.09593	0.623	0.247	1.44383e-46	stage1	DDAH1
7.45222e-51	0.746623	0.508	0.135	1.76908e-46	stage1	PRPF4B
7.62417e-51	0.735171	0.561	0.163	1.8099e-46	stage1	CPD
1.03946e-50	1.60693	0.256	0.004	2.46757e-46	stage1	NR4A3
1.22024e-50	1.01691	0.458	0.117	2.89673e-46	stage1	ATF1
1.31734e-50	0.773622	0.401	0.072	3.12723e-46	stage1	SNX14
1.39667e-50	0.82178	0.363	0.054	3.31556e-46	stage1	ERCC6
1.58942e-50	1.14717	0.282	0.015	3.77312e-46	stage1	CCSER1
1.80788e-50	0.844667	0.442	0.095	4.29174e-46	stage1	ELOVL5
2.39352e-50	0.804261	0.504	0.137	5.68199e-46	stage1	SCFD1
2.80004e-50	0.724152	0.355	0.05	6.64701e-46	stage1	TIA1
2.82757e-50	0.817467	0.359	0.053	6.71237e-46	stage1	ROCK2
2.83578e-50	0.724891	0.356	0.049	6.73185e-46	stage1	CCNC
3.06083e-50	0.846102	0.306	0.026	7.26611e-46	stage1	ATXN1
3.06269e-50	0.834149	0.409	0.083	7.27052e-46	stage1	MTMR3
3.08892e-50	0.845851	0.306	0.026	7.33279e-46	stage1	RASGEF1B
3.19011e-50	0.941134	0.408	0.081	7.57299e-46	stage1	PTEN
3.86238e-50	0.745713	0.47	0.113	9.16891e-46	stage1	TRIP11
4.18529e-50	0.839638	0.406	0.081	9.93546e-46	stage1	PIK3C3
4.61885e-50	0.930595	0.37	0.061	1.09647e-45	stage1	RNF24
5.12068e-50	0.934236	0.437	0.102	1.2156e-45	stage1	MXI1
5.66743e-50	0.972419	0.267	0.01	1.34539e-45	stage1	ZBTB16
6.29825e-50	0.961523	0.72	0.328	1.49514e-45	stage1	ARID4B
6.55367e-50	0.913104	0.275	0.013	1.55577e-45	stage1	ADCY9
7.37629e-50	0.818148	0.356	0.053	1.75106e-45	stage1	ANKIB1
7.4237e-50	0.767795	0.401	0.073	1.76231e-45	stage1	SRBD1
7.69418e-50	0.931326	0.428	0.096	1.82652e-45	stage1	SLC16A7
7.71046e-50	0.835554	0.324	0.037	1.83039e-45	stage1	ATR
1.10177e-49	0.814678	0.258	0.006	2.6155e-45	stage1	TCF12
1.14756e-49	0.812925	0.357	0.055	2.72419e-45	stage1	DPY19L3
1.21717e-49	0.832362	0.361	0.054	2.88943e-45	stage1	SFSWAP
1.25639e-49	0.769144	0.44	0.098	2.98254e-45	stage1	SCAF11
1.27654e-49	0.646072	0.249	0.003	3.03038e-45	stage1	EGR2
1.48122e-49	1.24772	0.439	0.106	3.51627e-45	stage1	FHIT
1.50273e-49	1.06565	0.285	0.019	3.56733e-45	stage1	PLCB4
1.51724e-49	0.884798	0.306	0.029	3.60178e-45	stage1	RPAP2
1.74816e-49	0.759081	0.414	0.084	4.14996e-45	stage1	PPP4R3B
1.86772e-49	0.789777	0.267	0.01	4.43379e-45	stage1	CLCN5
2.09943e-49	0.871043	0.453	0.107	4.98383e-45	stage1	PCDHGB4
2.19161e-49	0.975709	0.329	0.039	5.20267e-45	stage1	RABGAP1L
2.68575e-49	0.907569	0.418	0.098	6.37571e-45	stage1	CEBPB
2.74043e-49	0.729131	0.492	0.127	6.5055e-45	stage1	DDX42
2.87609e-49	0.876578	0.538	0.172	6.82754e-45	stage1	SENP2
3.34807e-49	0.909599	0.435	0.105	7.94798e-45	stage1	STX6
3.47916e-49	0.710601	0.488	0.126	8.25919e-45	stage1	PSEN2
4.02394e-49	0.881027	0.334	0.043	9.55242e-45	stage1	TDRD3
4.90406e-49	0.966641	0.286	0.02	1.16417e-44	stage1	FANCC
4.93033e-49	1.122	0.278	0.016	1.17041e-44	stage1	KLHL29
5.83464e-49	0.773863	0.352	0.048	1.38508e-44	stage1	TTC17
6.37736e-49	0.721302	0.306	0.029	1.51392e-44	stage1	LRIG2
6.76703e-49	0.875083	0.276	0.016	1.60642e-44	stage1	AAK1
7.08821e-49	0.736225	0.355	0.054	1.68267e-44	stage1	KDM6B
7.10057e-49	0.744475	0.347	0.049	1.68561e-44	stage1	RIF1
9.18683e-49	1.01773	0.289	0.023	2.18086e-44	stage1	RPS6KA3
9.75132e-49	0.903538	0.286	0.02	2.31487e-44	stage1	NOS1AP
9.77562e-49	0.902342	0.353	0.055	2.32063e-44	stage1	METTL15
1.17447e-48	0.855257	0.612	0.228	2.78807e-44	stage1	PHF3
1.19592e-48	0.813487	0.256	0.008	2.83898e-44	stage1	ARHGEF9
1.25615e-48	0.920876	0.514	0.156	2.98198e-44	stage1	CYFIP1
1.45437e-48	1.05898	0.317	0.035	3.45252e-44	stage1	PDGFC
1.52125e-48	0.980257	0.254	0.006	3.6113e-44	stage1	ENSBTAG00000067486
1.54603e-48	0.787432	0.526	0.159	3.67011e-44	stage1	UBAP1
1.61083e-48	0.614714	0.441	0.096	3.82394e-44	stage1	SERINC1
1.63083e-48	0.767177	0.371	0.064	3.87144e-44	stage1	ELP1
1.76909e-48	0.783897	0.349	0.052	4.19965e-44	stage1	FMR1
1.78007e-48	0.75223	0.517	0.153	4.2257e-44	stage1	AHCYL1
1.78325e-48	0.866216	0.499	0.145	4.23325e-44	stage1	RYK
1.78913e-48	0.786096	0.33	0.042	4.24721e-44	stage1	ERF
1.87774e-48	0.798297	0.316	0.035	4.45757e-44	stage1	SENP7
1.94511e-48	0.819372	0.675	0.288	4.61751e-44	stage1	RBM26
1.97288e-48	0.855075	0.507	0.15	4.68342e-44	stage1	RBM33
2.19e-48	1.04647	0.289	0.023	5.19883e-44	stage1	RIMS2
2.3265e-48	0.64931	0.339	0.045	5.52288e-44	stage1	LSG1
2.39295e-48	0.973446	0.446	0.111	5.68062e-44	stage1	GATAD2A
2.50408e-48	0.873992	0.302	0.028	5.94443e-44	stage1	ENSBTAG00000010131
2.6335e-48	1.06892	0.387	0.074	6.25165e-44	stage1	INSIG1
2.67474e-48	0.80194	0.321	0.038	6.34956e-44	stage1	LEMD3
2.95763e-48	0.810548	0.619	0.231	7.02111e-44	stage1	ECE1
2.99628e-48	0.776054	0.381	0.069	7.11286e-44	stage1	SLC25A36
3.10996e-48	0.735949	0.441	0.105	7.38274e-44	stage1	NOP58
3.36781e-48	0.946193	0.663	0.271	7.99485e-44	stage1	KDM5B
3.48623e-48	0.879331	0.363	0.061	8.27597e-44	stage1	ATE1
3.82324e-48	0.740682	0.357	0.057	9.076e-44	stage1	FUBP3
4.07862e-48	0.905068	0.295	0.026	9.68224e-44	stage1	ENSBTAG00000057604
4.15754e-48	1.10924	0.555	0.221	9.86958e-44	stage1	RHOB
4.41074e-48	0.932463	0.55	0.184	1.04706e-43	stage1	ENSBTAG00000011396
5.98744e-48	0.604602	0.34	0.047	1.42136e-43	stage1	UGCG
7.27513e-48	0.798939	0.399	0.083	1.72704e-43	stage1	PAK3
7.52378e-48	0.891159	0.342	0.05	1.78607e-43	stage1	MECP2
7.90481e-48	1.01932	0.34	0.053	1.87652e-43	stage1	MIPOL1
7.98917e-48	0.832151	0.246	0.005	1.89655e-43	stage1	MAN1A1
8.45265e-48	0.869685	0.287	0.023	2.00658e-43	stage1	TGFBR1
8.88643e-48	0.850683	0.627	0.251	2.10955e-43	stage1	TACC1
9.48447e-48	0.628091	0.265	0.013	2.25152e-43	stage1	PHC3
9.51882e-48	0.822071	0.375	0.066	2.25967e-43	stage1	ZCCHC14
1.07277e-47	0.930596	0.322	0.042	2.54666e-43	stage1	ENSBTAG00000062342
1.11956e-47	1.20973	0.541	0.201	2.65772e-43	stage1	SSBP2
1.25412e-47	0.767338	0.415	0.087	2.97717e-43	stage1	CDK19
1.29145e-47	0.757389	0.425	0.098	3.06578e-43	stage1	ZYG11B
1.32868e-47	0.848886	0.382	0.076	3.15415e-43	stage1	MIB1
1.35895e-47	0.665266	0.275	0.016	3.226e-43	stage1	EDEM3
2.1096e-47	0.820023	0.407	0.088	5.00798e-43	stage1	OGDH
2.12643e-47	0.822114	0.344	0.053	5.04794e-43	stage1	SP3
2.19451e-47	0.958573	0.383	0.074	5.20954e-43	stage1	SDC4
2.24702e-47	0.817624	0.578	0.204	5.33421e-43	stage1	PBRM1
2.33969e-47	0.780934	0.312	0.035	5.55419e-43	stage1	ZFYVE1
2.43145e-47	0.731356	0.362	0.061	5.77201e-43	stage1	CEP120
2.61663e-47	0.822167	0.343	0.05	6.21162e-43	stage1	NAMPT
2.75193e-47	0.921629	0.41	0.09	6.5328e-43	stage1	TBC1D5
2.85504e-47	0.741819	0.344	0.053	6.77759e-43	stage1	DENND4A
2.85663e-47	0.951341	0.28	0.021	6.78136e-43	stage1	ENSBTAG00000052173
2.87806e-47	0.860817	0.406	0.086	6.83223e-43	stage1	RIPOR2
3.70619e-47	0.862881	0.474	0.132	8.79813e-43	stage1	CNOT2
4.28928e-47	0.937989	0.448	0.116	1.01823e-42	stage1	USP28
4.38884e-47	0.870363	0.623	0.247	1.04187e-42	stage1	YWHAG
4.65341e-47	0.754761	0.484	0.131	1.10467e-42	stage1	AP3D1
4.73417e-47	1.01708	0.253	0.009	1.12384e-42	stage1	ABTB2
5.85581e-47	0.894907	0.307	0.034	1.39011e-42	stage1	ZNRF3
6.50277e-47	0.780957	0.539	0.172	1.54369e-42	stage1	MARCHF7
7.18725e-47	0.754991	0.383	0.074	1.70618e-42	stage1	ITSN2
7.75043e-47	0.758007	0.237	0.003	1.83987e-42	stage1	ENSBTAG00000058119
7.86057e-47	0.775638	0.268	0.016	1.86602e-42	stage1	FAM117B
7.89584e-47	0.840987	0.307	0.035	1.87439e-42	stage1	FAM120C
8.5598e-47	0.584181	0.396	0.077	2.03201e-42	stage1	SPTLC1
9.10087e-47	0.823991	0.599	0.218	2.16046e-42	stage1	TFG
9.92936e-47	0.857933	0.276	0.019	2.35713e-42	stage1	SLC12A2
1.0411e-46	0.853098	0.307	0.035	2.47147e-42	stage1	SPRED1
1.06485e-46	0.797259	0.369	0.068	2.52784e-42	stage1	SENP5
1.14219e-46	0.730316	0.298	0.029	2.71144e-42	stage1	PIKFYVE
1.16358e-46	0.768671	0.294	0.029	2.76223e-42	stage1	USP45
1.17069e-46	0.841345	0.334	0.049	2.77911e-42	stage1	CHD1L
1.2143e-46	0.679322	0.557	0.174	2.88263e-42	stage1	SUPT20H
1.25494e-46	0.815687	0.365	0.067	2.9791e-42	stage1	FAM120A
1.28279e-46	0.789621	0.886	0.716	3.04522e-42	stage1	DDX5
1.52514e-46	0.753875	0.414	0.09	3.62053e-42	stage1	TUT7
1.59057e-46	0.913764	0.568	0.206	3.77586e-42	stage1	PTBP3
1.78597e-46	0.677472	0.34	0.049	4.23973e-42	stage1	POR
1.90366e-46	0.699001	0.256	0.011	4.5191e-42	stage1	RASAL1
2.3445e-46	0.853604	0.268	0.018	5.5656e-42	stage1	TRPC1
2.41963e-46	0.980644	0.467	0.129	5.74395e-42	stage1	ULK4
2.76643e-46	0.827741	0.457	0.121	6.56722e-42	stage1	SMG7
2.94955e-46	0.788689	0.502	0.156	7.00195e-42	stage1	EMB
3.11187e-46	0.772583	0.388	0.081	7.38728e-42	stage1	SMAD4
3.44613e-46	1.41137	0.301	0.034	8.18077e-42	stage1	ADGRB3
3.62559e-46	0.753911	0.315	0.038	8.60678e-42	stage1	SOAT1
4.48658e-46	0.768539	0.325	0.044	1.06507e-41	stage1	SPTY2D1
5.37017e-46	0.724582	0.344	0.054	1.27482e-41	stage1	TNRC18
5.37469e-46	0.765109	0.345	0.055	1.2759e-41	stage1	ZCCHC8
5.4012e-46	0.865455	0.531	0.169	1.28219e-41	stage1	MAP2K4
5.57582e-46	0.837599	0.503	0.151	1.32364e-41	stage1	SIMC1
5.70569e-46	0.880695	0.262	0.015	1.35447e-41	stage1	MB21D2
6.40543e-46	0.863425	0.476	0.135	1.52058e-41	stage1	BTRC
7.01446e-46	0.847283	0.59	0.221	1.66516e-41	stage1	SBNO1
7.20937e-46	0.812253	0.241	0.006	1.71143e-41	stage1	STK10
7.24672e-46	0.865676	0.292	0.03	1.7203e-41	stage1	CDKL5
7.93934e-46	0.72317	0.304	0.035	1.88472e-41	stage1	SERTAD2
8.23152e-46	0.894175	0.328	0.047	1.95408e-41	stage1	SCAPER
8.30387e-46	0.832208	0.404	0.091	1.97125e-41	stage1	MGAT4A
8.44e-46	0.75054	0.321	0.044	2.00357e-41	stage1	ATF7
8.84149e-46	0.779511	0.241	0.006	2.09888e-41	stage1	ENSBTAG00000068792
9.37748e-46	0.725044	0.362	0.064	2.22612e-41	stage1	ORC4
9.75577e-46	0.793605	0.555	0.187	2.31592e-41	stage1	WDR91
1.05095e-45	0.832388	0.522	0.169	2.49485e-41	stage1	R3HDM1
1.07326e-45	0.788461	0.499	0.149	2.5478e-41	stage1	PPP4R3A
1.08852e-45	0.643892	0.294	0.03	2.58404e-41	stage1	NXF1
1.20993e-45	0.76325	0.39	0.082	2.87226e-41	stage1	EP400
1.30788e-45	0.788022	0.391	0.082	3.10477e-41	stage1	ENSBTAG00000069984
1.33542e-45	0.880007	0.457	0.124	3.17016e-41	stage1	MAPKAP1
1.51174e-45	0.687399	0.348	0.057	3.58871e-41	stage1	SHPRH
1.7172e-45	0.964132	0.354	0.064	4.07646e-41	stage1	TLE3
1.83024e-45	0.788118	0.281	0.025	4.3448e-41	stage1	CAP2
1.99404e-45	0.726122	0.25	0.011	4.73366e-41	stage1	MAP3K8
2.50678e-45	0.761699	0.283	0.026	5.95085e-41	stage1	RIC8B
2.55947e-45	0.801331	0.285	0.029	6.07594e-41	stage1	NEK7
2.78025e-45	0.654116	0.256	0.014	6.60004e-41	stage1	TRMT13
3.43823e-45	0.898675	0.366	0.069	8.16202e-41	stage1	SCLT1
3.46642e-45	0.89308	0.437	0.113	8.22892e-41	stage1	PPP2R5E
3.85071e-45	1.01649	0.378	0.078	9.14121e-41	stage1	NEDD4L
4.15535e-45	1.29972	0.257	0.015	9.86438e-41	stage1	COL4A1
4.36836e-45	0.846332	0.286	0.029	1.03701e-40	stage1	FNBP1
4.42574e-45	0.915922	0.307	0.039	1.05063e-40	stage1	TPK1
4.86421e-45	0.777975	0.295	0.034	1.15471e-40	stage1	KLF5
4.96186e-45	0.746819	0.299	0.034	1.1779e-40	stage1	BCLAF3
5.1626e-45	0.962346	0.322	0.05	1.22555e-40	stage1	GCH1
5.75022e-45	0.993271	0.374	0.078	1.36505e-40	stage1	HSPH1
6.39752e-45	0.662615	0.271	0.02	1.51871e-40	stage1	TRPM7
6.48967e-45	0.752447	0.387	0.079	1.54058e-40	stage1	LCORL
6.91492e-45	0.835578	0.373	0.072	1.64153e-40	stage1	BTAF1
6.99095e-45	0.692146	0.283	0.026	1.65958e-40	stage1	ENSBTAG00000038702
7.60625e-45	0.718777	0.281	0.025	1.80565e-40	stage1	ADAM17
7.65492e-45	0.721896	0.274	0.021	1.8172e-40	stage1	POLR3B
8.0599e-45	0.903126	0.28	0.026	1.91334e-40	stage1	ZNF827
8.74611e-45	0.7433	0.364	0.072	2.07624e-40	stage1	CSNK1G3
8.82391e-45	0.940081	0.277	0.025	2.09471e-40	stage1	KIF13A
9.43982e-45	0.841687	0.379	0.079	2.24092e-40	stage1	NCOA3
9.59403e-45	0.947814	0.292	0.034	2.27753e-40	stage1	ITPK1
9.63174e-45	0.683679	0.416	0.101	2.28648e-40	stage1	ALDH18A1
9.82872e-45	1.00738	0.246	0.01	2.33324e-40	stage1	ENSBTAG00000025021
1.0113e-44	0.68682	0.549	0.179	2.40072e-40	stage1	ZNF207
1.01355e-44	0.77361	0.599	0.223	2.40607e-40	stage1	C23H6orf62
1.04133e-44	0.777426	0.503	0.154	2.47202e-40	stage1	NISCH
1.1592e-44	0.953967	0.474	0.136	2.75183e-40	stage1	TRPM3
1.17639e-44	0.739408	0.294	0.032	2.79264e-40	stage1	CDC42BPA
1.18195e-44	0.583229	0.287	0.028	2.80583e-40	stage1	ERRFI1
1.34125e-44	0.764363	0.259	0.016	3.18399e-40	stage1	FOCAD
1.41353e-44	0.64757	0.389	0.082	3.35558e-40	stage1	RRAGC
1.48325e-44	0.855978	0.232	0.005	3.52109e-40	stage1	ENSBTAG00000068522
1.55178e-44	0.780098	0.292	0.033	3.68377e-40	stage1	ZRANB3
1.73633e-44	0.774869	0.548	0.187	4.12188e-40	stage1	MAPK6
1.74346e-44	0.788269	0.419	0.105	4.1388e-40	stage1	USP6NL
1.75694e-44	0.798406	0.437	0.117	4.1708e-40	stage1	VPS41
1.87423e-44	0.867398	0.331	0.054	4.44923e-40	stage1	TBC1D8B
2.554e-44	0.947347	0.383	0.086	6.06294e-40	stage1	GNA14
2.7133e-44	0.731579	0.342	0.061	6.44111e-40	stage1	PARN
3.27644e-44	0.974622	0.525	0.185	7.77794e-40	stage1	KLHL7
3.31805e-44	0.808907	0.302	0.037	7.87671e-40	stage1	ERC1
3.52798e-44	0.714926	0.564	0.202	8.37508e-40	stage1	MCL1
3.65231e-44	0.628401	0.276	0.024	8.67022e-40	stage1	IKBKB
3.89345e-44	0.717389	0.277	0.025	9.24265e-40	stage1	NFATC3
3.90502e-44	0.848264	0.362	0.073	9.27012e-40	stage1	PUM3
3.96954e-44	0.718538	0.257	0.016	9.42328e-40	stage1	ENSBTAG00000063730
4.1274e-44	0.607614	0.319	0.045	9.79803e-40	stage1	ENSBTAG00000057270
5.37556e-44	0.900575	0.259	0.018	1.2761e-39	stage1	CNNM2
5.48549e-44	0.805156	0.51	0.177	1.3022e-39	stage1	XPO1
6.09899e-44	0.749044	0.409	0.1	1.44784e-39	stage1	RAB3GAP2
6.17109e-44	0.829558	0.43	0.112	1.46496e-39	stage1	RNF130
7.03593e-44	0.654664	0.536	0.178	1.67026e-39	stage1	ARMCX3
8.71756e-44	0.766418	0.405	0.096	2.06946e-39	stage1	FLNA
1.12168e-43	0.63582	0.275	0.025	2.66276e-39	stage1	PPP1R15B
1.19499e-43	0.926996	0.273	0.026	2.83679e-39	stage1	MAMLD1
1.34429e-43	0.670655	0.377	0.074	3.19121e-39	stage1	CLK4
1.48802e-43	0.868016	0.404	0.096	3.53241e-39	stage1	ELAPOR2
1.50177e-43	0.743477	0.356	0.068	3.56505e-39	stage1	CDK12
1.51418e-43	0.79745	0.283	0.03	3.59452e-39	stage1	MAP4K3
1.76227e-43	0.77011	0.285	0.03	4.18346e-39	stage1	EDIL3
1.88303e-43	1.03791	0.232	0.008	4.47012e-39	stage1	P4HA1
1.90286e-43	0.62724	0.399	0.086	4.5172e-39	stage1	PSEN1
2.25753e-43	0.853204	0.25	0.015	5.35915e-39	stage1	NUAK1
2.47317e-43	1.64191	0.536	0.214	5.87107e-39	stage1	ENSBTAG00000002069
2.48698e-43	0.769913	0.241	0.011	5.90383e-39	stage1	PPP2R3A
2.53619e-43	0.678589	0.541	0.174	6.02065e-39	stage1	NKTR
2.5718e-43	0.770222	0.411	0.098	6.10521e-39	stage1	ATP1A2
2.66671e-43	0.740948	0.406	0.095	6.3305e-39	stage1	RNGTT
2.67814e-43	0.82941	0.311	0.047	6.35764e-39	stage1	HYCC1
2.74961e-43	0.934526	0.339	0.061	6.52731e-39	stage1	PRKN
2.79712e-43	0.690263	0.271	0.023	6.64009e-39	stage1	FBXO33
3.10788e-43	0.800344	0.257	0.018	7.37781e-39	stage1	ST8SIA6
3.18576e-43	0.685639	0.45	0.12	7.56267e-39	stage1	TOPORS
3.4589e-43	0.812443	0.617	0.251	8.21109e-39	stage1	ANKRD10
3.59846e-43	0.923829	0.318	0.048	8.54239e-39	stage1	MAPRE2
4.19907e-43	0.681653	0.408	0.096	9.96818e-39	stage1	ILDR2
4.68959e-43	0.660156	0.273	0.026	1.11326e-38	stage1	INTS7
4.88184e-43	0.795204	0.307	0.042	1.1589e-38	stage1	SREBF2
6.81713e-43	0.77932	0.628	0.25	1.61832e-38	stage1	ARHGAP5
7.09799e-43	0.776399	0.248	0.015	1.68499e-38	stage1	KIAA1671
8.20052e-43	0.756405	0.253	0.016	1.94672e-38	stage1	ESYT1
1.00129e-42	0.882433	0.348	0.064	2.37697e-38	stage1	ANKRD42
1.2377e-42	0.659928	0.236	0.01	2.93819e-38	stage1	ENSBTAG00000062685
1.26165e-42	1.23703	0.22	0.004	2.99504e-38	stage1	SLC16A10
1.45935e-42	0.639471	0.262	0.021	3.46435e-38	stage1	SPG11
1.4675e-42	0.675989	0.329	0.055	3.48369e-38	stage1	KIAA0408
1.49669e-42	0.974947	0.603	0.247	3.553e-38	stage1	JAM2
1.57573e-42	0.723632	0.448	0.124	3.74062e-38	stage1	AP1G1
1.64239e-42	0.720002	0.397	0.095	3.89886e-38	stage1	TXLNG
1.72902e-42	0.83482	0.25	0.018	4.10452e-38	stage1	RNF217
1.75849e-42	0.791812	0.272	0.026	4.17447e-38	stage1	ENSBTAG00000023169
1.83957e-42	0.793933	0.295	0.038	4.36696e-38	stage1	PACS1
2.12237e-42	0.792187	0.247	0.015	5.0383e-38	stage1	CYTH1
2.2322e-42	0.758528	0.275	0.028	5.29901e-38	stage1	PEX14
2.26323e-42	0.749504	0.428	0.112	5.37267e-38	stage1	NCKAP1
2.39415e-42	0.634971	0.381	0.082	5.68346e-38	stage1	TTC14
2.40056e-42	0.842403	0.237	0.011	5.69869e-38	stage1	SH3RF1
2.69187e-42	0.722249	0.419	0.107	6.39024e-38	stage1	REPS1
2.74999e-42	0.737244	0.452	0.136	6.52819e-38	stage1	TANK
2.82325e-42	0.656338	0.277	0.029	6.70212e-38	stage1	ASB3
2.83999e-42	0.996477	0.24	0.013	6.74185e-38	stage1	ENSBTAG00000015775
2.90605e-42	0.855344	0.62	0.259	6.89868e-38	stage1	NAA35
2.91201e-42	0.666103	0.381	0.081	6.91283e-38	stage1	PPM1D
3.01409e-42	0.799876	0.393	0.093	7.15514e-38	stage1	GULP1
3.17941e-42	0.770392	0.335	0.061	7.54759e-38	stage1	STX5
3.49472e-42	0.964589	0.532	0.198	8.29611e-38	stage1	ERO1B
3.90346e-42	0.767065	0.273	0.028	9.26643e-38	stage1	PLAGL1
4.19349e-42	1.08304	0.413	0.121	9.95492e-38	stage1	SH3GL2
4.39998e-42	0.673371	0.26	0.023	1.04451e-37	stage1	GPAM
4.4466e-42	0.807396	0.255	0.02	1.05558e-37	stage1	ZNF614
4.55474e-42	0.605226	0.476	0.137	1.08125e-37	stage1	PRPF8
5.10876e-42	0.726653	0.496	0.154	1.21277e-37	stage1	SLTM
5.62287e-42	0.678441	0.34	0.062	1.33481e-37	stage1	ZMYND8
6.0785e-42	0.587481	0.493	0.146	1.44298e-37	stage1	STAG2
7.01476e-42	0.671434	0.346	0.066	1.66523e-37	stage1	PRICKLE1
7.37357e-42	0.70072	0.326	0.054	1.75041e-37	stage1	EFL1
7.69835e-42	0.619648	0.317	0.05	1.82751e-37	stage1	RLIM
7.69973e-42	0.766792	0.269	0.026	1.82784e-37	stage1	RMND5A
7.97768e-42	0.640005	0.249	0.018	1.89382e-37	stage1	ACVR2A
8.09306e-42	0.725071	0.325	0.054	1.92121e-37	stage1	CERT1
9.13196e-42	0.951107	0.307	0.048	2.16784e-37	stage1	IQSEC1
9.41117e-42	0.918246	0.222	0.006	2.23412e-37	stage1	CNN3
1.03371e-41	0.827018	0.215	0.004	2.45392e-37	stage1	PAPPA
1.10609e-41	0.565295	0.273	0.029	2.62574e-37	stage1	TMEM39A
1.38304e-41	0.811002	0.301	0.043	3.28321e-37	stage1	ARHGAP35
1.61808e-41	0.752811	0.492	0.159	3.84117e-37	stage1	PRRG1
1.63729e-41	0.628294	0.277	0.03	3.88676e-37	stage1	DPY19L4
1.73596e-41	0.839466	0.355	0.074	4.12098e-37	stage1	DDX10
1.79563e-41	0.730709	0.41	0.106	4.26264e-37	stage1	RBPJ
2.21663e-41	1.08836	0.233	0.013	5.26206e-37	stage1	PDZRN3
2.51203e-41	0.966403	0.782	0.498	5.96332e-37	stage1	SMARCA1
2.54605e-41	0.752389	0.326	0.058	6.04407e-37	stage1	GALNT2
2.66232e-41	0.697337	0.313	0.05	6.32009e-37	stage1	RABGEF1
2.71054e-41	0.690536	0.231	0.011	6.43454e-37	stage1	ABL2
3.29851e-41	0.622113	0.273	0.029	7.83033e-37	stage1	SWT1
3.30502e-41	0.709631	0.251	0.02	7.84579e-37	stage1	ST7
3.39865e-41	0.825725	0.478	0.155	8.06805e-37	stage1	RASA1
3.59476e-41	0.765509	0.268	0.029	8.53359e-37	stage1	TBL1XR1
3.74778e-41	0.844238	0.274	0.03	8.89685e-37	stage1	EPB41
4.40995e-41	0.83929	0.247	0.019	1.04688e-36	stage1	GAREM1
4.44593e-41	0.656852	0.328	0.057	1.05542e-36	stage1	WWP2
4.50804e-41	0.617463	0.265	0.025	1.07016e-36	stage1	SAMD8
4.73837e-41	0.834993	0.472	0.151	1.12484e-36	stage1	MAPK1
4.81577e-41	0.732931	0.233	0.013	1.14321e-36	stage1	PCNX2
5.1827e-41	0.736303	0.392	0.095	1.23032e-36	stage1	TRAPPC8
5.28616e-41	0.739949	0.564	0.213	1.25488e-36	stage1	RDX
5.62985e-41	0.825803	0.233	0.013	1.33647e-36	stage1	STARD9
5.7276e-41	0.664451	0.304	0.045	1.35967e-36	stage1	NSD3
6.05489e-41	0.737533	0.283	0.037	1.43737e-36	stage1	EPS15L1
6.28019e-41	0.760224	0.414	0.111	1.49085e-36	stage1	TBC1D15
6.62048e-41	0.725536	0.238	0.015	1.57163e-36	stage1	ARNT
6.91219e-41	0.695334	0.309	0.05	1.64088e-36	stage1	USP31
7.32372e-41	2.38744	0.216	0.006	1.73858e-36	stage1	ZFPM2
7.51101e-41	0.642267	0.311	0.049	1.78304e-36	stage1	ZNF131
7.69188e-41	0.70721	0.368	0.078	1.82597e-36	stage1	SCAF8
9.0373e-41	0.549714	0.292	0.04	2.14536e-36	stage1	IER5
1.08712e-40	0.622487	0.292	0.04	2.58072e-36	stage1	SLC31A1
1.10114e-40	0.818886	0.511	0.193	2.61399e-36	stage1	BTG1
1.27175e-40	0.773894	0.277	0.035	3.019e-36	stage1	JAK2
1.31106e-40	0.767244	0.233	0.014	3.11232e-36	stage1	SGSM1
1.36938e-40	0.969292	0.232	0.013	3.25077e-36	stage1	ABCA1
1.37473e-40	0.851159	0.304	0.049	3.26348e-36	stage1	SCARB1
1.38335e-40	0.741352	0.256	0.023	3.28393e-36	stage1	PER2
1.64216e-40	0.802622	0.703	0.343	3.89832e-36	stage1	SS18
1.73423e-40	0.781847	0.237	0.015	4.1169e-36	stage1	IKZF2
1.76742e-40	0.675039	0.405	0.103	4.19568e-36	stage1	CABCOCO1
1.845e-40	0.688166	0.532	0.187	4.37984e-36	stage1	LIMA1
1.98593e-40	0.74299	0.215	0.006	4.71439e-36	stage1	ENSBTAG00000063996
2.35451e-40	0.669667	0.536	0.189	5.58936e-36	stage1	VIRMA
2.36943e-40	0.736479	0.364	0.078	5.62479e-36	stage1	QSER1
2.45599e-40	0.672013	0.251	0.021	5.83027e-36	stage1	HTT
2.48842e-40	0.681773	0.388	0.093	5.90727e-36	stage1	CCAR2
2.49613e-40	0.704417	0.278	0.034	5.92556e-36	stage1	AXL
2.80085e-40	0.715959	0.344	0.069	6.64894e-36	stage1	GPBP1L1
2.90198e-40	0.819114	0.238	0.016	6.88901e-36	stage1	AGO3
3.18539e-40	0.748148	0.271	0.032	7.56181e-36	stage1	LYST
3.34652e-40	1.109	0.392	0.102	7.9443e-36	stage1	ROBO2
3.62654e-40	0.580019	0.39	0.09	8.60905e-36	stage1	VMP1
3.6399e-40	0.677308	0.329	0.062	8.64076e-36	stage1	TBC1D12
3.72146e-40	0.836775	0.552	0.212	8.83437e-36	stage1	ARHGAP20
3.88155e-40	0.626082	0.298	0.043	9.21442e-36	stage1	LIFR
4.00336e-40	0.843991	0.595	0.259	9.50357e-36	stage1	MICU1
4.49425e-40	0.670813	0.36	0.078	1.06689e-35	stage1	TENT2
4.74009e-40	0.717721	0.302	0.047	1.12525e-35	stage1	ATG7
4.79262e-40	0.641072	0.38	0.087	1.13772e-35	stage1	HM13
4.7959e-40	0.908384	0.287	0.042	1.1385e-35	stage1	HES1
4.92778e-40	0.661041	0.283	0.038	1.16981e-35	stage1	SACM1L
5.11045e-40	0.738124	0.268	0.032	1.21317e-35	stage1	PIK3CA
6.53106e-40	0.659722	0.522	0.184	1.55041e-35	stage1	TGIF1
7.42005e-40	0.774175	0.354	0.077	1.76145e-35	stage1	HIPK3
7.64772e-40	0.808698	0.361	0.078	1.81549e-35	stage1	PLD1
7.98444e-40	0.655783	0.492	0.156	1.89543e-35	stage1	BTBD7
8.37755e-40	0.648515	0.247	0.021	1.98875e-35	stage1	ANO6
9.0601e-40	0.638466	0.24	0.018	2.15078e-35	stage1	SLC20A2
1.00226e-39	0.712415	0.234	0.015	2.37927e-35	stage1	SPECC1L
1.02171e-39	0.722228	0.266	0.03	2.42543e-35	stage1	STX1A
1.02292e-39	0.65359	0.254	0.025	2.4283e-35	stage1	TEC
1.04384e-39	0.704248	0.253	0.024	2.47797e-35	stage1	ZHX2
1.10161e-39	0.735438	0.357	0.078	2.61512e-35	stage1	TCERG1
1.10258e-39	0.710304	0.439	0.13	2.61741e-35	stage1	YAF2
1.35485e-39	0.653561	0.395	0.1	3.21628e-35	stage1	FAM91A1
1.39891e-39	0.754522	0.245	0.02	3.32088e-35	stage1	FAM169A
1.40624e-39	0.594973	0.342	0.068	3.33828e-35	stage1	NUP107
1.41902e-39	0.837089	0.304	0.05	3.3686e-35	stage1	RDH10
1.44006e-39	0.751293	0.575	0.224	3.41856e-35	stage1	SCAMP1
1.45764e-39	0.509134	0.281	0.037	3.4603e-35	stage1	BCL2L2
1.61206e-39	0.768763	0.419	0.117	3.82688e-35	stage1	SLC16A1
1.85056e-39	0.765636	0.602	0.248	4.39304e-35	stage1	ZNF451
2.08888e-39	0.673544	0.307	0.052	4.95879e-35	stage1	UTP20
2.19683e-39	0.662634	0.227	0.013	5.21505e-35	stage1	CDK8
2.21735e-39	0.550481	0.386	0.09	5.26376e-35	stage1	HERPUD1
2.24872e-39	0.67156	0.241	0.019	5.33825e-35	stage1	TNPO3
2.53864e-39	0.647183	0.407	0.107	6.02649e-35	stage1	SDE2
2.67189e-39	0.701907	0.483	0.159	6.3428e-35	stage1	USP47
2.82362e-39	0.824202	0.342	0.072	6.70299e-35	stage1	EVI5
2.82415e-39	1.16606	0.224	0.013	6.70426e-35	stage1	MAML2
3.02287e-39	0.792982	0.729	0.435	7.17598e-35	stage1	SRSF2
3.19681e-39	0.636816	0.495	0.161	7.58892e-35	stage1	SRSF1
3.28113e-39	0.653618	0.316	0.057	7.78908e-35	stage1	AFTPH
3.8336e-39	0.658379	0.508	0.177	9.10059e-35	stage1	CHP1
3.83547e-39	0.731871	0.29	0.044	9.10501e-35	stage1	GTF2F2
3.85528e-39	0.723158	0.301	0.048	9.15205e-35	stage1	ABL1
3.98204e-39	0.683235	0.558	0.211	9.45297e-35	stage1	YTHDF3
4.39205e-39	0.702824	0.348	0.077	1.04263e-34	stage1	OLA1
4.81474e-39	0.803932	0.277	0.037	1.14297e-34	stage1	WDPCP
5.15747e-39	0.811451	0.542	0.206	1.22433e-34	stage1	CUX1
5.18379e-39	0.761003	0.344	0.072	1.23058e-34	stage1	ILRUN
5.55528e-39	0.456028	0.289	0.04	1.31877e-34	stage1	ZBED5
5.82531e-39	0.751577	0.578	0.232	1.38287e-34	stage1	STAU1
6.04708e-39	0.694764	0.219	0.01	1.43552e-34	stage1	SLC2A1
6.2746e-39	0.876182	0.689	0.339	1.48953e-34	stage1	ARF4
7.45793e-39	0.724266	0.298	0.048	1.77044e-34	stage1	APAF1
8.08747e-39	0.793873	0.253	0.026	1.91988e-34	stage1	FARP1
8.37335e-39	0.704211	0.506	0.169	1.98775e-34	stage1	BAZ2B
8.85036e-39	0.761762	0.698	0.342	2.10099e-34	stage1	THRAP3
9.40286e-39	0.618606	0.333	0.064	2.23215e-34	stage1	KDM5A
9.63543e-39	0.722733	0.383	0.096	2.28735e-34	stage1	JADE1
9.72672e-39	0.581279	0.264	0.03	2.30903e-34	stage1	COL6A2
9.92503e-39	0.71669	0.238	0.019	2.3561e-34	stage1	TNFAIP3
1.01869e-38	0.614728	0.43	0.119	2.41827e-34	stage1	SRRT
1.05587e-38	0.659941	0.295	0.047	2.50653e-34	stage1	FUT8
1.20138e-38	0.608875	0.391	0.098	2.85195e-34	stage1	CERS5
1.25758e-38	0.776521	0.281	0.04	2.98537e-34	stage1	PDLIM5
1.33866e-38	0.713595	0.335	0.068	3.17785e-34	stage1	TOGARAM1
1.3854e-38	0.680471	0.227	0.014	3.2888e-34	stage1	TOM1L2
1.44213e-38	0.766614	0.413	0.117	3.42347e-34	stage1	TNPO1
1.4621e-38	0.564161	0.265	0.032	3.47089e-34	stage1	INTS9
1.49408e-38	0.669322	0.375	0.091	3.5468e-34	stage1	ENSBTAG00000053238
1.50911e-38	0.75486	0.345	0.079	3.58248e-34	stage1	IER5L
1.53559e-38	0.694513	0.393	0.102	3.64533e-34	stage1	TASOR2
1.7788e-38	0.716473	0.357	0.083	4.2227e-34	stage1	GPRASP2
1.79545e-38	0.69453	0.458	0.146	4.26221e-34	stage1	KHDRBS1
1.84365e-38	0.714929	0.326	0.062	4.37664e-34	stage1	MBTD1
1.84564e-38	0.624974	0.223	0.013	4.38136e-34	stage1	MAU2
1.88797e-38	0.652817	0.264	0.032	4.48186e-34	stage1	LARP4B
1.96676e-38	0.654668	0.402	0.103	4.66889e-34	stage1	MYO9A
2.01745e-38	0.622777	0.318	0.061	4.78923e-34	stage1	HELQ
2.08657e-38	0.779707	0.33	0.069	4.95331e-34	stage1	PFKFB4
2.09749e-38	0.714836	0.463	0.151	4.97922e-34	stage1	HMGXB3
2.25229e-38	0.653659	0.339	0.069	5.3467e-34	stage1	MFN1
2.27608e-38	0.627671	0.345	0.072	5.40318e-34	stage1	KLHL28
2.40648e-38	0.531137	0.39	0.096	5.71275e-34	stage1	DHX15
2.67201e-38	0.657367	0.29	0.044	6.34308e-34	stage1	DENND2B
3.42001e-38	0.942696	0.311	0.059	8.11876e-34	stage1	DCLK3
3.72349e-38	0.627679	0.423	0.117	8.8392e-34	stage1	P4HB
3.93613e-38	0.582489	0.317	0.058	9.34399e-34	stage1	COG3
4.02964e-38	0.620524	0.345	0.074	9.56596e-34	stage1	TMEM260
4.07414e-38	0.587894	0.382	0.095	9.67159e-34	stage1	RPS6KB1
4.17824e-38	0.949902	0.824	0.569	9.91872e-34	stage1	JUND
4.32397e-38	0.521401	0.426	0.119	1.02647e-33	stage1	CALU
4.36525e-38	0.691624	0.216	0.011	1.03627e-33	stage1	RNF122
4.76427e-38	0.60092	0.386	0.1	1.13099e-33	stage1	PANK2
5.00808e-38	0.944644	0.282	0.044	1.18887e-33	stage1	POLG2
5.0335e-38	0.672873	0.316	0.059	1.1949e-33	stage1	TRPC4AP
5.1154e-38	0.660455	0.437	0.132	1.21434e-33	stage1	ILF3
5.39797e-38	0.832636	0.345	0.078	1.28142e-33	stage1	TBC1D22A
6.11968e-38	0.653443	0.667	0.301	1.45275e-33	stage1	EIF3A
6.18005e-38	0.635133	0.24	0.021	1.46708e-33	stage1	MAPKBP1
6.21574e-38	0.673043	0.359	0.083	1.47555e-33	stage1	TRIM25
6.32605e-38	0.647583	0.292	0.047	1.50174e-33	stage1	NAT10
6.70351e-38	0.884123	0.257	0.03	1.59135e-33	stage1	PTPRD
6.85962e-38	0.638586	0.415	0.119	1.6284e-33	stage1	GTF2A1
6.93116e-38	0.597816	0.282	0.042	1.64539e-33	stage1	ENSBTAG00000055854
7.53632e-38	0.693547	0.221	0.013	1.78905e-33	stage1	CRY2
7.58269e-38	0.719426	0.508	0.182	1.80005e-33	stage1	EIF2AK4
7.63652e-38	0.553505	0.363	0.082	1.81283e-33	stage1	ERMARD
8.62692e-38	0.826875	0.407	0.117	2.04795e-33	stage1	NFKBIA
9.578e-38	0.746206	0.569	0.231	2.27372e-33	stage1	ITGB5
1.00338e-37	0.683278	0.297	0.05	2.38193e-33	stage1	CTBP2
1.03183e-37	0.700984	0.476	0.158	2.44946e-33	stage1	GPATCH2
1.0385e-37	0.639255	0.523	0.189	2.46529e-33	stage1	TMEM165
1.12717e-37	0.733271	0.295	0.049	2.67579e-33	stage1	DCUN1D3
1.13154e-37	0.716341	0.317	0.059	2.68616e-33	stage1	LMBR1
1.13401e-37	0.678766	0.282	0.042	2.69202e-33	stage1	PRIM2
1.15021e-37	0.677013	0.52	0.189	2.73048e-33	stage1	CCNL2
1.15551e-37	0.718995	0.354	0.082	2.74306e-33	stage1	TBC1D32
1.15859e-37	0.979563	0.63	0.309	2.75038e-33	stage1	MAPKAPK2
1.3279e-37	0.764989	0.51	0.192	3.1523e-33	stage1	ZBTB38
1.4112e-37	0.817131	0.72	0.376	3.35004e-33	stage1	REEP1
1.58285e-37	0.589319	0.484	0.159	3.75752e-33	stage1	UBE3A
1.71672e-37	0.59289	0.349	0.078	4.07531e-33	stage1	AMD1
1.75351e-37	0.600196	0.327	0.068	4.16266e-33	stage1	DCP1A
2.09832e-37	0.658476	0.347	0.078	4.98119e-33	stage1	NEMF
2.17019e-37	0.869801	0.459	0.153	5.15182e-33	stage1	CADPS2
2.23764e-37	0.710651	0.28	0.044	5.31194e-33	stage1	EPHA2
2.40064e-37	0.510202	0.267	0.035	5.69889e-33	stage1	ATP10D
2.43967e-37	0.622582	0.38	0.096	5.79153e-33	stage1	CENPC
2.74423e-37	0.719033	0.327	0.071	6.51453e-33	stage1	RIPK2
2.88454e-37	0.933783	0.204	0.008	6.84761e-33	stage1	NFATC1
3.02671e-37	0.682899	0.505	0.179	7.1851e-33	stage1	EXOC1
3.03284e-37	0.820179	0.212	0.011	7.19967e-33	stage1	LDLRAD4
3.07585e-37	0.604912	0.278	0.042	7.30176e-33	stage1	MBD5
3.66331e-37	0.637334	0.566	0.219	8.69633e-33	stage1	TPR
3.84892e-37	0.593664	0.276	0.04	9.13696e-33	stage1	NUP160
3.9605e-37	0.705114	0.225	0.016	9.40184e-33	stage1	BBS9
4.0458e-37	0.584769	0.234	0.02	9.60433e-33	stage1	PAPOLG
4.52021e-37	0.491537	0.287	0.045	1.07305e-32	stage1	DIPK2A
4.60768e-37	0.674643	0.29	0.048	1.09382e-32	stage1	ENSBTAG00000049733
4.60799e-37	0.572477	0.25	0.028	1.09389e-32	stage1	MIGA2
5.00244e-37	0.575221	0.303	0.054	1.18753e-32	stage1	IRF2
5.19447e-37	0.672495	0.493	0.17	1.23312e-32	stage1	GTF2I
5.28555e-37	0.735481	0.325	0.072	1.25474e-32	stage1	MICAL2
5.36614e-37	1.08238	0.667	0.347	1.27387e-32	stage1	FSHR
5.40139e-37	0.549521	0.345	0.076	1.28224e-32	stage1	SMARCAD1
5.67797e-37	0.682507	0.291	0.047	1.34789e-32	stage1	AFG2A
5.90626e-37	0.853099	0.25	0.03	1.40209e-32	stage1	ZNF711
5.91386e-37	0.626607	0.197	0.005	1.40389e-32	stage1	ENSBTAG00000058264
6.15357e-37	0.658002	0.272	0.039	1.4608e-32	stage1	HECA
6.7244e-37	0.587384	0.282	0.045	1.59631e-32	stage1	KCTD3
7.11916e-37	0.578515	0.237	0.021	1.69002e-32	stage1	ZKSCAN5
8.07013e-37	0.637121	0.244	0.025	1.91577e-32	stage1	EPG5
8.57065e-37	0.570145	0.294	0.05	2.03459e-32	stage1	ASCC3
8.78932e-37	0.581988	0.477	0.156	2.0865e-32	stage1	ERP44
9.58277e-37	0.667426	0.24	0.025	2.27485e-32	stage1	FIG4
1.02401e-36	0.621568	0.467	0.151	2.43089e-32	stage1	ELF2
1.02542e-36	0.721921	0.416	0.124	2.43426e-32	stage1	SPPL3
1.12393e-36	0.650567	0.336	0.074	2.66809e-32	stage1	PCED1B
1.137e-36	0.58039	0.514	0.182	2.69912e-32	stage1	CCDC126
1.18145e-36	0.567921	0.189	0.003	2.80463e-32	stage1	RBM41
1.18237e-36	0.600889	0.287	0.048	2.80682e-32	stage1	RSBN1
1.38019e-36	0.500812	0.366	0.088	3.27644e-32	stage1	SREBF1
1.38755e-36	0.706701	0.227	0.019	3.29391e-32	stage1	FRMD3
1.43605e-36	0.842367	0.272	0.04	3.40905e-32	stage1	SLC39A11
1.47698e-36	0.606825	0.236	0.023	3.50619e-32	stage1	PXK
1.55759e-36	0.765729	0.581	0.248	3.69756e-32	stage1	OTUD6B
1.57102e-36	0.761526	0.188	0.003	3.72944e-32	stage1	ENSBTAG00000064828
1.63988e-36	1.20707	0.253	0.033	3.89292e-32	stage1	NFKB1
1.76454e-36	0.690311	0.278	0.044	4.18885e-32	stage1	TRPM4
1.89917e-36	0.711924	0.245	0.028	4.50843e-32	stage1	PLPP1
1.9132e-36	0.717016	0.2	0.008	4.54175e-32	stage1	ERN1
2.05938e-36	0.6896	0.245	0.028	4.88875e-32	stage1	DMXL2
2.06345e-36	1.34951	0.236	0.024	4.89843e-32	stage1	ADAMTS17
2.12552e-36	0.634013	0.225	0.019	5.04578e-32	stage1	TAF1D
2.13276e-36	0.632527	0.33	0.073	5.06297e-32	stage1	TRAPPC10
2.16103e-36	0.674588	0.308	0.059	5.13007e-32	stage1	NUP214
2.45733e-36	0.617652	0.2	0.008	5.83346e-32	stage1	SLC19A2
2.48664e-36	0.751206	0.233	0.023	5.90302e-32	stage1	REPS2
2.57098e-36	0.638464	0.222	0.018	6.10326e-32	stage1	ZFAND2A
2.70712e-36	0.774993	0.225	0.019	6.42644e-32	stage1	ENSBTAG00000067216
3.02807e-36	0.557571	0.289	0.049	7.18833e-32	stage1	PHF12
3.20698e-36	0.74676	0.196	0.006	7.61305e-32	stage1	SLC2A13
3.46327e-36	0.677022	0.37	0.093	8.22146e-32	stage1	CYTH3
3.4913e-36	0.596246	0.297	0.053	8.28799e-32	stage1	UBXN7
3.51948e-36	0.527492	0.266	0.037	8.3549e-32	stage1	RICTOR
3.55118e-36	0.645706	0.214	0.014	8.43014e-32	stage1	GCFC2
3.73379e-36	0.507327	0.274	0.04	8.86365e-32	stage1	DTWD2
3.74656e-36	0.531091	0.218	0.015	8.89395e-32	stage1	ZZEF1
3.9416e-36	0.748913	0.383	0.107	9.35697e-32	stage1	TBL1X
3.95149e-36	0.58565	0.246	0.026	9.38044e-32	stage1	NR2C2
4.18796e-36	0.626193	0.351	0.083	9.9418e-32	stage1	CEP290
4.28706e-36	0.692557	0.241	0.026	1.01771e-31	stage1	TBCK
4.88878e-36	0.635078	0.313	0.064	1.16055e-31	stage1	TNKS2
5.24038e-36	0.649535	0.219	0.016	1.24401e-31	stage1	INTS2
5.31967e-36	0.717589	0.207	0.011	1.26284e-31	stage1	ZNF618
5.51462e-36	0.555737	0.396	0.108	1.30912e-31	stage1	PIP5K1A
5.72899e-36	0.593029	0.335	0.074	1.36e-31	stage1	SLC39A10
5.80261e-36	0.540605	0.205	0.01	1.37748e-31	stage1	MBTPS2
6.50681e-36	0.632182	0.454	0.148	1.54465e-31	stage1	BCNT2
7.30238e-36	0.835852	0.24	0.028	1.73351e-31	stage1	ENSBTAG00000059176
8.01846e-36	0.697447	0.371	0.098	1.9035e-31	stage1	LRP5
8.34459e-36	0.66715	0.525	0.202	1.98092e-31	stage1	PPAT
8.53611e-36	0.673391	0.292	0.053	2.02639e-31	stage1	MFSD14A
8.8337e-36	0.74356	0.66	0.315	2.09703e-31	stage1	MORF4L2
8.8973e-36	0.54678	0.276	0.043	2.11213e-31	stage1	TAOK1
8.9896e-36	0.550748	0.291	0.052	2.13404e-31	stage1	XIAP
9.09206e-36	0.679134	0.469	0.156	2.15836e-31	stage1	SNTB2
9.17451e-36	0.680064	0.345	0.083	2.17794e-31	stage1	SEC23A
9.23364e-36	0.619226	0.221	0.018	2.19197e-31	stage1	GNL3L
9.51843e-36	0.690001	0.592	0.25	2.25958e-31	stage1	TPP2
9.6308e-36	0.642416	0.246	0.03	2.28625e-31	stage1	AHDC1
9.78812e-36	0.53697	0.294	0.053	2.3236e-31	stage1	NUP210
1.03336e-35	0.640463	0.298	0.054	2.4531e-31	stage1	TRIM33
1.0788e-35	0.759825	0.347	0.087	2.56096e-31	stage1	ZNF654
1.08045e-35	0.718517	0.393	0.115	2.56488e-31	stage1	RSRC1
1.12475e-35	0.533159	0.392	0.111	2.67005e-31	stage1	EDRF1
1.13887e-35	0.808241	0.401	0.122	2.70357e-31	stage1	ZFP36L2
1.19446e-35	0.695666	0.238	0.025	2.83552e-31	stage1	TEDC1
1.19628e-35	0.569712	0.329	0.073	2.83985e-31	stage1	ERCC6L2
1.28859e-35	0.842117	0.241	0.028	3.05898e-31	stage1	ENSBTAG00000063677
1.40383e-35	0.605215	0.339	0.079	3.33256e-31	stage1	ZNF800
1.55221e-35	0.701521	0.244	0.029	3.68478e-31	stage1	CBL
1.59049e-35	0.535628	0.382	0.106	3.77566e-31	stage1	HEXIM1
1.59678e-35	0.652242	0.502	0.182	3.79059e-31	stage1	PHF20L1
1.65197e-35	0.588719	0.253	0.033	3.92162e-31	stage1	CHL1
1.79335e-35	0.678626	0.46	0.154	4.25724e-31	stage1	CCDC91
1.8537e-35	0.833021	0.424	0.136	4.40049e-31	stage1	EPM2AIP1
1.89474e-35	0.582812	0.295	0.053	4.49792e-31	stage1	LRP12
1.93064e-35	0.700698	0.309	0.064	4.58314e-31	stage1	TCF3
1.93624e-35	0.625056	0.586	0.252	4.59645e-31	stage1	LRRC41
2.02117e-35	0.55989	0.297	0.054	4.79806e-31	stage1	POLR3A
2.20511e-35	0.542685	0.184	0.003	5.23472e-31	stage1	TXNDC16
2.25435e-35	0.511892	0.228	0.021	5.35159e-31	stage1	SELENOI
2.28941e-35	0.689581	0.276	0.045	5.43483e-31	stage1	PDZD8
2.39522e-35	0.621827	0.359	0.09	5.686e-31	stage1	PIAS1
2.52062e-35	0.611224	0.301	0.057	5.98371e-31	stage1	TECPR2
2.62274e-35	0.808405	0.273	0.045	6.22613e-31	stage1	GALNT18
2.64731e-35	0.575762	0.213	0.015	6.28445e-31	stage1	ENSBTAG00000059315
2.84354e-35	0.556357	0.202	0.01	6.75029e-31	stage1	IL4R
3.13954e-35	0.710954	0.292	0.057	7.45295e-31	stage1	KAT2B
3.94401e-35	0.75953	0.746	0.474	9.36268e-31	stage1	HNRNPDL
4.08696e-35	0.542473	0.22	0.019	9.70204e-31	stage1	ADM
4.24614e-35	0.677629	0.339	0.081	1.00799e-30	stage1	CDC73
4.62249e-35	0.512711	0.458	0.144	1.09733e-30	stage1	EPC1
4.72684e-35	0.691669	0.324	0.074	1.1221e-30	stage1	TARS3
4.76866e-35	0.630436	0.582	0.232	1.13203e-30	stage1	MLLT10
5.00968e-35	0.695185	0.286	0.052	1.18925e-30	stage1	ANKS1B
5.05546e-35	0.648008	0.357	0.093	1.20012e-30	stage1	SOS2
5.07614e-35	0.569927	0.325	0.072	1.20502e-30	stage1	CHD8
6.10235e-35	0.869214	0.718	0.395	1.44864e-30	stage1	RALY
6.36958e-35	0.520627	0.392	0.108	1.51208e-30	stage1	GON4L
6.45491e-35	0.631261	0.271	0.043	1.53233e-30	stage1	FBXW7
6.8269e-35	0.725317	0.687	0.357	1.62064e-30	stage1	BZW2
6.87416e-35	0.608027	0.321	0.071	1.63186e-30	stage1	CHUK
6.90279e-35	0.509358	0.481	0.164	1.63865e-30	stage1	LAMP2
7.08937e-35	0.877327	0.202	0.011	1.68294e-30	stage1	FBXL18
7.22065e-35	0.716472	0.203	0.011	1.71411e-30	stage1	ZFAT
7.54067e-35	0.644382	0.353	0.088	1.79008e-30	stage1	PHKB
7.8565e-35	0.513383	0.436	0.132	1.86505e-30	stage1	EIF4G1
8.06553e-35	0.726059	0.193	0.008	1.91467e-30	stage1	KLF8
9.24136e-35	0.699547	0.248	0.034	2.19381e-30	stage1	BICDL1
9.82053e-35	0.801152	0.494	0.19	2.33129e-30	stage1	RALGPS2
9.91578e-35	0.727671	0.264	0.04	2.35391e-30	stage1	STOX2
1.05676e-34	0.622641	0.344	0.087	2.50864e-30	stage1	SESTD1
1.13941e-34	0.584344	0.215	0.018	2.70484e-30	stage1	UBP1
1.18849e-34	0.868935	0.309	0.066	2.82136e-30	stage1	HIPK2
1.21308e-34	0.681985	0.195	0.009	2.87974e-30	stage1	SMAD7
1.21925e-34	0.692486	0.338	0.079	2.89437e-30	stage1	WDR37
1.30115e-34	0.623324	0.231	0.025	3.0888e-30	stage1	UBN2
1.33504e-34	0.992473	0.638	0.33	3.16924e-30	stage1	MSRB3
1.42206e-34	0.579992	0.502	0.188	3.37583e-30	stage1	B3GNT2
1.42315e-34	0.683344	0.371	0.103	3.37842e-30	stage1	PELI1
1.50107e-34	0.650338	0.259	0.038	3.56338e-30	stage1	CPEB3
1.52453e-34	1.16992	0.191	0.008	3.61908e-30	stage1	MYO1E
1.66042e-34	0.768907	0.324	0.076	3.94166e-30	stage1	MPRIP
1.73703e-34	1.04578	0.194	0.009	4.12352e-30	stage1	COL21A1
1.74698e-34	0.554023	0.308	0.063	4.14715e-30	stage1	KIAA1958
1.91835e-34	0.61386	0.251	0.034	4.55398e-30	stage1	SLC25A25
2.01225e-34	0.657805	0.409	0.125	4.77688e-30	stage1	ABHD17B
2.03089e-34	0.96827	0.24	0.03	4.82114e-30	stage1	COL4A2
2.03899e-34	0.500008	0.201	0.011	4.84036e-30	stage1	BCL6
2.19466e-34	0.691486	0.483	0.168	5.2099e-30	stage1	ACSBG1
2.26739e-34	0.54294	0.334	0.078	5.38255e-30	stage1	ACIN1
2.39465e-34	0.673814	0.467	0.159	5.68465e-30	stage1	TP53BP1
2.4971e-34	0.673452	0.41	0.131	5.92786e-30	stage1	ARHGAP12
2.55155e-34	0.662317	0.38	0.108	6.05711e-30	stage1	SLC45A4
2.64287e-34	0.663898	0.265	0.044	6.27392e-30	stage1	MAPK14
2.65643e-34	0.542789	0.216	0.019	6.3061e-30	stage1	KDM4A
2.77462e-34	0.595871	0.248	0.033	6.58667e-30	stage1	ADAMTS9
2.86902e-34	0.569272	0.312	0.067	6.81077e-30	stage1	PIK3R4
3.04933e-34	0.760016	0.414	0.132	7.23881e-30	stage1	MBD2
3.21792e-34	0.653436	0.362	0.097	7.63901e-30	stage1	STK38L
3.3203e-34	0.842441	0.697	0.391	7.88206e-30	stage1	EZR
3.38676e-34	0.694737	0.33	0.078	8.03982e-30	stage1	DIXDC1
3.68961e-34	0.630618	0.538	0.211	8.75875e-30	stage1	COQ10B
3.99777e-34	0.799787	0.197	0.011	9.4903e-30	stage1	COL4A6
4.18563e-34	0.482156	0.433	0.135	9.93626e-30	stage1	AMFR
4.35902e-34	0.509037	0.222	0.021	1.03479e-29	stage1	GEN1
4.86385e-34	0.52891	0.193	0.009	1.15463e-29	stage1	ALS2
4.90363e-34	0.607358	0.268	0.045	1.16407e-29	stage1	AKAP8
5.16452e-34	0.529574	0.36	0.091	1.226e-29	stage1	LPCAT3
6.04672e-34	0.820281	0.463	0.169	1.43543e-29	stage1	RHOBTB3
6.8325e-34	0.482519	0.186	0.006	1.62197e-29	stage1	CNNM4
7.29152e-34	0.693551	0.229	0.026	1.73093e-29	stage1	TSC22D1.1
7.33853e-34	0.550265	0.183	0.005	1.74209e-29	stage1	YEATS2
7.36838e-34	0.630477	0.387	0.113	1.74918e-29	stage1	AEBP2
7.91566e-34	0.606343	0.179	0.004	1.8791e-29	stage1	INSR
8.687e-34	0.535065	0.259	0.04	2.06221e-29	stage1	G3BP1
9.27242e-34	0.550112	0.41	0.125	2.20118e-29	stage1	SUPT6H
9.29381e-34	0.588666	0.211	0.018	2.20626e-29	stage1	MTCL2
9.46454e-34	0.639254	0.381	0.113	2.24679e-29	stage1	DNM1L
9.52835e-34	0.532862	0.245	0.033	2.26194e-29	stage1	KIAA0753
9.67854e-34	0.6128	0.272	0.048	2.29759e-29	stage1	VPS53
9.81153e-34	0.49204	0.386	0.106	2.32916e-29	stage1	CLCN3
1.04006e-33	0.661018	0.241	0.032	2.46899e-29	stage1	PPP1R12B
1.08151e-33	0.619491	0.349	0.087	2.5674e-29	stage1	SMG6
1.29338e-33	0.780177	0.197	0.013	3.07035e-29	stage1	DPYD
1.32459e-33	0.513122	0.291	0.057	3.14445e-29	stage1	NR2C1
1.3346e-33	0.620798	0.178	0.004	3.1682e-29	stage1	SLC23A2
1.36359e-33	1.0691	0.563	0.259	3.23703e-29	stage1	SH3GL3
1.38592e-33	0.752729	0.43	0.141	3.29003e-29	stage1	MED13L
1.39635e-33	0.549127	0.187	0.008	3.31479e-29	stage1	MLXIP
1.46973e-33	0.532943	0.203	0.014	3.489e-29	stage1	SEMA4A
1.49294e-33	0.614641	0.207	0.016	3.54409e-29	stage1	ENSBTAG00000057045
1.52529e-33	0.472884	0.298	0.059	3.62088e-29	stage1	ZNF292
1.62722e-33	0.902247	0.609	0.335	3.86286e-29	stage1	CDKN1A
1.72848e-33	0.501598	0.328	0.076	4.10325e-29	stage1	NABP1
1.75524e-33	0.663908	0.28	0.052	4.16677e-29	stage1	DENND1B
1.80313e-33	0.67195	0.47	0.169	4.28045e-29	stage1	SYNCRIP
1.8688e-33	0.657895	0.325	0.077	4.43633e-29	stage1	MLH1
1.91677e-33	0.587944	0.211	0.018	4.55022e-29	stage1	CRAMP1
2.04814e-33	0.687909	0.218	0.021	4.86207e-29	stage1	ITPR3
2.13552e-33	0.662036	0.198	0.013	5.06952e-29	stage1	GGT5
2.24023e-33	0.604752	0.321	0.076	5.31808e-29	stage1	WDR47
2.24845e-33	0.560359	0.251	0.038	5.3376e-29	stage1	INO80D
2.54316e-33	0.575843	0.204	0.015	6.0372e-29	stage1	TMEM87B
2.55496e-33	0.525633	0.348	0.09	6.06523e-29	stage1	STK38
2.6832e-33	0.786094	0.239	0.032	6.36965e-29	stage1	XKR6
2.81574e-33	0.556865	0.519	0.195	6.68428e-29	stage1	CAND1
3.27749e-33	0.543947	0.516	0.202	7.78043e-29	stage1	ITGB1
3.58536e-33	0.492816	0.326	0.074	8.51128e-29	stage1	TEX10
3.58874e-33	0.961388	0.61	0.301	8.51932e-29	stage1	MED27
3.6464e-33	0.677804	0.292	0.059	8.65618e-29	stage1	RTN4
3.65375e-33	0.500808	0.225	0.025	8.67364e-29	stage1	BMPR1A
3.72223e-33	0.555659	0.317	0.076	8.8362e-29	stage1	NOL10
4.12705e-33	0.653341	0.43	0.139	9.79722e-29	stage1	ANKRD11
4.21197e-33	0.64387	0.436	0.15	9.9988e-29	stage1	IMMP1L
4.43552e-33	0.741164	0.592	0.274	1.05295e-28	stage1	RAP1B
4.45227e-33	0.491983	0.293	0.058	1.05692e-28	stage1	RNF111
4.70112e-33	0.433833	0.236	0.029	1.116e-28	stage1	ENSBTAG00000050920
4.85731e-33	0.810994	0.206	0.018	1.15308e-28	stage1	ENSBTAG00000058066
4.85907e-33	0.499992	0.248	0.037	1.15349e-28	stage1	CIC
5.28547e-33	0.480332	0.3	0.061	1.25472e-28	stage1	CEP95
6.33941e-33	0.504198	0.345	0.088	1.50491e-28	stage1	SUN2
6.3822e-33	0.565456	0.229	0.028	1.51507e-28	stage1	RTTN
6.78978e-33	0.688891	0.343	0.092	1.61183e-28	stage1	CBFB
7.03735e-33	0.558501	0.238	0.03	1.6706e-28	stage1	TTBK2
7.06602e-33	0.624716	0.168	0.001	1.6774e-28	stage1	HDAC8
7.26206e-33	0.738798	0.489	0.195	1.72394e-28	stage1	CUL4B
7.41073e-33	0.840432	0.246	0.038	1.75923e-28	stage1	DAB1
7.77097e-33	0.532059	0.313	0.072	1.84475e-28	stage1	DDB1
7.84532e-33	0.474401	0.205	0.016	1.8624e-28	stage1	DUSP5
7.85406e-33	0.516951	0.187	0.009	1.86448e-28	stage1	SOCS3
8.20916e-33	0.58806	0.255	0.04	1.94877e-28	stage1	PDCD4
8.28536e-33	0.671524	0.321	0.077	1.96686e-28	stage1	FBXO36
9.00485e-33	0.434563	0.455	0.155	2.13766e-28	stage1	RSPRY1
9.06111e-33	0.516096	0.396	0.116	2.15102e-28	stage1	BAZ2A
9.9233e-33	0.681409	0.201	0.015	2.35569e-28	stage1	SEMA5A
1.03404e-32	0.50447	0.229	0.028	2.45472e-28	stage1	MSL2
1.03864e-32	0.608109	0.521	0.208	2.46563e-28	stage1	WSB2
1.04409e-32	0.621019	0.383	0.116	2.47857e-28	stage1	RNF11
1.09484e-32	0.540854	0.215	0.021	2.59903e-28	stage1	DHDDS
1.12214e-32	0.596821	0.578	0.259	2.66384e-28	stage1	PAK2
1.17332e-32	0.583294	0.301	0.068	2.78535e-28	stage1	MAP3K7
1.17437e-32	0.488331	0.203	0.016	2.78784e-28	stage1	H2AC25
1.21871e-32	0.563677	0.203	0.016	2.8931e-28	stage1	PKD2
1.3926e-32	0.493489	0.304	0.067	3.30589e-28	stage1	SRFBP1
1.54435e-32	0.55669	0.28	0.054	3.66612e-28	stage1	TARS1
1.56894e-32	0.643652	0.197	0.014	3.72451e-28	stage1	RFX7
1.58821e-32	0.70847	0.302	0.069	3.77025e-28	stage1	SIPA1L1
1.64782e-32	0.500836	0.281	0.053	3.91177e-28	stage1	PARG
1.71088e-32	0.638645	0.273	0.052	4.06146e-28	stage1	MAP2
1.83082e-32	0.506762	0.249	0.038	4.34619e-28	stage1	IPO7
1.86765e-32	0.496735	0.2	0.015	4.43362e-28	stage1	GFM2
1.92296e-32	0.483053	0.469	0.161	4.5649e-28	stage1	TMC6
1.93655e-32	0.524571	0.188	0.01	4.59718e-28	stage1	ENSBTAG00000068130
1.98959e-32	0.465645	0.254	0.04	4.72309e-28	stage1	SLC37A2
2.15823e-32	0.645199	0.387	0.117	5.12342e-28	stage1	ROCK1
2.23415e-32	0.630782	0.242	0.037	5.30364e-28	stage1	ABTB1
2.36033e-32	0.4048	0.22	0.024	5.6032e-28	stage1	ZBTB21
2.3758e-32	0.775112	0.18	0.008	5.63992e-28	stage1	MAP4K4
2.45423e-32	0.763261	0.18	0.008	5.82611e-28	stage1	KIF26B
2.73732e-32	0.559726	0.26	0.044	6.49811e-28	stage1	GTF3C1
2.83769e-32	0.635431	0.49	0.185	6.7364e-28	stage1	NPEPPS
2.87558e-32	0.561163	0.302	0.067	6.82633e-28	stage1	JCAD
2.88161e-32	0.611894	0.293	0.063	6.84066e-28	stage1	USP40
3.0503e-32	0.505181	0.371	0.103	7.24111e-28	stage1	C23H6orf89
3.49994e-32	0.625437	0.691	0.344	8.3085e-28	stage1	HNRNPD
3.57479e-32	0.585955	0.218	0.024	8.48618e-28	stage1	ENSBTAG00000058812
3.68484e-32	0.878435	0.313	0.078	8.74745e-28	stage1	ID1
4.24024e-32	0.512195	0.234	0.033	1.00659e-27	stage1	TAB2
4.24065e-32	0.63314	0.238	0.035	1.00669e-27	stage1	AMMECR1
4.29684e-32	0.537106	0.224	0.028	1.02003e-27	stage1	BTG2
4.35557e-32	0.424924	0.23	0.029	1.03397e-27	stage1	SETD1A
4.72534e-32	0.683104	0.572	0.259	1.12175e-27	stage1	RNF19A
4.89386e-32	0.59757	0.239	0.035	1.16175e-27	stage1	NUP62CL
5.00523e-32	0.683764	0.582	0.262	1.18819e-27	stage1	CTNNAL1
5.3461e-32	0.505295	0.374	0.105	1.26911e-27	stage1	SLC25A46
5.36392e-32	0.561198	0.275	0.054	1.27334e-27	stage1	INTS8
5.50944e-32	0.614533	0.293	0.062	1.30789e-27	stage1	PDS5B
6.61925e-32	0.58488	0.355	0.1	1.57134e-27	stage1	SNX5
6.89007e-32	0.617415	0.289	0.061	1.63563e-27	stage1	WRN
6.89706e-32	0.501276	0.46	0.16	1.63729e-27	stage1	CCAR1
7.4981e-32	0.501953	0.298	0.064	1.77997e-27	stage1	IPMK
7.67175e-32	0.620765	0.486	0.179	1.8212e-27	stage1	TEX15
7.70591e-32	0.358086	0.24	0.034	1.82931e-27	stage1	TMEM43
8.73699e-32	0.562733	0.354	0.098	2.07407e-27	stage1	NUMA1
1.02095e-31	0.472595	0.338	0.087	2.42363e-27	stage1	AHCTF1
1.10534e-31	0.593921	0.233	0.032	2.62397e-27	stage1	DIS3L2
1.13122e-31	0.509762	0.375	0.11	2.68541e-27	stage1	ATF7IP
1.15742e-31	0.640877	0.47	0.179	2.7476e-27	stage1	ORC2
1.2202e-31	0.663958	0.207	0.021	2.89664e-27	stage1	TMEM65
1.24131e-31	0.738958	0.583	0.262	2.94674e-27	stage1	DCTN1
1.26671e-31	0.664409	0.716	0.377	3.00704e-27	stage1	RBBP6
1.32733e-31	0.654377	0.4	0.13	3.15095e-27	stage1	RIN3
1.42458e-31	0.716215	0.183	0.01	3.38182e-27	stage1	ZNF521
1.44497e-31	0.522427	0.291	0.061	3.43021e-27	stage1	ADNP
1.46357e-31	0.558032	0.22	0.026	3.47437e-27	stage1	ZFYVE26
1.60116e-31	0.662352	0.503	0.207	3.801e-27	stage1	MTCH1
1.69666e-31	0.491048	0.215	0.024	4.02771e-27	stage1	ANAPC1
1.85485e-31	0.5174	0.308	0.072	4.40323e-27	stage1	TBCD
1.87548e-31	0.415742	0.316	0.071	4.45219e-27	stage1	SPDYA
1.9591e-31	1.27016	0.194	0.016	4.6507e-27	stage1	TPM4
2.14284e-31	0.562816	0.225	0.029	5.08688e-27	stage1	ATG2B
2.15826e-31	0.541509	0.236	0.034	5.12348e-27	stage1	COL14A1
2.28564e-31	0.603684	0.2	0.018	5.42589e-27	stage1	AR
2.34333e-31	0.463783	0.237	0.034	5.56283e-27	stage1	ZDHHC17
2.47326e-31	0.764553	0.62	0.308	5.87128e-27	stage1	UBE2E1
2.48708e-31	0.700708	0.278	0.058	5.90407e-27	stage1	TLN2
2.62945e-31	0.475201	0.262	0.047	6.24204e-27	stage1	TAF15
3.02842e-31	0.513521	0.427	0.142	7.18916e-27	stage1	SF3B3
3.08895e-31	0.563319	0.331	0.088	7.33286e-27	stage1	CNOT6
3.15465e-31	0.469562	0.295	0.064	7.48882e-27	stage1	ARL6IP6
3.24036e-31	0.584778	0.302	0.069	7.6923e-27	stage1	HSF5
3.38597e-31	0.541737	0.231	0.033	8.03795e-27	stage1	XPO6
3.5164e-31	0.520198	0.232	0.033	8.34759e-27	stage1	PRPF3
3.52505e-31	0.642336	0.395	0.124	8.36811e-27	stage1	KLHDC10
3.71337e-31	0.488633	0.188	0.013	8.81517e-27	stage1	NOTCH1
3.85665e-31	0.627936	0.409	0.136	9.15529e-27	stage1	FNDC3A
3.89609e-31	0.599189	0.201	0.019	9.24893e-27	stage1	SLC30A7
3.90902e-31	0.599561	0.255	0.045	9.27962e-27	stage1	GNA13
4.23439e-31	0.575943	0.223	0.029	1.0052e-26	stage1	ELP3
4.25448e-31	0.504483	0.214	0.024	1.00997e-26	stage1	UBE4A
4.30774e-31	0.546279	0.346	0.096	1.02261e-26	stage1	ICE1
4.38744e-31	0.65218	0.239	0.037	1.04153e-26	stage1	ZNF438
4.68616e-31	0.610235	0.267	0.052	1.11245e-26	stage1	KANSL1L
5.14313e-31	0.700345	0.302	0.074	1.22093e-26	stage1	CRADD
5.35412e-31	0.553155	0.336	0.091	1.27102e-26	stage1	STRN
5.96965e-31	0.59335	0.554	0.237	1.41714e-26	stage1	XRN2
6.01508e-31	0.480461	0.224	0.03	1.42792e-26	stage1	RALGAPB
6.4358e-31	0.545575	0.207	0.021	1.5278e-26	stage1	AASS
6.59234e-31	0.452624	0.469	0.172	1.56496e-26	stage1	SLC39A6
6.84468e-31	0.58729	0.221	0.029	1.62486e-26	stage1	UBA6
6.92016e-31	0.666529	0.538	0.226	1.64278e-26	stage1	CSNK1D
7.09185e-31	0.472843	0.178	0.009	1.68353e-26	stage1	KLF9
7.78212e-31	0.712981	0.423	0.153	1.8474e-26	stage1	PRMT3
7.7882e-31	0.541438	0.321	0.082	1.84884e-26	stage1	FXR2
7.88017e-31	0.641622	0.361	0.107	1.87067e-26	stage1	CAVIN1
8.02953e-31	0.521157	0.245	0.04	1.90613e-26	stage1	LMLN
8.13639e-31	0.739684	0.32	0.083	1.9315e-26	stage1	PKP4
8.74427e-31	0.722429	0.167	0.005	2.0758e-26	stage1	EPHA6
8.8839e-31	0.574029	0.352	0.103	2.10895e-26	stage1	NEDD4
9.29021e-31	0.464036	0.334	0.087	2.2054e-26	stage1	CASC3
1.01441e-30	0.596722	0.494	0.19	2.4081e-26	stage1	WAPL
1.01982e-30	0.613715	0.185	0.013	2.42094e-26	stage1	PIP4K2A
1.25278e-30	0.784501	0.222	0.03	2.97397e-26	stage1	EFNA5
1.26508e-30	0.499163	0.16	0.003	3.00318e-26	stage1	TLR7
1.27514e-30	0.562725	0.24	0.039	3.02705e-26	stage1	ARNTL
1.3019e-30	0.856115	0.241	0.042	3.09058e-26	stage1	SGIP1
1.4382e-30	0.64477	0.215	0.026	3.41415e-26	stage1	RANBP17
1.44247e-30	0.521838	0.244	0.04	3.42428e-26	stage1	USP33
1.49027e-30	0.523124	0.172	0.008	3.53776e-26	stage1	EHD4
1.68183e-30	0.533832	0.258	0.049	3.99249e-26	stage1	NIPA2
1.69251e-30	0.481253	0.231	0.033	4.01784e-26	stage1	ARMH3
1.73298e-30	0.520995	0.298	0.069	4.11392e-26	stage1	DPP8
1.76581e-30	0.550495	0.247	0.042	4.19187e-26	stage1	CEP192
1.79525e-30	0.512621	0.194	0.018	4.26174e-26	stage1	INTS6L
2.00237e-30	0.591574	0.232	0.035	4.75342e-26	stage1	RSBN1L
2.03209e-30	0.489722	0.301	0.071	4.82398e-26	stage1	USO1
2.13286e-30	0.528356	0.533	0.222	5.06319e-26	stage1	SLC25A26
2.16328e-30	0.740793	0.678	0.358	5.13541e-26	stage1	FERMT2
2.44924e-30	0.639212	0.2	0.019	5.81424e-26	stage1	MIDEAS
2.79138e-30	0.498246	0.36	0.105	6.62646e-26	stage1	ARMC10
2.79173e-30	0.666013	0.755	0.456	6.62729e-26	stage1	JAK1
2.7967e-30	0.55217	0.266	0.053	6.63909e-26	stage1	CCDC15
2.98719e-30	0.472009	0.278	0.058	7.09129e-26	stage1	CREB1
3.1255e-30	0.447393	0.281	0.059	7.41963e-26	stage1	KANSL2
3.2802e-30	0.475057	0.284	0.062	7.78686e-26	stage1	CELSR2
3.33986e-30	0.556353	0.309	0.077	7.92849e-26	stage1	CPT1A
3.39994e-30	0.496287	0.287	0.063	8.07112e-26	stage1	DCBLD2
3.47025e-30	0.482049	0.264	0.052	8.23803e-26	stage1	STAM
3.75857e-30	0.478747	0.292	0.066	8.92246e-26	stage1	CASD1
3.91682e-30	0.581283	0.329	0.087	9.29813e-26	stage1	GOSR1
3.92654e-30	0.640807	0.501	0.206	9.3212e-26	stage1	LRRC28
4.0511e-30	0.619924	0.445	0.166	9.61691e-26	stage1	RNF14
4.18898e-30	0.505615	0.324	0.083	9.94422e-26	stage1	BLZF1
4.20597e-30	0.515752	0.248	0.044	9.98454e-26	stage1	XPC
4.31987e-30	0.645247	0.176	0.01	1.02549e-25	stage1	LRCH1
4.67648e-30	0.670863	0.356	0.111	1.11015e-25	stage1	PHLDA1
4.69215e-30	0.656561	0.169	0.008	1.11387e-25	stage1	RAB27A
4.90363e-30	0.943786	0.171	0.009	1.16407e-25	stage1	ENSBTAG00000068079
5.11298e-30	0.511561	0.471	0.175	1.21377e-25	stage1	CCDC186
5.15835e-30	0.73321	0.284	0.063	1.22454e-25	stage1	DNAH12
5.92216e-30	0.470939	0.272	0.054	1.40586e-25	stage1	RBM15
6.36347e-30	0.537545	0.289	0.066	1.51062e-25	stage1	PRSS12
6.92818e-30	0.522227	0.298	0.071	1.64468e-25	stage1	UBE3C
7.18974e-30	0.681144	0.351	0.107	1.70677e-25	stage1	ANXA4
7.71846e-30	0.664002	0.222	0.032	1.83229e-25	stage1	STIM1
7.83514e-30	0.726672	0.258	0.052	1.85998e-25	stage1	BCR
8.33054e-30	0.449196	0.219	0.029	1.97759e-25	stage1	LAMB1
9.37377e-30	0.545758	0.274	0.059	2.22524e-25	stage1	ACOX1
9.53163e-30	0.567557	0.467	0.18	2.26271e-25	stage1	LPIN2
9.89873e-30	0.495538	0.489	0.189	2.34986e-25	stage1	ABCD3
1.03044e-29	0.652396	0.312	0.083	2.44616e-25	stage1	ENSBTAG00000047649
1.03167e-29	0.640266	0.514	0.226	2.44908e-25	stage1	LRIF1
1.03893e-29	0.530119	0.339	0.1	2.46632e-25	stage1	IRF2BP2
1.04829e-29	0.712263	0.238	0.039	2.48853e-25	stage1	SOX6
1.08744e-29	0.500545	0.315	0.081	2.58148e-25	stage1	AGPS
1.15462e-29	0.592957	0.295	0.069	2.74094e-25	stage1	NSMF
1.18596e-29	0.504253	0.195	0.019	2.81535e-25	stage1	SLX4IP
1.22472e-29	0.745426	0.194	0.019	2.90735e-25	stage1	PRKCE
1.29452e-29	0.451102	0.343	0.098	3.07305e-25	stage1	ZMYM3
1.33468e-29	0.404826	0.159	0.004	3.16839e-25	stage1	CTSS
1.34128e-29	0.565729	0.641	0.313	3.18406e-25	stage1	YY1
1.41755e-29	0.459098	0.266	0.054	3.36513e-25	stage1	FBXO30
1.43584e-29	0.478822	0.171	0.009	3.40854e-25	stage1	ENSBTAG00000068068
1.53963e-29	0.452978	0.31	0.077	3.65493e-25	stage1	YLPM1
1.61571e-29	0.657209	0.306	0.076	3.83552e-25	stage1	TESK2
1.6183e-29	0.434537	0.207	0.025	3.84167e-25	stage1	BRCC3
1.64366e-29	0.531564	0.198	0.021	3.90189e-25	stage1	RREB1
1.70392e-29	0.640712	0.576	0.256	4.04494e-25	stage1	G3BP2
1.71465e-29	0.732861	0.201	0.023	4.07041e-25	stage1	ENSBTAG00000055583
1.87319e-29	0.440377	0.196	0.02	4.44677e-25	stage1	ENSBTAG00000058136
1.9225e-29	0.630957	0.214	0.029	4.56383e-25	stage1	COLGALT2
1.93356e-29	0.643725	0.203	0.024	4.59008e-25	stage1	ZNF536
1.97664e-29	0.499535	0.179	0.013	4.69234e-25	stage1	EOGT
2.02714e-29	0.442334	0.185	0.015	4.81222e-25	stage1	AOX1
2.07383e-29	0.48827	0.258	0.05	4.92306e-25	stage1	SLC44A1
2.12158e-29	0.529533	0.517	0.216	5.03643e-25	stage1	ODF2L
2.21909e-29	0.683969	0.355	0.112	5.26789e-25	stage1	UBE2G1
2.24814e-29	0.553057	0.344	0.101	5.33686e-25	stage1	ARK2N
2.25633e-29	0.6411	0.228	0.037	5.35631e-25	stage1	ENSBTAG00000070101
2.35968e-29	0.487388	0.237	0.04	5.60165e-25	stage1	C2CD5
2.40043e-29	0.537782	0.362	0.107	5.69837e-25	stage1	KIAA0586
2.40203e-29	0.531549	0.38	0.121	5.70218e-25	stage1	MACROH2A1
2.50901e-29	0.530734	0.255	0.049	5.95614e-25	stage1	UBTD2
2.53897e-29	0.581952	0.176	0.011	6.02725e-25	stage1	MITF
2.61929e-29	0.52512	0.325	0.09	6.21794e-25	stage1	JUP
2.66171e-29	0.463179	0.201	0.023	6.31864e-25	stage1	ZNF667
2.71966e-29	0.468277	0.231	0.037	6.4562e-25	stage1	TNPO2
2.75256e-29	0.411623	0.232	0.037	6.53431e-25	stage1	ZFYVE27
2.87356e-29	0.586171	0.255	0.052	6.82154e-25	stage1	TTC27
3.02519e-29	0.464855	0.318	0.084	7.18151e-25	stage1	LDAH
3.22921e-29	0.492517	0.201	0.023	7.66581e-25	stage1	FCHO2
3.30997e-29	0.42148	0.175	0.011	7.85754e-25	stage1	HELB
3.42678e-29	0.530945	0.259	0.052	8.13483e-25	stage1	SCML1
3.45926e-29	0.549896	0.189	0.018	8.21194e-25	stage1	EEIG2
4.06929e-29	0.581872	0.165	0.008	9.66008e-25	stage1	ENSBTAG00000027867
4.24693e-29	0.875945	0.244	0.047	1.00818e-24	stage1	ACTA2
4.25045e-29	0.424496	0.331	0.088	1.00901e-24	stage1	SEC63
4.3415e-29	0.624133	0.201	0.023	1.03063e-24	stage1	GATAD2B
4.36887e-29	0.459137	0.443	0.154	1.03713e-24	stage1	SEL1L
4.40142e-29	0.491158	0.159	0.005	1.04485e-24	stage1	DOCK9
4.78787e-29	0.517616	0.201	0.024	1.13659e-24	stage1	MEI4
4.84051e-29	0.48659	0.258	0.053	1.14909e-24	stage1	OSBP
4.94836e-29	0.594128	0.38	0.127	1.17469e-24	stage1	NUDT3
5.55816e-29	0.538377	0.25	0.049	1.31945e-24	stage1	MTHFD2L
6.00522e-29	0.573552	0.551	0.241	1.42558e-24	stage1	DDX31
6.18566e-29	0.424691	0.349	0.097	1.46841e-24	stage1	TENT5C
6.29748e-29	0.574664	0.239	0.042	1.49496e-24	stage1	GALNT10
6.41292e-29	0.516153	0.198	0.023	1.52236e-24	stage1	MAP4K5
6.49107e-29	0.469755	0.174	0.011	1.54091e-24	stage1	CUL9
7.00327e-29	0.461077	0.287	0.067	1.66251e-24	stage1	VPS37A
7.65466e-29	0.425759	0.378	0.12	1.81714e-24	stage1	SUPT16H
8.16418e-29	0.790612	0.154	0.004	1.93809e-24	stage1	MCC
8.39045e-29	0.488799	0.246	0.047	1.99181e-24	stage1	CPE
8.48941e-29	0.494065	0.178	0.014	2.0153e-24	stage1	PRKD2
8.63198e-29	0.572339	0.297	0.076	2.04915e-24	stage1	SINHCAF
9.0655e-29	0.523792	0.183	0.015	2.15206e-24	stage1	KLHL18
9.50084e-29	0.602718	0.548	0.241	2.2554e-24	stage1	BCKDHB
9.85231e-29	0.544716	0.245	0.047	2.33884e-24	stage1	FAM20C
1.02512e-28	0.507213	0.56	0.246	2.43352e-24	stage1	HBP1
1.20082e-28	0.637073	0.212	0.029	2.85063e-24	stage1	ESYT2
1.25073e-28	0.474102	0.471	0.184	2.96911e-24	stage1	FIP1L1
1.28182e-28	0.473256	0.242	0.044	3.0429e-24	stage1	MXD1
1.28558e-28	0.57308	0.604	0.299	3.05184e-24	stage1	KLHL23
1.31641e-28	0.461699	0.452	0.173	3.12503e-24	stage1	DCP2
1.33249e-28	0.501386	0.292	0.071	3.16321e-24	stage1	MED26
1.34648e-28	0.583055	0.293	0.073	3.19641e-24	stage1	SLC25A13
1.36266e-28	0.611693	0.359	0.112	3.23481e-24	stage1	DLGAP4
1.38147e-28	0.606275	0.191	0.02	3.27947e-24	stage1	EML1
1.39401e-28	0.671517	0.302	0.081	3.30924e-24	stage1	PLEKHA5
1.40504e-28	0.538141	0.211	0.029	3.33543e-24	stage1	GIGYF1
1.62876e-28	0.508978	0.25	0.049	3.86651e-24	stage1	ZCWPW2
1.63585e-28	0.710135	0.147	0.001	3.88335e-24	stage1	FBXL7
1.66795e-28	0.586003	0.517	0.222	3.95956e-24	stage1	USP12
1.67082e-28	0.547308	0.259	0.054	3.96637e-24	stage1	CUL7
1.676e-28	0.432323	0.157	0.005	3.97865e-24	stage1	ENSBTAG00000058801
1.67661e-28	0.391473	0.233	0.04	3.98012e-24	stage1	SNX16
1.79106e-28	0.528553	0.266	0.059	4.2518e-24	stage1	HNRNPLL
1.92268e-28	0.542817	0.246	0.048	4.56425e-24	stage1	DNAAF4
1.92545e-28	0.452876	0.468	0.175	4.57081e-24	stage1	ZFR
1.98217e-28	0.380119	0.304	0.077	4.70547e-24	stage1	PRPF38B
2.00952e-28	0.728877	0.39	0.137	4.77039e-24	stage1	PLAT
2.12314e-28	0.639559	0.187	0.019	5.04012e-24	stage1	ENSBTAG00000058858
2.12406e-28	0.519674	0.24	0.044	5.04231e-24	stage1	NOP2
2.20161e-28	0.484737	0.185	0.018	5.22641e-24	stage1	NFX1
2.34732e-28	0.406914	0.22	0.033	5.5723e-24	stage1	FBXL2
2.35603e-28	0.763298	0.593	0.304	5.59298e-24	stage1	RAP1GDS1
2.43178e-28	0.486598	0.214	0.032	5.7728e-24	stage1	PIBF1
2.49275e-28	0.523983	0.165	0.009	5.91753e-24	stage1	RPS6KA6
2.53598e-28	0.487955	0.219	0.034	6.02017e-24	stage1	UTP4
2.58639e-28	0.681229	0.572	0.272	6.13984e-24	stage1	MFSD13A
2.60141e-28	0.56107	0.246	0.048	6.1755e-24	stage1	ANKRD26
2.72506e-28	0.474169	0.213	0.03	6.46901e-24	stage1	SSH2
2.7612e-28	0.614131	0.186	0.019	6.55482e-24	stage1	BACH1
2.80054e-28	1.32645	0.154	0.005	6.64819e-24	stage1	ENSBTAG00000063601
2.95331e-28	0.557924	0.185	0.018	7.01086e-24	stage1	ALPK3
3.08899e-28	0.518599	0.292	0.073	7.33296e-24	stage1	PDE5A
3.09311e-28	0.501308	0.183	0.016	7.34273e-24	stage1	RAD51B
3.12457e-28	0.572808	0.169	0.011	7.41743e-24	stage1	CNTN3
3.28996e-28	0.606746	0.232	0.04	7.81005e-24	stage1	SQLE
3.44397e-28	0.551536	0.186	0.019	8.17565e-24	stage1	CCDC141
3.63353e-28	0.45622	0.336	0.095	8.62563e-24	stage1	IWS1
[truncated: 4,146 more rows]

## Sheet: SC-atac_celltype
Markers characterizing Sertoli cell subpopulations within the context of ATAC sequencing data
p_val	avg_log2FC	pct.1	pct.2	p_val_adj	cluster	gene
5.71821e-242	2.70382	0.706	0.043	1.25006e-237	stage1	HSPA1A
1.42536e-189	1.38968	0.986	0.919	3.11597e-185	stage1	TIMP2
1.5267e-185	2.21252	0.653	0.091	3.33751e-181	stage1	P4HA1
3.89909e-181	1.38348	0.964	0.826	8.52381e-177	stage1	MRPS6
3.22309e-180	1.47758	0.966	0.59	7.04599e-176	stage1	ZFPM2
2.88394e-174	1.24522	0.996	0.802	6.30457e-170	stage1	KCNIP4
9.85162e-158	1.84654	0.782	0.332	2.15366e-153	stage1	AMH
7.41729e-144	1.92255	0.661	0.178	1.62149e-139	stage1	ADAMTS17
1.71278e-136	1.88201	0.496	0.043	3.7443e-132	stage1	PLA2G1B
5.66197e-131	1.7676	0.538	0.087	1.23776e-126	stage1	HSPH1
7.30971e-129	1.44464	0.831	0.455	1.59798e-124	stage1	HSP90AA1
2.3015e-126	1.7085	0.742	0.346	5.03131e-122	stage1	RPS17
1.47508e-121	1.68386	0.509	0.076	3.22466e-117	stage1	EMID1
1.61161e-113	1.12964	0.919	0.604	3.52314e-109	stage1	PAM
1.63857e-112	1.1721	0.94	0.634	3.58207e-108	stage1	SOBP
2.16334e-106	1.49701	0.666	0.271	4.72927e-102	stage1	RPL10
2.29437e-100	1.27342	0.909	0.75	5.01572e-96	stage1	PTGDS
1.10291e-91	1.37678	0.731	0.405	2.41107e-87	stage1	APOA1
2.04825e-91	1.66849	0.551	0.179	4.47767e-87	stage1	BNC2
1.39059e-89	1.47868	0.477	0.112	3.03998e-85	stage1	PCOLCE2
2.53933e-88	1.26748	0.715	0.385	5.55123e-84	stage1	RPS19
2.069e-83	1.30118	0.702	0.392	4.52304e-79	stage1	INHA
4.6081e-81	1.26942	0.318	0.022	1.00738e-76	stage1	MFAP2
2.86189e-78	0.93342	0.827	0.583	6.25639e-74	stage1	CLK1
5.82202e-78	1.33285	0.37	0.059	1.27275e-73	stage1	SOD3
9.58942e-78	1.00101	0.855	0.662	2.09634e-73	stage1	MMD
9.89209e-78	1.10425	0.756	0.482	2.16251e-73	stage1	RPLP1
2.30609e-73	0.778623	0.98	0.846	5.04133e-69	stage1	ELMO1
1.52019e-72	0.716383	0.965	0.877	3.32328e-68	stage1	ATRNL1
1.91351e-72	1.1025	0.577	0.231	4.18312e-68	stage1	RAPGEF2
3.46201e-72	1.1307	0.635	0.335	7.5683e-68	stage1	HSPA8
8.98681e-71	1.28045	0.502	0.171	1.96461e-66	stage1	EPHB1
9.89205e-71	0.968677	0.781	0.468	2.1625e-66	stage1	RAVER2
5.11347e-70	1.17013	0.577	0.24	1.11786e-65	stage1	PDE8B
1.24028e-69	0.921032	0.877	0.637	2.71138e-65	stage1	EXT1
1.77688e-69	1.03687	0.689	0.374	3.88443e-65	stage1	RPS28
3.71093e-69	1.22568	0.415	0.112	8.11246e-65	stage1	HSPB1
4.76161e-68	1.15794	0.348	0.061	1.04094e-63	stage1	KCNQ1
6.93131e-68	1.14827	0.486	0.169	1.51525e-63	stage1	BOLA
1.92333e-64	1.14989	0.477	0.171	4.2046e-60	stage1	SMAD1
1.93166e-64	1.28302	0.336	0.06	4.22281e-60	stage1	CDH11
2.58766e-63	1.00569	0.62	0.293	5.65688e-59	stage1	RIN2
5.99259e-61	0.775475	0.824	0.506	1.31004e-56	stage1	PDZD2
8.58881e-61	0.940379	0.668	0.359	1.8776e-56	stage1	COL4A1
8.57226e-60	1.13155	0.429	0.138	1.87398e-55	stage1	KLK1
5.57315e-59	0.638368	0.949	0.704	1.21835e-54	stage1	PARD3
7.88785e-59	0.952874	0.93	0.854	1.72436e-54	stage1	COX1
1.37652e-58	0.90423	0.7	0.383	3.00921e-54	stage1	THRB
1.32873e-57	1.00779	0.311	0.059	2.90474e-53	stage1	RARRES2
2.20401e-57	0.955262	0.646	0.35	4.81818e-53	stage1	SORBS1
3.38174e-57	0.981043	0.585	0.296	7.39282e-53	stage1	RPL23
4.12449e-57	1.05474	0.521	0.233	9.01656e-53	stage1	RPS21
1.85768e-55	1.03796	0.224	0.013	4.06108e-51	stage1	IGFBP3
2.35588e-55	1.1676	0.472	0.201	5.15018e-51	stage1	PPIB
2.96542e-54	0.942282	0.611	0.366	6.48269e-50	stage1	PTGES3
4.68366e-54	1.04542	0.404	0.134	1.02389e-49	stage1	DCN
4.6988e-54	0.939487	0.53	0.232	1.0272e-49	stage1	CASK
6.27681e-54	1.00367	0.663	0.393	1.37217e-49	stage1	IMMP2L
1.46983e-53	1.12663	0.707	0.492	3.2132e-49	stage1	PRKG1
2.89998e-53	1.07973	0.618	0.315	6.33965e-49	stage1	GPC6
3.61873e-53	0.964575	0.592	0.308	7.9109e-49	stage1	ITGA6
4.11213e-53	1.11219	0.408	0.139	8.98953e-49	stage1	GLI3
1.12658e-52	1.13554	0.341	0.093	2.46282e-48	stage1	COL3A1
1.29989e-52	0.654304	0.92	0.645	2.84169e-48	stage1	FMNL2
5.56328e-52	1.06097	0.275	0.047	1.21619e-47	stage1	HS3ST3A1
1.63637e-51	1.03957	0.472	0.196	3.57726e-47	stage1	GHR
2.45327e-51	0.930522	0.525	0.248	5.3631e-47	stage1	CACYBP
3.83419e-51	0.659867	0.89	0.716	8.38192e-47	stage1	FNDC3B
6.90583e-51	0.768226	0.727	0.484	1.50968e-46	stage1	NBEAL1
7.03017e-51	1.07154	0.358	0.106	1.53687e-46	stage1	ACSS3
8.51355e-51	0.896339	0.449	0.173	1.86115e-46	stage1	PHLDB2
9.13142e-51	0.951073	0.549	0.264	1.99622e-46	stage1	CACHD1
1.95771e-50	1.64388	0.461	0.205	4.27975e-46	stage1	HMCN1
2.27859e-50	0.936717	0.418	0.151	4.98124e-46	stage1	MGP
3.11437e-50	1.09554	0.359	0.106	6.80832e-46	stage1	ATP8A2
4.93333e-50	0.941026	0.247	0.035	1.07847e-45	stage1	B3GLCT
3.03019e-49	0.977893	0.495	0.211	6.62431e-45	stage1	FOXP2
7.3925e-49	1.04526	0.534	0.267	1.61607e-44	stage1	TMTC1
1.78616e-48	0.939728	0.515	0.249	3.90472e-44	stage1	RFX3
1.89247e-48	0.950806	0.538	0.282	4.13712e-44	stage1	RPS15
6.07496e-48	0.815465	0.829	0.722	1.32805e-43	stage1	HSP90B1
9.99354e-48	0.890544	0.545	0.282	2.18469e-43	stage1	RPS2
5.59033e-47	0.874368	0.622	0.371	1.2221e-42	stage1	HSP90AB1
1.10522e-46	0.80828	0.664	0.398	2.41611e-42	stage1	SLC39A10
1.23146e-46	0.939527	0.414	0.169	2.6921e-42	stage1	ACADM
2.08799e-46	1.3536	0.293	0.068	4.56456e-42	stage1	PDZRN4
4.89246e-46	0.953608	0.343	0.102	1.06954e-41	stage1	ENSBTAG00000054829
6.53558e-46	1.0002	0.326	0.097	1.42874e-41	stage1	SERPINH1
1.86178e-45	0.844544	0.684	0.417	4.07003e-41	stage1	MMP16
1.02971e-44	0.913004	0.457	0.206	2.25106e-40	stage1	SUGT1
5.3147e-44	0.935313	0.331	0.104	1.16185e-39	stage1	MFGE8
5.91878e-44	0.730752	0.739	0.533	1.2939e-39	stage1	RHBDD1
9.12263e-44	0.82654	0.503	0.235	1.9943e-39	stage1	PXDN
1.43419e-43	0.930902	0.492	0.24	3.13528e-39	stage1	ZDHHC2
6.33885e-43	0.870115	0.401	0.155	1.38574e-38	stage1	PDCD4
2.37799e-42	0.805334	0.395	0.153	5.19853e-38	stage1	ENSBTAG00000048782
2.72539e-42	0.92234	0.461	0.222	5.95798e-38	stage1	CLEC3B
3.64021e-42	0.993727	0.533	0.286	7.95787e-38	stage1	PAPSS2
1.17325e-41	0.915903	0.541	0.317	2.56484e-37	stage1	HSPA5
1.68599e-41	0.79591	0.62	0.394	3.68575e-37	stage1	RPS12
2.32546e-41	0.824578	0.205	0.027	5.0837e-37	stage1	BAG3
2.53592e-41	0.458003	0.985	0.953	5.54378e-37	stage1	RBMS3
2.84932e-41	0.837642	0.523	0.27	6.22889e-37	stage1	ATAD2B
3.33649e-41	0.811189	0.566	0.329	7.29389e-37	stage1	RPL7A
8.88098e-41	0.690521	0.862	0.69	1.94147e-36	stage1	GLCCI1
9.17903e-41	0.858831	0.485	0.245	2.00663e-36	stage1	B2M
1.4624e-40	1.06405	0.291	0.083	3.19695e-36	stage1	FGF12
3.35673e-40	0.839068	0.293	0.084	7.33816e-36	stage1	CST6
6.05787e-40	0.900421	0.491	0.262	1.32431e-35	stage1	PDIA3
1.02597e-39	0.801955	0.588	0.349	2.24287e-35	stage1	PSD3
1.31035e-39	0.813447	0.569	0.32	2.86456e-35	stage1	MPDZ
1.4243e-38	0.893881	0.223	0.043	3.11366e-34	stage1	IGF2BP3
2.38446e-38	0.798862	0.691	0.499	5.21266e-34	stage1	CST3
7.41198e-38	0.818222	0.539	0.303	1.62033e-33	stage1	RPL37
2.21856e-37	0.840236	0.482	0.252	4.85e-33	stage1	RPS27
3.18095e-37	0.858638	0.39	0.17	6.95387e-33	stage1	RPS3
3.48651e-37	0.889112	0.389	0.177	7.62186e-33	stage1	RPL14
2.8938e-36	0.753046	0.632	0.43	6.32614e-32	stage1	ADGRG1
4.2345e-36	0.873782	0.398	0.186	9.25705e-32	stage1	RPL27
5.77286e-36	0.737197	0.174	0.02	1.26201e-31	stage1	CCL25
8.42614e-36	0.778122	0.567	0.343	1.84204e-31	stage1	RPS8
9.32329e-36	0.780305	0.27	0.079	2.03816e-31	stage1	ABR
1.99466e-35	0.559293	0.917	0.832	4.36053e-31	stage1	CLU
2.05841e-35	0.785993	0.457	0.231	4.4999e-31	stage1	P3H1
2.3542e-35	0.577847	0.804	0.6	5.14652e-31	stage1	OPHN1
7.10843e-35	0.750152	0.516	0.296	1.55397e-30	stage1	RPS14
1.059e-34	0.775674	0.543	0.312	2.31507e-30	stage1	ARHGAP21
1.27779e-34	0.849172	0.435	0.215	2.79337e-30	stage1	YPEL2
2.59403e-34	0.779291	0.218	0.049	5.67081e-30	stage1	STRA6
2.80693e-34	0.725395	0.588	0.381	6.13622e-30	stage1	RPS18
3.04926e-34	0.76907	0.574	0.368	6.66598e-30	stage1	RPS29
4.05174e-34	0.585811	0.843	0.718	8.85751e-30	stage1	PHF21A
6.27161e-34	0.816628	0.464	0.252	1.37104e-29	stage1	RPS20
8.02033e-34	0.738514	0.413	0.186	1.75332e-29	stage1	DPYSL3
8.99821e-34	0.720188	0.172	0.023	1.9671e-29	stage1	SLC1A3
1.13808e-33	0.857374	0.259	0.077	2.48795e-29	stage1	HSPA4L
1.28235e-33	0.806988	0.441	0.237	2.80334e-29	stage1	DNAJA1
2.65532e-33	0.775953	0.193	0.035	5.80481e-29	stage1	MPP7
3.11064e-33	0.898716	0.313	0.12	6.80017e-29	stage1	RERG
6.57968e-33	0.702709	0.4	0.178	1.43838e-28	stage1	PATJ
7.15834e-33	0.790445	0.29	0.103	1.56488e-28	stage1	EEF1B2
1.01226e-32	0.707992	0.488	0.268	2.2129e-28	stage1	RPS23
1.07909e-32	0.537428	0.818	0.632	2.35899e-28	stage1	LARGE1
1.82148e-32	0.668005	0.412	0.189	3.98195e-28	stage1	TTC7B
2.51833e-32	0.776007	0.223	0.057	5.50532e-28	stage1	TMEM45A
3.07331e-32	0.824758	0.393	0.183	6.71856e-28	stage1	TRIM2
7.64613e-32	0.723724	0.333	0.131	1.67152e-27	stage1	JSP.1
1.00987e-31	0.576594	0.633	0.397	2.20768e-27	stage1	ENSBTAG00000033515
1.83691e-31	0.698131	0.538	0.327	4.01568e-27	stage1	AKAP13
2.51456e-31	0.554484	0.796	0.65	5.49709e-27	stage1	MED13L
3.79811e-31	0.736764	0.487	0.278	8.30305e-27	stage1	SLC2A13
8.98576e-31	0.641954	0.63	0.445	1.96438e-26	stage1	HSPA4
2.08455e-30	0.71347	0.416	0.212	4.55703e-26	stage1	RPL34
3.43475e-30	0.708188	0.269	0.093	7.50871e-26	stage1	COL27A1
3.57694e-30	0.793536	0.279	0.1	7.81954e-26	stage1	CHRNA2
6.10513e-30	0.725144	0.458	0.255	1.33464e-25	stage1	RPS10
6.15906e-30	0.692769	0.232	0.069	1.34643e-25	stage1	STIP1
8.81715e-30	0.737625	0.48	0.265	1.92752e-25	stage1	ZEB1
1.04053e-29	0.733623	0.489	0.287	2.27469e-25	stage1	RPL13
1.29152e-29	0.634287	0.196	0.044	2.82339e-25	stage1	COL1A1
1.80195e-29	0.735948	0.496	0.299	3.93923e-25	stage1	RPS26
2.39489e-29	0.659075	0.195	0.045	5.23548e-25	stage1	SEPTIN11
6.57819e-29	0.708237	0.469	0.26	1.43806e-24	stage1	GASK1B
9.90555e-29	0.693431	0.214	0.059	2.16545e-24	stage1	FDXR
1.21169e-28	0.712277	0.485	0.294	2.64887e-24	stage1	NSD3
1.70469e-28	0.778738	0.326	0.146	3.72663e-24	stage1	BSG
1.95691e-28	0.625928	0.145	0.02	4.278e-24	stage1	SQOR
2.60652e-28	0.734184	0.155	0.025	5.69811e-24	stage1	ENSBTAG00000026836
2.69769e-28	0.612454	0.633	0.431	5.89741e-24	stage1	PDS5B
3.01529e-28	0.656868	0.277	0.105	6.59172e-24	stage1	PACSIN2
3.33004e-28	0.417795	0.895	0.821	7.2798e-24	stage1	HNRNPA2B1
4.92396e-28	0.776882	0.378	0.188	1.07643e-23	stage1	EFCAB2
6.62708e-28	0.744244	0.256	0.091	1.44875e-23	stage1	COL1A2
7.00378e-28	0.674667	0.479	0.279	1.5311e-23	stage1	BMPR2
7.62519e-28	0.63724	0.597	0.4	1.66694e-23	stage1	ASPH
1.17773e-27	0.577064	0.815	0.7	2.57463e-23	stage1	IVNS1ABP
1.25875e-27	0.725385	0.418	0.234	2.75174e-23	stage1	RACK1
1.72894e-27	0.754492	0.421	0.226	3.77963e-23	stage1	FAM13A
2.05674e-27	0.741935	0.278	0.107	4.49624e-23	stage1	CALD1
2.13127e-27	0.743741	0.183	0.043	4.65916e-23	stage1	MLLT3
2.50245e-27	0.586086	0.631	0.439	5.4706e-23	stage1	FMR1
2.53774e-27	0.661258	0.332	0.148	5.54775e-23	stage1	RPS16
3.12845e-27	0.988823	0.335	0.161	6.83911e-23	stage1	TGFBR3
3.60978e-27	0.616232	0.671	0.508	7.89134e-23	stage1	MAP4K3
3.83854e-27	0.720086	0.422	0.234	8.39144e-23	stage1	RPL23A
5.2732e-27	0.601777	0.168	0.035	1.15277e-22	stage1	NID2
5.47087e-27	0.854159	0.224	0.072	1.19599e-22	stage1	NRK
5.83539e-27	0.589204	0.696	0.519	1.27568e-22	stage1	MERTK
5.97942e-27	0.655002	0.168	0.034	1.30716e-22	stage1	GABRG3
6.71823e-27	0.763447	0.352	0.169	1.46867e-22	stage1	SESN3
7.99428e-27	0.6444	0.194	0.051	1.74763e-22	stage1	PDIA4
8.09481e-27	0.547268	0.124	0.012	1.76961e-22	stage1	SNED1
8.31009e-27	0.723915	0.453	0.269	1.81667e-22	stage1	LAMB1
9.66063e-27	0.626193	0.215	0.062	2.11191e-22	stage1	GUCY1A1
1.42407e-26	0.541413	0.135	0.018	3.11315e-22	stage1	RBP4
1.45483e-26	0.37829	0.851	0.725	3.18041e-22	stage1	COX3
1.84897e-26	0.715515	0.413	0.212	4.04203e-22	stage1	KIAA1549L
2.2538e-26	0.70807	0.43	0.247	4.92703e-22	stage1	RPL24
2.5019e-26	0.616312	0.26	0.094	5.46941e-22	stage1	PTGR1
3.80054e-26	0.698019	0.449	0.27	8.30836e-22	stage1	CALR
4.38147e-26	0.734574	0.313	0.14	9.57834e-22	stage1	PHLPP1
4.65665e-26	0.725613	0.349	0.172	1.01799e-21	stage1	RPL38
5.32044e-26	0.711183	0.165	0.035	1.1631e-21	stage1	ENSBTAG00000053984
6.18286e-26	0.846274	0.172	0.04	1.35163e-21	stage1	LDB2
7.21222e-26	0.479579	0.755	0.555	1.57666e-21	stage1	ADGRL2
7.26105e-26	1.00024	0.203	0.062	1.58734e-21	stage1	CCDC102B
1.02005e-25	0.574505	0.155	0.03	2.22992e-21	stage1	LRRN2
1.36078e-25	0.652281	0.502	0.303	2.9748e-21	stage1	DPYD
2.80294e-25	0.86049	0.145	0.026	6.12751e-21	stage1	KCNB2
2.84914e-25	0.638624	0.602	0.434	6.2285e-21	stage1	FXR1
2.86986e-25	0.462321	0.853	0.709	6.27381e-21	stage1	ORC2
3.24073e-25	0.873093	0.237	0.085	7.08456e-21	stage1	EDNRA
3.25508e-25	0.615137	0.297	0.125	7.11593e-21	stage1	SMO
5.01171e-25	0.379808	0.976	0.923	1.09561e-20	stage1	COL4A3
7.92075e-25	0.569835	0.137	0.022	1.73155e-20	stage1	ADAMTS2
1.15761e-24	0.691386	0.333	0.161	2.53065e-20	stage1	SLC44A3
1.35529e-24	0.57137	0.173	0.043	2.9628e-20	stage1	SERPING1
2.00916e-24	0.903467	0.239	0.091	4.39223e-20	stage1	ADAM12
2.24379e-24	0.594231	0.211	0.068	4.90515e-20	stage1	LTBP3
2.29836e-24	0.743931	0.242	0.091	5.02444e-20	stage1	ROBO2
2.67599e-24	0.584931	0.127	0.018	5.84998e-20	stage1	ARHGAP24
2.85979e-24	0.535213	0.13	0.02	6.2518e-20	stage1	CTSC
5.16638e-24	0.831617	0.27	0.117	1.12942e-19	stage1	STC1
5.88073e-24	0.5969	0.124	0.017	1.28559e-19	stage1	LTBP1
5.91706e-24	0.599907	0.503	0.32	1.29353e-19	stage1	RPL11
6.00401e-24	0.649448	0.509	0.308	1.31254e-19	stage1	HMGA2
9.41175e-24	0.651479	0.319	0.149	2.0575e-19	stage1	LRCH1
1.19171e-23	0.614663	0.467	0.284	2.60521e-19	stage1	FGFR1
1.84344e-23	0.723107	0.229	0.085	4.02994e-19	stage1	ST3GAL6
1.97228e-23	0.57035	0.181	0.051	4.3116e-19	stage1	AHSA2
2.01954e-23	0.646347	0.472	0.306	4.41492e-19	stage1	RPS7
2.30907e-23	0.619285	0.344	0.17	5.04787e-19	stage1	RPL10A
2.38535e-23	0.6955	0.333	0.169	5.21461e-19	stage1	SSR4
2.53001e-23	0.733003	0.302	0.141	5.53085e-19	stage1	SLIT3
4.124e-23	0.605539	0.502	0.309	9.01547e-19	stage1	WWTR1
5.04193e-23	0.68277	0.184	0.053	1.10222e-18	stage1	TMEM163
8.06928e-23	0.657846	0.279	0.125	1.76402e-18	stage1	PRDX4
8.20292e-23	0.645789	0.374	0.206	1.79324e-18	stage1	RPLP0
1.11022e-22	0.495096	0.164	0.041	2.42704e-18	stage1	SPARCL1
1.15594e-22	0.489066	0.696	0.508	2.52701e-18	stage1	TBL1XR1
1.22708e-22	0.658494	0.38	0.212	2.68252e-18	stage1	TMEM65
1.41079e-22	0.604504	0.344	0.174	3.08412e-18	stage1	CLEC18C
1.42565e-22	0.567198	0.236	0.091	3.11662e-18	stage1	BANP
1.66734e-22	0.543311	0.746	0.622	3.64497e-18	stage1	PRKAR2B
1.69752e-22	0.584681	0.406	0.228	3.71095e-18	stage1	RRBP1
2.03745e-22	0.622387	0.142	0.03	4.45408e-18	stage1	KCNH1
2.0411e-22	0.544193	0.163	0.043	4.46205e-18	stage1	QPRT
2.51362e-22	0.556725	0.253	0.105	5.49503e-18	stage1	PPID
2.78596e-22	0.696117	0.354	0.192	6.0904e-18	stage1	RPS9
2.90175e-22	0.543236	0.183	0.055	6.34351e-18	stage1	IGFBP6
2.92668e-22	0.585454	0.189	0.059	6.39801e-18	stage1	TMEM131L
3.07188e-22	0.450012	0.827	0.724	6.71543e-18	stage1	ENSBTAG00000054797
3.77621e-22	0.610539	0.48	0.313	8.25517e-18	stage1	RPL37A
3.83822e-22	0.499321	0.101	0.009	8.39074e-18	stage1	ARHGEF4
4.29184e-22	0.547523	0.579	0.413	9.38238e-18	stage1	AUH
4.36169e-22	0.604662	0.539	0.354	9.5351e-18	stage1	LIMCH1
4.60979e-22	0.642692	0.47	0.306	1.00775e-17	stage1	CCT4
5.10143e-22	0.567256	0.513	0.344	1.11522e-17	stage1	ASB3
8.30447e-22	0.448423	0.116	0.017	1.81544e-17	stage1	NMI
1.33704e-21	0.419628	0.82	0.724	2.92291e-17	stage1	EXOC6B
1.44378e-21	0.560028	0.394	0.217	3.15624e-17	stage1	TET2
1.5244e-21	0.707294	0.296	0.141	3.33249e-17	stage1	RELN
1.53188e-21	0.626939	0.283	0.131	3.34884e-17	stage1	RPS13
1.57545e-21	0.543021	0.127	0.023	3.44409e-17	stage1	DCLK1
2.58653e-21	0.431306	0.868	0.791	5.65441e-17	stage1	RBMS1
3.53521e-21	0.531933	0.134	0.028	7.72833e-17	stage1	FKBP11
4.00889e-21	0.553922	0.634	0.492	8.76383e-17	stage1	SPARC
4.02981e-21	0.651499	0.356	0.196	8.80956e-17	stage1	RPL8
4.84129e-21	0.508477	0.165	0.047	1.05835e-16	stage1	OTULINL
5.05747e-21	0.565743	0.584	0.421	1.10561e-16	stage1	KLF12
5.87755e-21	0.875188	0.2	0.073	1.28489e-16	stage1	ITGA4
6.36839e-21	0.562865	0.226	0.09	1.39219e-16	stage1	P4HA2
7.90709e-21	0.696848	0.244	0.103	1.72857e-16	stage1	MCC
7.91357e-21	0.571168	0.461	0.292	1.72999e-16	stage1	RPL27A
8.40054e-21	0.537525	0.588	0.425	1.83644e-16	stage1	CREB3L2
8.56715e-21	0.531598	0.162	0.046	1.87286e-16	stage1	WFDC1
9.79181e-21	0.594862	0.178	0.055	2.14059e-16	stage1	PAPPA
9.92115e-21	0.437512	0.723	0.583	2.16886e-16	stage1	TUT4
1.207e-20	0.718687	0.278	0.13	2.63863e-16	stage1	SYNPO2
1.26139e-20	0.581806	0.543	0.378	2.75752e-16	stage1	UHRF2
1.55047e-20	0.550303	0.482	0.301	3.38948e-16	stage1	ANTXR1
2.11497e-20	0.589175	0.561	0.415	4.62354e-16	stage1	ATP2A2
2.2655e-20	0.566526	0.444	0.264	4.95261e-16	stage1	SEMA6D
2.37366e-20	0.619739	0.304	0.146	5.18906e-16	stage1	SCEL
2.40906e-20	0.546003	0.161	0.046	5.26645e-16	stage1	ADGRA2
2.69071e-20	0.574663	0.259	0.117	5.88217e-16	stage1	P4HB
2.78984e-20	0.53616	0.375	0.209	6.09886e-16	stage1	ARHGAP28
2.97479e-20	0.686728	0.222	0.088	6.50319e-16	stage1	SOX5
3.19703e-20	0.490398	0.151	0.04	6.98902e-16	stage1	CKAP4
3.37415e-20	0.537966	0.468	0.303	7.37622e-16	stage1	RPS27A
3.72384e-20	0.423998	0.103	0.013	8.14068e-16	stage1	RFTN2
3.73743e-20	0.512624	0.182	0.059	8.1704e-16	stage1	MFHAS1
4.09215e-20	0.381305	0.917	0.87	8.94585e-16	stage1	FBXL17
4.21602e-20	0.5126	0.181	0.059	9.21665e-16	stage1	PLEKHA2
5.2703e-20	0.598981	0.423	0.264	1.15214e-15	stage1	HSPD1
5.42075e-20	0.60291	0.521	0.375	1.18503e-15	stage1	TMEM135
6.48051e-20	0.487339	0.159	0.045	1.4167e-15	stage1	HS6ST1
6.97709e-20	0.528224	0.559	0.398	1.52526e-15	stage1	DEPTOR
7.23604e-20	0.986949	0.242	0.108	1.58187e-15	stage1	CSMD3.1
1.54926e-19	0.536419	0.587	0.445	3.38683e-15	stage1	OGA
1.61106e-19	0.504144	0.134	0.032	3.52194e-15	stage1	UBXN2A
1.71274e-19	0.604737	0.305	0.155	3.74423e-15	stage1	ANXA5
1.78155e-19	0.534619	0.541	0.377	3.89465e-15	stage1	TEAD1
1.86865e-19	0.555246	0.265	0.122	4.08506e-15	stage1	ITM2C
1.92317e-19	0.534026	0.213	0.083	4.20424e-15	stage1	AMOTL1
2.12262e-19	0.543758	0.244	0.106	4.64025e-15	stage1	GPX8
3.01268e-19	0.636122	0.27	0.129	6.58602e-15	stage1	TENM3
3.10977e-19	0.52506	0.166	0.053	6.79828e-15	stage1	PLOD1
3.24898e-19	0.915833	0.203	0.08	7.1026e-15	stage1	SYT1
3.35373e-19	0.530618	0.408	0.24	7.33159e-15	stage1	ANKRD6
3.46847e-19	0.533148	0.536	0.385	7.58242e-15	stage1	CANX
5.59012e-19	0.61604	0.21	0.083	1.22206e-14	stage1	ZC4H2
6.18553e-19	0.553487	0.318	0.166	1.35222e-14	stage1	ZMIZ1
9.15105e-19	0.47811	0.137	0.035	2.00051e-14	stage1	CD74
9.59846e-19	0.437375	0.72	0.6	2.09832e-14	stage1	ARID2
1.33385e-18	0.55211	0.3	0.156	2.91593e-14	stage1	RMND5A
1.39178e-18	0.557717	0.137	0.036	3.04256e-14	stage1	SLC22A3
1.53038e-18	0.530089	0.32	0.173	3.34557e-14	stage1	INSR
1.76238e-18	0.466795	0.687	0.56	3.85273e-14	stage1	COL4A5
2.03071e-18	0.553095	0.418	0.264	4.43933e-14	stage1	ACTB
2.03076e-18	0.397917	0.791	0.645	4.43945e-14	stage1	CA10
2.21369e-18	0.557278	0.239	0.106	4.83934e-14	stage1	C1H3orf70
2.25652e-18	0.484799	0.111	0.021	4.93299e-14	stage1	COL5A2
2.46901e-18	0.498217	0.295	0.147	5.39749e-14	stage1	TNS1
3.31517e-18	0.438564	0.651	0.472	7.2473e-14	stage1	PDZRN3
4.06203e-18	0.465169	0.155	0.048	8.88001e-14	stage1	COL6A1
4.21359e-18	0.6417	0.506	0.369	9.21132e-14	stage1	USP28
4.63303e-18	0.541403	0.191	0.072	1.01283e-13	stage1	RHOU
4.6485e-18	0.540837	0.437	0.285	1.01621e-13	stage1	HEPACAM
4.91758e-18	0.452983	0.16	0.051	1.07503e-13	stage1	NR2F2
5.3594e-18	0.388422	0.825	0.755	1.17162e-13	stage1	BAZ2B
5.70255e-18	1.17406	0.306	0.179	1.24663e-13	stage1	DLC1
6.13875e-18	0.431056	0.132	0.034	1.34199e-13	stage1	PDGFRA
6.3276e-18	0.414832	0.707	0.592	1.38328e-13	stage1	IRS1
6.66234e-18	0.369056	0.11	0.021	1.45645e-13	stage1	GRB10
7.25232e-18	0.532563	0.233	0.105	1.58543e-13	stage1	FKBP2
7.928e-18	0.505016	0.173	0.06	1.73314e-13	stage1	SHB
8.77838e-18	0.533751	0.375	0.219	1.91904e-13	stage1	COL4A2
9.76619e-18	0.554662	0.315	0.171	2.13499e-13	stage1	RPL26
9.78813e-18	0.540818	0.272	0.135	2.13978e-13	stage1	RPL36
1.05757e-17	0.59918	0.338	0.196	2.31195e-13	stage1	RPS6
1.39021e-17	0.607803	0.335	0.194	3.03915e-13	stage1	RPL18A
1.77373e-17	0.299945	0.677	0.508	3.87756e-13	stage1	ATP6
1.80467e-17	0.575191	0.256	0.126	3.9452e-13	stage1	ALKBH8
1.95482e-17	0.598325	0.153	0.05	4.27344e-13	stage1	MEIS2
2.10786e-17	0.620301	0.425	0.275	4.60798e-13	stage1	PPP3CC
2.48877e-17	0.476646	0.583	0.456	5.4407e-13	stage1	CHORDC1
2.67766e-17	0.504294	0.473	0.316	5.85364e-13	stage1	SIK2
3.00729e-17	0.509394	0.162	0.055	6.57423e-13	stage1	CHGA
3.93103e-17	0.479906	0.394	0.238	8.59363e-13	stage1	PRDM5
4.04276e-17	0.455002	0.164	0.056	8.83788e-13	stage1	ECM2
4.16826e-17	0.545385	0.622	0.491	9.11224e-13	stage1	ALDH1A1
5.44268e-17	0.519911	0.394	0.238	1.18982e-12	stage1	RAPH1
5.79143e-17	0.508993	0.253	0.123	1.26606e-12	stage1	MINK1
6.18372e-17	0.506304	0.428	0.281	1.35182e-12	stage1	RPL18
7.8669e-17	0.604036	0.252	0.125	1.71978e-12	stage1	CACNB2
8.86656e-17	0.388043	0.6	0.419	1.93832e-12	stage1	GABRB1
9.55764e-17	0.536344	0.469	0.31	2.0894e-12	stage1	CYYR1
1.1574e-16	0.547153	0.27	0.137	2.53019e-12	stage1	TMEM117
1.20223e-16	0.54324	0.386	0.248	2.6282e-12	stage1	PTOV1
1.33169e-16	0.514169	0.167	0.059	2.91121e-12	stage1	AK5
1.46291e-16	0.56161	0.268	0.139	3.19806e-12	stage1	ABCB7
1.73442e-16	0.466024	0.133	0.038	3.7916e-12	stage1	ENSBTAG00000046755
1.77024e-16	0.49557	0.363	0.22	3.86993e-12	stage1	RPS5
2.38261e-16	0.436561	0.799	0.731	5.20862e-12	stage1	TMTC2
2.64281e-16	0.513379	0.491	0.341	5.77745e-12	stage1	MTMR8
2.77003e-16	0.493868	0.165	0.06	6.05556e-12	stage1	VKORC1
2.77088e-16	0.54351	0.339	0.205	6.05741e-12	stage1	PRRC1
2.77721e-16	0.54328	0.531	0.401	6.07127e-12	stage1	EXOC3L2
2.77787e-16	0.485162	0.119	0.031	6.0727e-12	stage1	DNAJB1
2.82573e-16	0.446353	0.592	0.431	6.17732e-12	stage1	GLS
2.94191e-16	0.512797	0.321	0.185	6.43131e-12	stage1	ENSBTAG00000053215
3.10289e-16	0.375039	0.101	0.02	6.78323e-12	stage1	C1R
3.51474e-16	0.464632	0.687	0.567	7.68358e-12	stage1	NHSL1
3.7975e-16	0.482919	0.206	0.091	8.30172e-12	stage1	BACE1
4.32943e-16	0.46545	0.454	0.292	9.46457e-12	stage1	CGNL1
4.36752e-16	0.504213	0.297	0.161	9.54783e-12	stage1	PLPP3
4.86445e-16	0.376421	0.104	0.022	1.06342e-11	stage1	ANGPT4
5.12232e-16	0.511978	0.196	0.083	1.11979e-11	stage1	KLF7
5.47709e-16	0.504867	0.4	0.259	1.19735e-11	stage1	RPL6
5.4897e-16	0.637291	0.149	0.051	1.2001e-11	stage1	NTRK2
6.05213e-16	0.298018	0.988	0.703	1.32306e-11	stage1	FHOD3
6.47036e-16	0.499927	0.345	0.205	1.41449e-11	stage1	NELFA
7.14534e-16	0.455111	0.151	0.051	1.56204e-11	stage1	ENSBTAG00000014417
7.17227e-16	0.477845	0.267	0.138	1.56793e-11	stage1	RPL29
7.41461e-16	0.391802	0.5	0.34	1.62091e-11	stage1	UBB
8.20511e-16	0.508188	0.265	0.14	1.79372e-11	stage1	MYL6
8.71342e-16	0.485015	0.219	0.1	1.90484e-11	stage1	PDE6D
9.07388e-16	0.488128	0.336	0.196	1.98364e-11	stage1	DNMT3A
9.79247e-16	0.444384	0.569	0.433	2.14073e-11	stage1	TSC22D1.1
1.17456e-15	0.428855	0.104	0.023	2.56771e-11	stage1	PLCXD3
1.52171e-15	0.505406	0.417	0.272	3.32661e-11	stage1	AGO3
1.56233e-15	0.551341	0.229	0.108	3.41542e-11	stage1	BACH2
1.65584e-15	0.444625	0.143	0.048	3.61983e-11	stage1	C1S
1.94974e-15	0.465467	0.507	0.358	4.26234e-11	stage1	CDK6
2.20557e-15	0.351144	0.835	0.739	4.82159e-11	stage1	SUPT3H
3.23015e-15	0.423884	0.103	0.024	7.06142e-11	stage1	CDKN1C
3.23723e-15	0.267112	0.964	0.925	7.0769e-11	stage1	OSBPL9
3.38731e-15	0.350846	0.104	0.024	7.40499e-11	stage1	ASAP2
3.40745e-15	0.447192	0.145	0.05	7.44903e-11	stage1	C7
3.78179e-15	0.467527	0.455	0.316	8.26738e-11	stage1	LRP5
3.8496e-15	0.502633	0.28	0.153	8.4156e-11	stage1	RPL19
4.50469e-15	0.489592	0.221	0.106	9.84771e-11	stage1	CASP8AP2
4.71121e-15	0.514798	0.366	0.227	1.02992e-10	stage1	ABLIM1
5.05819e-15	0.519383	0.285	0.164	1.10577e-10	stage1	SPINT2
5.18679e-15	0.54585	0.244	0.122	1.13388e-10	stage1	SH3KBP1
5.23968e-15	0.45522	0.188	0.079	1.14545e-10	stage1	TENM2
5.32308e-15	0.459295	0.102	0.024	1.16368e-10	stage1	KCNJ3
5.4211e-15	0.543369	0.348	0.215	1.18511e-10	stage1	PTPN12
5.47993e-15	0.457462	0.591	0.477	1.19797e-10	stage1	SRRM2
5.60258e-15	0.483896	0.72	0.597	1.22478e-10	stage1	SAT1
6.01892e-15	0.373582	0.755	0.589	1.3158e-10	stage1	PLCE1
9.07126e-15	0.439431	0.23	0.113	1.98307e-10	stage1	TCAF1
9.07852e-15	0.510339	0.37	0.236	1.98466e-10	stage1	BCAM
9.09454e-15	0.476932	0.537	0.41	1.98816e-10	stage1	CDC42BPA
9.39048e-15	0.579036	0.242	0.123	2.05285e-10	stage1	RGS7
1.14135e-14	0.520759	0.288	0.164	2.49511e-10	stage1	EEF1G
1.14479e-14	0.579617	0.226	0.112	2.50262e-10	stage1	SAMD4A
1.29876e-14	0.523169	0.173	0.072	2.83922e-10	stage1	ANTXR2
1.38029e-14	0.795793	0.328	0.205	3.01745e-10	stage1	SEMA5A
1.45365e-14	0.463198	0.377	0.24	3.17783e-10	stage1	ABCC5
1.51587e-14	0.456817	0.17	0.069	3.31384e-10	stage1	TPST2
1.75866e-14	0.475991	0.187	0.082	3.8446e-10	stage1	TLE2
2.05005e-14	0.533911	0.336	0.212	4.48161e-10	stage1	RPS15A
2.20413e-14	0.433158	0.158	0.061	4.81844e-10	stage1	HERC5
2.32678e-14	0.47147	0.359	0.226	5.08657e-10	stage1	RPL7
2.34354e-14	0.499208	0.311	0.187	5.12321e-10	stage1	SH3PXD2B
2.50743e-14	0.428392	0.669	0.577	5.48149e-10	stage1	DLG1
2.58358e-14	0.415047	0.42	0.276	5.64796e-10	stage1	DAP
2.69447e-14	0.297587	0.743	0.634	5.89039e-10	stage1	ND4
3.53351e-14	0.468	0.204	0.097	7.7246e-10	stage1	NUCB1
3.96139e-14	0.41386	0.109	0.03	8.66e-10	stage1	CHRD
4.00026e-14	0.37624	0.112	0.032	8.74496e-10	stage1	SCARA5
4.20971e-14	0.456276	0.436	0.302	9.20285e-10	stage1	TPD52
4.31016e-14	0.399942	0.131	0.043	9.42245e-10	stage1	FRMD6
4.56052e-14	0.47697	0.214	0.105	9.96976e-10	stage1	CNN3
4.58918e-14	0.475941	0.225	0.113	1.00324e-09	stage1	TENM1
4.74718e-14	0.411652	0.106	0.029	1.03778e-09	stage1	ANXA2
4.87608e-14	0.500655	0.248	0.133	1.06596e-09	stage1	CRLS1
5.23658e-14	0.484289	0.196	0.091	1.14477e-09	stage1	KHDRBS2
5.72886e-14	0.453471	0.525	0.395	1.25239e-09	stage1	CREBBP
6.05861e-14	0.567393	0.198	0.093	1.32447e-09	stage1	TENM4
7.32549e-14	0.378334	0.701	0.588	1.60143e-09	stage1	AKAP9
7.46614e-14	0.469466	0.11	0.031	1.63217e-09	stage1	TOX3
8.16079e-14	0.432814	0.623	0.52	1.78403e-09	stage1	ERBIN
9.11998e-14	0.518758	0.335	0.211	1.99372e-09	stage1	RASL12
9.99753e-14	0.377904	0.123	0.039	2.18556e-09	stage1	MAN1C1
1.01025e-13	0.329022	0.619	0.508	2.2085e-09	stage1	SRSF6
1.02323e-13	0.487956	0.36	0.233	2.23689e-09	stage1	RASGEF1B
1.05833e-13	0.477847	0.381	0.246	2.31363e-09	stage1	SEC24D
1.15917e-13	0.450649	0.595	0.496	2.53407e-09	stage1	INTS6
1.19609e-13	0.451134	0.129	0.044	2.61477e-09	stage1	MYO1E
1.20295e-13	0.435924	0.18	0.08	2.62977e-09	stage1	IQGAP1
1.20449e-13	0.421709	0.145	0.055	2.63313e-09	stage1	CRYAB
1.49933e-13	0.504777	0.48	0.359	3.27769e-09	stage1	TMEM164
1.51835e-13	0.417122	0.292	0.168	3.31926e-09	stage1	NT5DC2
1.9058e-13	0.548136	0.352	0.228	4.16628e-09	stage1	CCSER1
1.98622e-13	0.363325	0.106	0.03	4.34208e-09	stage1	LTBP4
1.98689e-13	0.464492	0.348	0.216	4.34353e-09	stage1	PLXNA2
2.07014e-13	0.432248	0.52	0.402	4.52554e-09	stage1	HNRNPA1
2.28128e-13	0.47415	0.444	0.303	4.98711e-09	stage1	SH3GL2
2.2967e-13	0.490113	0.185	0.088	5.02081e-09	stage1	GPX1
2.50674e-13	0.461823	0.442	0.309	5.47998e-09	stage1	CDK14
2.73969e-13	0.406852	0.144	0.055	5.98923e-09	stage1	CYP2C87
2.77369e-13	0.432919	0.164	0.068	6.06357e-09	stage1	KCNN2
2.77489e-13	0.40479	0.166	0.071	6.06618e-09	stage1	RABAC1
2.8138e-13	0.415225	0.144	0.055	6.15124e-09	stage1	ANXA13.1
2.83079e-13	0.543394	0.168	0.074	6.18838e-09	stage1	SHROOM4
3.54421e-13	0.464143	0.112	0.035	7.74799e-09	stage1	FAT3
3.62501e-13	0.586798	0.134	0.049	7.92464e-09	stage1	ST6GALNAC5
3.78975e-13	0.426158	0.417	0.282	8.28477e-09	stage1	BICC1
4.1642e-13	0.467295	0.46	0.329	9.10337e-09	stage1	VEGFC
4.24377e-13	0.397316	0.436	0.298	9.2773e-09	stage1	ADGRA3
4.58829e-13	0.312747	0.831	0.774	1.00305e-08	stage1	PAPOLA
4.95361e-13	0.363018	0.116	0.037	1.08291e-08	stage1	STYXL1
5.19075e-13	0.531856	0.382	0.264	1.13475e-08	stage1	RPL35A
5.43231e-13	0.342998	0.592	0.452	1.18756e-08	stage1	ND3
5.76792e-13	0.483577	0.209	0.105	1.26092e-08	stage1	TMEM266
6.06651e-13	0.428616	0.214	0.106	1.3262e-08	stage1	RPS4X
7.77612e-13	0.492743	0.302	0.182	1.69994e-08	stage1	PLEKHM3
8.17419e-13	0.429347	0.361	0.23	1.78696e-08	stage1	PALS2
8.71704e-13	0.324705	0.825	0.782	1.90563e-08	stage1	TTC3
9.16465e-13	0.405367	0.155	0.065	2.00348e-08	stage1	PRKCA
9.40759e-13	0.404851	0.556	0.437	2.05659e-08	stage1	ROCK2
9.54513e-13	0.404675	0.137	0.052	2.08666e-08	stage1	WNT6
1.05303e-12	0.356783	0.826	0.736	2.30204e-08	stage1	IGFBP7
1.07733e-12	0.58476	0.174	0.08	2.35516e-08	stage1	ENSBTAG00000049964
1.08866e-12	0.421092	0.326	0.204	2.37991e-08	stage1	CDK5RAP2
1.13098e-12	0.363949	0.105	0.031	2.47243e-08	stage1	FBLN1
1.14516e-12	0.479897	0.372	0.254	2.50344e-08	stage1	LDHB
1.16231e-12	0.476584	0.461	0.343	2.54092e-08	stage1	PIK3CA
1.20747e-12	0.445056	0.491	0.366	2.63966e-08	stage1	ZNF521
1.21598e-12	0.455232	0.206	0.103	2.65824e-08	stage1	DAB2
1.21788e-12	0.39112	0.63	0.519	2.66241e-08	stage1	CTBP2
1.35642e-12	0.44862	0.234	0.128	2.96526e-08	stage1	CLK2
1.70103e-12	0.392579	0.152	0.063	3.71863e-08	stage1	PTK7
1.74648e-12	0.32692	0.874	0.821	3.81798e-08	stage1	STAU2
1.77059e-12	0.41086	0.537	0.422	3.87068e-08	stage1	INTS7
1.83865e-12	0.592881	0.202	0.103	4.01946e-08	stage1	AFF3
1.85e-12	0.44416	0.623	0.531	4.04429e-08	stage1	TIMP3
1.98638e-12	0.359073	0.105	0.032	4.34243e-08	stage1	EPSTI1
2.08732e-12	0.450464	0.23	0.125	4.5631e-08	stage1	LGALS1
2.21022e-12	0.395265	0.248	0.138	4.83175e-08	stage1	GNL3
2.90121e-12	0.438117	0.224	0.119	6.34233e-08	stage1	COQ2
2.97532e-12	0.611065	0.116	0.04	6.50435e-08	stage1	KCTD8
3.25378e-12	0.35946	0.723	0.623	7.11309e-08	stage1	PDS5A
3.70971e-12	0.402906	0.155	0.067	8.10979e-08	stage1	CCDC171
3.81521e-12	0.391532	0.177	0.083	8.34043e-08	stage1	FKBP7
4.01951e-12	0.400902	0.392	0.261	8.78705e-08	stage1	KLHL13
4.05401e-12	0.253371	0.891	0.815	8.86247e-08	stage1	HNRNPH1
4.16685e-12	0.359326	0.696	0.595	9.10916e-08	stage1	TBC1D5
4.37295e-12	0.415757	0.181	0.087	9.55971e-08	stage1	NR5A1
5.0904e-12	0.509745	0.229	0.127	1.11281e-07	stage1	PLCB4
5.0978e-12	0.566773	0.446	0.331	1.11443e-07	stage1	FHIT
5.56991e-12	0.34306	0.601	0.495	1.21764e-07	stage1	SUCLG2
5.6563e-12	0.381268	0.169	0.078	1.23652e-07	stage1	ANKS6
5.97198e-12	0.438523	0.245	0.14	1.30554e-07	stage1	ATG13
6.77723e-12	0.452136	0.399	0.283	1.48157e-07	stage1	RPL5
6.95461e-12	0.358048	0.226	0.12	1.52035e-07	stage1	FSTL1
7.40814e-12	0.378838	0.147	0.061	1.61949e-07	stage1	IRS4
7.69535e-12	0.452263	0.235	0.13	1.68228e-07	stage1	ZFP36L1
7.91533e-12	0.401376	0.462	0.338	1.73037e-07	stage1	GUF1
7.98399e-12	0.485986	0.336	0.222	1.74538e-07	stage1	CEP70
8.07601e-12	0.389239	0.163	0.074	1.7655e-07	stage1	GDPD5
8.88291e-12	0.432004	0.36	0.247	1.94189e-07	stage1	RPL17
9.56693e-12	0.38123	0.124	0.046	2.09143e-07	stage1	THSD4
9.74028e-12	0.388165	0.261	0.15	2.12932e-07	stage1	FAM3C
1.0285e-11	0.409233	0.342	0.221	2.24839e-07	stage1	RPS25
1.0496e-11	0.425059	0.409	0.293	2.29453e-07	stage1	DMTF1
1.06172e-11	0.424764	0.337	0.217	2.32102e-07	stage1	TRAM2
1.12151e-11	0.415674	0.213	0.113	2.45173e-07	stage1	AP2A2
1.14884e-11	0.411563	0.2	0.101	2.51148e-07	stage1	PLSCR2
1.4051e-11	0.357094	0.232	0.125	3.07169e-07	stage1	RPL12
1.43418e-11	0.398515	0.222	0.121	3.13526e-07	stage1	TMEM120A
1.47592e-11	0.458803	0.415	0.294	3.2265e-07	stage1	FAM168A
1.51001e-11	0.422896	0.188	0.095	3.30103e-07	stage1	RAPGEF1
1.54667e-11	0.439316	0.26	0.154	3.38118e-07	stage1	DIS3L
1.5483e-11	0.412737	0.578	0.464	3.38473e-07	stage1	RAP1GDS1
1.76109e-11	0.357363	0.738	0.673	3.84993e-07	stage1	DIP2B
1.95232e-11	0.32714	0.109	0.037	4.26797e-07	stage1	NID1
2.06383e-11	0.394305	0.145	0.063	4.51173e-07	stage1	EVC2
2.12466e-11	0.412424	0.239	0.136	4.64471e-07	stage1	CCDC158
2.12833e-11	0.29386	0.116	0.042	4.65273e-07	stage1	MEIS1
2.16803e-11	0.401757	0.513	0.393	4.73953e-07	stage1	USP40
2.18032e-11	0.463487	0.205	0.11	4.76641e-07	stage1	DLGAP1
2.26546e-11	0.459202	0.313	0.201	4.95253e-07	stage1	GNE
2.37936e-11	0.435354	0.298	0.185	5.20151e-07	stage1	PRKD3
2.64319e-11	0.439283	0.122	0.049	5.77828e-07	stage1	MANF
2.81397e-11	0.436482	0.444	0.328	6.15162e-07	stage1	RPSA
2.92779e-11	0.426623	0.377	0.267	6.40043e-07	stage1	KLHDC2
2.99339e-11	0.259373	0.81	0.759	6.54386e-07	stage1	ZNF638
3.17077e-11	0.385897	0.441	0.318	6.93162e-07	stage1	FARP1
3.18617e-11	0.420658	0.367	0.256	6.96529e-07	stage1	RPL32
3.27493e-11	0.339092	0.702	0.615	7.15932e-07	stage1	TNRC6B
3.31135e-11	0.29694	0.537	0.404	7.23894e-07	stage1	DIP2C
3.39862e-11	0.333454	0.109	0.038	7.42973e-07	stage1	PLOD3
3.4105e-11	0.346649	0.533	0.421	7.4557e-07	stage1	ST13
4.04678e-11	0.407669	0.482	0.366	8.84667e-07	stage1	PPP2R5A
4.15987e-11	0.549081	0.24	0.139	9.09389e-07	stage1	PDE1A
4.20371e-11	0.400397	0.153	0.07	9.18974e-07	stage1	CD55
4.46844e-11	0.292418	0.105	0.035	9.76846e-07	stage1	BMP1
4.53351e-11	0.479256	0.326	0.212	9.91071e-07	stage1	CSRNP3
5.0102e-11	0.404067	0.178	0.089	1.09528e-06	stage1	FLVCR1
5.4066e-11	0.401699	0.181	0.092	1.18194e-06	stage1	PTMS
5.60433e-11	0.252895	0.931	0.87	1.22516e-06	stage1	TCF4
5.67241e-11	0.365355	0.126	0.051	1.24005e-06	stage1	FGF1
5.826e-11	0.382769	0.415	0.287	1.27362e-06	stage1	DSE
6.36626e-11	0.422729	0.228	0.129	1.39173e-06	stage1	CTSV
6.61471e-11	0.384564	0.347	0.234	1.44604e-06	stage1	CTDSP2
6.83095e-11	0.431612	0.26	0.159	1.49331e-06	stage1	CAMKK2
6.95982e-11	0.361218	0.229	0.126	1.52149e-06	stage1	ALPK1
7.15847e-11	0.398635	0.484	0.385	1.56491e-06	stage1	OGT
7.20279e-11	0.322644	0.183	0.091	1.5746e-06	stage1	BIN1
7.37967e-11	0.436167	0.312	0.201	1.61327e-06	stage1	WWC2
8.45429e-11	0.359071	0.189	0.098	1.84819e-06	stage1	HSPE1
9.69884e-11	0.355165	0.531	0.42	2.12026e-06	stage1	ATP1A2
1.0435e-10	0.408263	0.375	0.261	2.2812e-06	stage1	RPL30
1.07436e-10	0.397792	0.449	0.347	2.34867e-06	stage1	PHF10
1.07827e-10	0.385035	0.429	0.303	2.35721e-06	stage1	DAG1
1.14564e-10	0.551438	0.231	0.133	2.50449e-06	stage1	UNC13C
1.15129e-10	0.295841	0.58	0.467	2.51682e-06	stage1	ND5
1.42808e-10	0.47337	0.192	0.102	3.12193e-06	stage1	ZSWIM5
1.51359e-10	0.299719	0.124	0.05	3.30885e-06	stage1	ENSBTAG00000054238
1.59893e-10	0.416635	0.201	0.11	3.49542e-06	stage1	ND4L
1.60642e-10	0.428786	0.438	0.326	3.5118e-06	stage1	ENSBTAG00000005997
1.73471e-10	0.369981	0.477	0.372	3.79225e-06	stage1	DZIP3
1.75145e-10	0.376114	0.17	0.083	3.82885e-06	stage1	KHDRBS3
1.77799e-10	0.410121	0.439	0.331	3.88686e-06	stage1	NPAS2
1.79173e-10	0.446886	0.387	0.278	3.9169e-06	stage1	AQP8
1.87013e-10	0.48736	0.207	0.115	4.08829e-06	stage1	HECTD2
1.91386e-10	0.391833	0.603	0.523	4.1839e-06	stage1	GAB1
2.02877e-10	0.396609	0.206	0.112	4.43508e-06	stage1	DSG2
2.0463e-10	0.422485	0.23	0.131	4.47341e-06	stage1	PDLIM3
2.06938e-10	0.463991	0.389	0.285	4.52387e-06	stage1	ASCC3
2.08251e-10	0.554908	0.265	0.163	4.55258e-06	stage1	CNTN3
2.31746e-10	0.394636	0.188	0.1	5.06621e-06	stage1	DDOST
2.36571e-10	0.323903	0.153	0.072	5.17169e-06	stage1	CMIP
2.48783e-10	0.398263	0.674	0.611	5.43866e-06	stage1	FOXP1
3.37672e-10	0.421534	0.259	0.158	7.38184e-06	stage1	CPE
3.42658e-10	0.382557	0.22	0.125	7.49085e-06	stage1	MYH10
3.53115e-10	0.373822	0.104	0.038	7.71944e-06	stage1	LHX9
3.71749e-10	0.368413	0.347	0.241	8.1268e-06	stage1	NFXL1
3.72741e-10	0.423098	0.352	0.245	8.14849e-06	stage1	GARRE1
3.73688e-10	0.419992	0.369	0.266	8.1692e-06	stage1	PSIP1
3.85553e-10	0.440319	0.324	0.223	8.42858e-06	stage1	TFCP2
3.91866e-10	0.323474	0.132	0.057	8.56658e-06	stage1	COL5A1
3.99941e-10	0.384621	0.133	0.059	8.74312e-06	stage1	FBN3
4.17382e-10	0.319188	0.112	0.044	9.12439e-06	stage1	XBP1
4.19748e-10	0.371902	0.185	0.098	9.17611e-06	stage1	GLIS2
4.56988e-10	0.35109	0.161	0.079	9.99022e-06	stage1	CUEDC1
4.80552e-10	0.350068	0.163	0.08	1.05053e-05	stage1	EIF2AK2
4.8246e-10	0.356309	0.134	0.059	1.05471e-05	stage1	GDNF
5.51733e-10	0.412655	0.246	0.15	1.20614e-05	stage1	CCND2
6.23197e-10	0.363667	0.153	0.074	1.36237e-05	stage1	CDC123
6.25718e-10	0.376185	0.191	0.104	1.36788e-05	stage1	STXBP5
6.30043e-10	0.365755	0.301	0.193	1.37734e-05	stage1	ARHGAP42
7.50546e-10	0.444337	0.28	0.184	1.64077e-05	stage1	TENT4B
7.73813e-10	0.406953	0.4	0.295	1.69163e-05	stage1	UBA52
7.85812e-10	0.381847	0.267	0.17	1.71786e-05	stage1	MBTPS1
7.96962e-10	0.334789	0.306	0.195	1.74224e-05	stage1	IGF2BP2
8.08094e-10	0.393819	0.426	0.319	1.76657e-05	stage1	RPS24
8.63572e-10	0.418121	0.275	0.177	1.88786e-05	stage1	CD82
8.77151e-10	0.374864	0.515	0.415	1.91754e-05	stage1	GKAP1
9.09477e-10	0.331	0.116	0.048	1.98821e-05	stage1	FAM222A
9.30557e-10	0.461795	0.249	0.158	2.03429e-05	stage1	MAGT1
1.0475e-09	0.356609	0.208	0.117	2.28993e-05	stage1	FBN2
1.08461e-09	0.377261	0.574	0.481	2.37107e-05	stage1	MORF4L2
1.18452e-09	0.361551	0.326	0.217	2.58948e-05	stage1	MYH9
1.19958e-09	0.321808	0.746	0.684	2.6224e-05	stage1	PEAK1
1.23319e-09	0.300844	0.222	0.128	2.69588e-05	stage1	IFT52
1.27506e-09	0.353305	0.128	0.058	2.7874e-05	stage1	NUCB2
1.41471e-09	0.299325	0.604	0.471	3.0927e-05	stage1	SLC16A10
1.44372e-09	0.3874	0.273	0.173	3.15611e-05	stage1	NXN
1.50613e-09	0.376812	0.29	0.188	3.29256e-05	stage1	STON2
1.55437e-09	0.317953	0.175	0.093	3.39802e-05	stage1	TMEM50A
1.56496e-09	0.355404	0.405	0.299	3.42116e-05	stage1	EEF1A1
1.76796e-09	0.353361	0.434	0.323	3.86493e-05	stage1	FOCAD
1.77832e-09	0.372094	0.196	0.11	3.88759e-05	stage1	ST3GAL5
1.82247e-09	0.331582	0.61	0.532	3.9841e-05	stage1	UBE2D3
1.87856e-09	0.419031	0.247	0.154	4.10672e-05	stage1	CD81
1.91926e-09	0.350689	0.178	0.095	4.19568e-05	stage1	ATP5MC2
2.04155e-09	0.393331	0.214	0.126	4.46304e-05	stage1	FAM171A1
2.07077e-09	0.387174	0.27	0.177	4.52691e-05	stage1	ACTG1
2.1426e-09	0.435911	0.203	0.117	4.68395e-05	stage1	BAIAP2L1
2.43575e-09	0.459226	0.254	0.162	5.32478e-05	stage1	DNAH3
2.43831e-09	0.283184	0.532	0.427	5.33039e-05	stage1	RICTOR
2.54611e-09	0.370802	0.333	0.23	5.56604e-05	stage1	TANC1
2.74557e-09	0.368528	0.256	0.163	6.00209e-05	stage1	CGN
3.38578e-09	0.38486	0.186	0.104	7.40165e-05	stage1	PPARA
3.51207e-09	0.340825	0.173	0.092	7.67775e-05	stage1	FGF2
3.6736e-09	0.266997	0.781	0.685	8.03085e-05	stage1	GAB2
3.82438e-09	0.279103	0.538	0.422	8.36047e-05	stage1	UBE2K
3.99846e-09	0.301238	0.62	0.528	8.74104e-05	stage1	THRAP3
4.06703e-09	0.334309	0.259	0.163	8.89093e-05	stage1	SPRED2
4.11162e-09	0.370731	0.301	0.201	8.98842e-05	stage1	LMO4
4.29239e-09	0.310703	0.112	0.047	9.38359e-05	stage1	NGF
4.87068e-09	0.322335	0.206	0.119	0.000106478	stage1	RBMS2
4.97858e-09	0.33661	0.55	0.464	0.000108837	stage1	DOCK1
5.02705e-09	0.43774	0.255	0.165	0.000109896	stage1	PBX1
5.34116e-09	0.347047	0.474	0.373	0.000116763	stage1	SPRED1
5.57542e-09	0.265722	0.715	0.582	0.000121884	stage1	KIRREL1
5.5961e-09	0.344044	0.265	0.172	0.000122336	stage1	SURF4
5.70813e-09	0.435068	0.359	0.264	0.000124785	stage1	GFPT1
5.80548e-09	0.337772	0.199	0.114	0.000126914	stage1	COL14A1
5.84025e-09	0.347828	0.237	0.147	0.000127674	stage1	GDI1
6.38994e-09	0.326604	0.112	0.049	0.000139691	stage1	PRELID2
6.50489e-09	0.374599	0.458	0.358	0.000142203	stage1	ITPR1
7.30451e-09	0.276489	0.692	0.61	0.000159684	stage1	RBM5
7.31733e-09	0.400978	0.351	0.254	0.000159964	stage1	LSM6
7.31794e-09	0.375339	0.326	0.232	0.000159977	stage1	TPT1
7.31955e-09	0.315712	0.611	0.511	0.000160013	stage1	LDLRAD3
7.89438e-09	0.329438	0.276	0.177	0.000172579	stage1	ANK3
7.91113e-09	0.356294	0.257	0.163	0.000172945	stage1	NFIX
8.2612e-09	0.314034	0.142	0.07	0.000180598	stage1	CHAMP1
8.82807e-09	0.396307	0.358	0.264	0.00019299	stage1	RPL13A
9.18378e-09	0.396396	0.289	0.195	0.000200767	stage1	RPL28
9.27262e-09	0.447169	0.356	0.262	0.000202709	stage1	SMC3
9.33093e-09	0.334888	0.444	0.349	0.000203983	stage1	PRPSAP1
9.55171e-09	0.365716	0.179	0.102	0.00020881	stage1	SEC61G
9.71691e-09	0.347008	0.116	0.053	0.000212421	stage1	PARP12
1.0591e-08	0.391597	0.451	0.356	0.00023153	stage1	GALNT2
1.17993e-08	0.363926	0.213	0.129	0.000257944	stage1	RAN
1.26023e-08	0.348056	0.231	0.147	0.000275498	stage1	RPN1
1.28564e-08	0.306965	0.314	0.211	0.000281053	stage1	ZNF532
1.41315e-08	0.294135	0.106	0.045	0.000308928	stage1	CTSB
1.43045e-08	0.348686	0.47	0.38	0.000312711	stage1	ITGB1
1.43626e-08	0.312374	0.631	0.532	0.000313981	stage1	TRPS1
1.47223e-08	0.348232	0.253	0.162	0.000321844	stage1	PLEKHA1
1.528e-08	0.35021	0.6	0.529	0.000334036	stage1	CTNNA1
1.5426e-08	0.782553	0.31	0.218	0.000337229	stage1	GRAMD1B
1.61215e-08	0.381703	0.49	0.398	0.000352433	stage1	STAG1
1.63129e-08	0.302493	0.127	0.06	0.000356616	stage1	PLCG2
1.85844e-08	0.288348	0.342	0.238	0.000406273	stage1	ENSBTAG00000051479
1.89042e-08	0.269524	0.113	0.05	0.000413264	stage1	SLC9A7
1.90501e-08	0.362449	0.316	0.22	0.000416455	stage1	FAM184A
2.03546e-08	0.281605	0.109	0.048	0.000444971	stage1	CALCOCO2
2.15286e-08	0.381377	0.16	0.087	0.000470636	stage1	PIGH
2.16747e-08	0.338633	0.446	0.346	0.000473831	stage1	SMAD2
2.17478e-08	0.349691	0.158	0.085	0.000475429	stage1	KCTD1
2.20574e-08	0.364463	0.665	0.603	0.000482197	stage1	TACC1
2.24749e-08	0.341091	0.374	0.271	0.000491324	stage1	BICD1
2.25158e-08	0.333957	0.146	0.075	0.000492218	stage1	CKMT2
2.2553e-08	0.270488	0.398	0.293	0.00049303	stage1	PDIA6
2.31192e-08	0.281371	0.129	0.063	0.000505409	stage1	ECH1
2.31333e-08	0.352828	0.252	0.161	0.000505717	stage1	ATP13A3
2.415e-08	0.452888	0.117	0.055	0.000527943	stage1	KCNAB1
2.44416e-08	0.342394	0.512	0.415	0.000534317	stage1	USO1
2.48784e-08	0.331753	0.606	0.543	0.000543867	stage1	KTN1
2.5027e-08	0.341872	0.165	0.091	0.000547114	stage1	WDTC1
2.81351e-08	0.268571	0.109	0.048	0.000615061	stage1	PKNOX2
2.82768e-08	0.380347	0.452	0.373	0.000618159	stage1	RBPJ
2.8634e-08	0.406514	0.409	0.316	0.000625968	stage1	HIPK2
2.98456e-08	0.395806	0.379	0.284	0.000652455	stage1	RCOR1
3.02167e-08	0.352873	0.463	0.374	0.000660568	stage1	UBXN4
3.13329e-08	0.303146	0.151	0.079	0.000684969	stage1	ZFP30
3.28509e-08	0.364831	0.165	0.091	0.000718153	stage1	CYP27A1
3.38895e-08	0.339532	0.192	0.113	0.000740858	stage1	TMTC4
3.49599e-08	0.381318	0.323	0.232	0.000764258	stage1	SLC23A2
3.87413e-08	0.343723	0.14	0.074	0.000846923	stage1	HYOU1
4.0054e-08	0.336422	0.191	0.113	0.000875621	stage1	GPR37
4.01609e-08	0.270072	0.652	0.555	0.000877957	stage1	NAALADL2
4.04681e-08	0.397771	0.167	0.094	0.000884674	stage1	SKIL
4.13329e-08	0.291256	0.666	0.59	0.000903579	stage1	SMYD3
4.14136e-08	0.32941	0.231	0.149	0.000905343	stage1	CARD19
4.18943e-08	0.306386	0.182	0.105	0.000915852	stage1	RABL2B
4.3274e-08	0.390258	0.18	0.106	0.000946013	stage1	PRKCE
4.39539e-08	0.39373	0.472	0.39	0.000960876	stage1	CFH
4.44164e-08	0.323104	0.137	0.07	0.000970987	stage1	RAB3IP
4.73745e-08	0.314746	0.161	0.088	0.00103565	stage1	KLF3
4.78812e-08	0.320559	0.236	0.153	0.00104673	stage1	RPL3
5.00717e-08	0.276945	0.111	0.051	0.00109462	stage1	IFIT5
5.12561e-08	0.347852	0.426	0.341	0.00112051	stage1	SEC63
5.14645e-08	0.337278	0.249	0.162	0.00112507	stage1	RPL36A
5.68759e-08	0.29415	0.613	0.54	0.00124337	stage1	MBTD1
5.7816e-08	0.3045	0.701	0.654	0.00126391	stage1	WWOX
5.81685e-08	0.355237	0.373	0.28	0.00127162	stage1	H3-3A
6.51622e-08	0.40354	0.343	0.258	0.00142451	stage1	SPART
7.06056e-08	0.416133	0.15	0.083	0.00154351	stage1	PI4K2B
7.2892e-08	0.34104	0.359	0.269	0.00159349	stage1	ZFYVE9
7.45022e-08	0.290409	0.137	0.069	0.00162869	stage1	PRICKLE2
7.69997e-08	0.349208	0.341	0.248	0.00168329	stage1	TNRC6C
8.41884e-08	0.392576	0.265	0.18	0.00184044	stage1	RPL15
8.44484e-08	0.389604	0.28	0.196	0.00184613	stage1	ACLY
8.74364e-08	0.341846	0.31	0.219	0.00191145	stage1	TMCC1
8.7549e-08	0.2889	0.521	0.428	0.00191391	stage1	ITSN1
9.07036e-08	0.294938	0.475	0.387	0.00198287	stage1	HNRNPH3
9.27811e-08	0.372461	0.236	0.154	0.00202829	stage1	ATXN7
9.42779e-08	0.355615	0.152	0.083	0.00206101	stage1	CCDC28A
9.97549e-08	0.330781	0.184	0.109	0.00218074	stage1	ARRDC4
1.17504e-07	0.290574	0.121	0.06	0.00256875	stage1	TCEA3
1.21046e-07	0.322023	0.137	0.072	0.00264618	stage1	ENSBTAG00000049490
1.23663e-07	0.270096	0.581	0.467	0.0027034	stage1	SPATS2L
1.25537e-07	0.338158	0.231	0.148	0.00274436	stage1	FOLH1B
1.33146e-07	0.318019	0.129	0.067	0.00291071	stage1	KRTCAP2
1.33878e-07	0.313202	0.529	0.426	0.0029267	stage1	EGFLAM
1.36986e-07	0.277014	0.173	0.099	0.00299464	stage1	PDE4DIP
1.37899e-07	0.295989	0.618	0.551	0.00301462	stage1	RBFOX2
1.63366e-07	0.371528	0.211	0.133	0.00357134	stage1	GRK5
1.67369e-07	0.312717	0.38	0.29	0.00365886	stage1	RPS3A
1.67402e-07	0.315634	0.554	0.469	0.00365958	stage1	COP1
1.6863e-07	0.326174	0.34	0.249	0.00368642	stage1	STX2
1.74864e-07	0.374362	0.252	0.171	0.00382269	stage1	CDON
1.80479e-07	0.280044	0.832	0.788	0.00394544	stage1	FIGN
1.8484e-07	0.304512	0.336	0.247	0.00404078	stage1	STRBP
1.8565e-07	0.315592	0.454	0.365	0.00405849	stage1	FAM120A
1.87472e-07	0.316788	0.239	0.159	0.00409832	stage1	PGRMC2
1.92017e-07	0.328259	0.273	0.189	0.00419769	stage1	SACM1L
2.16957e-07	0.263416	0.131	0.067	0.0047429	stage1	ENSBTAG00000052473
2.28508e-07	0.293053	0.351	0.259	0.00499542	stage1	RPL21
2.40087e-07	0.332454	0.388	0.297	0.00524854	stage1	UBN2
2.42325e-07	0.326429	0.289	0.202	0.00529747	stage1	RPL9
2.50569e-07	0.312291	0.398	0.303	0.00547768	stage1	FLNB
2.52853e-07	0.48154	0.178	0.108	0.00552762	stage1	PLCB1
2.58668e-07	0.334531	0.478	0.395	0.00565474	stage1	KIFAP3
2.64446e-07	0.311114	0.303	0.21	0.00578106	stage1	TET1
2.70881e-07	0.325628	0.323	0.235	0.00592173	stage1	SMAD3
2.906e-07	0.301731	0.591	0.513	0.0063528	stage1	ATE1
2.94346e-07	0.253269	0.113	0.055	0.00643469	stage1	IGF2
3.01164e-07	0.290801	0.587	0.513	0.00658374	stage1	ARHGEF10
3.0887e-07	0.318002	0.179	0.108	0.0067522	stage1	ENSBTAG00000054635
3.17471e-07	0.343337	0.412	0.332	0.00694023	stage1	CSPP1
3.22863e-07	0.299129	0.394	0.309	0.00705811	stage1	DNAJB4
3.30895e-07	0.254641	0.579	0.476	0.00723369	stage1	ZNF827
3.31279e-07	0.260386	0.102	0.048	0.00724209	stage1	MS4A8
3.33767e-07	0.296899	0.178	0.106	0.00729649	stage1	CD58
3.34768e-07	0.271591	0.104	0.05	0.00731835	stage1	CPAMD8
3.40264e-07	0.310697	0.539	0.46	0.00743851	stage1	TDRD3
3.40761e-07	0.300682	0.55	0.467	0.00744937	stage1	RAB1A
3.50261e-07	0.314391	0.697	0.648	0.00765705	stage1	SEMA6A
3.62275e-07	0.302915	0.112	0.056	0.00791969	stage1	CUTA
3.64657e-07	0.287533	0.322	0.237	0.00797176	stage1	UFL1
3.66371e-07	0.33124	0.68	0.629	0.00800924	stage1	GATA6
3.77039e-07	0.331345	0.464	0.369	0.00824245	stage1	CNNM2
3.98782e-07	0.297807	0.176	0.106	0.00871778	stage1	CCT3
3.99624e-07	0.313534	0.194	0.122	0.00873618	stage1	ALDH9A1
4.03103e-07	0.334424	0.244	0.164	0.00881223	stage1	TUBA1B
4.14612e-07	0.259006	0.102	0.048	0.00906384	stage1	SORL1
4.17234e-07	0.272508	0.768	0.716	0.00912115	stage1	MAN2A1
4.19935e-07	0.275818	0.462	0.372	0.0091802	stage1	CTNNB1
4.27499e-07	0.308113	0.387	0.296	0.00934556	stage1	SPEN
4.34988e-07	0.312436	0.108	0.052	0.00950928	stage1	CEP55
4.38428e-07	0.329163	0.524	0.437	0.00958448	stage1	INHBA
4.65478e-07	0.304437	0.114	0.057	0.0101758	stage1	PCGF5
4.68612e-07	0.302066	0.251	0.173	0.0102443	stage1	MAGED1
4.72041e-07	0.293251	0.501	0.409	0.0103193	stage1	PDSS2
4.8542e-07	0.326965	0.359	0.272	0.0106118	stage1	TTC27
4.96415e-07	0.282912	0.109	0.053	0.0108521	stage1	RIMBP2
5.17424e-07	0.301292	0.545	0.474	0.0113114	stage1	YTHDC1
5.54916e-07	0.31113	0.288	0.206	0.012131	stage1	PEG10
5.5702e-07	0.297997	0.162	0.096	0.012177	stage1	ZCCHC2
5.6696e-07	0.285658	0.309	0.222	0.0123943	stage1	ANKRD50
5.92239e-07	0.273801	0.268	0.184	0.0129469	stage1	FBXL19
5.98664e-07	0.361637	0.338	0.257	0.0130874	stage1	PWWP2A
6.23054e-07	0.307968	0.44	0.358	0.0136206	stage1	ACIN1
6.30898e-07	0.291395	0.179	0.107	0.0137921	stage1	WLS
6.36814e-07	0.322062	0.318	0.235	0.0139214	stage1	ANO10
6.39987e-07	0.307457	0.195	0.122	0.0139908	stage1	LRCH2
6.58518e-07	0.28721	0.139	0.077	0.0143959	stage1	DOCK9
6.95635e-07	0.306472	0.258	0.177	0.0152073	stage1	HEATR3
6.9868e-07	0.278588	0.103	0.05	0.0152738	stage1	TNFRSF19
7.70398e-07	0.295203	0.275	0.195	0.0168417	stage1	CCT8
8.03207e-07	0.32873	0.17	0.104	0.0175589	stage1	TRIQK
8.12491e-07	0.333779	0.296	0.215	0.0177619	stage1	EIF2AK3
8.2506e-07	0.335142	0.381	0.301	0.0180366	stage1	FAM133B
8.60398e-07	0.293122	0.267	0.188	0.0188092	stage1	CPNE1
8.6452e-07	0.376773	0.304	0.226	0.0188993	stage1	RNF169
8.94871e-07	0.329002	0.341	0.255	0.0195628	stage1	RPLP2
9.57886e-07	0.366161	0.281	0.201	0.0209403	stage1	TSHZ1
9.70573e-07	0.280596	0.139	0.077	0.0212177	stage1	ANGPTL1
9.83635e-07	0.28258	0.122	0.065	0.0215032	stage1	PLD3
1.02137e-06	0.293537	0.17	0.104	0.0223283	stage1	RFX1
1.07964e-06	0.258043	0.453	0.366	0.0236021	stage1	RAD23B
1.14104e-06	0.317791	0.231	0.158	0.0249442	stage1	C15H11orf96
1.23225e-06	0.306191	0.143	0.083	0.0269382	stage1	CISD2
1.24145e-06	0.299326	0.192	0.123	0.0271394	stage1	GAPDH
1.30163e-06	0.260902	0.495	0.413	0.0284548	stage1	SEC24A
1.36107e-06	0.294473	0.266	0.185	0.0297544	stage1	TFDP2
1.43424e-06	0.265018	0.108	0.055	0.0313538	stage1	AACS
1.44356e-06	0.279915	0.146	0.084	0.0315577	stage1	LTA4H
1.46652e-06	0.27356	0.129	0.07	0.0320595	stage1	PSME1
1.47554e-06	0.296458	0.174	0.107	0.0322569	stage1	SDC2
1.60556e-06	0.280008	0.268	0.187	0.035099	stage1	NREP
1.6062e-06	0.392205	0.368	0.292	0.0351132	stage1	SERF2
1.70154e-06	0.304581	0.25	0.177	0.0371973	stage1	GNPDA2
1.82228e-06	0.292424	0.301	0.219	0.0398369	stage1	RAB4A
1.84537e-06	0.268199	0.293	0.21	0.0403416	stage1	G3BP1
1.88432e-06	0.275488	0.191	0.122	0.041193	stage1	MAP2K1
1.9306e-06	0.449811	0.567	0.478	0.0422048	stage1	SCARB1
2.1416e-06	0.323226	0.414	0.336	0.0468176	stage1	WRN
2.15188e-06	0.274555	0.73	0.706	0.0470423	stage1	RALGPS2
2.21629e-06	0.265469	0.253	0.177	0.0484504	stage1	WDR19
2.26052e-06	0.309878	0.305	0.224	0.0494172	stage1	GCFC2
2.30659e-06	0.32651	0.453	0.384	0.0504243	stage1	TMC6
2.37291e-06	0.320017	0.134	0.077	0.0518741	stage1	LIPA
2.37481e-06	0.267406	0.243	0.166	0.0519158	stage1	CCDC93
2.37599e-06	0.881885	0.229	0.167	0.0519416	stage1	EBF1
2.40277e-06	0.303091	0.233	0.162	0.0525269	stage1	SSR3
2.47755e-06	0.280734	0.35	0.267	0.0541618	stage1	FBXL5
2.52288e-06	0.331477	0.173	0.108	0.0551527	stage1	PTPRJ
2.58148e-06	0.261405	0.5	0.414	0.0564336	stage1	XRN1
2.62224e-06	0.29008	0.227	0.154	0.0573249	stage1	CCDC50
2.65056e-06	0.276694	0.164	0.101	0.0579438	stage1	CGGBP1
2.75857e-06	0.322983	0.351	0.272	0.0603051	stage1	NOP58
2.82286e-06	0.302676	0.298	0.217	0.0617105	stage1	KSR1
2.8639e-06	0.298845	0.4	0.319	0.0626078	stage1	IRF2
2.99045e-06	0.285769	0.122	0.067	0.0653742	stage1	CFAP126
3.05741e-06	0.272365	0.173	0.106	0.0668381	stage1	PLAG1
3.1956e-06	0.304007	0.139	0.082	0.0698591	stage1	SEC61B
3.38122e-06	0.256424	0.262	0.185	0.0739169	stage1	PEG3
3.52864e-06	0.357864	0.359	0.285	0.0771397	stage1	ZNRF3
3.59246e-06	0.31115	0.424	0.345	0.0785347	stage1	ZSWIM6
3.66843e-06	0.273653	0.493	0.422	0.0801955	stage1	HMGB1
3.94014e-06	0.321159	0.421	0.34	0.0861354	stage1	CAST
4.13716e-06	0.295444	0.416	0.338	0.0904425	stage1	MYO9A
4.18031e-06	0.269188	0.144	0.084	0.0913859	stage1	GAN
4.26878e-06	0.353235	0.287	0.217	0.0933198	stage1	TMEM263
4.38249e-06	0.288691	0.276	0.197	0.0958056	stage1	ABCG2
4.4676e-06	0.285743	0.226	0.157	0.0976663	stage1	BRPF3
4.47517e-06	0.270084	0.221	0.151	0.0978317	stage1	SREK1IP1
4.55605e-06	0.252879	0.511	0.441	0.0995997	stage1	PTPRA
4.55698e-06	0.341027	0.347	0.281	0.0996201	stage1	HNRNPLL
4.58169e-06	0.276811	0.367	0.294	0.10016	stage1	SERBP1
4.61275e-06	0.295933	0.362	0.287	0.100839	stage1	RSBN1
4.72586e-06	0.295862	0.19	0.125	0.103312	stage1	SCAI
5.44696e-06	0.316046	0.244	0.175	0.119076	stage1	CLHC1
5.46943e-06	0.275594	0.208	0.142	0.119567	stage1	ALDH3A2
5.68029e-06	0.296362	0.165	0.104	0.124177	stage1	ERGIC1
6.2045e-06	0.282322	0.62	0.574	0.135637	stage1	PRRC2C
6.28908e-06	0.294558	0.137	0.08	0.137486	stage1	ITGB8
6.49582e-06	0.286991	0.228	0.159	0.142005	stage1	MTSS1
6.59734e-06	0.294938	0.244	0.174	0.144225	stage1	KPNA5
6.74788e-06	0.261021	0.301	0.227	0.147515	stage1	PAIP2
6.89527e-06	0.251954	0.168	0.106	0.150738	stage1	PRDM11
7.61721e-06	0.350154	0.29	0.222	0.16652	stage1	RAD54B
7.71349e-06	0.257687	0.123	0.07	0.168625	stage1	TYK2
7.79873e-06	0.25444	0.16	0.1	0.170488	stage1	SLC25A6
8.76461e-06	0.323815	0.258	0.191	0.191603	stage1	FAU
9.65138e-06	0.332743	0.211	0.146	0.210989	stage1	MARCKS
9.73505e-06	0.299458	0.41	0.333	0.212818	stage1	USP8
9.78321e-06	0.29311	0.169	0.108	0.213871	stage1	PURG
9.83528e-06	0.357649	0.37	0.3	0.215009	stage1	KLHL29
9.87651e-06	0.321555	0.254	0.188	0.21591	stage1	COX4I1
1.21307e-05	0.292058	0.155	0.097	0.265188	stage1	MAP3K20
1.26563e-05	0.274522	0.252	0.181	0.27668	stage1	GALNT10
1.37918e-05	0.256509	0.58	0.502	0.301502	stage1	PDGFC
1.40163e-05	0.283068	0.11	0.061	0.30641	stage1	ELOVL6
1.46763e-05	0.292459	0.501	0.427	0.32084	stage1	REEP3
1.63387e-05	0.284916	0.267	0.202	0.35718	stage1	BMT2
1.73588e-05	0.273794	0.283	0.214	0.379482	stage1	COX6C
1.74359e-05	0.30129	0.318	0.25	0.381167	stage1	LAPTM4A
1.77349e-05	0.294843	0.366	0.292	0.387703	stage1	RBM41
1.79227e-05	0.254138	0.234	0.167	0.391808	stage1	MBIP
1.83523e-05	0.283034	0.395	0.327	0.401201	stage1	XRCC5
1.86374e-05	0.287701	0.28	0.21	0.407433	stage1	CD63
1.91724e-05	0.264437	0.697	0.646	0.419128	stage1	ROR1
2.09474e-05	0.311298	0.257	0.193	0.457932	stage1	APLF
2.17934e-05	0.365436	0.244	0.183	0.476427	stage1	MAST4
2.3643e-05	0.264428	0.262	0.197	0.516859	stage1	TMBIM6
2.40333e-05	0.292532	0.17	0.113	0.525391	stage1	CCS
2.46885e-05	0.289231	0.343	0.276	0.539715	stage1	HMGN1
2.52168e-05	0.27841	0.123	0.074	0.551265	stage1	GOLM1
2.52737e-05	0.297621	0.146	0.093	0.552508	stage1	ALPK3
2.80044e-05	0.265437	0.497	0.434	0.612205	stage1	NUMB
2.84175e-05	0.25452	0.312	0.24	0.621234	stage1	SEC22A
3.03627e-05	0.261322	0.542	0.483	0.663758	stage1	USP24
3.12508e-05	0.279823	0.211	0.15	0.683173	stage1	ERLEC1
3.26884e-05	0.386725	0.152	0.098	0.714602	stage1	EFNA5
3.59187e-05	0.260993	0.147	0.094	0.78522	stage1	BRIX1
3.68765e-05	0.25919	0.145	0.093	0.806157	stage1	UCHL1
3.89937e-05	0.286647	0.27	0.205	0.852441	stage1	MVB12B
4.02575e-05	0.278299	0.262	0.198	0.880068	stage1	PHGDH
4.04437e-05	0.270537	0.188	0.13	0.88414	stage1	FRG1
4.05423e-05	0.280401	0.158	0.104	0.886295	stage1	ZNRF2
4.35713e-05	0.294953	0.141	0.091	0.952513	stage1	SDF4
4.43404e-05	0.269828	0.23	0.169	0.969326	stage1	PGBD1
4.77715e-05	0.326005	0.269	0.205	1	stage1	CLIP1
4.99551e-05	0.26233	0.398	0.331	1	stage1	TANGO6
5.12798e-05	0.298464	0.234	0.176	1	stage1	PPP1R10
5.93307e-05	0.275619	0.198	0.138	1	stage1	CPNE3
6.04302e-05	0.252751	0.229	0.169	1	stage1	IFRD2
6.13814e-05	0.290792	0.326	0.257	1	stage1	MYO1D
6.19875e-05	0.258055	0.162	0.109	1	stage1	LRRC42
6.20767e-05	0.295489	0.28	0.219	1	stage1	RPL36AL
7.23237e-05	0.275559	0.336	0.274	1	stage1	COPB1
7.58044e-05	0.317683	0.157	0.103	1	stage1	EPHA6
7.93612e-05	0.254358	0.147	0.096	1	stage1	LMAN2
9.54716e-05	0.251148	0.597	0.539	1	stage1	MAPKAP1
9.68209e-05	0.298317	0.478	0.43	1	stage1	SERINC5
9.74406e-05	0.256907	0.143	0.094	1	stage1	TMEM50B
9.76468e-05	0.255954	0.158	0.105	1	stage1	PARVA
9.99638e-05	0.250999	0.57	0.527	1	stage1	FOXJ3
0.0001015	0.267128	0.178	0.124	1	stage1	INO80D
0.000119759	0.295346	0.211	0.156	1	stage1	ZNF697
0.000124482	0.254571	0.149	0.1	1	stage1	CCT5
0.000126529	0.251481	0.282	0.223	1	stage1	RPL35
0.000143146	0.286276	0.335	0.27	1	stage1	COPB2
0.000146041	0.258056	0.382	0.327	1	stage1	CLK4
0.000156436	0.280615	0.334	0.274	1	stage1	MEX3C
0.000160633	0.253329	0.451	0.39	1	stage1	CCDC88A
0.000200068	0.269585	0.254	0.2	1	stage1	EMC2
0.000251241	0.275179	0.177	0.127	1	stage1	GOLGA7
0.000268772	0.275038	0.387	0.329	1	stage1	KCTD3
0.000346657	0.257169	0.176	0.124	1	stage1	RCAN2
0.000350814	0.286253	0.446	0.404	1	stage1	FLVCR2
0.000353074	0.289907	0.164	0.117	1	stage1	ENSBTAG00000039132
0.000407772	0.254684	0.408	0.361	1	stage1	ENSBTAG00000038635
0.000436057	0.276962	0.39	0.336	1	stage1	MLH1
0.000440845	0.26594	0.358	0.297	1	stage1	MAPK14
0.000471427	0.272603	0.221	0.169	1	stage1	ENSBTAG00000051348
0.000493404	0.260262	0.133	0.091	1	stage1	NDUFB10
0.000501165	0.254681	0.217	0.166	1	stage1	COIL
0.000514473	0.269001	0.611	0.588	1	stage1	NALF1
0.000519976	0.305722	0.219	0.169	1	stage1	MTRF1
0.00054603	0.261628	0.179	0.132	1	stage1	KLHL20
0.00058557	0.275675	0.17	0.125	1	stage1	CERS6
0.000603292	0.256358	0.28	0.228	1	stage1	MCM3AP
0.000630828	0.25282	0.301	0.248	1	stage1	KAT2B
0.000698936	0.25577	0.301	0.251	1	stage1	RNMT
0.000828657	0.278472	0.39	0.341	1	stage1	DENND1B
0.000908274	0.294621	0.277	0.229	1	stage1	ENSBTAG00000054424
0.00113641	0.257898	0.328	0.274	1	stage1	ST7
0.00155387	0.266766	0.149	0.107	1	stage1	PPM1E
0.00180599	0.255523	0.322	0.275	1	stage1	KMT5B
0.00181552	0.343095	0.116	0.08	1	stage1	KCNIP1
0.00273765	0.26617	0.254	0.214	1	stage1	PTMA
0.00327792	0.260357	0.242	0.198	1	stage1	TSHZ2
0.00857727	0.260351	0.177	0.139	1	stage1	SYNPR
2.20362e-114	1.47632	0.641	0.203	4.81733e-110	stage2	HS6ST2
1.00137e-106	1.6169	0.688	0.288	2.18909e-102	stage2	GRID2
1.26255e-93	1.07223	0.91	0.725	2.76006e-89	stage2	P3H2
1.67482e-77	1.01206	0.849	0.606	3.66132e-73	stage2	SMARCA1
6.86292e-70	1.03788	0.78	0.484	1.5003e-65	stage2	CADPS2
3.46473e-67	0.893811	0.864	0.621	7.57426e-63	stage2	SNTB1
1.40029e-65	0.84175	0.907	0.771	3.06118e-61	stage2	HUWE1
2.0405e-65	1.10769	0.321	0.067	4.46074e-61	stage2	AOX1
2.26306e-64	0.907386	0.902	0.682	4.94727e-60	stage2	GRM8
1.29081e-61	1.01557	0.768	0.487	2.82185e-57	stage2	ITPRID2
1.42392e-58	0.743922	0.938	0.829	3.11284e-54	stage2	APP
2.23928e-58	0.681754	0.948	0.884	4.8953e-54	stage2	TANC2
7.10717e-58	1.01396	0.433	0.148	1.5537e-53	stage2	NCAM1
8.89486e-56	0.631984	0.959	0.868	1.9445e-51	stage2	PTPRM
1.34756e-55	1.10312	0.407	0.141	2.94591e-51	stage2	FRMD3
1.26594e-54	0.899229	0.777	0.544	2.76746e-50	stage2	MAN1A2
8.60417e-54	0.583831	0.972	0.92	1.88096e-49	stage2	CELF2
1.5455e-53	1.00268	0.439	0.165	3.37861e-49	stage2	CUX2
8.22684e-53	0.903798	0.791	0.586	1.79847e-48	stage2	XPR1
9.02435e-52	0.900537	0.388	0.131	1.97281e-47	stage2	ARHGAP36
3.59265e-49	0.935013	0.635	0.337	7.8539e-45	stage2	DDAH1
8.87367e-49	1.19245	0.519	0.253	1.93987e-44	stage2	ERC2
2.42372e-48	0.765446	0.832	0.615	5.29849e-44	stage2	SLCO3A1
1.31642e-47	0.933645	0.476	0.208	2.87783e-43	stage2	RIPOR2
3.82214e-47	0.707683	0.925	0.849	8.35559e-43	stage2	TOX
1.47144e-46	0.864693	0.16	0.014	3.21671e-42	stage2	FGF14
7.41051e-46	0.776834	0.826	0.641	1.62001e-41	stage2	EPS8
4.51718e-45	1.03412	0.27	0.07	9.875e-41	stage2	PRDM6
7.46264e-44	0.755086	0.74	0.501	1.63141e-39	stage2	ENSBTAG00000022489
2.62992e-43	0.871031	0.543	0.276	5.74926e-39	stage2	ELAPOR2
5.39242e-43	0.713731	0.77	0.542	1.17884e-38	stage2	GSTA1
2.86729e-42	0.929825	0.575	0.321	6.26819e-38	stage2	MCU
5.71647e-42	0.689195	0.86	0.719	1.24968e-37	stage2	DTNA
8.32036e-42	0.959664	0.599	0.342	1.81891e-37	stage2	ENSBTAG00000053138
1.0336e-40	0.751934	0.755	0.555	2.25955e-36	stage2	ATR
1.30265e-39	0.724943	0.237	0.058	2.84773e-35	stage2	STAR
2.19323e-39	0.707824	0.805	0.612	4.79462e-35	stage2	CRYBG3
1.45372e-38	0.735016	0.753	0.554	3.17798e-34	stage2	MEMO1
1.58469e-38	0.86722	0.289	0.093	3.4643e-34	stage2	PCNX2
1.06137e-37	0.49954	0.98	0.806	2.32025e-33	stage2	FHOD3
1.24689e-37	0.771356	0.627	0.379	2.72583e-33	stage2	CCDC126
2.23016e-37	0.699223	0.829	0.645	4.87535e-33	stage2	UST
3.99816e-37	0.46343	0.839	0.566	8.74037e-33	stage2	JAZF1
5.24886e-37	0.610908	0.854	0.751	1.14745e-32	stage2	PAN3
1.61869e-36	0.732865	0.75	0.529	3.53862e-32	stage2	SOX6
3.07812e-36	0.710496	0.711	0.49	6.72908e-32	stage2	FRMPD1
3.10369e-36	0.761168	0.675	0.454	6.78498e-32	stage2	DPF3
3.13596e-36	0.828757	0.388	0.169	6.85552e-32	stage2	PRSS12
7.11466e-36	0.681872	0.777	0.606	1.55534e-31	stage2	PPM1K
8.9938e-36	0.682452	0.769	0.602	1.96613e-31	stage2	HSD17B12
1.43614e-35	0.735924	0.637	0.409	3.13955e-31	stage2	SLC4A7
1.79875e-35	0.45855	0.958	0.942	3.93224e-31	stage2	MYCBP2
7.27208e-35	0.630616	0.755	0.543	1.58975e-30	stage2	ANXA4
1.61843e-34	0.701233	0.714	0.528	3.53804e-30	stage2	RNF13
1.83377e-34	0.780843	0.529	0.302	4.00881e-30	stage2	CIRBP
2.27482e-34	0.787409	0.643	0.414	4.97298e-30	stage2	FMN2
2.42152e-34	0.755839	0.211	0.053	5.29368e-30	stage2	NALCN
3.75274e-34	0.455126	0.943	0.91	8.20388e-30	stage2	SRPK2
6.78785e-34	0.835737	0.456	0.232	1.48389e-29	stage2	NTN4
2.88295e-33	0.600188	0.621	0.354	6.30241e-29	stage2	ELOVL2
4.26983e-33	0.711876	0.701	0.488	9.33428e-29	stage2	TBC1D4
7.42392e-33	0.586922	0.722	0.485	1.62294e-28	stage2	MYO10
1.39228e-32	0.657051	0.773	0.578	3.04365e-28	stage2	CPEB2
2.05107e-32	0.809337	0.184	0.043	4.48385e-28	stage2	HMGCLL1
4.94095e-32	0.508873	0.921	0.788	1.08014e-27	stage2	GPC5
2.1992e-31	0.680315	0.66	0.444	4.80767e-27	stage2	CHM
3.22208e-31	0.728682	0.561	0.339	7.0438e-27	stage2	PRTG
8.82829e-31	0.775229	0.316	0.126	1.92995e-26	stage2	RIMS2.1
9.02701e-31	0.556596	0.887	0.809	1.97339e-26	stage2	PARP8
2.0546e-30	0.435317	0.956	0.904	4.49156e-26	stage2	ARHGEF3
2.90417e-30	0.788397	0.419	0.215	6.3488e-26	stage2	STOX2
4.02692e-30	0.672408	0.641	0.444	8.80326e-26	stage2	ZNF451
9.0648e-30	0.398538	0.978	0.95	1.98166e-25	stage2	UBE2E2
1.23153e-29	0.544724	0.824	0.64	2.69225e-25	stage2	AFF2
1.26179e-29	0.658665	0.695	0.514	2.7584e-25	stage2	GPCPD1
1.75959e-29	0.483318	0.918	0.846	3.84664e-25	stage2	SRGAP1
3.80579e-29	0.637616	0.538	0.315	8.31983e-25	stage2	FYB2
4.2665e-29	0.791894	0.419	0.226	9.32699e-25	stage2	DPH6
7.37926e-29	0.503882	0.624	0.398	1.61318e-24	stage2	INSL3
1.22847e-28	0.367523	0.947	0.814	2.68556e-24	stage2	CTNNA2
1.94799e-28	0.480032	0.89	0.791	4.25849e-24	stage2	ERBB4
3.182e-27	0.507556	0.864	0.751	6.95618e-23	stage2	DOCK7
4.91179e-27	0.737445	0.381	0.191	1.07377e-22	stage2	RGS6
1.90601e-26	0.582727	0.161	0.039	4.16673e-22	stage2	RAB27B
2.02555e-26	0.551365	0.154	0.036	4.42805e-22	stage2	EMB
2.13762e-26	0.693559	0.464	0.265	4.67306e-22	stage2	ENSBTAG00000051724
3.5074e-26	0.54059	0.567	0.325	7.66752e-22	stage2	ARHGAP20
3.76575e-26	0.509061	0.885	0.8	8.23231e-22	stage2	CADM1
4.46504e-26	0.410465	0.844	0.646	9.76102e-22	stage2	ARHGAP10
4.51444e-26	0.617454	0.594	0.391	9.86902e-22	stage2	PREPL
1.38962e-25	0.518805	0.808	0.664	3.03785e-21	stage2	MAP3K21
1.43375e-25	0.505543	0.815	0.708	3.13432e-21	stage2	SFPQ
1.44039e-25	0.58779	0.731	0.548	3.14884e-21	stage2	FRMD4A
1.74033e-25	0.54087	0.698	0.514	3.80454e-21	stage2	IGSF11
2.87237e-25	0.6651	0.289	0.124	6.27928e-21	stage2	FMN1
8.94762e-25	0.552046	0.198	0.064	1.95604e-20	stage2	CORO2B
1.01569e-24	0.663859	0.685	0.497	2.22039e-20	stage2	CAMKMT
2.83716e-24	0.501382	0.896	0.798	6.20232e-20	stage2	CDH2
3.31158e-24	0.597772	0.688	0.503	7.23945e-20	stage2	FER
4.74399e-24	0.63673	0.534	0.351	1.03708e-19	stage2	PLEKHA7
1.46676e-23	0.669127	0.553	0.383	3.20649e-19	stage2	SPIN1
3.36588e-23	0.508209	0.873	0.786	7.35815e-19	stage2	PTPRK
4.4938e-23	0.62707	0.44	0.253	9.8239e-19	stage2	COLGALT2
4.6056e-23	0.610136	0.406	0.22	1.00683e-18	stage2	NPNT
5.4099e-23	0.602078	0.454	0.263	1.18266e-18	stage2	PAK1
9.6204e-23	0.582558	0.627	0.445	2.10312e-18	stage2	ABCD3
9.62825e-23	0.593097	0.453	0.259	2.10483e-18	stage2	AIG1
1.32882e-22	0.613135	0.527	0.34	2.90493e-18	stage2	CAMK1D
1.7221e-22	0.588678	0.313	0.149	3.76468e-18	stage2	MICAL2
1.79488e-22	0.545332	0.67	0.491	3.92379e-18	stage2	VEZT
2.15352e-22	0.572656	0.668	0.519	4.70782e-18	stage2	LRRFIP1
2.27346e-22	0.578054	0.528	0.346	4.97002e-18	stage2	PABPC4
3.16894e-22	0.579898	0.78	0.657	6.92761e-18	stage2	ITPR2
3.65322e-22	0.525762	0.734	0.582	7.98632e-18	stage2	SS18
5.23506e-22	0.473797	0.736	0.586	1.14444e-17	stage2	BCAR3
7.87092e-22	0.624956	0.67	0.497	1.72066e-17	stage2	SETBP1
1.46606e-21	0.577289	0.623	0.469	3.20496e-17	stage2	TACC2
3.65739e-21	0.438544	0.817	0.711	7.99543e-17	stage2	PPP1CB
3.8496e-21	0.602834	0.482	0.298	8.4156e-17	stage2	GREB1L
4.18581e-21	0.467749	0.82	0.683	9.1506e-17	stage2	RALYL
4.20475e-21	0.681261	0.532	0.356	9.19201e-17	stage2	ASIC2
5.78419e-21	0.53714	0.398	0.216	1.26448e-16	stage2	ENSBTAG00000027841
6.54399e-21	0.682154	0.401	0.234	1.43058e-16	stage2	ACSM1
6.79098e-21	0.469284	0.765	0.623	1.48458e-16	stage2	AFF1
8.03395e-21	0.523878	0.26	0.116	1.7563e-16	stage2	RSRP1
1.45394e-20	0.6115	0.345	0.179	3.17845e-16	stage2	FREM2
2.41497e-20	0.450428	0.883	0.827	5.27936e-16	stage2	QKI
3.06388e-20	0.476646	0.133	0.035	6.69794e-16	stage2	ENSBTAG00000050644
3.75626e-20	0.49428	0.626	0.46	8.21157e-16	stage2	TBC1D8
4.07403e-20	0.808692	0.231	0.097	8.90624e-16	stage2	CREB5
5.16476e-20	0.428244	0.83	0.728	1.12907e-15	stage2	TPM1
7.09481e-20	0.524531	0.723	0.605	1.551e-15	stage2	PRICKLE1
8.46373e-20	0.457634	0.138	0.039	1.85026e-15	stage2	ENSBTAG00000053441
1.29618e-19	0.524068	0.297	0.144	2.83359e-15	stage2	SMAD6
1.69822e-19	0.334692	0.973	0.953	3.71248e-15	stage2	RORA
1.12631e-18	0.55539	0.6	0.461	2.46222e-14	stage2	EGLN1
1.18347e-18	0.635192	0.439	0.265	2.58718e-14	stage2	SLC16A7
1.22784e-18	0.517581	0.656	0.504	2.68418e-14	stage2	SH3GL3
1.3611e-18	0.528417	0.296	0.147	2.97549e-14	stage2	ENSBTAG00000025485
1.81004e-18	0.379049	0.779	0.599	3.95693e-14	stage2	KIRREL1
2.73762e-18	0.424266	0.147	0.047	5.98471e-14	stage2	ZC2HC1B
3.26933e-18	0.514539	0.423	0.259	7.14708e-14	stage2	FLNA
3.83648e-18	0.546024	0.47	0.306	8.38692e-14	stage2	MBNL3
4.13648e-18	0.495632	0.617	0.442	9.04276e-14	stage2	DENND4C
4.74435e-18	0.562298	0.385	0.227	1.03716e-13	stage2	RNF157
5.5234e-18	0.415614	0.683	0.486	1.20747e-13	stage2	NHS
5.99729e-18	0.4756	0.56	0.392	1.31107e-13	stage2	KIFBP
6.04846e-18	0.470394	0.74	0.621	1.32225e-13	stage2	ZFAND6
8.67102e-18	0.525958	0.49	0.331	1.89557e-13	stage2	RGL1
1.18632e-17	0.474829	0.623	0.457	2.59341e-13	stage2	AASS
1.21894e-17	0.565253	0.409	0.253	2.66473e-13	stage2	ERCC6L2
2.04917e-17	0.532122	0.528	0.376	4.47968e-13	stage2	FAM114A1
2.25132e-17	0.615716	0.378	0.235	4.9216e-13	stage2	PLEKHG1
2.43296e-17	0.469004	0.703	0.555	5.3187e-13	stage2	PELI2
2.85231e-17	0.472727	0.615	0.461	6.23544e-13	stage2	DOCK5
3.52889e-17	0.425481	0.815	0.72	7.7145e-13	stage2	UBAP2
3.55067e-17	0.486399	0.374	0.219	7.76212e-13	stage2	ANGEL1
4.21045e-17	0.451628	0.763	0.677	9.20446e-13	stage2	EPB41L5
4.57334e-17	0.455023	0.759	0.697	9.99778e-13	stage2	NCOA7
4.99799e-17	0.503189	0.211	0.091	1.09261e-12	stage2	SNX24
5.28164e-17	0.575841	0.466	0.313	1.15462e-12	stage2	PLS3
5.59087e-17	0.460699	0.726	0.583	1.22222e-12	stage2	ME1
5.83123e-17	0.506983	0.669	0.558	1.27476e-12	stage2	ODF2L
6.09065e-17	0.458578	0.481	0.313	1.33148e-12	stage2	TOX2
7.57693e-17	0.444457	0.702	0.542	1.65639e-12	stage2	MPPED2
1.12374e-16	0.520801	0.65	0.496	2.45662e-12	stage2	SUGCT
2.65864e-16	0.406209	0.726	0.608	5.81205e-12	stage2	DDX42
2.91647e-16	0.449822	0.716	0.608	6.3757e-12	stage2	EXOC1
2.97381e-16	0.535866	0.169	0.065	6.50104e-12	stage2	ZC3H12B
3.45567e-16	0.553526	0.549	0.394	7.55444e-12	stage2	MAML2
3.50355e-16	0.557381	0.519	0.365	7.65911e-12	stage2	ATF7IP2
4.27904e-16	0.497525	0.604	0.468	9.35441e-12	stage2	ITGAV
5.29538e-16	0.447649	0.628	0.485	1.15762e-11	stage2	NAA25
5.7675e-16	0.480915	0.617	0.461	1.26083e-11	stage2	MICU1
5.88113e-16	0.378275	0.793	0.708	1.28567e-11	stage2	FAF1
6.91899e-16	0.527875	0.514	0.368	1.51256e-11	stage2	CHKA
1.26213e-15	0.30237	0.949	0.92	2.75914e-11	stage2	ZFAND3
1.27613e-15	0.397029	0.753	0.621	2.78976e-11	stage2	HELZ
1.40765e-15	0.502065	0.567	0.429	3.07727e-11	stage2	AMN1
1.66817e-15	0.480277	0.541	0.391	3.6468e-11	stage2	SLC38A2
2.41456e-15	0.343109	0.912	0.855	5.27847e-11	stage2	CBLB
3.19978e-15	0.441714	0.467	0.306	6.99504e-11	stage2	ENSBTAG00000048958
3.21627e-15	0.533469	0.269	0.142	7.03108e-11	stage2	SLC13A3
3.24823e-15	0.474155	0.415	0.266	7.10096e-11	stage2	NMT1
3.56181e-15	0.501406	0.562	0.424	7.78648e-11	stage2	NEDD9
3.58258e-15	0.325098	0.891	0.82	7.83187e-11	stage2	EPHA5
3.68523e-15	0.502218	0.25	0.128	8.05629e-11	stage2	TEX9
3.85499e-15	0.620101	0.345	0.212	8.42739e-11	stage2	CEP126
4.21392e-15	0.465979	0.425	0.279	9.21205e-11	stage2	STK38L
4.22276e-15	0.456929	0.662	0.544	9.23137e-11	stage2	SRSF11
5.03121e-15	0.498805	0.523	0.38	1.09987e-10	stage2	GPSM2
5.74517e-15	0.479967	0.209	0.098	1.25595e-10	stage2	HPGD
7.50149e-15	0.547423	0.571	0.438	1.6399e-10	stage2	GAS7
9.16836e-15	0.422505	0.464	0.31	2.00429e-10	stage2	TTLL7
9.58702e-15	0.520957	0.552	0.409	2.09582e-10	stage2	TEX15
1.14597e-14	0.506425	0.434	0.287	2.50521e-10	stage2	UBE3D
1.47076e-14	0.453744	0.582	0.447	3.21523e-10	stage2	PTPN2
2.41283e-14	0.404044	0.799	0.698	5.2747e-10	stage2	AHCYL1
2.60248e-14	0.354586	0.817	0.749	5.68929e-10	stage2	SCD5
3.31561e-14	0.311239	0.915	0.903	7.24825e-10	stage2	SBF2
4.16638e-14	0.339097	0.813	0.695	9.10813e-10	stage2	NOTCH2
4.78055e-14	0.496584	0.395	0.257	1.04508e-09	stage2	DCUN1D4
6.89336e-14	0.401942	0.189	0.086	1.50696e-09	stage2	EFHC2
9.18025e-14	0.427156	0.536	0.385	2.00689e-09	stage2	TRRAP
9.40265e-14	0.57817	0.264	0.145	2.05551e-09	stage2	MARCHF11
1.06917e-13	0.329763	0.86	0.791	2.33731e-09	stage2	PHACTR2
1.12846e-13	0.494208	0.542	0.418	2.46692e-09	stage2	FYTTD1
1.18277e-13	0.430018	0.556	0.413	2.58565e-09	stage2	PDLIM5
1.22684e-13	0.541862	0.435	0.298	2.682e-09	stage2	LANCL3
1.31764e-13	0.447525	0.39	0.253	2.88049e-09	stage2	ILDR2
1.36584e-13	0.43873	0.475	0.322	2.98586e-09	stage2	RNF19A
1.59553e-13	0.313905	0.607	0.462	3.48799e-09	stage2	MYO9B
1.86887e-13	0.49309	0.438	0.299	4.08554e-09	stage2	FGD6
1.92039e-13	0.480522	0.319	0.194	4.19817e-09	stage2	DNAH12
2.01844e-13	0.473739	0.307	0.183	4.41252e-09	stage2	ZYX
2.08995e-13	0.555281	0.237	0.126	4.56883e-09	stage2	SEMA3C
2.6619e-13	0.40382	0.349	0.218	5.81917e-09	stage2	ENSBTAG00000023169
3.349e-13	0.540035	0.324	0.198	7.32126e-09	stage2	NPAS3
5.04207e-13	0.434464	0.456	0.315	1.10225e-08	stage2	MTM1
5.5705e-13	0.350975	0.371	0.229	1.21777e-08	stage2	COBLL1
6.30873e-13	0.358406	0.671	0.536	1.37915e-08	stage2	REEP1
7.47037e-13	0.426399	0.664	0.536	1.6331e-08	stage2	PPM1L
7.94509e-13	0.437866	0.288	0.169	1.73688e-08	stage2	ENSBTAG00000015077
8.61943e-13	0.448258	0.669	0.574	1.88429e-08	stage2	USP25
8.71223e-13	0.358706	0.604	0.468	1.90458e-08	stage2	LYST
9.02164e-13	0.290974	0.69	0.549	1.97222e-08	stage2	CACNA2D1
9.34647e-13	0.342914	0.635	0.482	2.04323e-08	stage2	SPATS2L
9.74079e-13	0.387407	0.151	0.064	2.12943e-08	stage2	DYDC1
1.04499e-12	0.538966	0.335	0.214	2.28444e-08	stage2	CFAP54
1.05465e-12	0.313362	0.902	0.869	2.30556e-08	stage2	LAMA1
1.13197e-12	0.442105	0.283	0.162	2.4746e-08	stage2	TSPAN7
1.2304e-12	0.442131	0.608	0.497	2.68977e-08	stage2	PAXBP1
1.26979e-12	0.348122	0.652	0.495	2.7759e-08	stage2	SLC16A10
1.33437e-12	0.335526	0.146	0.06	2.91706e-08	stage2	ALDH1A3
1.36924e-12	0.440195	0.41	0.275	2.9933e-08	stage2	KIAA0825
1.5687e-12	0.430725	0.637	0.529	3.42933e-08	stage2	BCKDHB
1.70934e-12	0.673629	0.212	0.112	3.73678e-08	stage2	VCAN
1.77619e-12	0.422923	0.236	0.129	3.88294e-08	stage2	RETREG3
2.0558e-12	0.3856	0.124	0.047	4.49419e-08	stage2	CCDC148
2.11484e-12	0.463361	0.548	0.412	4.62325e-08	stage2	PLD1
2.21073e-12	0.552076	0.358	0.241	4.83288e-08	stage2	LRIF1
2.28158e-12	0.394228	0.6	0.472	4.98777e-08	stage2	TIA1
2.30187e-12	0.39466	0.166	0.076	5.03213e-08	stage2	TMEM44
2.64568e-12	0.401147	0.579	0.445	5.78372e-08	stage2	FXYD6
2.78042e-12	0.423537	0.367	0.239	6.07828e-08	stage2	ZNF608
2.81001e-12	0.478179	0.484	0.357	6.14296e-08	stage2	ACTR3
2.9817e-12	0.334676	0.801	0.708	6.5183e-08	stage2	MGAT5
3.69283e-12	0.465891	0.392	0.261	8.07289e-08	stage2	FBXO36
3.87548e-12	0.373943	0.206	0.103	8.47219e-08	stage2	AGBL3
3.98967e-12	0.489906	0.683	0.58	8.72183e-08	stage2	CMSS1
4.13601e-12	0.383961	0.646	0.54	9.04173e-08	stage2	ABI2
4.96276e-12	0.408014	0.67	0.564	1.08491e-07	stage2	TRIM24
5.03748e-12	0.436749	0.533	0.418	1.10124e-07	stage2	CUL4B
5.66071e-12	0.368673	0.581	0.443	1.23749e-07	stage2	DMXL1
5.78457e-12	0.387898	0.142	0.06	1.26456e-07	stage2	FEZ1
5.90974e-12	0.386601	0.659	0.542	1.29193e-07	stage2	REPS1
8.35571e-12	0.396052	0.269	0.157	1.82664e-07	stage2	METAP1D
8.90627e-12	0.411616	0.428	0.296	1.947e-07	stage2	ADAM9
9.64774e-12	0.411067	0.638	0.534	2.10909e-07	stage2	OSBPL1A
9.74154e-12	0.459846	0.397	0.273	2.1296e-07	stage2	TRIM37
9.86776e-12	0.264142	0.522	0.359	2.15719e-07	stage2	ARAP2
1.34561e-11	0.413145	0.574	0.465	2.94164e-07	stage2	NAA16
1.38969e-11	0.423109	0.299	0.184	3.038e-07	stage2	FAM117B
1.49201e-11	0.437436	0.527	0.409	3.26168e-07	stage2	BTG3
1.8736e-11	0.420836	0.343	0.22	4.09587e-07	stage2	HEATR5B
2.26703e-11	0.377588	0.654	0.547	4.95596e-07	stage2	ITCH
2.40493e-11	0.450509	0.437	0.318	5.25741e-07	stage2	RCOR3
2.55615e-11	0.390193	0.223	0.121	5.588e-07	stage2	PHLDB1
2.58705e-11	0.373113	0.164	0.077	5.65556e-07	stage2	OTOS
3.02485e-11	0.459236	0.43	0.306	6.61261e-07	stage2	EEIG2
3.87575e-11	0.530208	0.418	0.29	8.47277e-07	stage2	PDGFD
4.35584e-11	0.372446	0.515	0.398	9.52231e-07	stage2	SNX29
4.43842e-11	0.265899	0.764	0.643	9.70283e-07	stage2	PLCE1
4.7357e-11	0.508969	0.335	0.223	1.03527e-06	stage2	CEP128
4.78963e-11	0.37477	0.651	0.548	1.04706e-06	stage2	HECTD4
4.79372e-11	0.424956	0.58	0.455	1.04796e-06	stage2	FAM135A
5.53556e-11	0.331428	0.594	0.456	1.21013e-06	stage2	PLOD2
6.11222e-11	0.428028	0.449	0.32	1.33619e-06	stage2	CRACD
6.61682e-11	0.426247	0.289	0.181	1.4465e-06	stage2	PRPS2
6.69566e-11	0.3607	0.593	0.462	1.46374e-06	stage2	ETNK1
6.71643e-11	0.380826	0.629	0.513	1.46828e-06	stage2	KDM4C
7.59887e-11	0.554123	0.237	0.137	1.66119e-06	stage2	PPP2R2B
7.68886e-11	0.384592	0.269	0.16	1.68086e-06	stage2	RHBDL2
1.00214e-10	0.389962	0.739	0.63	2.19077e-06	stage2	ENSBTAG00000001911
1.10535e-10	0.314598	0.753	0.657	2.41641e-06	stage2	CEP170
1.16268e-10	0.373518	0.581	0.459	2.54174e-06	stage2	EXOC6
1.25422e-10	0.346311	0.189	0.097	2.74185e-06	stage2	LRRC9
1.25729e-10	0.444818	0.225	0.127	2.74856e-06	stage2	ADGRL4
1.31473e-10	0.296734	0.145	0.065	2.87412e-06	stage2	SLC25A30
1.37958e-10	0.324895	0.122	0.051	3.0159e-06	stage2	CCDC69
1.48438e-10	0.341041	0.154	0.073	3.245e-06	stage2	ARSL
1.49028e-10	0.392037	0.581	0.471	3.25789e-06	stage2	MAML3
1.53057e-10	0.406358	0.325	0.209	3.34599e-06	stage2	ADORA1
1.70761e-10	0.272471	0.858	0.813	3.733e-06	stage2	COL4A4
1.94279e-10	0.282954	0.888	0.845	4.24713e-06	stage2	AHCYL2
2.02776e-10	0.34581	0.584	0.454	4.43288e-06	stage2	PLEKHA5
2.28986e-10	0.396752	0.433	0.315	5.00586e-06	stage2	ENSBTAG00000051176
2.29278e-10	0.34455	0.145	0.068	5.01225e-06	stage2	ENSBTAG00000050187
2.36425e-10	0.425352	0.162	0.082	5.16848e-06	stage2	CIP2A
2.54347e-10	0.388213	0.566	0.466	5.56027e-06	stage2	SCFD2
2.75995e-10	0.353542	0.161	0.079	6.03352e-06	stage2	NCEH1
3.61945e-10	0.454329	0.241	0.145	7.91248e-06	stage2	WDR47
3.70754e-10	0.361342	0.64	0.538	8.10506e-06	stage2	LCORL
3.92358e-10	0.420697	0.41	0.294	8.57734e-06	stage2	MIGA1
4.08579e-10	0.43223	0.442	0.33	8.93194e-06	stage2	EPHA7
4.34313e-10	0.314279	0.132	0.059	9.49452e-06	stage2	BRCA2
4.71239e-10	0.312759	0.36	0.239	1.03018e-05	stage2	RUFY3
5.07852e-10	0.400607	0.669	0.599	1.11022e-05	stage2	CRIM1
5.18238e-10	0.322643	0.184	0.097	1.13292e-05	stage2	HMGCS1
6.34416e-10	0.261101	0.883	0.849	1.3869e-05	stage2	ZNF609
7.08937e-10	0.359536	0.727	0.642	1.54981e-05	stage2	ARHGAP26
7.28631e-10	0.412802	0.33	0.221	1.59286e-05	stage2	ENSBTAG00000053237
7.29509e-10	0.425791	0.255	0.154	1.59478e-05	stage2	LPAR3
7.41166e-10	0.337505	0.185	0.098	1.62026e-05	stage2	MYBPC3
7.52306e-10	0.410664	0.43	0.321	1.64462e-05	stage2	SLC35F5
8.29949e-10	0.337541	0.259	0.157	1.81435e-05	stage2	GSR
8.46707e-10	0.349038	0.449	0.327	1.85099e-05	stage2	ABHD17B
8.53052e-10	0.312937	0.768	0.692	1.86486e-05	stage2	FAM172A
9.6228e-10	0.334982	0.495	0.384	2.10364e-05	stage2	SYNE3
1.01547e-09	0.333118	0.548	0.428	2.21991e-05	stage2	SPATA5
1.71321e-09	0.31592	0.142	0.068	3.74525e-05	stage2	GRAMD1C
1.74102e-09	0.408482	0.302	0.201	3.80604e-05	stage2	ZC3H6
1.82255e-09	0.324148	0.623	0.521	3.98427e-05	stage2	VPS8
2.16751e-09	0.337237	0.674	0.597	4.73838e-05	stage2	VPS13D
2.29487e-09	0.392326	0.57	0.466	5.01681e-05	stage2	MED14
2.86202e-09	0.4211	0.154	0.079	6.25667e-05	stage2	FBXO32
2.95892e-09	0.346812	0.338	0.23	6.46849e-05	stage2	ZNF438
3.21444e-09	0.340392	0.345	0.232	7.02709e-05	stage2	CHD7
3.83742e-09	0.39763	0.239	0.147	8.38899e-05	stage2	FOXN2
3.88504e-09	0.382196	0.409	0.303	8.49309e-05	stage2	EDEM3
3.96818e-09	0.367913	0.212	0.121	8.67483e-05	stage2	STXBP6
4.1235e-09	0.390283	0.48	0.375	9.01439e-05	stage2	SNX14
4.40073e-09	0.343157	0.623	0.538	9.62044e-05	stage2	ATP9B
4.40303e-09	0.359166	0.595	0.495	9.62546e-05	stage2	MON2
4.96613e-09	0.292365	0.826	0.758	0.000108565	stage2	ENSBTAG00000053119
5.21955e-09	0.276425	0.716	0.628	0.000114105	stage2	CLYBL
5.64393e-09	0.307674	0.129	0.061	0.000123382	stage2	TDRD10
5.76761e-09	0.337912	0.282	0.181	0.000126086	stage2	SLC14A1
5.83702e-09	0.361489	0.537	0.43	0.000127603	stage2	VWA8
7.82746e-09	0.330164	0.312	0.21	0.000171116	stage2	CUTAL
8.47311e-09	0.322722	0.157	0.083	0.000185231	stage2	ALS2CL
8.47768e-09	0.394222	0.335	0.237	0.000185331	stage2	LRRC8D
8.49257e-09	0.371433	0.525	0.42	0.000185656	stage2	UBAP2L
8.61146e-09	0.303504	0.622	0.523	0.000188255	stage2	RPS6KA6
9.23435e-09	0.413355	0.515	0.413	0.000201872	stage2	LRRC28
9.41975e-09	0.42007	0.266	0.173	0.000205925	stage2	TMC7
9.72257e-09	0.332896	0.609	0.505	0.000212545	stage2	TBC1D9
1.00669e-08	0.326458	0.657	0.566	0.000220072	stage2	LUC7L
1.01874e-08	0.382549	0.499	0.405	0.000222708	stage2	ZMYM2
1.02812e-08	0.381136	0.457	0.353	0.000224757	stage2	ZNF280C
1.03472e-08	0.414646	0.234	0.144	0.0002262	stage2	UNC13B
1.05286e-08	0.407439	0.367	0.268	0.000230166	stage2	SETDB2
1.06415e-08	0.394547	0.192	0.112	0.000232634	stage2	RUBCN
1.07028e-08	0.32034	0.411	0.296	0.000233975	stage2	ZNF516
1.1233e-08	0.336065	0.383	0.271	0.000245564	stage2	FERMT1
1.16647e-08	0.313086	0.659	0.566	0.000255002	stage2	ENSBTAG00000052086
1.37149e-08	0.272004	0.761	0.701	0.00029982	stage2	BIRC6
1.4258e-08	0.393626	0.227	0.139	0.000311694	stage2	LIN52
1.60516e-08	0.411065	0.424	0.32	0.000350904	stage2	KALRN
1.69057e-08	0.322852	0.14	0.071	0.000369576	stage2	SH3BGRL2
1.75958e-08	0.342406	0.589	0.487	0.000384661	stage2	MAPK8
1.83252e-08	0.36148	0.52	0.428	0.000400607	stage2	MBD2
1.86054e-08	0.262521	0.122	0.058	0.000406733	stage2	GATD3
2.08072e-08	0.360048	0.162	0.09	0.000454866	stage2	IQCK
2.08638e-08	0.324138	0.126	0.061	0.000456103	stage2	PLEKHH1
2.22741e-08	0.35599	0.247	0.155	0.000486934	stage2	APBA1
2.60804e-08	0.367496	0.529	0.446	0.000570143	stage2	SPATA7
2.9828e-08	0.369384	0.326	0.231	0.000652071	stage2	G2E3
3.07518e-08	0.357359	0.537	0.44	0.000672266	stage2	KLHL2
3.22089e-08	0.381227	0.462	0.362	0.00070412	stage2	DCBLD2
3.4216e-08	0.372521	0.288	0.194	0.000747997	stage2	CLIC4
3.46394e-08	0.299175	0.684	0.593	0.000757251	stage2	UMAD1
3.65914e-08	0.389925	0.373	0.27	0.000799924	stage2	KITLG
3.66997e-08	0.290647	0.289	0.192	0.000802291	stage2	IFT80
4.02868e-08	0.260265	0.203	0.121	0.000880709	stage2	AKAP7
4.42048e-08	0.389302	0.349	0.252	0.000966362	stage2	ATXN1
4.65838e-08	0.317619	0.614	0.524	0.00101837	stage2	CLASP2
4.76175e-08	0.313309	0.152	0.082	0.00104097	stage2	SMTNL2
5.28887e-08	0.364752	0.274	0.185	0.0011562	stage2	MOB1B
5.79941e-08	0.347475	0.543	0.45	0.00126781	stage2	RRAS2
6.52133e-08	0.316227	0.165	0.092	0.00142563	stage2	HEG1
6.72219e-08	0.42303	0.368	0.277	0.00146954	stage2	RHOBTB1
6.84774e-08	0.355934	0.306	0.217	0.00149699	stage2	RCBTB2
6.97236e-08	0.267021	0.624	0.525	0.00152423	stage2	HNRNPDL
6.97348e-08	0.302767	0.706	0.639	0.00152447	stage2	AFF4
7.15499e-08	0.295804	0.383	0.283	0.00156415	stage2	OCRL
7.28292e-08	0.378809	0.679	0.609	0.00159212	stage2	CYP7B1
7.65059e-08	0.351433	0.203	0.124	0.00167249	stage2	FAM20B
7.72724e-08	0.346685	0.292	0.201	0.00168925	stage2	PLAGL1
9.30486e-08	0.313783	0.352	0.256	0.00203413	stage2	TYRO3
9.35001e-08	0.303718	0.674	0.607	0.00204401	stage2	ZZZ3
9.40917e-08	0.293687	0.117	0.057	0.00205694	stage2	MDH1B
9.60072e-08	0.292455	0.228	0.141	0.00209881	stage2	PIGB
9.90792e-08	0.252185	0.646	0.555	0.00216597	stage2	KIDINS220
9.95516e-08	0.356445	0.32	0.229	0.0021763	stage2	PCID2
1.00559e-07	0.375443	0.326	0.228	0.00219833	stage2	RTN4
1.04878e-07	0.376374	0.253	0.166	0.00229273	stage2	DNAAF4
1.10802e-07	0.338771	0.34	0.248	0.00242224	stage2	ZMAT1
1.25881e-07	0.277698	0.695	0.612	0.00275188	stage2	TRANK1
1.27704e-07	0.342905	0.451	0.347	0.00279174	stage2	AHI1
1.34598e-07	0.397384	0.362	0.272	0.00294244	stage2	VRK2
1.50677e-07	0.267294	0.852	0.814	0.00329395	stage2	ZCCHC7
1.57641e-07	0.334267	0.5	0.409	0.00344618	stage2	SRSF2
1.64962e-07	0.332241	0.218	0.139	0.00360623	stage2	TTC19
1.69014e-07	0.338924	0.539	0.447	0.00369481	stage2	DICER1
1.81379e-07	0.284441	0.602	0.506	0.00396512	stage2	SEMA3D
1.95461e-07	0.338676	0.575	0.483	0.00427298	stage2	CABCOCO1
1.96265e-07	0.314429	0.726	0.682	0.00429054	stage2	ARID5B
2.15334e-07	0.286148	0.669	0.582	0.00470742	stage2	BMP2K
2.63061e-07	0.324117	0.426	0.328	0.00575079	stage2	NFE2L3
2.86884e-07	0.341593	0.463	0.364	0.00627157	stage2	IPO11
3.07883e-07	0.263074	0.194	0.118	0.00673062	stage2	ICA1
3.25431e-07	0.282708	0.711	0.653	0.00711425	stage2	USP9X
3.26659e-07	0.398677	0.232	0.154	0.00714108	stage2	ACYP2
3.49439e-07	0.397483	0.198	0.125	0.00763909	stage2	AGL
4.35833e-07	0.267819	0.664	0.586	0.00952775	stage2	GPATCH2
4.43298e-07	0.260335	0.792	0.708	0.00969094	stage2	MEF2A
4.57596e-07	0.324794	0.107	0.052	0.0100035	stage2	CDH8
4.65568e-07	0.270127	0.643	0.549	0.0101778	stage2	IMMP1L
4.92082e-07	0.311637	0.379	0.296	0.0107574	stage2	MED25
4.99869e-07	0.276993	0.141	0.079	0.0109276	stage2	ELP6
5.0688e-07	0.280079	0.594	0.518	0.0110809	stage2	CCAR1
5.28381e-07	0.278647	0.241	0.159	0.0115509	stage2	MED17
5.4487e-07	0.295954	0.47	0.37	0.0119114	stage2	DPY19L3
5.49633e-07	0.314642	0.136	0.075	0.0120155	stage2	CYBB
5.67711e-07	0.36042	0.414	0.324	0.0124107	stage2	POU2F1
6.2987e-07	0.310751	0.302	0.212	0.0137696	stage2	KLHL5
6.9394e-07	0.325221	0.381	0.29	0.0151702	stage2	SLC25A12
7.02429e-07	0.325581	0.207	0.131	0.0153558	stage2	TTC39B
7.0368e-07	0.358726	0.259	0.177	0.0153832	stage2	SERPINI1
7.16937e-07	0.313715	0.509	0.416	0.0156729	stage2	FBXO21
7.24362e-07	0.286376	0.467	0.372	0.0158353	stage2	RALY
7.38943e-07	0.320099	0.336	0.249	0.016154	stage2	MDM2
7.52727e-07	0.277717	0.589	0.511	0.0164554	stage2	FERMT2
7.53664e-07	0.35416	0.429	0.35	0.0164758	stage2	TBC1D31
8.39604e-07	0.266641	0.414	0.315	0.0183546	stage2	ZNF395
8.95052e-07	0.303516	0.569	0.486	0.0195667	stage2	SMCHD1
9.30698e-07	0.331482	0.391	0.3	0.020346	stage2	CLOCK
9.43875e-07	0.26931	0.374	0.272	0.020634	stage2	PCNX4
9.69626e-07	0.272836	0.44	0.345	0.021197	stage2	PCBP2
9.87143e-07	0.319452	0.221	0.147	0.0215799	stage2	ZZEF1
9.91267e-07	0.299719	0.503	0.405	0.0216701	stage2	AVEN
1.02345e-06	0.260204	0.685	0.606	0.0223737	stage2	UBR3
1.02983e-06	0.34963	0.47	0.39	0.0225131	stage2	CMAS
1.06551e-06	0.365092	0.458	0.378	0.0232931	stage2	USP53
1.08059e-06	0.258489	0.532	0.434	0.0236228	stage2	DLGAP4
1.08409e-06	0.279553	0.289	0.207	0.0236993	stage2	ANKRD42
1.14041e-06	0.419337	0.497	0.42	0.0249306	stage2	LRIG3
1.22037e-06	0.264094	0.202	0.128	0.0266785	stage2	CSTPP1
1.22665e-06	0.359188	0.343	0.258	0.0268158	stage2	PIK3R1
1.2481e-06	0.270244	0.114	0.06	0.0272848	stage2	DGKI
1.27759e-06	0.281254	0.603	0.53	0.0279294	stage2	TPM3
1.36933e-06	0.342073	0.495	0.414	0.029935	stage2	ANKS1A
1.37126e-06	0.265397	0.629	0.558	0.0299771	stage2	THADA
1.4006e-06	0.282744	0.126	0.068	0.0306184	stage2	RBL1
1.50197e-06	0.283178	0.385	0.294	0.0328347	stage2	ANKRD54
1.54432e-06	0.268824	0.664	0.591	0.0337604	stage2	GLG1
1.56765e-06	0.281034	0.594	0.518	0.0342704	stage2	WDR7
1.6605e-06	0.302056	0.34	0.253	0.0363003	stage2	MAP3K13
1.70615e-06	0.297111	0.462	0.378	0.0372983	stage2	DHX57
1.76186e-06	0.323466	0.207	0.136	0.0385159	stage2	ANAPC4
1.79292e-06	0.31173	0.18	0.113	0.0391951	stage2	FBXO4
2.03795e-06	0.281672	0.565	0.479	0.0445516	stage2	FYN
2.08522e-06	0.375417	0.223	0.154	0.045585	stage2	DYNC2LI1
2.24735e-06	0.334724	0.372	0.292	0.0491294	stage2	CEP95
2.26616e-06	0.260296	0.407	0.313	0.0495404	stage2	PTPN1
2.29601e-06	0.331559	0.414	0.323	0.0501931	stage2	PRIM2
2.31611e-06	0.292713	0.523	0.44	0.0506324	stage2	FIP1L1
2.42288e-06	0.280741	0.302	0.218	0.0529667	stage2	IMPACT
2.50409e-06	0.334606	0.305	0.221	0.0547418	stage2	SDCCAG8
2.50657e-06	0.361854	0.332	0.251	0.0547961	stage2	SLC30A9
2.5653e-06	0.34551	0.213	0.145	0.05608	stage2	B4GALT1
2.73558e-06	0.311063	0.141	0.082	0.0598025	stage2	PCDHAC2
2.80458e-06	0.353244	0.302	0.223	0.0613109	stage2	CAB39L
2.81962e-06	0.344167	0.473	0.394	0.0616398	stage2	ARHGEF9
3.69057e-06	0.324223	0.362	0.282	0.0806795	stage2	MPZL1
3.69889e-06	0.301635	0.296	0.216	0.0808615	stage2	CCDC92
3.88714e-06	0.338498	0.292	0.213	0.0849767	stage2	SLC25A10
3.90038e-06	0.255176	0.591	0.52	0.0852662	stage2	MARCHF7
3.97627e-06	0.339833	0.36	0.282	0.0869253	stage2	LTN1
4.12998e-06	0.263158	0.22	0.147	0.0902856	stage2	SP4
4.33845e-06	0.271742	0.701	0.643	0.0948429	stage2	KDM6A
4.36331e-06	0.313296	0.344	0.26	0.0953863	stage2	ARHGAP32
4.64075e-06	0.360945	0.302	0.228	0.101451	stage2	ATP2B4
5.0369e-06	0.27536	0.27	0.194	0.110112	stage2	HEATR6
5.09392e-06	0.3603	0.355	0.278	0.111358	stage2	FAM169A
5.48283e-06	0.268233	0.575	0.506	0.11986	stage2	CASD1
5.83692e-06	0.313642	0.398	0.315	0.127601	stage2	CPEB3
6.00919e-06	0.307633	0.298	0.222	0.131367	stage2	NSUN6
6.13325e-06	0.310014	0.112	0.061	0.134079	stage2	MYLIP
6.14944e-06	0.28346	0.239	0.165	0.134433	stage2	FNTA
6.28035e-06	0.271577	0.223	0.152	0.137295	stage2	STX12
6.58766e-06	0.315064	0.249	0.176	0.144013	stage2	TMEM232
7.20703e-06	0.296959	0.377	0.291	0.157553	stage2	PELI1
7.3505e-06	0.292079	0.529	0.455	0.160689	stage2	USP6NL
7.71541e-06	0.27765	0.247	0.176	0.168667	stage2	POLI
8.21435e-06	0.291874	0.442	0.367	0.179574	stage2	NME7
8.8406e-06	0.28347	0.287	0.21	0.193264	stage2	DENND10
8.85453e-06	0.281951	0.453	0.382	0.193569	stage2	TRIM33
8.94219e-06	0.286046	0.331	0.255	0.195485	stage2	LRRC41
9.00777e-06	0.303815	0.396	0.318	0.196919	stage2	LNPK
9.68409e-06	0.286337	0.585	0.488	0.211704	stage2	GABRB1
9.98926e-06	0.307966	0.169	0.108	0.218375	stage2	ATAD2.1
1.07669e-05	0.307865	0.508	0.436	0.235375	stage2	COMMD1
1.08001e-05	0.30436	0.25	0.178	0.236102	stage2	MCCC1
1.09552e-05	0.395547	0.236	0.166	0.239492	stage2	SLF1
1.10417e-05	0.295136	0.225	0.156	0.241384	stage2	SEMA4D
1.12094e-05	0.268713	0.416	0.33	0.245048	stage2	UIMC1
1.12201e-05	0.255223	0.524	0.441	0.245282	stage2	SCAF11
1.12307e-05	0.300299	0.192	0.128	0.245515	stage2	PHYKPL
1.17914e-05	0.260729	0.494	0.405	0.257772	stage2	SP3
1.18527e-05	0.264727	0.447	0.367	0.259111	stage2	RPRD1A
1.1885e-05	0.311665	0.286	0.215	0.259819	stage2	AVL9
1.19846e-05	0.352038	0.355	0.283	0.261995	stage2	MBTPS2
1.25487e-05	0.327968	0.39	0.309	0.274326	stage2	FUT8
1.32797e-05	0.287482	0.463	0.394	0.290307	stage2	PCYT1B
1.43876e-05	0.266666	0.183	0.121	0.314528	stage2	NUP133
1.44997e-05	0.288481	0.42	0.338	0.316978	stage2	DCP1A
1.48051e-05	0.273006	0.33	0.254	0.323654	stage2	CEP43
1.61064e-05	0.314954	0.348	0.279	0.352102	stage2	DDX10
1.74477e-05	0.250253	0.581	0.514	0.381425	stage2	COMMD10
1.76149e-05	0.260101	0.23	0.16	0.38508	stage2	GRB2
1.80626e-05	0.320618	0.456	0.377	0.394866	stage2	FANCC
1.84242e-05	0.329579	0.349	0.279	0.402771	stage2	TXNL1
1.98626e-05	0.313317	0.393	0.314	0.434217	stage2	ATP11B
2.09425e-05	0.264868	0.433	0.355	0.457825	stage2	RC3H2
2.17724e-05	0.258986	0.418	0.34	0.475965	stage2	MSL2
2.50527e-05	0.255075	0.519	0.445	0.547678	stage2	ADCY9
2.59483e-05	0.263732	0.282	0.214	0.567255	stage2	RFC5
2.60145e-05	0.266676	0.249	0.179	0.568703	stage2	HDGFL3
2.66635e-05	0.271588	0.132	0.081	0.582892	stage2	S100B
2.80565e-05	0.353632	0.225	0.158	0.613342	stage2	PHTF1
3.13215e-05	0.288231	0.137	0.086	0.68472	stage2	SGCB
3.24718e-05	0.273417	0.43	0.364	0.709866	stage2	C2CD5
3.30674e-05	0.300481	0.426	0.358	0.722886	stage2	MIB1
3.49518e-05	0.354498	0.371	0.297	0.764081	stage2	RAB12
3.55571e-05	0.256803	0.369	0.286	0.777314	stage2	FANCL
3.77198e-05	0.33323	0.263	0.2	0.824592	stage2	MPHOSPH9
3.85976e-05	0.29123	0.456	0.376	0.843781	stage2	OSBPL8
4.31673e-05	0.295887	0.327	0.257	0.94368	stage2	N4BP2L1
4.39534e-05	0.335463	0.438	0.366	0.960864	stage2	XRCC4
4.90671e-05	0.318149	0.433	0.364	1	stage2	DPY19L1
4.93758e-05	0.258649	0.283	0.213	1	stage2	TRIP4
5.20006e-05	0.300319	0.22	0.158	1	stage2	TIMMDC1
5.35773e-05	0.280702	0.284	0.217	1	stage2	ELP3
5.3606e-05	0.264583	0.482	0.416	1	stage2	ITGB5
5.39873e-05	0.254007	0.421	0.345	1	stage2	ASXL2
5.75659e-05	0.278042	0.312	0.245	1	stage2	JMY
5.81077e-05	0.269449	0.565	0.511	1	stage2	CDK19
5.83258e-05	0.260002	0.393	0.315	1	stage2	MAP4K5
6.17275e-05	0.300716	0.166	0.113	1	stage2	RGMA
6.21475e-05	0.265123	0.156	0.101	1	stage2	SKP2
6.34025e-05	0.321905	0.401	0.334	1	stage2	SAMD12
6.37833e-05	0.309338	0.221	0.156	1	stage2	VEPH1
6.49347e-05	0.387398	0.234	0.171	1	stage2	STIM1
6.66256e-05	0.2651	0.343	0.272	1	stage2	CLGN
6.78679e-05	0.25474	0.155	0.1	1	stage2	DGKK
7.21446e-05	0.284618	0.376	0.307	1	stage2	PPP1R13B
7.98451e-05	0.301523	0.17	0.117	1	stage2	EFCAB11
8.32845e-05	0.256881	0.122	0.074	1	stage2	MSL1
9.86406e-05	0.31479	0.277	0.216	1	stage2	ADAMTS9
9.92171e-05	0.255261	0.171	0.118	1	stage2	TJP1
0.000102579	0.265394	0.287	0.217	1	stage2	UBE2N
0.000103618	0.302961	0.437	0.373	1	stage2	JADE1
0.000113009	0.265377	0.263	0.198	1	stage2	CAPN2
0.000119457	0.30503	0.129	0.082	1	stage2	HFM1
0.00012092	0.257875	0.352	0.282	1	stage2	PARN
0.000123611	0.253205	0.416	0.35	1	stage2	SAP130
0.000124201	0.291112	0.173	0.117	1	stage2	SLC35A3
0.000124856	0.284224	0.165	0.114	1	stage2	TMEM192
0.000140145	0.285847	0.259	0.197	1	stage2	ZHX3
0.00014501	0.279724	0.209	0.151	1	stage2	COPG2
0.000147096	0.289357	0.148	0.1	1	stage2	CUBN
0.000153106	0.258825	0.206	0.147	1	stage2	CFAP69
0.000153996	0.282964	0.362	0.297	1	stage2	RAB30
0.000157993	0.253299	0.291	0.224	1	stage2	FAM13C
0.000163346	0.259017	0.602	0.549	1	stage2	HIBADH
0.000165211	0.259392	0.156	0.105	1	stage2	HERC3
0.000173182	0.265995	0.211	0.154	1	stage2	SLC5A8
0.000173961	0.310392	0.334	0.266	1	stage2	ATG10
0.00017528	0.408436	0.155	0.105	1	stage2	DOCK4
0.000186091	0.259037	0.416	0.349	1	stage2	COL4A6
0.000198425	0.279078	0.303	0.242	1	stage2	SLAIN2
0.000214404	0.279556	0.287	0.231	1	stage2	SUSD6
0.000222332	0.294827	0.171	0.122	1	stage2	ARNT2
0.000223887	0.28129	0.175	0.123	1	stage2	KIF6
0.000238667	0.277384	0.155	0.106	1	stage2	NOS1AP
0.000266617	0.252254	0.212	0.156	1	stage2	HACL1
0.000297613	0.258116	0.225	0.17	1	stage2	METTL14
0.000300669	0.275157	0.289	0.225	1	stage2	GLCE
0.000306156	0.273692	0.173	0.123	1	stage2	KCTD9
0.000313648	0.276212	0.25	0.194	1	stage2	PSMD4
0.000342619	0.290369	0.362	0.298	1	stage2	DPP8
0.000346906	0.27827	0.283	0.224	1	stage2	NNT
0.000531754	0.265415	0.451	0.388	1	stage2	KLHDC10
0.000654777	0.2651	0.253	0.198	1	stage2	SRP72
0.000752428	0.328745	0.171	0.125	1	stage2	CDCA7L
0.000886184	0.277492	0.393	0.342	1	stage2	MYEF2
0.000904318	0.261092	0.212	0.161	1	stage2	POT1
0.00101588	0.262198	0.239	0.184	1	stage2	TMEFF1
0.00104298	0.306073	0.265	0.209	1	stage2	CCDC30
0.0011604	0.253042	0.343	0.288	1	stage2	SF1
0.00157021	0.297737	0.221	0.175	1	stage2	MIOS
0.00222748	0.250558	0.329	0.28	1	stage2	CLCN5
0.00308303	0.268481	0.409	0.365	1	stage2	ENSBTAG00000053238
0.003591	0.254365	0.208	0.166	1	stage2	ANKFY1
0.00416188	0.254587	0.202	0.157	1	stage2	SELENOF
0.00451254	0.254634	0.274	0.231	1	stage2	STX6
0.00459937	0.262488	0.147	0.112	1	stage2	ATAD2
0.0074605	0.250521	0.236	0.197	1	stage2	LARP4B
0	3.36409	0.864	0.012	0	stage3	PRM1
0	3.28672	0.835	0.002	0	stage3	SPINLW1
0	2.77033	0.788	0.006	0	stage3	DEFB119
0	2.47876	0.667	0.007	0	stage3	SLC4A5
4.31751e-280	2.35506	0.634	0.015	9.43852e-276	stage3	DAB1
4.85558e-278	2.17526	0.693	0.028	1.06148e-273	stage3	NT5E
4.30088e-271	2.13312	0.581	0.008	9.40216e-267	stage3	EPAS1
1.28639e-269	2.21162	0.687	0.03	2.81219e-265	stage3	SRGAP3
2.78164e-256	3.70907	0.962	0.206	6.08093e-252	stage3	DNM3
5.43022e-255	2.19726	0.643	0.027	1.1871e-250	stage3	TIAM1
1.17005e-251	2.46776	0.77	0.063	2.55785e-247	stage3	WDR72
4.60535e-250	2.51851	0.637	0.028	1.00678e-245	stage3	CACNA2D3
2.06164e-245	1.83372	0.543	0.01	4.50696e-241	stage3	ZNF536
2.98732e-244	2.19141	0.634	0.029	6.53059e-240	stage3	DNAH11
3.47202e-227	2.46095	0.932	0.175	7.59019e-223	stage3	BAZ1A
5.94574e-225	2.13013	0.72	0.063	1.2998e-220	stage3	MFSD13A
1.3435e-217	2.23648	0.602	0.034	2.93702e-213	stage3	RAPGEF5
3.42277e-210	1.46217	0.419	0	7.48252e-206	stage3	CNNM1
1.28404e-204	2.3336	0.938	0.218	2.80703e-200	stage3	MAP7
4.68344e-201	2.24394	0.696	0.069	1.02385e-196	stage3	EPHA3
6.59247e-200	2.03289	0.608	0.042	1.44118e-195	stage3	PRKCB
4.34099e-198	1.66047	0.507	0.02	9.48984e-194	stage3	ENSBTAG00000048631
1.85322e-195	1.68205	0.472	0.014	4.05133e-191	stage3	C26H10orf90
5.99223e-192	2.39082	0.909	0.22	1.30996e-187	stage3	MED27
2.44284e-185	1.99497	0.466	0.017	5.34029e-181	stage3	SGIP1
7.38075e-184	1.80249	0.389	0.003	1.61351e-179	stage3	TNP2
7.49868e-183	2.40372	0.817	0.156	1.63929e-178	stage3	PDE3B
5.36492e-181	1.41865	0.395	0.005	1.17283e-176	stage3	ENSBTAG00000054597
2.07843e-177	1.97666	0.696	0.087	4.54366e-173	stage3	CMTM8
2.37085e-176	1.77448	0.546	0.039	5.18291e-172	stage3	FATE1
1.50525e-172	2.06628	0.717	0.107	3.29062e-168	stage3	MRPL41
6.3829e-170	1.65347	0.41	0.011	1.39537e-165	stage3	MRC1
4.56387e-167	2.44303	0.959	0.427	9.97708e-163	stage3	CARMIL1
8.7176e-162	2.06105	0.743	0.127	1.90575e-157	stage3	GNA14
1.95565e-160	1.26769	0.327	0.001	4.27524e-156	stage3	ENSBTAG00000012748
1.07282e-159	1.22371	0.333	0.002	2.3453e-155	stage3	DEFB122A
8.82219e-158	1.41996	0.392	0.012	1.92862e-153	stage3	RENBP
1.38638e-157	1.19637	0.322	0.001	3.03078e-153	stage3	DUSP21
7.13071e-156	1.44695	0.463	0.027	1.55884e-151	stage3	CA5B
9.42416e-156	2.07361	0.726	0.123	2.06022e-151	stage3	GRIP1
1.8307e-155	1.20461	0.381	0.011	4.00208e-151	stage3	VSIG1
1.76474e-154	1.45677	0.398	0.015	3.85789e-150	stage3	MRO
6.46547e-154	1.23	0.348	0.006	1.41342e-149	stage3	CLDN11
1.84653e-153	1.96889	0.888	0.257	4.03669e-149	stage3	TSPAN5
3.33216e-151	1.72611	0.988	0.762	7.28444e-147	stage3	ARGLU1
1.43256e-147	2.08419	0.569	0.069	3.13173e-143	stage3	ACACB
1.05495e-143	1.72517	0.41	0.022	2.30622e-139	stage3	ENSBTAG00000030994
8.40837e-142	2.00038	0.926	0.356	1.83815e-137	stage3	KIAA1217
6.31874e-141	1.32156	0.313	0.004	1.38134e-136	stage3	HECW1
3.85813e-139	3.07682	0.95	0.493	8.43426e-135	stage3	SORCS3
8.59895e-139	1.4867	0.301	0.003	1.87982e-134	stage3	TLL2
9.82484e-139	1.17404	0.298	0.003	2.14781e-134	stage3	SHC4
2.7295e-138	1.29228	0.375	0.016	5.96697e-134	stage3	GATM
1.03101e-137	1.6091	0.587	0.077	2.25388e-133	stage3	CA8
7.70512e-134	1.17544	0.319	0.007	1.68442e-129	stage3	DEFB123
6.54251e-133	1.52664	0.395	0.023	1.43026e-128	stage3	GPM6A
2.0256e-132	1.87077	0.823	0.231	4.42817e-128	stage3	ADD3
2.29573e-131	1.838	0.991	0.599	5.0187e-127	stage3	JAZF1
1.09077e-130	1.88543	0.929	0.423	2.38453e-126	stage3	MAP1B
2.19868e-130	1.57646	0.643	0.106	4.80654e-126	stage3	ZCCHC17
2.58172e-130	1.25674	0.342	0.013	5.6439e-126	stage3	AGMO
5.68385e-130	0.943772	0.271	0.001	1.24255e-125	stage3	BEX2
3.23328e-127	1.78667	0.752	0.18	7.06828e-123	stage3	FKBP5
1.8156e-123	1.1413	0.263	0.002	3.96909e-119	stage3	TNP1
3.54928e-123	2.0069	0.779	0.224	7.75907e-119	stage3	FGD4
5.08998e-123	0.990841	0.251	0	1.11272e-118	stage3	CLEC12B
7.14539e-123	1.69929	0.534	0.072	1.56205e-118	stage3	LRRC7
1.33183e-122	1.75717	0.74	0.175	2.91152e-118	stage3	PRRG1
3.08929e-121	1.52022	1	0.833	6.7535e-117	stage3	CTNNA2
5.13021e-119	1.33628	0.357	0.021	1.12152e-114	stage3	PCLO
1.71493e-117	1.77529	0.897	0.369	3.749e-113	stage3	OSBPL10
1.82388e-116	1.82464	0.873	0.328	3.98719e-112	stage3	ARHGAP20
1.56594e-115	1.46412	0.504	0.067	3.42331e-111	stage3	ARHGAP29
1.59765e-115	1.60614	0.814	0.251	3.49262e-111	stage3	TPP2
7.22344e-115	1.30952	0.366	0.025	1.57912e-110	stage3	PALMD
9.24638e-114	0.981296	0.236	0.001	2.02135e-109	stage3	EPCAM
1.67355e-112	1.22502	0.327	0.017	3.65856e-108	stage3	MGLL
1.80447e-112	1.34684	0.363	0.026	3.94474e-108	stage3	MAP3K5
1.02462e-111	0.99199	0.263	0.006	2.23991e-107	stage3	ENSBTAG00000052173
3.30756e-110	0.921354	0.239	0.002	7.23066e-106	stage3	ROS1
1.22435e-109	1.07634	0.224	0	2.67655e-105	stage3	HMGB4
1.89545e-109	1.29438	0.271	0.008	4.14365e-105	stage3	PTPRN2
5.43427e-109	1.4147	0.407	0.039	1.18799e-104	stage3	EDIL3
9.618e-106	1.49359	0.504	0.077	2.10259e-101	stage3	KBTBD8
9.70346e-106	1.69506	0.861	0.34	2.12127e-101	stage3	ARAP2
5.58036e-105	1.23038	0.416	0.044	1.21992e-100	stage3	ABHD3
4.04204e-104	0.884797	0.236	0.004	8.8363e-100	stage3	ST8SIA2
4.72086e-104	2.28735	0.448	0.058	1.03203e-99	stage3	LHFPL3
1.48232e-103	2.02507	0.944	0.597	3.24049e-99	stage3	ND1
2.29906e-103	1.28602	0.381	0.035	5.02598e-99	stage3	GPR155
1.09779e-102	1.70143	0.906	0.476	2.39987e-98	stage3	ENSBTAG00000032687
2.93522e-102	0.758664	0.209	0	6.41669e-98	stage3	ENSBTAG00000050408
4.43008e-102	1.55858	0.817	0.288	9.6846e-98	stage3	ENSBTAG00000025756
6.08665e-102	1.48395	0.678	0.172	1.3306e-97	stage3	CNDP2
2.66069e-101	1.6297	0.499	0.077	5.81653e-97	stage3	HS3ST5
7.65144e-101	1.25219	0.313	0.02	1.67268e-96	stage3	SH3BP5
1.36064e-100	1.52263	0.894	0.428	2.97449e-96	stage3	KLHL23
2.92339e-100	0.824537	0.215	0.002	6.39082e-96	stage3	KCNK9
1.45796e-99	1.02195	0.221	0.003	3.18725e-95	stage3	SEMA3E
2.20778e-99	1.12369	0.336	0.026	4.82642e-95	stage3	MAP1A
2.49974e-99	1.12754	0.357	0.031	5.46469e-95	stage3	NDRG4
5.35448e-99	1.78419	0.926	0.555	1.17054e-94	stage3	ENSBTAG00000027420
2.17788e-98	1.06504	0.218	0.003	4.76106e-94	stage3	NR5A2
2.86054e-98	1.38764	0.487	0.076	6.25343e-94	stage3	MARK4
1.70124e-96	1.77321	0.67	0.178	3.71908e-92	stage3	SPON1
4.53518e-95	0.855038	0.233	0.006	9.91436e-91	stage3	TUBA3E
1.41475e-94	1.5409	0.737	0.219	3.09278e-90	stage3	KCNT2
2.53346e-94	1.47216	0.879	0.369	5.5384e-90	stage3	ELOVL2
2.72569e-94	0.875025	0.242	0.008	5.95864e-90	stage3	TESC
4.60521e-93	1.00658	0.274	0.015	1.00675e-88	stage3	NDRG1
5.26253e-93	1.14682	0.381	0.042	1.15044e-88	stage3	CITED1
1.86435e-92	1.49092	0.805	0.285	4.07565e-88	stage3	NEBL
6.64763e-92	1.40759	0.782	0.247	1.45324e-87	stage3	SLC16A7
3.36297e-90	1.40462	0.381	0.045	7.35179e-86	stage3	ADAMTSL1
9.02153e-90	1.34927	0.546	0.112	1.9722e-85	stage3	CLCN2
1.79782e-89	1.4179	0.596	0.145	3.93022e-85	stage3	RIN3
1.79979e-89	1.28716	0.336	0.033	3.93451e-85	stage3	RYR2
4.54363e-89	0.998048	0.257	0.013	9.93283e-85	stage3	SULF1
4.77502e-89	1.46283	0.619	0.156	1.04387e-84	stage3	SCAND1
4.80114e-89	1.56751	0.504	0.098	1.04958e-84	stage3	PIP5K1B
5.2606e-89	1.67277	0.767	0.293	1.15002e-84	stage3	PIEZO2
7.42371e-89	1.58817	0.298	0.023	1.6229e-84	stage3	ENSBTAG00000048818
1.39295e-88	0.867073	0.186	0.001	3.04514e-84	stage3	MGC148328
1.87254e-88	0.74028	0.189	0.001	4.09357e-84	stage3	JAKMIP1
2.21276e-88	0.757046	0.189	0.001	4.83733e-84	stage3	MAGEA11
3.07572e-88	1.46182	0.729	0.229	6.72384e-84	stage3	SEPTIN9
3.45072e-88	1.27747	0.959	0.669	7.54363e-84	stage3	ARHGAP10
1.32297e-87	1.50434	0.752	0.264	2.89214e-83	stage3	SIMC1
2.73189e-87	0.873956	0.183	0.001	5.97218e-83	stage3	PRM3
3.01475e-87	1.43686	0.944	0.538	6.59056e-83	stage3	CACNA2D1
4.02267e-87	1.39475	0.705	0.211	8.79396e-83	stage3	ACTR3B
4.34368e-87	1.02439	0.268	0.016	9.49572e-83	stage3	CHL1
7.4612e-87	0.755191	0.186	0.001	1.63109e-82	stage3	H1-9
1.29821e-86	1.09828	0.324	0.031	2.83802e-82	stage3	MLXIPL
1.00128e-85	1.8005	0.826	0.404	2.1889e-81	stage3	ATP8A1
1.18144e-85	1.35728	0.888	0.517	2.58274e-81	stage3	SLF2
1.20608e-85	1.14587	0.363	0.043	2.6366e-81	stage3	PHF21B
5.56197e-85	0.907872	0.286	0.021	1.2159e-80	stage3	DLEC1
9.58434e-85	1.43154	0.46	0.078	2.09523e-80	stage3	ZNF385B
1.80386e-84	1.40408	0.59	0.149	3.94342e-80	stage3	ABTB1
2.18323e-84	1.07966	0.233	0.01	4.77276e-80	stage3	ESYT3
3.00371e-84	0.841418	0.177	0.001	6.56642e-80	stage3	ENSBTAG00000050352
4.24928e-84	1.30092	0.507	0.1	9.28935e-80	stage3	KDM1B
4.25263e-84	1.13523	0.971	0.855	9.29668e-80	stage3	BBX
7.42568e-84	1.46009	0.549	0.127	1.62333e-79	stage3	MYO7A
6.34441e-83	1.06658	0.395	0.055	1.38695e-78	stage3	TPX2
7.05624e-83	1.23918	0.49	0.095	1.54256e-78	stage3	BLMH
2.88538e-82	1.45331	0.478	0.09	6.30773e-78	stage3	TARS3
2.49117e-81	1.31796	0.608	0.154	5.44595e-77	stage3	PRPS2
5.15022e-81	0.790353	0.224	0.01	1.12589e-76	stage3	ALOX12
8.93533e-81	1.16819	0.442	0.074	1.95335e-76	stage3	ABCA1
1.5843e-80	1.57005	0.643	0.185	3.46345e-76	stage3	PDE4D
2.74451e-80	1.50276	0.835	0.432	5.99977e-76	stage3	NAA35
3.82184e-80	1.0417	0.248	0.015	8.35493e-76	stage3	ESPN
1.35524e-79	1.38423	0.543	0.126	2.96269e-75	stage3	LMLN
8.29912e-79	1.33174	0.475	0.095	1.81427e-74	stage3	CHN1
1.85747e-78	1.02125	0.316	0.034	4.06061e-74	stage3	RNF144B
2.71844e-78	0.772243	0.218	0.01	5.94279e-74	stage3	RHBDL3
6.09362e-78	1.50868	0.782	0.34	1.33213e-73	stage3	FCHSD2
1.86234e-77	0.922068	0.289	0.026	4.07126e-73	stage3	ENSBTAG00000034145
2.52525e-77	1.34718	0.894	0.512	5.52045e-73	stage3	DIAPH2.1
3.17617e-77	1.14972	0.428	0.074	6.94343e-73	stage3	FAM53B
3.48345e-77	1.32613	0.599	0.16	7.61517e-73	stage3	CAP2
8.65945e-77	1.25362	0.572	0.147	1.89304e-72	stage3	EZH2
1.08568e-76	0.757896	0.212	0.009	2.3734e-72	stage3	FAM20A
2.00377e-76	0.919593	0.257	0.019	4.38044e-72	stage3	RGS22
1.82822e-75	1.36597	0.69	0.237	3.99668e-71	stage3	PDIA5
4.43114e-75	1.36059	0.767	0.281	9.68692e-71	stage3	ENSBTAG00000048971
8.4729e-75	1.32571	0.938	0.675	1.85226e-70	stage3	BTBD9
1.05348e-74	1.20115	0.953	0.673	2.30302e-70	stage3	MACF1
1.05509e-74	0.617733	0.15	0	2.30653e-70	stage3	SLC30A3
1.86467e-74	1.1273	0.944	0.745	4.07636e-70	stage3	DENND1A
3.45723e-74	0.950474	0.215	0.011	7.55786e-70	stage3	FAM229B
1.24122e-73	1.10904	0.46	0.091	2.71342e-69	stage3	CFAP298
3.01967e-73	0.600496	0.147	0	6.60131e-69	stage3	ENSBTAG00000052975
3.74697e-73	0.90805	0.33	0.042	8.19126e-69	stage3	GRAMD1A
4.46723e-73	1.30804	0.876	0.45	9.76581e-69	stage3	MYO9B
7.44333e-73	0.711346	0.198	0.008	1.62719e-68	stage3	LRFN5
9.65804e-73	1.26984	0.799	0.329	2.11134e-68	stage3	TAF7L
2.21258e-72	1.3228	0.87	0.469	4.83692e-68	stage3	INPP4B
4.28136e-72	0.809165	0.198	0.008	9.35949e-68	stage3	GSTA5
4.34995e-72	0.719253	0.177	0.005	9.50942e-68	stage3	SLC7A8
1.97482e-71	1.16406	0.274	0.027	4.31716e-67	stage3	HSD17B3
2.19171e-71	0.968793	0.363	0.055	4.79129e-67	stage3	ADAM11
3.86032e-71	0.586101	0.15	0.001	8.43905e-67	stage3	NTNG2
9.35685e-71	0.711558	0.156	0.002	2.0455e-66	stage3	PTTG1
1.07506e-70	1.17274	0.363	0.056	2.35018e-66	stage3	SHTN1
1.32207e-70	0.754323	0.171	0.004	2.89017e-66	stage3	OXT
1.70001e-70	0.662351	0.171	0.004	3.7164e-66	stage3	SEPTIN14
1.98433e-70	1.07551	0.366	0.058	4.33795e-66	stage3	NXPE3
2.96094e-70	1.13011	0.478	0.1	6.47292e-66	stage3	PLAC1
1.19687e-69	0.742672	0.147	0.001	2.61648e-65	stage3	C13H20orf144
2.58722e-69	0.704603	0.15	0.001	5.65592e-65	stage3	PRM2
2.99037e-69	1.19274	0.855	0.445	6.53724e-65	stage3	ARHGAP17
3.08982e-69	0.884203	0.263	0.025	6.75465e-65	stage3	ASB18
4.06047e-69	1.23064	0.36	0.056	8.87659e-65	stage3	SLC24A3
1.6666e-68	1.13635	0.442	0.089	3.64335e-64	stage3	LRRIQ1
2.05048e-68	0.891439	0.295	0.034	4.48255e-64	stage3	MYB
3.15663e-68	0.817282	0.227	0.017	6.9007e-64	stage3	NUDT11
7.38161e-68	1.19567	0.608	0.181	1.61369e-63	stage3	PDE5A
8.6488e-68	0.672684	0.165	0.004	1.89071e-63	stage3	FAM184B
1.50718e-67	1.24234	0.879	0.509	3.29484e-63	stage3	MYO10
1.71624e-67	1.21375	0.563	0.154	3.75187e-63	stage3	BUD23
2.65076e-67	0.904732	0.327	0.046	5.79482e-63	stage3	PPIP5K1
4.81201e-67	0.586843	0.139	0	1.05195e-62	stage3	ATP13A4
6.24438e-67	1.23851	0.649	0.217	1.36508e-62	stage3	CSNK2A2
5.08937e-66	1.35977	0.195	0.011	1.11259e-61	stage3	UNC5D
2.22762e-65	0.82396	0.257	0.026	4.8698e-61	stage3	SULT4A1
2.39952e-65	1.20072	0.808	0.401	5.24558e-61	stage3	SSBP3
2.63918e-65	1.48094	0.788	0.381	5.76952e-61	stage3	MIPOL1
2.93071e-65	0.916337	0.298	0.038	6.40682e-61	stage3	TOMM5
3.24513e-65	0.812273	0.242	0.022	7.09418e-61	stage3	CETN4
4.25495e-65	1.07246	0.274	0.032	9.30176e-61	stage3	CNKSR3
4.60876e-65	0.629291	0.142	0.001	1.00752e-60	stage3	LCA5L
4.87745e-65	1.35161	0.782	0.386	1.06626e-60	stage3	APPL2
5.04222e-65	1.17571	0.501	0.127	1.10228e-60	stage3	VSTM4
5.55061e-65	1.25571	0.578	0.171	1.21342e-60	stage3	TEX11
1.6775e-64	1.18342	0.658	0.218	3.66718e-60	stage3	JPT1
2.02305e-64	0.915689	0.307	0.042	4.42258e-60	stage3	SEC14L2
3.74292e-64	1.50319	0.888	0.573	8.18239e-60	stage3	ND2
5.22938e-64	1.1034	0.404	0.081	1.14319e-59	stage3	ENSBTAG00000053401
6.25958e-64	1.24327	0.876	0.497	1.36841e-59	stage3	NHS
2.73607e-63	0.876061	0.26	0.028	5.98133e-59	stage3	PLPPR5
3.23603e-63	1.15544	0.469	0.114	7.07429e-59	stage3	NUP210
5.4984e-63	1.19815	0.826	0.453	1.20201e-58	stage3	SETD3
6.1549e-63	1.19233	0.445	0.101	1.34552e-58	stage3	GLB1
6.26065e-63	1.18618	0.563	0.17	1.36864e-58	stage3	IPO5
1.12405e-62	0.655162	0.218	0.017	2.45729e-58	stage3	MGC140080
1.30598e-62	0.831491	0.159	0.005	2.855e-58	stage3	GABRB3
1.81098e-62	0.978326	0.381	0.072	3.95898e-58	stage3	BRK1
2.03044e-62	1.31019	0.522	0.144	4.43874e-58	stage3	DACH1
2.27248e-62	1.02334	0.333	0.053	4.96786e-58	stage3	AHR
2.43606e-62	0.540256	0.133	0.001	5.32547e-58	stage3	PKLR
2.69899e-62	1.51384	0.894	0.631	5.90025e-58	stage3	CYTB
6.33219e-62	0.575049	0.177	0.008	1.38428e-57	stage3	EFNB2
9.00742e-62	1.14684	0.555	0.16	1.96911e-57	stage3	RAB31
1.29612e-61	1.35411	0.953	0.725	2.83346e-57	stage3	COX2
1.69256e-61	1.21242	0.581	0.185	3.70011e-57	stage3	SFMBT2
2.94635e-61	0.563058	0.127	0	6.44102e-57	stage3	DNAJB8
1.02194e-60	1.23279	0.634	0.231	2.23407e-56	stage3	USP4
2.1693e-60	0.99688	0.298	0.044	4.74231e-56	stage3	ENPP1
4.9818e-60	0.702685	0.159	0.006	1.08907e-55	stage3	KLHL14
5.15858e-60	1.08223	0.82	0.369	1.12772e-55	stage3	DDAH1
7.02751e-60	0.995866	0.938	0.656	1.53628e-55	stage3	HLTF
7.10527e-60	1.09454	0.454	0.108	1.55328e-55	stage3	RANBP3L
7.23461e-60	1.20748	0.714	0.301	1.58156e-55	stage3	MAP4
7.9767e-60	1.02997	0.354	0.065	1.74379e-55	stage3	SLAIN1
8.20331e-60	0.636884	0.174	0.009	1.79333e-55	stage3	GPNMB
8.62169e-60	0.967508	0.381	0.074	1.88479e-55	stage3	CUBN
1.22146e-59	1.14895	0.572	0.179	2.67024e-55	stage3	SUSD3
1.57919e-59	1.15452	0.44	0.105	3.45226e-55	stage3	GEN1
2.6923e-59	0.521078	0.13	0.001	5.88563e-55	stage3	HSPB9
3.87644e-59	1.22592	0.711	0.307	8.47428e-55	stage3	GPATCH2L
8.34049e-59	1.01867	0.531	0.151	1.82331e-54	stage3	TMC7
5.88616e-58	1.20285	0.655	0.237	1.28677e-53	stage3	PTPRD
1.29505e-57	1.22421	0.643	0.257	2.8311e-53	stage3	ATXN7L3B
3.27017e-57	0.665929	0.206	0.017	7.14892e-53	stage3	NUDT10
4.62968e-57	1.16965	0.631	0.234	1.01209e-52	stage3	TAF3
7.53559e-57	1.0463	0.926	0.581	1.64736e-52	stage3	ME1
1.33314e-56	1.06821	0.522	0.152	2.91438e-52	stage3	SMG8
1.82697e-56	0.705827	0.139	0.004	3.99394e-52	stage3	RARRES1
1.86374e-56	0.668356	0.145	0.005	4.07433e-52	stage3	STOX1
2.03315e-56	1.04989	0.493	0.135	4.44468e-52	stage3	SORT1
2.33878e-56	1.12631	0.684	0.263	5.11281e-52	stage3	AIG1
3.76209e-56	0.919909	0.404	0.089	8.22431e-52	stage3	ABAT
4.3758e-56	1.03	0.395	0.088	9.56594e-52	stage3	USP20
5.08251e-56	0.89417	0.31	0.051	1.11109e-51	stage3	DENND3
5.54309e-56	0.845836	0.301	0.048	1.21178e-51	stage3	ENSBTAG00000011052
2.40236e-55	0.772135	0.221	0.022	5.25179e-51	stage3	MBOAT7
2.61125e-55	1.2162	0.501	0.146	5.70846e-51	stage3	AMMECR1
2.98271e-55	0.588772	0.142	0.005	6.5205e-51	stage3	MDGA1
3.06242e-55	1.06964	0.437	0.108	6.69475e-51	stage3	TRAK1
6.81767e-55	0.60859	0.127	0.002	1.49041e-50	stage3	MCOLN3
8.53568e-55	0.520722	0.124	0.002	1.86598e-50	stage3	PRND
1.95645e-54	1.11816	0.696	0.289	4.277e-50	stage3	DCTN1
2.28374e-54	1.11013	0.593	0.209	4.99248e-50	stage3	PSEN2
3.93518e-54	0.878299	0.319	0.057	8.60269e-50	stage3	PPFIBP2
5.26685e-54	0.390547	0.112	0	1.15139e-49	stage3	DEFB122
1.45896e-53	0.57191	0.121	0.002	3.18942e-49	stage3	GEM
1.95407e-53	0.528695	0.121	0.002	4.27179e-49	stage3	FAM209A
2.66437e-53	0.692657	0.236	0.028	5.82459e-49	stage3	TBCC
3.70067e-53	1.03464	0.454	0.124	8.09004e-49	stage3	MOB3B
4.15177e-53	1.0499	0.437	0.114	9.07618e-49	stage3	CTSD
4.30699e-53	1.06089	0.814	0.447	9.4155e-49	stage3	DENND4C
5.46095e-53	1.03982	0.531	0.166	1.19382e-48	stage3	LIFR
5.54383e-53	1.04464	0.56	0.181	1.21194e-48	stage3	MTCL1
5.88153e-53	1.2105	0.581	0.211	1.28576e-48	stage3	BAIAP2
8.44074e-53	0.959824	0.44	0.112	1.84523e-48	stage3	GNAS
1.04516e-52	0.544753	0.142	0.006	2.28482e-48	stage3	ARMC12
1.45579e-52	1.13208	0.832	0.497	3.1825e-48	stage3	NAF1
2.5402e-52	0.541833	0.136	0.005	5.55313e-48	stage3	ENSBTAG00000054772
3.45479e-52	1.11973	0.525	0.173	7.55252e-48	stage3	DDX24
3.82451e-52	1.08195	0.829	0.473	8.36076e-48	stage3	UBR1
5.26507e-52	0.966156	0.33	0.064	1.151e-47	stage3	ENSBTAG00000052796
6.62947e-52	0.856465	0.345	0.071	1.44927e-47	stage3	CD302
8.10674e-52	0.871706	0.277	0.044	1.77221e-47	stage3	DKKL1
1.43616e-51	0.98261	0.301	0.054	3.1396e-47	stage3	ENOX1
1.54265e-51	0.7887	0.233	0.029	3.3724e-47	stage3	ANO4
1.603e-51	0.474792	0.103	0	3.50432e-47	stage3	ACTRT2
2.04677e-51	0.546204	0.142	0.006	4.47445e-47	stage3	FSIP2
2.13699e-51	1.06119	0.811	0.455	4.67168e-47	stage3	PPIG
2.77005e-51	0.817268	0.248	0.034	6.0556e-47	stage3	MN1
6.40226e-51	0.487381	0.109	0.001	1.3996e-46	stage3	CETN1
7.54384e-51	0.41608	0.109	0.001	1.64916e-46	stage3	CFTR
8.83961e-51	0.814089	0.295	0.051	1.93243e-46	stage3	CPT1A
1.00012e-50	0.455384	0.112	0.001	2.18635e-46	stage3	TUBB3
1.13721e-50	0.925395	0.263	0.04	2.48606e-46	stage3	CP
1.19719e-50	1.00939	0.67	0.269	2.61719e-46	stage3	DMRT1
1.29278e-50	0.527227	0.127	0.004	2.82614e-46	stage3	SBSPON
1.31663e-50	1.15874	0.531	0.179	2.87829e-46	stage3	DTNBP1
1.51082e-50	0.984515	0.448	0.122	3.30279e-46	stage3	CFAP69
1.56391e-50	0.705145	0.268	0.041	3.41887e-46	stage3	NXT1
2.59722e-50	1.01927	0.543	0.179	5.67779e-46	stage3	USP12
5.77286e-50	0.851276	0.292	0.051	1.26201e-45	stage3	PIK3R3
6.90356e-50	0.793587	0.268	0.043	1.50919e-45	stage3	ISYNA1
7.81727e-50	0.975106	0.673	0.277	1.70893e-45	stage3	MFF
8.77325e-50	1.16829	0.785	0.429	1.91792e-45	stage3	PITPNC1
9.02584e-50	0.924787	0.51	0.155	1.97314e-45	stage3	SERPINI1
1.30589e-49	0.965472	0.28	0.047	2.85481e-45	stage3	ADGRB3
1.51753e-49	0.876766	0.932	0.668	3.31747e-45	stage3	AKAP12
1.97306e-49	0.461157	0.106	0.001	4.3133e-45	stage3	ADAD1
2.18993e-49	0.886164	0.174	0.014	4.7874e-45	stage3	RARB
2.70852e-49	0.721384	0.198	0.02	5.9211e-45	stage3	DACH2
3.87495e-49	0.577966	0.112	0.002	8.47103e-45	stage3	H3-3D
4.16008e-49	0.947081	0.791	0.365	9.09435e-45	stage3	ENSBTAG00000053138
4.2555e-49	0.913991	0.844	0.448	9.30295e-45	stage3	VCL
4.33114e-49	0.724146	0.248	0.036	9.4683e-45	stage3	CFAP210
5.2881e-49	0.730588	0.183	0.017	1.15603e-44	stage3	TSPAN19
6.09728e-49	0.962262	0.513	0.166	1.33293e-44	stage3	VIPAS39
1.13906e-48	1.06274	0.673	0.277	2.4901e-44	stage3	PDGFD
1.66406e-48	0.950603	0.826	0.464	3.6378e-44	stage3	LRPPRC
2.38931e-48	0.718589	0.221	0.028	5.22328e-44	stage3	HK2
2.6276e-48	0.978393	0.873	0.532	5.74421e-44	stage3	REEP1
3.66536e-48	1.03073	0.829	0.502	8.01285e-44	stage3	RAB3GAP1
4.01118e-48	1.05022	0.847	0.542	8.76884e-44	stage3	KIDINS220
4.35046e-48	0.948551	0.336	0.072	9.51054e-44	stage3	ARHGAP18
5.20507e-48	0.436576	0.103	0.001	1.13788e-43	stage3	DBIL5
8.55985e-48	1.13687	0.69	0.331	1.87127e-43	stage3	MAT2A
1.00576e-47	0.430647	0.109	0.002	2.1987e-43	stage3	ROPN1L
1.24239e-47	0.484085	0.115	0.003	2.71599e-43	stage3	TAGAP
1.39152e-47	0.874294	0.333	0.071	3.04201e-43	stage3	PIP4P2
1.60573e-47	1.05305	0.684	0.304	3.51029e-43	stage3	LRRC4
4.0818e-47	1.0893	0.867	0.532	8.92323e-43	stage3	SSBP2
4.49615e-47	0.747304	0.257	0.041	9.82904e-43	stage3	MRM2
4.95482e-47	1.15171	0.944	0.771	1.08317e-42	stage3	COX3
6.33706e-47	0.820861	0.277	0.05	1.38534e-42	stage3	SSBP4
1.19789e-46	1.22411	0.578	0.23	2.6187e-42	stage3	EGFR
1.42176e-46	1.01378	0.838	0.503	3.1081e-42	stage3	JARID2
1.48309e-46	0.902597	0.932	0.694	3.24218e-42	stage3	RALYL
1.56328e-46	1.08426	0.602	0.236	3.41749e-42	stage3	DIAPH2
1.69582e-46	0.938211	0.46	0.136	3.70723e-42	stage3	KCTD13
1.8974e-46	0.913164	0.357	0.085	4.1479e-42	stage3	LAP3
2.06508e-46	0.439144	0.103	0.001	4.51448e-42	stage3	IRGC
2.99539e-46	1.06208	0.569	0.219	6.54821e-42	stage3	DHX32
3.76434e-46	0.845127	0.245	0.039	8.22923e-42	stage3	ITPR3
5.24463e-46	0.959573	0.82	0.46	1.14653e-41	stage3	KATNBL1
5.83406e-46	0.546038	0.145	0.009	1.27538e-41	stage3	SLC24A1
8.9185e-46	0.892565	0.398	0.105	1.94967e-41	stage3	ODF2
9.2273e-46	1.00726	0.755	0.397	2.01718e-41	stage3	LRRC28
1.46903e-45	1.03753	0.773	0.422	3.21145e-41	stage3	PPFIBP1
1.56441e-45	0.874552	0.386	0.099	3.41995e-41	stage3	TECPR2
2.5088e-45	1.01931	0.622	0.257	5.48448e-41	stage3	LRRK2
2.52316e-45	0.957596	0.316	0.068	5.51587e-41	stage3	SMYD2
3.0255e-45	1.00761	0.643	0.271	6.61405e-41	stage3	TXNRD1
3.29365e-45	0.852131	0.215	0.029	7.20025e-41	stage3	MCF2
3.38376e-45	0.861225	0.342	0.081	7.39723e-41	stage3	TRPM4
5.6318e-45	0.709165	0.23	0.034	1.23117e-40	stage3	PGP
6.22746e-45	0.578613	0.168	0.015	1.36139e-40	stage3	ENSBTAG00000046711
6.22892e-45	0.418602	0.112	0.003	1.3617e-40	stage3	CYP4A11
6.46618e-45	0.412751	0.109	0.003	1.41357e-40	stage3	IGSF1.1
6.53725e-45	1.02327	0.649	0.281	1.42911e-40	stage3	TRERF1
2.18716e-44	0.845681	0.914	0.623	4.78135e-40	stage3	HELZ
3.47715e-44	0.953464	0.799	0.429	7.60139e-40	stage3	JADE3
5.03468e-44	0.934731	0.566	0.215	1.10063e-39	stage3	CNOT9
6.27316e-44	0.754764	0.265	0.048	1.37137e-39	stage3	CERKL
7.52767e-44	0.512481	0.115	0.004	1.64562e-39	stage3	TDRD5
7.7812e-44	0.42663	0.115	0.004	1.70105e-39	stage3	ROPN1
9.01731e-44	0.894403	0.496	0.167	1.97128e-39	stage3	GATAD2A
1.40746e-43	1.03204	0.466	0.154	3.07684e-39	stage3	INPP5A
1.65247e-43	0.966886	0.687	0.317	3.61247e-39	stage3	SUZ12
1.89179e-43	0.981019	0.333	0.08	4.13565e-39	stage3	LPAR1
6.92678e-43	0.961155	0.817	0.493	1.51426e-38	stage3	INPP4A
7.23478e-43	0.73373	0.286	0.057	1.58159e-38	stage3	SLC3A1
9.88598e-43	0.857364	0.413	0.119	2.16117e-38	stage3	SLC7A5
1.1893e-42	0.916001	0.614	0.253	2.59992e-38	stage3	FBXO36
1.35891e-42	0.945184	0.442	0.139	2.97071e-38	stage3	DGKA
1.78172e-42	0.954956	0.782	0.46	3.89501e-38	stage3	NCOA1
2.65947e-42	0.929478	0.743	0.362	5.81386e-38	stage3	OSBPL6
3.24651e-42	0.527863	0.13	0.008	7.09719e-38	stage3	SHCBP1L
3.39843e-42	0.879361	0.265	0.051	7.42932e-38	stage3	CALM3
6.35987e-42	0.748525	0.23	0.038	1.39033e-37	stage3	BAHD1
7.76567e-42	0.917623	0.678	0.308	1.69765e-37	stage3	TARDBP
8.45086e-42	0.803191	0.357	0.089	1.84744e-37	stage3	MEI4
9.40295e-42	0.690598	0.177	0.02	2.05558e-37	stage3	ST3GAL1
1.04227e-41	1.04064	0.67	0.318	2.27851e-37	stage3	TOX2
1.30323e-41	0.818587	0.33	0.08	2.84898e-37	stage3	RETSAT
1.8936e-41	0.731903	0.192	0.025	4.13961e-37	stage3	CHST15
2.57053e-41	0.426951	0.112	0.005	5.61944e-37	stage3	CEP170B
4.27115e-41	0.920343	0.395	0.115	9.33715e-37	stage3	PROS1
6.74443e-41	0.903448	0.794	0.453	1.4744e-36	stage3	OLA1
8.45115e-41	1.10186	0.445	0.147	1.84751e-36	stage3	ENSBTAG00000052622
[truncated: 1,465 more rows]

## Sheet: sc-stage_regulon
Regulon Specificity Score (RSS) of regulons for each Sertoli cell subpopulation
	stage1	stage2	stage3
AHR(+)	0.631445	0.0734238	0.0788215
ALX1(+)	0.163316	0.0868311	0.159619
ALX3(+)	0.386896	0.070974	0.195733
ALX4(+)	0.454525	0.053037	0.109197
ASCL2(+)	0.212493	0.189012	0.345736
ATF1(+)	0.218447	0.191131	0.424492
ATF2(+)	0.237187	0.218707	0.354118
ATF5(+)	0.0422712	0.0265347	0.157432
ATF6(+)	0.17298	0.0348633	0.0632294
ATF7(+)	0.450419	0.0679133	0.206414
ATOH7(+)	0.422469	0.178512	0.241875
BACH1(+)	0.0321373	0.0174719	0.79319
BACH2(+)	0.317176	0.0661551	0.0891639
BCL11B(+)	0.141927	0.246188	0.332151
BCL3(+)	0.239376	0.254181	0.277321
BDP1(+)	0.0724105	0.0823101	0.371131
BHLHE40(+)	0.591284	0.0409553	0.087353
BRCA1(+)	0.441263	0.105254	0.250089
BRF1(+)	0.228557	0.102097	0.255533
CDX2(+)	0.310345	0.118392	0.229081
CEBPB(+)	0.540764	0.0598331	0.208332
CEBPD(+)	0.269423	0.066668	0.268417
CEBPE(+)	0.42864	0.0476905	0.130233
CLOCK(+)	0.228297	0.0293283	0.0711466
CREB1(+)	0.570789	0.068322	0.160451
CREB3(+)	0.0967709	0.206069	0.34967
CREB3L1(+)	0.575039	0.0961445	0.161443
CREB5(+)	0.598122	0.0673997	0.0806277
CREM(+)	0.158933	0.0204193	0.221167
CTCF(+)	0.107859	0.0506467	0.0872133
CTCFL(+)	0.199312	0.266286	0.417832
CUX1(+)	0.33979	0.182667	0.221313
DBP(+)	0.326899	0.137524	0.179601
DDIT3(+)	0.248539	0.282106	0.298418
DLX1(+)	0.0732132	0.0247356	0.120654
DLX2(+)	0.00739719	0	0.366934
DMBX1(+)	0.415886	0.0782631	0.185488
DMC1(+)	0.272927	0.160111	0.264855
DMRTC2(+)	0.210615	0.310489	0.330633
DRGX(+)	0.561459	0.12636	0.204937
E2F4(+)	0.616648	0.061907	0.129718
E2F7(+)	0.263882	0.0280874	0.105225
E2F8(+)	0.165146	0.0403548	0.171335
EGR1(+)	0.0439797	0.0347261	0.781696
EIF5A2(+)	0.0796246	0.0624776	0.1514
ELF1(+)	0.338398	0.257373	0.339733
ELF2(+)	0.33141	0.290651	0.297319
ELF3(+)	0.24183	0.245832	0.244634
ELK1(+)	0.52082	0.0362022	0.130306
ELK3(+)	0.00674865	0.00953269	0.553704
ELK4(+)	0.525947	0.0518245	0.0983196
EMX1(+)	0.58111	0.0519785	0.143959
EN1(+)	0.166479	0.0567676	0.171513
EN2(+)	0.320987	0.31037	0.288934
EOMES(+)	0.279964	0.297613	0.305258
ERG(+)	0.368512	0.233102	0.290148
ESRRA(+)	0.268521	0.0508162	0.252385
ESRRB(+)	0.212698	0.0350878	0.147788
ESX1(+)	0.00773298	0.00500385	0.726442
ETS1(+)	0.498332	0.100952	0.244533
ETV1(+)	0.329338	0.0569741	0.303041
ETV4(+)	0.598511	0.0530862	0.120905
ETV6(+)	0.151769	0.209945	0.529679
EVX1(+)	0.128403	0.158526	0.340122
EZH2(+)	0.277384	0.233563	0.412601
FERD3L(+)	0.380986	0.0569915	0.0831702
FEV(+)	0.236032	0.245763	0.360794
FOSB(+)	0.569263	0.137648	0.172931
FOSL1(+)	0.354459	0.0838481	0.207493
FOXA1(+)	0.0302196	0.0675858	0.0409869
FOXA2(+)	0.0820045	0.0669203	0.740555
FOXA3(+)	0.430867	0.10746	0.21938
FOXB1(+)	0.476072	0.0734674	0.247358
FOXD2(+)	0.378753	0.0957852	0.111113
FOXF2(+)	0.215483	0.0975509	0.490445
FOXG1(+)	0.209705	0.222395	0.318177
FOXJ3(+)	0.470502	0.188163	0.215299
FOXK1(+)	0.221606	0.144306	0.346884
FOXM1(+)	0.0692792	0.0237622	0.117343
FOXN3(+)	0.115201	0.0153079	0.037574
FOXO3(+)	0.53961	0.0805182	0.115261
FOXO4(+)	0.0381191	0.0902486	0.144412
FOXO6(+)	0.360991	0.13693	0.326121
FOXP1(+)	0.332008	0.290846	0.271996
FOXP4(+)	0.283784	0.00898562	0.0206911
FOXQ1(+)	0.221099	0.248074	0.281571
FOXR2(+)	0.11671	0.035428	0.0924233
GABPA(+)	0.127588	0.0413671	0.206535
GATA1(+)	0.104699	0.181986	0.235054
GATA3(+)	0.314801	0.140931	0.322519
GBX1(+)	0.360234	0.0381042	0.0657216
GCM2(+)	0.440289	0.185988	0.249836
GFI1B(+)	0.037606	0.146526	0.267183
GLI1(+)	0.188623	0.143073	0.155394
GLIS2(+)	0.208856	0.349254	0.3104
GRHL3(+)	0.00885475	0.00992151	0.730268
GSC2(+)	0.178443	0.0272957	0.0948978
GSX2(+)	0.251641	0.30314	0.354556
GTF2I(+)	0.401994	0.0524641	0.109874
HAND2(+)	0.504419	0.1332	0.233024
HBP1(+)	0.581022	0.0945284	0.160917
HDAC2(+)	0.557843	0.0802345	0.178455
HDX(+)	0.381057	0.160151	0.11572
HELT(+)	0.314361	0.0846812	0.184218
HESX1(+)	0.221597	0.11107	0.32761
HINFP(+)	0.492435	0.0147942	0.0295685
HLTF(+)	0.0561153	0.000132703	0.0100514
HMGA1(+)	0.415375	0.139352	0.144371
HMGA2(+)	0.179085	0.0362824	0.247905
HMGB4(+)	0.0731684	0.0301622	0.111489
HNF1B(+)	0.366615	0.0631823	0.0824061
HNF4G(+)	0.214778	0.0156126	0.245137
HOXA2(+)	0.298462	0.202558	0.306689
HOXA3(+)	0.276784	0.268914	0.323684
HOXB1(+)	0.497703	0.09582	0.166743
HOXB3(+)	0.369097	0.214341	0.291077
HOXB4(+)	0.577702	0.0860126	0.156525
HOXB7(+)	0.415525	0.149931	0.0785557
HOXB8(+)	0.222626	0.350448	0.260351
HOXC10(+)	0.552341	0.121064	0.200048
HOXC11(+)	0.335033	0.0259333	0.125613
HOXC13(+)	0.317975	0.125596	0.238936
HOXC8(+)	0.574066	0.0978525	0.184824
HOXD12(+)	0.277014	0.224964	0.418561
HOXD8(+)	0.292319	0.318581	0.295261
HOXD9(+)	0.129502	0.153512	0.549433
HSF2(+)	0.0964248	0.182083	0.490327
HSF4(+)	0.380549	0.156137	0.300844
HSF5(+)	0.217549	0.268361	0.37023
IRF1(+)	0.325497	0.2888	0.305888
IRF2(+)	0.552271	0.184016	0.190753
IRF5(+)	0.031642	0.010203	0.497331
IRF6(+)	0.0913269	0.0688986	0.260378
IRF7(+)	0.306536	0.0378715	0.253701
ISL2(+)	0.123715	0.0722667	0.651603
JDP2(+)	0.311211	0.200417	0.226122
JUN(+)	0.296308	0.0947266	0.249893
KAT2A(+)	0.00599123	0.00173585	0.594861
KDM5A(+)	0.185478	0.0618927	0.110941
KLF1(+)	0.520654	0.051061	0.0820642
KLF10(+)	0.303156	0.280133	0.33579
KLF13(+)	0.189877	0.113297	0.142675
KLF15(+)	0.327586	0.0831709	0.208806
KLF3(+)	0.0811769	0.036629	0.695062
KLF5(+)	0.36773	0.057448	0.127067
KLF6(+)	0.585036	0.12454	0.175666
KLF7(+)	0.384322	0.237183	0.305624
KLF8(+)	0.440604	0.164113	0.214081
LBX2(+)	0.339331	0.25984	0.298372
LEF1(+)	0.306797	0.0329834	0.0453995
LHX3(+)	0.126519	0.22735	0.166471
LHX4(+)	0.543029	0.0251336	0.0454156
LHX5(+)	0.202687	0.0432924	0.443683
LHX6(+)	0.355513	0.19283	0.243849
LMX1A(+)	0.110173	0.232971	0.457411
MAF(+)	0.130301	0.0990372	0.27136
MAFF(+)	0.384338	0.040332	0.196403
MAFG(+)	0.0667585	0.0405495	0.755842
MAX(+)	0.416859	0.134782	0.158435
MAZ(+)	0.0117034	0.0205703	0.666852
MBD1(+)	0.189294	0.125769	0.181586
MECOM(+)	0.327967	0.0533155	0.230244
MEF2A(+)	0.349475	0.134136	0.168991
MEIS1(+)	0.0884592	0.039176	0.130442
MEIS3(+)	0.364466	0.156468	0.316
MEOX2(+)	0.431648	0.221225	0.277168
MESP2(+)	0.234627	0.0453367	0.0728059
METTL3(+)	0.0819886	0.202289	0.178792
MITF(+)	0.590769	0.0353404	0.0410022
MIXL1(+)	0.371474	0.186315	0.287154
MLX(+)	0.16348	0.0599884	0.129589
MLXIP(+)	0.449908	0.227364	0.209779
MNX1(+)	0.312726	0.290324	0.311868
MSC(+)	0.0489032	0.00862938	0.441878
MSX2(+)	0.242082	0.331641	0.316511
MXD3(+)	0.0473214	0.0294676	0.112083
MXD4(+)	0.282591	0.134261	0.239685
MYF6(+)	0.244456	0.0692541	0.108116
MYOD1(+)	0.40472	0.0902463	0.198646
MYOG(+)	0.0103865	0.0129349	0.796595
NANOG(+)	0.118598	0.116344	0.0973433
NANOGP8(+)	0.0686925	0.0895591	0.642528
NELFE(+)	0.295295	0.0685498	0.248358
NEUROD1(+)	0.137324	0.200719	0.224771
NEUROG2(+)	0.406824	0.190253	0.260755
NFATC1(+)	0.0650927	0.129471	0.601535
NFATC2(+)	0.443594	0.0497476	0.196654
NFATC3(+)	0.188149	0.324313	0.223678
NFE2(+)	0.577395	0.0858631	0.185246
NFKB1(+)	0.258867	0.325688	0.315417
NFYC(+)	0.096609	0.141628	0.591038
NKX1-2(+)	0.372425	0.262187	0.253421
NKX2-4(+)	0.0385054	0.0236207	0.523824
NKX2-8(+)	0.131019	0.179481	0.4366
NKX3-1(+)	0.304626	0.0949868	0.459793
NKX3-2(+)	0.0209012	0.0290029	0.225248
NKX6-1(+)	0.221547	0.30927	0.335838
NKX6-2(+)	0.488849	0.0767809	0.191333
NOBOX(+)	0.215499	0.0551887	0.261154
NPAS2(+)	0.0631888	0.0267365	0.687783
NR1D1(+)	0.0683282	0.046997	0.167831
NR1D2(+)	0.582967	0.108508	0.128492
NR1H2(+)	0.0398624	0.0523455	0.204625
NR2C2(+)	0.00835242	0.00265636	0.478925
NR2F6(+)	0.30141	0.250859	0.361925
NR3C1(+)	0.276382	0.0363597	0.0843564
NRF1(+)	0.289484	0.19854	0.274802
OLIG1(+)	0.0837035	0.134282	0.277568
OLIG2(+)	0.148472	0.109161	0.208087
ONECUT1(+)	0.104323	0.132535	0.109825
ONECUT2(+)	0.390812	0.158455	0.161921
OTX1(+)	0.427014	0.161169	0.214536
PAX2(+)	0.235665	0.306779	0.245092
PAX3(+)	0.0992469	0.10745	0.288419
PAX9(+)	0.392014	0.0418359	0.0614881
PBX1(+)	0.196461	0.0492888	0.0821452
PBX3(+)	0.37188	0.0552976	0.271087
PDX1(+)	0.0174834	0.00419974	0.0487218
PHF8(+)	0.0766387	0.0220636	0.0360918
PHOX2A(+)	0.229558	0.096962	0.185549
PHOX2B(+)	0.616069	0.0402376	0.0554598
PITX1(+)	0.140682	0.0176881	0.0217469
PITX3(+)	0.335489	0.0651452	0.139415
PKNOX1(+)	0.321609	0.123027	0.406366
PKNOX2(+)	0.279311	0.257558	0.214856
PLAG1(+)	0.293076	0.0915777	0.273689
PLAGL2(+)	0.0868609	0.138823	0.25764
PML(+)	0.426614	0.0661752	0.0953525
POU2F2(+)	0.329941	0.131766	0.297484
POU3F2(+)	0.38887	0.185733	0.245841
POU3F3(+)	0.300586	0.277525	0.285459
POU4F2(+)	0.00705255	0.0272065	0.264425
POU4F3(+)	0.223363	0.0526177	0.163382
PPARA(+)	0.338037	0.266954	0.300431
PPARD(+)	0.503018	0.195328	0.232006
PRDM13(+)	0.3208	0.272045	0.303385
PRDM4(+)	0.0314349	0.0330804	0.0296691
PRDM5(+)	0.462287	0.205191	0.221463
PROP1(+)	0.117427	0.0537431	0.213658
PROX1(+)	0.0506119	0.0799948	0.0716296
RAB2A(+)	0.3475	0.0335801	0.125852
RARG(+)	0.102692	0.0471151	0.477697
RAX(+)	0.124433	0.156282	0.183092
RB1(+)	0.572134	0.0555288	0.104815
RBBP5(+)	0.31165	0.0668358	0.216208
RBPJ(+)	0.25264	0.286525	0.376472
RCOR1(+)	0.226646	0.214403	0.363937
REL(+)	0.619377	0.0670344	0.118099
REST(+)	0.0238189	0.0143218	0.587575
RFX3(+)	0.146906	0.0565109	0.0964801
RFX4(+)	0.588607	0.0716678	0.16542
RFX8(+)	0.50966	0.100007	0.115756
RORA(+)	0.146726	0.188091	0.116418
RUNX3(+)	0.481043	0.182497	0.219543
RXRA(+)	0.374711	0.276735	0.285718
RXRB(+)	0.439006	0.200964	0.182301
RXRG(+)	0.0558665	0.00940147	0.494133
SEBOX(+)	0.508774	0.170959	0.201958
SHOX(+)	0.428345	0.169883	0.227954
SIN3A(+)	0.246474	0.297666	0.339889
SIRT6(+)	0.15426	0.0318303	0.0795318
SIX3(+)	0.596894	0.0980765	0.074738
SMAD1(+)	0.0314349	0.0330804	0.0296691
SMAD3(+)	0.367806	0.0258189	0.0658235
SMARCA4(+)	0.468882	0.182528	0.259538
SMARCB1(+)	0.600165	0.0436787	0.108045
SNAPC4(+)	0.498717	0.0165151	0.0193748
SOX11(+)	0.616471	0.108112	0.120297
SOX13(+)	0.312566	0.0342287	0.189641
SOX14(+)	0.171605	0.0647378	0.446331
SOX15(+)	0.00655683	0	0.266668
SOX21(+)	0.559286	0.118806	0.19078
SOX5(+)	0.580535	0.0926354	0.173363
SOX6(+)	0.197168	0.0567317	0.105815
SOX8(+)	0.271242	0.114264	0.133402
SP2(+)	0.122259	0.324556	0.246239
SP3(+)	0.0503995	0.0568891	0.696483
SP4(+)	0.0474635	0.0124954	0.742238
SP7(+)	0.4738	0.0408281	0.200071
SPDEF(+)	0.320933	0.255541	0.180537
SPI1(+)	0.208669	0.167915	0.50372
SREBF1(+)	0.17637	0.227762	0.379795
SREBF2(+)	0.413427	0.149126	0.264379
STAT2(+)	0.394545	0.0378687	0.23026
STAT3(+)	0.356999	0.152295	0.205028
STAT5A(+)	0.244573	0.17858	0.340396
STAT6(+)	0.292096	0.0586724	0.238863
TAL1(+)	0.432221	0.240748	0.232361
TBPL1(+)	0.618768	0.0697083	0.0973163
TBX1(+)	0.012172	0.0192544	0.268861
TBX15(+)	0.148571	0.0960903	0.159796
TBX18(+)	0.0407758	0.0801179	0.434578
TBX19(+)	0.0347079	0.0307262	0.747699
TBX2(+)	0.288878	0.295107	0.285256
TBX4(+)	0.405484	0.204589	0.292988
TCF3(+)	0.432556	0.174487	0.263189
TCF7(+)	0.142522	0.0724257	0.239593
TCF7L2(+)	0.487685	0.0960992	0.175161
TEAD4(+)	0.180487	0.293814	0.304816
TEF(+)	0.398758	0.254842	0.271544
TFAP2D(+)	0.15571	0.0320799	0.167942
TFCP2L1(+)	0.591688	0.0304282	0.0592348
TFDP1(+)	0.258711	0.0632389	0.165662
TFE3(+)	0.479974	0.139823	0.179637
TGIF1(+)	0.335954	0.130608	0.229645
TGIF2(+)	0.447231	0.11191	0.211846
THRB(+)	0.492842	0.069343	0.117963
TP73(+)	0.286299	0.323903	0.295437
TRIM28(+)	0.328393	0.204605	0.366466
TWIST2(+)	0.376075	0.196247	0.207944
UNCX(+)	0.39068	0.047993	0.129307
USF2(+)	0.308684	0.253854	0.367335
VAX1(+)	0.575065	0.143515	0.189232
VDR(+)	0.420222	0.0843289	0.175583
VSX1(+)	0.271374	0.173256	0.200546
VSX2(+)	0.488442	0.115087	0.19246
WT1(+)	0.288141	0.284262	0.338571
XBP1(+)	0.466029	0.144585	0.117893
YY1(+)	0.481465	0.179334	0.232096
ZBTB12(+)	0.417743	0.0628718	0.0964579
ZBTB14(+)	0.564242	0.0567601	0.0895035
ZBTB16(+)	0.0452347	0	0.0351666
ZBTB33(+)	0.471647	0.16589	0.212953
ZBTB40(+)	0.153624	0.294256	0.161841
ZEB1(+)	0.071898	0.0203161	0.641785
ZFP1(+)	0.511206	0.0442973	0.129599
ZFP64(+)	0.167659	0.111827	0.276332
ZFP69(+)	0.30878	0.0715128	0.129091
ZMIZ1(+)	0.277062	0.313464	0.312495
ZNF112(+)	0.288015	0.16649	0.174992
ZNF132(+)	0.12414	0.179506	0.294888
ZNF157(+)	0.0178171	0.0112792	0.280526
ZNF169(+)	0.413198	0.115811	0.228858
ZNF189(+)	0.304835	0.19099	0.193981
ZNF219(+)	0.299048	0.0583935	0.0761004
ZNF274(+)	0.370355	0.0533459	0.264669
ZNF316(+)	0.572437	0.0374073	0.126176
ZNF319(+)	0.532741	0.0467095	0.0405387
ZNF329(+)	0.231501	0.195262	0.414689
ZNF35(+)	0.12822	0.0420594	0.0955463
ZNF382(+)	0.468097	0.110064	0.233179
ZNF420(+)	0.371416	0.249584	0.259441
ZNF436(+)	0.191517	0.329457	0.3358
ZNF444(+)	0.378432	0.253768	0.258035
ZNF496(+)	0.102621	0.0122441	0.309477
ZNF513(+)	0.137918	0.155224	0.356658
ZNF579(+)	0.0605039	0.167009	0.353393
ZNF580(+)	0.219648	0.0286731	0.179265
ZNF624(+)	0.0114244	0.0483647	0.384537
ZNF75A(+)	0.395808	0.0406624	0.25837
ZNF76(+)	0.290675	0.256586	0.204256
ZNF8(+)	0.292714	0.0860589	0.185228
ZNF853(+)	0.23348	0.0249926	0.187969
ZSCAN25(+)	0.189827	0.0431083	0.102546

## Sheet: SC-stage_regulon_function
Functions of the three Sertoli cell subpopulations
stage1
	ONTOLOGY	ID	Description	GeneRatio	BgRatio	pvalue	p.adjust	qvalue	geneID	Count
GO:0006366	BP	GO:0006366	transcription by RNA polymerase II	2025-04-06	335/4436	0.000424271	0.0461331	0.033299	BHLHE40/MEF2A/TBPL1/TFE3	4
GO:0010927	BP	GO:0010927	cellular component assembly involved in morphogenesis	2025-02-06	27/4436	0.000527235	0.0461331	0.033299	MEF2A/TBPL1	2
GO:0000976	MF	GO:0000976	transcription cis-regulatory region binding	2025-04-07	72/3884	3.64561e-06	5.47763e-05	2.41797e-05	BHLHE40/MEF2A/TBPL1/TFE3	4
GO:0001067	MF	GO:0001067	transcription regulatory region nucleic acid binding	2025-04-07	72/3884	3.64561e-06	5.47763e-05	2.41797e-05	BHLHE40/MEF2A/TBPL1/TFE3	4
GO:1990837	MF	GO:1990837	sequence-specific double-stranded DNA binding	2025-04-07	79/3884	5.30093e-06	5.47763e-05	2.41797e-05	BHLHE40/MEF2A/TBPL1/TFE3	4
GO:0003690	MF	GO:0003690	double-stranded DNA binding	2025-04-07	95/3884	1.11194e-05	8.61753e-05	3.804e-05	BHLHE40/MEF2A/TBPL1/TFE3	4
GO:0043565	MF	GO:0043565	sequence-specific DNA binding	2025-04-07	111/3884	2.07083e-05	0.000128391	5.66753e-05	BHLHE40/MEF2A/TBPL1/TFE3	4
GO:0000977	MF	GO:0000977	RNA polymerase II transcription regulatory region sequence-specific DNA binding	2025-03-07	45/3884	4.92663e-05	0.000243484	0.00010748	BHLHE40/MEF2A/TBPL1	3
GO:0003677	MF	GO:0003677	DNA binding	2025-05-07	307/3884	5.49802e-05	0.000243484	0.00010748	BHLHE40/MEF2A/SMARCB1/TBPL1/TFE3	5
GO:0000981	MF	GO:0000981	DNA-binding transcription factor activity, RNA polymerase II-specific	2025-03-07	74/3884	0.000220028	0.00085261	0.000376365	BHLHE40/MEF2A/TFE3	3
GO:0003700	MF	GO:0003700	DNA-binding transcription factor activity	2025-03-07	94/3884	0.000447909	0.0015428	0.000681031	BHLHE40/MEF2A/TFE3	3
GO:0140110	MF	GO:0140110	transcription regulator activity	2025-03-07	174/3884	0.00270707	0.00839192	0.00370441	BHLHE40/MEF2A/TFE3	3
GO:0140297	MF	GO:0140297	DNA-binding transcription factor binding	2025-02-07	70/3884	0.00634277	0.0178751	0.00789052	BHLHE40/MEF2A	2
GO:0008134	MF	GO:0008134	transcription factor binding	2025-02-07	84/3884	0.00904551	0.0233676	0.0103151	BHLHE40/MEF2A	2
GO:0046983	MF	GO:0046983	protein dimerization activity	2025-03-07	275/3884	0.00992023	0.0236559	0.0104423	BHLHE40/MEF2A/TFE3	3
GO:0070888	MF	GO:0070888	E-box binding	2025-01-07	11/3884	0.0196723	0.0435602	0.0192286	BHLHE40	1
GO:0042826	MF	GO:0042826	histone deacetylase binding	2025-01-07	14/3884	0.0249796	0.048398	0.0213641	MEF2A	1
GO:0046332	MF	GO:0046332	SMAD binding	2025-01-07	14/3884	0.0249796	0.048398	0.0213641	MEF2A	1
bta05202	Human Diseases	bta05202	Transcriptional misregulation in cancer	2025-07-24	199/9574	3.86854e-07	3.86854e-07	1.79174e-05	ELK4/ETV4/MAX/MITF/PML/REL/TFE3/	7
bta05166	Human Diseases	bta05166	Human T-cell leukemia virus 1 infection	2025-06-24	238/9574	2.04812e-05	2.04812e-05	0.000474302	CREB3L1/CREB5/ELK4/RB1/SMAD3/TBPL1/	6
bta04934	Human Diseases	bta04934	Cushing syndrome	2025-05-24	158/9574	3.78939e-05	3.78939e-05	0.000585028	AHR/CREB3L1/CREB5/LEF1/RB1/	5
bta05215	Human Diseases	bta05215	Prostate cancer	2025-04-24	99/9574	9.75178e-05	9.75178e-05	0.00112915	CREB3L1/CREB5/LEF1/RB1/	4
bta05030	Human Diseases	bta05030	Cocaine addiction	2025-03-24	48/9574	0.000222329	0.000222329	0.00205947	CREB3L1/CREB5/FOSB/	3
bta05203	Human Diseases	bta05203	Viral carcinogenesis	2025-05-24	242/9574	0.000283904	0.000283904	0.00219154	CREB3L1/CREB5/RB1/REL/TBPL1/	5
bta05031	Human Diseases	bta05031	Amphetamine addiction	2025-03-24	69/9574	0.000650631	0.000650631	0.00390722	CREB3L1/CREB5/FOSB/	3
bta04218	Cellular Processes	bta04218	Cellular senescence	2025-04-24	164/9574	0.000674884	0.000674884	0.00390722	E2F4/FOXO3/RB1/SMAD3/	4
bta05225	Human Diseases	bta05225	Hepatocellular carcinoma	2025-04-24	176/9574	0.000879554	0.000879554	0.00452636	LEF1/RB1/SMAD3/SMARCB1/	4
bta05161	Human Diseases	bta05161	Hepatitis B	2025-04-24	183/9574	0.0010174	0.0010174	0.00471216	CREB3L1/CREB5/RB1/SMAD3/	4
bta04211	Organismal Systems	bta04211	Longevity regulating pathway	2025-03-24	90/9574	0.00140939	0.00140939	0.00593425	CREB3L1/CREB5/FOXO3/	3
bta05207	Human Diseases	bta05207	Chemical carcinogenesis - receptor activation	2025-04-24	218/9574	0.00194234	0.00194234	0.00739923	AHR/CREB3L1/CREB5/RB1/	4
bta04916	Organismal Systems	bta04916	Melanogenesis	2025-03-24	103/9574	0.00207683	0.00207683	0.00739923	CREB3L1/LEF1/MITF/	3
bta04137	Cellular Processes	bta04137	Mitophagy - animal	2025-03-24	110/9574	0.00250549	0.00250549	0.00828886	FOXO3/MITF/TFE3/	3
bta04928	Organismal Systems	bta04928	Parathyroid hormone synthesis, secretion and action	2025-03-24	115/9574	0.00284294	0.00284294	0.00877819	CREB3L1/CREB5/MEF2A/	3
bta04710	Organismal Systems	bta04710	Circadian rhythm	2025-02-24	36/9574	0.00360196	0.00360196	0.0100283	BHLHE40/NR1D2/	2
bta04152	Environmental Information Processing	bta04152	AMPK signaling pathway	2025-03-24	126/9574	0.00368085	0.00368085	0.0100283	CREB3L1/CREB5/FOXO3/	3
bta05226	Human Diseases	bta05226	Gastric cancer	2025-03-24	154/9574	0.00644704	0.00644704	0.0160681	LEF1/RB1/SMAD3/	3
bta04962	Organismal Systems	bta04962	Vasopressin-regulated water reabsorption	2025-02-24	49/9574	0.00659156	0.00659156	0.0160681	CREB3L1/CREB5/	2
bta04110	Cellular Processes	bta04110	Cell cycle	2025-03-24	164/9574	0.00766892	0.00766892	0.0177596	E2F4/RB1/SMAD3/	3
bta04022	Environmental Information Processing	bta04022	cGMP-PKG signaling pathway	2025-03-24	172/9574	0.00873916	0.00873916	0.0192743	CREB3L1/CREB5/MEF2A/	3
bta05213	Human Diseases	bta05213	Endometrial cancer	2025-02-24	60/9574	0.00975602	0.00975602	0.020539	FOXO3/LEF1/	2
bta05165	Human Diseases	bta05165	Human papillomavirus infection	2025-04-24	354/9574	0.0108645	0.0108645	0.0218781	CREB3L1/CREB5/RB1/TBPL1/	4
bta04927	Organismal Systems	bta04927	Cortisol synthesis and secretion	2025-02-24	66/9574	0.0117155	0.0117155	0.0226088	CREB3L1/CREB5/	2
bta05221	Human Diseases	bta05221	Acute myeloid leukemia	2025-02-24	69/9574	0.0127549	0.0127549	0.0236302	LEF1/PML/	2
bta05218	Human Diseases	bta05218	Melanoma	2025-02-24	74/9574	0.0145738	0.0145738	0.0249998	MITF/RB1/	2
bta05223	Human Diseases	bta05223	Non-small cell lung cancer	2025-02-24	74/9574	0.0145738	0.0145738	0.0249998	FOXO3/RB1/	2
bta04918	Organismal Systems	bta04918	Thyroid hormone synthesis	2025-02-24	76/9574	0.015331	0.015331	0.0250999	CREB3L1/CREB5/	2
bta05212	Human Diseases	bta05212	Pancreatic cancer	2025-02-24	77/9574	0.0157159	0.0157159	0.0250999	RB1/SMAD3/	2
bta05220	Human Diseases	bta05220	Chronic myeloid leukemia	2025-02-24	79/9574	0.0164982	0.0164982	0.025471	RB1/SMAD3/	2
bta03083	Genetic Information Processing	bta03083	Polycomb repressive complex	2025-02-24	83/9574	0.0181121	0.0181121	0.0270605	MAX/YY1/	2
bta04911	Organismal Systems	bta04911	Insulin secretion	2025-02-24	85/9574	0.0189433	0.0189433	0.027418	CREB3L1/CREB5/	2
bta05034	Human Diseases	bta05034	Alcoholism	2025-03-24	233/9574	0.0197522	0.0197522	0.0277223	CREB3L1/CREB5/FOSB/	3
bta05210	Human Diseases	bta05210	Colorectal cancer	2025-02-24	92/9574	0.0219772	0.0219772	0.0296768	LEF1/SMAD3/	2
bta04520	Cellular Processes	bta04520	Adherens junction	2025-02-24	93/9574	0.0224262	0.0224262	0.0296768	LEF1/SMAD3/	2
bta04925	Organismal Systems	bta04925	Aldosterone synthesis and secretion	2025-02-24	96/9574	0.023796	0.023796	0.0300423	CREB3L1/CREB5/	2
bta05163	Human Diseases	bta05163	Human cytomegalovirus infection	2025-03-24	251/9574	0.0239997	0.0239997	0.0300423	CREB3L1/CREB5/RB1/	3
bta05222	Human Diseases	bta05222	Small cell lung cancer	2025-02-24	99/9574	0.0251997	0.0251997	0.0307143	MAX/RB1/	2
bta04714	Organismal Systems	bta04714	Thermogenesis	2025-03-24	260/9574	0.026297	0.026297	0.0312299	CREB3L1/CREB5/SMARCB1/	3
bta04922	Organismal Systems	bta04922	Glucagon signaling pathway	2025-02-24	103/9574	0.0271231	0.0271231	0.0314056	CREB3L1/CREB5/	2
bta04350	Environmental Information Processing	bta04350	TGF-beta signaling pathway	2025-02-24	109/9574	0.0301165	0.0301165	0.0337751	E2F4/SMAD3/	2
bta04931	Human Diseases	bta04931	Insulin resistance	2025-02-24	110/9574	0.0306279	0.0306279	0.0337751	CREB3L1/CREB5/	2
bta04659	Organismal Systems	bta04659	Th17 cell differentiation	2025-02-24	114/9574	0.0327079	0.0327079	0.0349857	AHR/SMAD3/	2
bta04725	Organismal Systems	bta04725	Cholinergic synapse	2025-02-24	115/9574	0.0332364	0.0332364	0.0349857	CREB3L1/CREB5/	2
bta04935	Organismal Systems	bta04935	Growth hormone synthesis, secretion and action	2025-02-24	120/9574	0.0359299	0.0359299	0.0369805	CREB3L1/CREB5/	2
bta03082	Genetic Information Processing	bta03082	ATP-dependent chromatin remodeling	2025-02-24	123/9574	0.0375858	0.0375858	0.0378438	SMARCB1/YY1/	2
bta04926	Organismal Systems	bta04926	Relaxin signaling pathway	2025-02-24	132/9574	0.0427269	0.0427269	0.0417702	CREB3L1/CREB5/	2
bta04668	Environmental Information Processing	bta04668	TNF signaling pathway	2025-02-24	134/9574	0.0439037	0.0439037	0.0417702	CREB3L1/CREB5/	2
bta04068	Environmental Information Processing	bta04068	FoxO signaling pathway	2025-02-24	135/9574	0.0444968	0.0444968	0.0417702	FOXO3/SMAD3/	2
bta04728	Organismal Systems	bta04728	Dopaminergic synapse	2025-02-24	136/9574	0.0450928	0.0450928	0.0417702	CREB3L1/CREB5/	2
bta04915	Organismal Systems	bta04915	Estrogen signaling pathway	2025-02-24	139/9574	0.046899	0.046899	0.0425914	CREB3L1/CREB5/	2
bta04371	Environmental Information Processing	bta04371	Apelin signaling pathway	2025-02-24	143/9574	0.0493486	0.0493486	0.0439542	MEF2A/SMAD3/	2
stage2
	ONTOLOGY	ID	Description	GeneRatio	BgRatio	pvalue	p.adjust	qvalue	geneID	Count
GO:0006355	BP	GO:0006355	regulation of DNA-templated transcription	2025-07-07	466/4436	1.35567e-07	2.35428e-05	1.53692e-05	DDIT3/DMRTC2/FOXP1/IRF1/MSX2/NANOG/SMAD1	7
GO:2001141	BP	GO:2001141	regulation of RNA biosynthetic process	2025-07-07	468/4436	1.3972e-07	2.35428e-05	1.53692e-05	DDIT3/DMRTC2/FOXP1/IRF1/MSX2/NANOG/SMAD1	7
GO:0045892	BP	GO:0045892	negative regulation of DNA-templated transcription	2025-05-07	177/4436	1.88282e-06	0.000158628	0.000103555	DDIT3/FOXP1/IRF1/MSX2/NANOG	5
GO:1902679	BP	GO:1902679	negative regulation of RNA biosynthetic process	2025-05-07	177/4436	1.88282e-06	0.000158628	0.000103555	DDIT3/FOXP1/IRF1/MSX2/NANOG	5
GO:0051253	BP	GO:0051253	negative regulation of RNA metabolic process	2025-05-07	197/4436	3.20942e-06	0.000216315	0.000141215	DDIT3/FOXP1/IRF1/MSX2/NANOG	5
GO:0045934	BP	GO:0045934	negative regulation of nucleobase-containing compound metabolic process	2025-05-07	207/4436	4.1052e-06	0.000230575	0.000150524	DDIT3/FOXP1/IRF1/MSX2/NANOG	5
GO:0045596	BP	GO:0045596	negative regulation of cell differentiation	2025-04-07	98/4436	7.45414e-06	0.000358864	0.000234273	DDIT3/IRF1/NANOG/SMAD1	4
GO:0006357	BP	GO:0006357	regulation of transcription by RNA polymerase II	2025-05-07	295/4436	2.36525e-05	0.000996361	0.000650443	FOXP1/IRF1/MSX2/NANOG/SMAD1	5
GO:0051093	BP	GO:0051093	negative regulation of developmental process	2025-04-07	141/4436	3.17932e-05	0.00119048	0.000777168	DDIT3/IRF1/NANOG/SMAD1	4
GO:0006366	BP	GO:0006366	transcription by RNA polymerase II	2025-05-07	335/4436	4.41407e-05	0.00141264	0.000922195	FOXP1/IRF1/MSX2/NANOG/SMAD1	5
GO:0010558	BP	GO:0010558	negative regulation of macromolecule biosynthetic process	2025-05-07	338/4436	4.61098e-05	0.00141264	0.000922195	DDIT3/FOXP1/IRF1/MSX2/NANOG	5
GO:0051172	BP	GO:0051172	negative regulation of nitrogen compound metabolic process	2025-05-07	345/4436	5.09741e-05	0.00143152	0.000934525	DDIT3/FOXP1/IRF1/MSX2/NANOG	5
GO:0031327	BP	GO:0031327	negative regulation of cellular biosynthetic process	2025-05-07	353/4436	5.70192e-05	0.00145021	0.000946726	DDIT3/FOXP1/IRF1/MSX2/NANOG	5
GO:0009890	BP	GO:0009890	negative regulation of biosynthetic process	2025-05-07	357/4436	6.02462e-05	0.00145021	0.000946726	DDIT3/FOXP1/IRF1/MSX2/NANOG	5
GO:0031324	BP	GO:0031324	negative regulation of cellular metabolic process	2025-05-07	421/4436	0.000134468	0.00294544	0.00192284	DDIT3/FOXP1/IRF1/MSX2/NANOG	5
GO:0001704	BP	GO:0001704	formation of primary germ layer	2025-02-07	12/4436	0.000139843	0.00294544	0.00192284	NANOG/SMAD1	2
GO:0010605	BP	GO:0010605	negative regulation of macromolecule metabolic process	2025-05-07	435/4436	0.000157584	0.00312387	0.00203932	DDIT3/FOXP1/IRF1/MSX2/NANOG	5
GO:0009892	BP	GO:0009892	negative regulation of metabolic process	2025-05-07	485/4436	0.000266627	0.00486176	0.00317385	DDIT3/FOXP1/IRF1/MSX2/NANOG	5
GO:0045595	BP	GO:0045595	regulation of cell differentiation	2025-04-07	244/4436	0.000274105	0.00486176	0.00317385	DDIT3/IRF1/NANOG/SMAD1	4
GO:0007498	BP	GO:0007498	mesoderm development	2025-02-07	20/4436	0.000400161	0.00674272	0.00440177	NANOG/SMAD1	2
GO:0045893	BP	GO:0045893	positive regulation of DNA-templated transcription	2025-04-07	276/4436	0.000441962	0.00686536	0.00448184	DDIT3/IRF1/NANOG/SMAD1	4
GO:1902680	BP	GO:1902680	positive regulation of RNA biosynthetic process	2025-04-07	277/4436	0.000448184	0.00686536	0.00448184	DDIT3/IRF1/NANOG/SMAD1	4
GO:0000122	BP	GO:0000122	negative regulation of transcription by RNA polymerase II	2025-03-07	115/4436	0.00055067	0.00806851	0.00526727	FOXP1/MSX2/NANOG	3
GO:0051254	BP	GO:0051254	positive regulation of RNA metabolic process	2025-04-07	301/4436	0.000617499	0.00867071	0.00566041	DDIT3/IRF1/NANOG/SMAD1	4
GO:0007369	BP	GO:0007369	gastrulation	2025-02-07	28/4436	0.000791327	0.0106671	0.00696368	NANOG/SMAD1	2
GO:0045165	BP	GO:0045165	cell fate commitment	2025-02-07	31/4436	0.00097126	0.012578	0.00821115	NANOG/SMAD1	2
GO:0045935	BP	GO:0045935	positive regulation of nucleobase-containing compound metabolic process	2025-04-07	342/4436	0.00100773	0.012578	0.00821115	DDIT3/IRF1/NANOG/SMAD1	4
GO:0001649	BP	GO:0001649	osteoblast differentiation	2025-02-07	36/4436	0.00131095	0.0157782	0.0103003	MSX2/SMAD1	2
GO:0045944	BP	GO:0045944	positive regulation of transcription by RNA polymerase II	2025-03-07	179/4436	0.00200572	0.0229848	0.0150049	IRF1/NANOG/SMAD1	3
GO:0007548	BP	GO:0007548	sex differentiation	2025-02-07	45/4436	0.00204613	0.0229848	0.0150049	DMRTC2/NANOG	2
GO:0050793	BP	GO:0050793	regulation of developmental process	2025-04-07	426/4436	0.00231909	0.0252107	0.016458	DDIT3/IRF1/NANOG/SMAD1	4
GO:0051726	BP	GO:0051726	regulation of cell cycle	2025-03-07	196/4436	0.00260611	0.0274456	0.017917	DDIT3/IRF1/NANOG	3
GO:0010557	BP	GO:0010557	positive regulation of macromolecule biosynthetic process	2025-04-07	475/4436	0.0034886	0.035626	0.0232574	DDIT3/IRF1/NANOG/SMAD1	4
GO:0031328	BP	GO:0031328	positive regulation of cellular biosynthetic process	2025-04-07	493/4436	0.00400748	0.0397212	0.0259307	DDIT3/IRF1/NANOG/SMAD1	4
GO:0009891	BP	GO:0009891	positive regulation of biosynthetic process	2025-04-07	498/4436	0.00416078	0.0400624	0.0261535	DDIT3/IRF1/NANOG/SMAD1	4
GO:0010628	BP	GO:0010628	positive regulation of gene expression	2025-03-07	247/4436	0.00504957	0.0472696	0.0308585	DDIT3/IRF1/SMAD1	3
GO:0003700	MF	GO:0003700	DNA-binding transcription factor activity	2025-04-09	94/3884	3.69605e-05	0.00118274	0.000739211	DDIT3/IRF1/NANOG/SMAD1	4
GO:0140110	MF	GO:0140110	transcription regulator activity	2025-04-09	174/3884	0.000410934	0.00328783	0.0020549	DDIT3/IRF1/NANOG/SMAD1	4
GO:0000976	MF	GO:0000976	transcription cis-regulatory region binding	2025-03-09	72/3884	0.000473749	0.00328783	0.0020549	IRF1/MSX2/NANOG	3
GO:0001067	MF	GO:0001067	transcription regulatory region nucleic acid binding	2025-03-09	72/3884	0.000473749	0.00328783	0.0020549	IRF1/MSX2/NANOG	3
GO:0000981	MF	GO:0000981	DNA-binding transcription factor activity, RNA polymerase II-specific	2025-03-09	74/3884	0.000513724	0.00328783	0.0020549	IRF1/NANOG/SMAD1	3
GO:1990837	MF	GO:1990837	sequence-specific double-stranded DNA binding	2025-03-09	79/3884	0.000623035	0.00332285	0.00207678	IRF1/MSX2/NANOG	3
GO:0003690	MF	GO:0003690	double-stranded DNA binding	2025-03-09	95/3884	0.00107025	0.00489258	0.00305786	IRF1/MSX2/NANOG	3
GO:0043565	MF	GO:0043565	sequence-specific DNA binding	2025-03-09	111/3884	0.00168318	0.0067327	0.00420794	IRF1/MSX2/NANOG	3
GO:0003677	MF	GO:0003677	DNA binding	2025-04-09	307/3884	0.00350452	0.0124605	0.00778782	DDIT3/IRF1/MSX2/NANOG	4
GO:0001228	MF	GO:0001228	DNA-binding transcription activator activity, RNA polymerase II-specific	2025-02-09	45/3884	0.00448785	0.0142213	0.00888832	NANOG/SMAD1	2
GO:0001216	MF	GO:0001216	DNA-binding transcription activator activity	2025-02-09	47/3884	0.00488858	0.0142213	0.00888832	NANOG/SMAD1	2
bta04659	Organismal Systems	bta04659	Th17 cell differentiation	2025-04-18	114/9574	5.12965e-05	5.12965e-05	0.00356376	NFATC3/NFKB1/RORA/RXRA/	4
bta04932	Human Diseases	bta04932	Non-alcoholic fatty liver disease	2025-04-18	178/9574	0.000288263	0.000288263	0.00740285	DDIT3/NFKB1/PPARA/RXRA/	4
bta04920	Organismal Systems	bta04920	Adipocytokine signaling pathway	2025-03-18	73/9574	0.000319668	0.000319668	0.00740285	NFKB1/PPARA/RXRA/	3
bta05202	Human Diseases	bta05202	Transcriptional misregulation in cancer	2025-04-18	199/9574	0.000440894	0.000440894	0.00765764	DDIT3/NFKB1/RXRA/SMAD1/	4
bta05417	Human Diseases	bta05417	Lipid and atherosclerosis	2025-04-18	241/9574	0.000907343	0.000907343	0.0110439	DDIT3/NFATC3/NFKB1/RXRA/	4
bta04625	Organismal Systems	bta04625	C-type lectin receptor signaling pathway	2025-03-18	106/9574	0.000953792	0.000953792	0.0110439	IRF1/NFATC3/NFKB1/	3
bta04722	Organismal Systems	bta04722	Neurotrophin signaling pathway	2025-03-18	125/9574	0.00153622	0.00153622	0.0152467	NFKB1/PRDM4/TP73/	3
bta04550	Cellular Processes	bta04550	Signaling pathways regulating pluripotency of stem cells	2025-03-18	145/9574	0.00234998	0.00234998	0.0204078	NANOG/ONECUT1/SMAD1/	3
bta05160	Human Diseases	bta05160	Hepatitis C	2025-03-18	182/9574	0.00446803	0.00446803	0.0344901	NFKB1/PPARA/RXRA/	3
bta05321	Human Diseases	bta05321	Inflammatory bowel disease	2025-02-18	69/9574	0.00726995	0.00726995	0.0466121	NFKB1/RORA/	2
bta05207	Human Diseases	bta05207	Chemical carcinogenesis - receptor activation	2025-03-18	218/9574	0.00738026	0.00738026	0.0466121	NFKB1/PPARA/RXRA/	3
bta05133	Human Diseases	bta05133	Pertussis	2025-02-18	78/9574	0.00921341	0.00921341	0.0471912	IRF1/NFKB1/	2
bta05166	Human Diseases	bta05166	Human T-cell leukemia virus 1 infection	2025-03-18	238/9574	0.00939122	0.00939122	0.0471912	MSX2/NFATC3/NFKB1/	3
bta03320	Organismal Systems	bta03320	PPAR signaling pathway	2025-02-18	84/9574	0.0106243	0.0106243	0.0471912	PPARA/RXRA/	2
bta04024	Environmental Information Processing	bta04024	cAMP signaling pathway	2025-03-18	251/9574	0.0108557	0.0108557	0.0471912	GLI1/NFKB1/PPARA/	3
bta04917	Organismal Systems	bta04917	Prolactin signaling pathway	2025-02-18	85/9574	0.0108683	0.0108683	0.0471912	IRF1/NFKB1/	2
bta04662	Organismal Systems	bta04662	B cell receptor signaling pathway	2025-02-18	94/9574	0.0131747	0.0131747	0.0505096	NFATC3/NFKB1/	2
bta05235	Human Diseases	bta05235	PD-L1 expression and PD-1 checkpoint pathway in cancer	2025-02-18	95/9574	0.0134431	0.0134431	0.0505096	NFATC3/NFKB1/	2
bta04658	Organismal Systems	bta04658	Th1 and Th2 cell differentiation	2025-02-18	97/9574	0.0139871	0.0139871	0.0505096	NFATC3/NFKB1/	2
bta05222	Human Diseases	bta05222	Small cell lung cancer	2025-02-18	99/9574	0.0145406	0.0145406	0.0505096	NFKB1/RXRA/	2
bta04010	Environmental Information Processing	bta04010	MAPK signaling pathway	2025-03-18	300/9574	0.0175318	0.0175318	0.0560593	DDIT3/NFATC3/NFKB1/	3
bta04931	Human Diseases	bta04931	Insulin resistance	2025-02-18	110/9574	0.0177521	0.0177521	0.0560593	NFKB1/PPARA/	2
bta04660	Organismal Systems	bta04660	T cell receptor signaling pathway	2025-02-18	128/9574	0.0235936	0.0235936	0.0712668	NFATC3/NFKB1/	2
bta04668	Environmental Information Processing	bta04668	TNF signaling pathway	2025-02-18	134/9574	0.0256955	0.0256955	0.0743817	IRF1/NFKB1/	2
bta04210	Cellular Processes	bta04210	Apoptosis	2025-02-18	147/9574	0.0305023	0.0305023	0.0847644	DDIT3/NFKB1/	2
bta05135	Human Diseases	bta05135	Yersinia infection	2025-02-18	156/9574	0.0340255	0.0340255	0.0863466	NFATC3/NFKB1/	2
bta04390	Environmental Information Processing	bta04390	Hippo signaling pathway	2025-02-18	158/9574	0.0348294	0.0348294	0.0863466	SMAD1/TP73/	2
bta04936	Human Diseases	bta04936	Alcoholic liver disease	2025-02-18	158/9574	0.0348294	0.0348294	0.0863466	NFKB1/PPARA/	2
bta05162	Human Diseases	bta05162	Measles	2025-02-18	162/9574	0.0364598	0.0364598	0.0863466	NFKB1/TP73/	2
bta04218	Cellular Processes	bta04218	Cellular senescence	2025-02-18	164/9574	0.037286	0.037286	0.0863466	NFATC3/NFKB1/	2
bta04148	NA	bta04148	Efferocytosis	2025-02-18	169/9574	0.0393837	0.0393837	0.0882622	NFATC3/RXRA/	2
bta05161	Human Diseases	bta05161	Hepatitis B	2025-02-18	183/9574	0.0454928	0.0454928	0.0987673	NFATC3/NFKB1/	2
stage3
	ONTOLOGY	ID	Description	GeneRatio	BgRatio	pvalue	p.adjust	qvalue	geneID	Count
GO:0045893	BP	GO:0045893	positive regulation of DNA-templated transcription	2025-07-08	276/4436	2.54418e-08	5.25833e-06	3.02163e-06	EGR1/IRF5/IRF6/MAFG/MYOG/NR1D1/NR1H2	7
GO:1902680	BP	GO:1902680	positive regulation of RNA biosynthetic process	2025-07-08	277/4436	2.60959e-08	5.25833e-06	3.02163e-06	EGR1/IRF5/IRF6/MAFG/MYOG/NR1D1/NR1H2	7
GO:0051254	BP	GO:0051254	positive regulation of RNA metabolic process	2025-07-08	301/4436	4.67374e-08	6.27838e-06	3.6078e-06	EGR1/IRF5/IRF6/MAFG/MYOG/NR1D1/NR1H2	7
GO:0045935	BP	GO:0045935	positive regulation of nucleobase-containing compound metabolic process	2025-07-08	342/4436	1.14239e-07	1.15095e-05	6.61381e-06	EGR1/IRF5/IRF6/MAFG/MYOG/NR1D1/NR1H2	7
GO:0006355	BP	GO:0006355	regulation of DNA-templated transcription	2025-07-08	466/4436	9.86191e-07	6.48405e-05	3.72598e-05	EGR1/IRF5/IRF6/MAFG/MYOG/NR1D1/NR1H2	7
GO:2001141	BP	GO:2001141	regulation of RNA biosynthetic process	2025-07-08	468/4436	1.01596e-06	6.48405e-05	3.72598e-05	EGR1/IRF5/IRF6/MAFG/MYOG/NR1D1/NR1H2	7
GO:0010557	BP	GO:0010557	positive regulation of macromolecule biosynthetic process	2025-07-08	475/4436	1.12626e-06	6.48405e-05	3.72598e-05	EGR1/IRF5/IRF6/MAFG/MYOG/NR1D1/NR1H2	7
GO:0031328	BP	GO:0031328	positive regulation of cellular biosynthetic process	2025-07-08	493/4436	1.45786e-06	7.00111e-05	4.0231e-05	EGR1/IRF5/IRF6/MAFG/MYOG/NR1D1/NR1H2	7
GO:0009891	BP	GO:0009891	positive regulation of biosynthetic process	2025-07-08	498/4436	1.56352e-06	7.00111e-05	4.0231e-05	EGR1/IRF5/IRF6/MAFG/MYOG/NR1D1/NR1H2	7
GO:0010565	BP	GO:0010565	regulation of cellular ketone metabolic process	2025-03-08	30/4436	1.52843e-05	0.000615956	0.000353952	EGR1/NR1D1/NR1H2	3
GO:0001659	BP	GO:0001659	temperature homeostasis	2025-03-08	33/4436	2.04874e-05	0.000750584	0.000431314	EGR1/NR1D1/NR1H2	3
GO:0046890	BP	GO:0046890	regulation of lipid biosynthetic process	2025-03-08	47/4436	6.01673e-05	0.00202062	0.00116112	EGR1/NR1D1/NR1H2	3
GO:0042180	BP	GO:0042180	cellular ketone metabolic process	2025-03-08	60/4436	0.000125579	0.00366355	0.00210522	EGR1/NR1D1/NR1H2	3
GO:0042127	BP	GO:0042127	regulation of cell population proliferation	2025-05-08	345/4436	0.00012727	0.00366355	0.00210522	EGR1/IRF6/MAFG/MYOG/NR1D1	5
GO:0007622	BP	GO:0007622	rhythmic behavior	2025-02-08	11/4436	0.000155288	0.00368867	0.00211965	EGR1/NR1D1	2
GO:0048512	BP	GO:0048512	circadian behavior	2025-02-08	11/4436	0.000155288	0.00368867	0.00211965	EGR1/NR1D1	2
GO:0045944	BP	GO:0045944	positive regulation of transcription by RNA polymerase II	2025-04-08	179/4436	0.000158059	0.00368867	0.00211965	EGR1/IRF5/MAFG/MYOG	4
GO:0071310	BP	GO:0071310	cellular response to organic substance	2025-05-08	364/4436	0.000164754	0.00368867	0.00211965	EGR1/IRF5/MYOG/NR1D1/RXRG	5
GO:0062012	BP	GO:0062012	regulation of small molecule metabolic process	2025-03-08	71/4436	0.000207786	0.00440725	0.00253257	EGR1/NR1D1/NR1H2	3
GO:0050810	BP	GO:0050810	regulation of steroid biosynthetic process	2025-02-08	15/4436	0.000295389	0.0059521	0.0034203	EGR1/NR1D1	2
GO:0019216	BP	GO:0019216	regulation of lipid metabolic process	2025-03-08	83/4436	0.000330626	0.00634487	0.003646	EGR1/NR1D1/NR1H2	3
GO:0032922	BP	GO:0032922	circadian regulation of gene expression	2025-02-08	19/4436	0.000479328	0.00804871	0.00462509	EGR1/NR1D1	2
GO:0042632	BP	GO:0042632	cholesterol homeostasis	2025-02-08	19/4436	0.000479328	0.00804871	0.00462509	NR1D1/NR1H2	2
GO:0055092	BP	GO:0055092	sterol homeostasis	2025-02-08	19/4436	0.000479328	0.00804871	0.00462509	NR1D1/NR1H2	2
GO:0071407	BP	GO:0071407	cellular response to organic cyclic compound	2025-03-08	100/4436	0.000573462	0.00924421	0.00531207	EGR1/MYOG/RXRG	3
GO:0019218	BP	GO:0019218	regulation of steroid metabolic process	2025-02-08	22/4436	0.00064576	0.0100093	0.00575171	EGR1/NR1D1	2
GO:0007610	BP	GO:0007610	behavior	2025-03-08	106/4436	0.000680674	0.0101597	0.00583814	EGR1/MAFG/NR1D1	3
GO:0046889	BP	GO:0046889	positive regulation of lipid biosynthetic process	2025-02-08	24/4436	0.000770165	0.0110849	0.00636978	NR1D1/NR1H2	2
GO:0051240	BP	GO:0051240	positive regulation of multicellular organismal process	2025-04-08	289/4436	0.00100186	0.0139223	0.0080003	EGR1/IRF5/MYOG/NR1H2	4
GO:0006357	BP	GO:0006357	regulation of transcription by RNA polymerase II	2025-04-08	295/4436	0.00108322	0.0145512	0.00836169	EGR1/IRF5/MAFG/MYOG	4
GO:0062013	BP	GO:0062013	positive regulation of small molecule metabolic process	2025-02-08	30/4436	0.00120728	0.0156947	0.00901875	NR1D1/NR1H2	2
GO:0055088	BP	GO:0055088	lipid homeostasis	2025-02-08	32/4436	0.00137409	0.0170714	0.00980987	NR1D1/NR1H2	2
GO:0014070	BP	GO:0014070	response to organic cyclic compound	2025-03-08	136/4436	0.00140994	0.0170714	0.00980987	EGR1/MYOG/RXRG	3
GO:0048871	BP	GO:0048871	multicellular organismal-level homeostasis	2025-03-08	137/4436	0.00144027	0.0170714	0.00980987	EGR1/NR1D1/NR1H2	3
GO:0045834	BP	GO:0045834	positive regulation of lipid metabolic process	2025-02-08	34/4436	0.00155136	0.0178628	0.0102646	NR1D1/NR1H2	2
GO:0006366	BP	GO:0006366	transcription by RNA polymerase II	2025-04-08	335/4436	0.00175179	0.0196104	0.0112689	EGR1/IRF5/MAFG/MYOG	4
GO:0071345	BP	GO:0071345	cellular response to cytokine stimulus	2025-03-08	151/4436	0.00190928	0.0207956	0.01195	EGR1/IRF5/NR1D1	3
GO:0034097	BP	GO:0034097	response to cytokine	2025-03-08	165/4436	0.00246539	0.0249544	0.0143397	EGR1/IRF5/NR1D1	3
GO:0006694	BP	GO:0006694	steroid biosynthetic process	2025-02-08	43/4436	0.00247686	0.0249544	0.0143397	EGR1/NR1D1	2
GO:0007623	BP	GO:0007623	circadian rhythm	2025-02-08	43/4436	0.00247686	0.0249544	0.0143397	EGR1/NR1D1	2
GO:0044283	BP	GO:0044283	small molecule biosynthetic process	2025-03-08	176/4436	0.00296717	0.0291652	0.0167594	EGR1/NR1D1/NR1H2	3
GO:0050708	BP	GO:0050708	regulation of protein secretion	2025-02-08	49/4436	0.00320822	0.030609	0.0175891	NR1D1/NR1H2	2
GO:0008610	BP	GO:0008610	lipid biosynthetic process	2025-03-08	182/4436	0.00326597	0.030609	0.0175891	EGR1/NR1D1/NR1H2	3
GO:0090575	CC	GO:0090575	RNA polymerase II transcription regulator complex	2025-02-08	40/4755	0.00187139	0.0261995	0.0196989	MAFG/NR1H2	2
GO:0005667	CC	GO:0005667	transcription regulator complex	2025-02-08	66/4755	0.00503462	0.0352423	0.026498	MAFG/NR1H2	2
GO:0003700	MF	GO:0003700	DNA-binding transcription factor activity	2025-05-08	94/3884	3.94866e-07	1.38203e-05	4.57213e-06	IRF5/IRF6/MAFG/MYOG/NR1H2	5
GO:0000981	MF	GO:0000981	DNA-binding transcription factor activity, RNA polymerase II-specific	2025-04-08	74/3884	8.02708e-06	9.98355e-05	3.30283e-05	IRF5/MAFG/MYOG/NR1H2	4
GO:0140110	MF	GO:0140110	transcription regulator activity	2025-05-08	174/3884	8.55733e-06	9.98355e-05	3.30283e-05	IRF5/IRF6/MAFG/MYOG/NR1H2	5
GO:0001228	MF	GO:0001228	DNA-binding transcription activator activity, RNA polymerase II-specific	2025-03-08	45/3884	7.81871e-05	0.000624199	0.000206502	MAFG/MYOG/NR1H2	3
GO:0001216	MF	GO:0001216	DNA-binding transcription activator activity	2025-03-08	47/3884	8.91713e-05	0.000624199	0.000206502	MAFG/MYOG/NR1H2	3
GO:0003677	MF	GO:0003677	DNA binding	2025-05-08	307/3884	0.000137135	0.000799957	0.000264647	EGR1/IRF6/MYOG/NR1D1/NR1H2	5
GO:0070888	MF	GO:0070888	E-box binding	2025-02-08	11/3884	0.000202336	0.00101168	0.000334691	MYOG/NR1D1	2
GO:0008270	MF	GO:0008270	zinc ion binding	2025-04-08	210/3884	0.000489603	0.00214201	0.000708636	EGR1/NR1D1/NR1H2/RXRG	4
GO:0003690	MF	GO:0003690	double-stranded DNA binding	2025-03-08	95/3884	0.00072635	0.00282469	0.000934485	EGR1/MYOG/NR1D1	3
GO:0043565	MF	GO:0043565	sequence-specific DNA binding	2025-03-08	111/3884	0.00114589	0.0040106	0.00132681	EGR1/MYOG/NR1D1	3
GO:0046914	MF	GO:0046914	transition metal ion binding	2025-04-08	294/3884	0.00176378	0.00561202	0.00185661	EGR1/NR1D1/NR1H2/RXRG	4
GO:0000978	MF	GO:0000978	RNA polymerase II cis-regulatory region sequence-specific DNA binding	2025-02-08	37/3884	0.00238522	0.00695689	0.00230153	MYOG/NR1D1	2
GO:0000987	MF	GO:0000987	cis-regulatory region sequence-specific DNA binding	2025-02-08	43/3884	0.00321402	0.00865314	0.00286269	MYOG/NR1D1	2
GO:0000977	MF	GO:0000977	RNA polymerase II transcription regulatory region sequence-specific DNA binding	2025-02-08	45/3884	0.0035164	0.00879101	0.0029083	MYOG/NR1D1	2
GO:0000976	MF	GO:0000976	transcription cis-regulatory region binding	2025-02-08	72/3884	0.00882864	0.0193126	0.00638914	MYOG/NR1D1	2
GO:0001067	MF	GO:0001067	transcription regulatory region nucleic acid binding	2025-02-08	72/3884	0.00882864	0.0193126	0.00638914	MYOG/NR1D1	2
GO:1990837	MF	GO:1990837	sequence-specific double-stranded DNA binding	2025-02-08	79/3884	0.0105652	0.0217518	0.00719609	MYOG/NR1D1	2
GO:0008134	MF	GO:0008134	transcription factor binding	2025-02-08	84/3884	0.0118922	0.0231237	0.00764996	NR1D1/NR1H2	2
GO:0003682	MF	GO:0003682	chromatin binding	2025-02-08	100/3884	0.0166088	0.0305951	0.0101217	EGR1/NR1H2	2
GO:1990841	MF	GO:1990841	promoter-specific chromatin binding	2025-01-08	13/3884	0.0264885	0.0453416	0.0150002	EGR1	1
GO:0001221	MF	GO:0001221	transcription coregulator binding	2025-01-08	14/3884	0.0285004	0.0453416	0.0150002	NR1D1	1
GO:0031490	MF	GO:0031490	chromatin DNA binding	2025-01-08	14/3884	0.0285004	0.0453416	0.0150002	NR1H2	1
bta05202	Human Diseases	bta05202	Transcriptional misregulation in cancer	2025-04-15	199/9574	0.000206537	0.000206537	0.0056526	KLF3/MAF/RXRG/ZEB1/	4
bta04550	Cellular Processes	bta04550	Signaling pathways regulating pluripotency of stem cells	2025-03-15	145/9574	0.00135468	0.00135468	0.0127697	ESX1/HESX1/LHX5/	3
bta04710	Organismal Systems	bta04710	Circadian rhythm	2025-02-15	36/9574	0.00139975	0.00139975	0.0127697	NPAS2/NR1D1/	2
bta04928	Organismal Systems	bta04928	Parathyroid hormone synthesis, secretion and action	2025-02-15	115/9574	0.0135609	0.0135609	0.0830556	EGR1/RXRG/	2
bta04919	Organismal Systems	bta04919	Thyroid hormone signaling pathway	2025-02-15	122/9574	0.0151736	0.0151736	0.0830556	KAT2A/RXRG/	2

## Sheet: lC&MC_rna_celltype
Identification of markers for LC & MC subpopulations using RNA-seq data
p_val	avg_log2FC	pct.1	pct.2	p_val_adj	cluster	gene
0	2.82284	0.844	0.448	0	Leydig cell	ENSBTAG00000006546
0	2.03362	0.896	0.739	0	Leydig cell	ROBO1
0	1.88537	0.88	0.617	0	Leydig cell	PENK
0	1.75587	0.905	0.672	0	Leydig cell	RBP4
0	1.32622	0.936	0.763	0	Leydig cell	EBF1
0	1.14097	0.92	0.693	0	Leydig cell	AKAP12
0	0.972831	0.851	0.589	0	Leydig cell	ADAM12
0	0.921358	0.965	0.847	0	Leydig cell	PTN
0	0.691936	0.893	0.507	0	Leydig cell	CRISPLD2
0	0.639316	0.9	0.64	0	Leydig cell	PLK2
0	0.600394	0.904	0.547	0	Leydig cell	IGF1
0	0.594746	0.77	0.438	0	Leydig cell	PIEZO2
0	0.528177	0.813	0.454	0	Leydig cell	CLEC4G
0	0.50631	0.857	0.538	0	Leydig cell	TPBG
0	0.493869	0.802	0.306	0	Leydig cell	NMB
0	0.478566	0.843	0.5	0	Leydig cell	MFAP5
0	0.457551	0.778	0.362	0	Leydig cell	TF
0	0.410125	0.761	0.341	0	Leydig cell	GAS6
0	0.347202	0.832	0.474	0	Leydig cell	LGALS3
0	0.339363	0.795	0.361	0	Leydig cell	TPRG1
0	0.298786	0.843	0.473	0	Leydig cell	EFEMP1
0	0.291254	0.859	0.444	0	Leydig cell	ADCY8
0	0.267035	0.841	0.346	0	Leydig cell	FBLN2
1.45194e-283	0.801511	0.881	0.595	2.90387e-280	Leydig cell	ENSBTAG00000053984
2.60396e-282	0.502829	0.757	0.315	5.20792e-279	Leydig cell	CLIC5
3.10586e-277	0.295949	0.752	0.408	6.21173e-274	Leydig cell	GRID1
2.22582e-273	0.962751	0.813	0.542	4.45165e-270	Leydig cell	ARHGAP20
1.2353e-265	0.348269	0.816	0.449	2.47059e-262	Leydig cell	RNASE4
1.34469e-262	0.840724	0.739	0.431	2.68939e-259	Leydig cell	TPPP3
8.96945e-252	2.69539	0.778	0.417	1.79389e-248	Leydig cell	ENSBTAG00000025485
6.13817e-242	0.570818	0.818	0.524	1.22763e-238	Leydig cell	TGFBR2
2.00316e-240	0.383014	0.761	0.423	4.00633e-237	Leydig cell	DHRS3
2.2902e-236	0.591086	0.83	0.533	4.58041e-233	Leydig cell	ENSBTAG00000038495
2.49694e-234	0.611151	0.755	0.451	4.99388e-231	Leydig cell	MAF
4.26747e-232	0.352985	0.739	0.343	8.53493e-229	Leydig cell	DHCR24
8.81006e-223	0.866937	0.678	0.283	1.76201e-219	Leydig cell	A4GALT
2.43828e-221	0.28895	0.668	0.326	4.87655e-218	Leydig cell	TMEM200A
9.84607e-220	0.352452	0.82	0.558	1.96921e-216	Leydig cell	TIPARP
4.5854e-213	0.272787	0.873	0.542	9.1708e-210	Leydig cell	ARHGEF3
8.56428e-209	0.259005	0.646	0.236	1.71286e-205	Leydig cell	DEPTOR
6.66876e-204	1.0692	0.785	0.333	1.33375e-200	Leydig cell	OTOS
8.96194e-199	1.01977	0.765	0.537	1.79239e-195	Leydig cell	LHX9
2.27983e-198	0.837101	0.703	0.458	4.55965e-195	Leydig cell	TENM4
1.10199e-193	0.318692	0.782	0.49	2.20397e-190	Leydig cell	SGCD
5.07166e-187	0.29221	0.806	0.523	1.01433e-183	Leydig cell	CYP1B1
1.18103e-180	0.297555	0.813	0.534	2.36205e-177	Leydig cell	ADM
9.88448e-177	0.568244	0.936	0.704	1.9769e-173	Leydig cell	ADD3
2.46492e-173	0.343582	0.895	0.637	4.92984e-170	Leydig cell	RND3
6.81236e-173	0.262493	0.812	0.484	1.36247e-169	Leydig cell	PID1
9.72543e-169	0.428224	0.864	0.568	1.94509e-165	Leydig cell	SNAI2
3.41044e-167	1.00326	0.812	0.672	6.82087e-164	Leydig cell	ID1
2.63763e-166	0.595897	0.844	0.506	5.27526e-163	Leydig cell	CFH
2.26373e-163	0.338773	0.874	0.52	4.52747e-160	Leydig cell	PCOLCE
1.17406e-159	0.547765	0.927	0.726	2.34811e-156	Leydig cell	PPP1R15A
3.89551e-159	0.525757	0.851	0.589	7.79101e-156	Leydig cell	ADAMTS1
7.52398e-156	0.260266	0.667	0.341	1.5048e-152	Leydig cell	RGN
2.22049e-150	0.381331	0.796	0.526	4.44098e-147	Leydig cell	TENM1
4.69731e-144	0.578924	0.681	0.405	9.39462e-141	Leydig cell	CCBE1
4.27763e-141	0.485893	0.788	0.497	8.55526e-138	Leydig cell	TGFB2
8.08444e-139	0.297492	0.718	0.422	1.61689e-135	Leydig cell	EMID1
1.35904e-132	0.300811	0.874	0.587	2.71807e-129	Leydig cell	MAN2A1
6.33513e-132	0.718574	0.931	0.844	1.26703e-128	Leydig cell	AHNAK
2.17603e-129	0.43979	0.918	0.687	4.35205e-126	Leydig cell	PCDH17
3.14501e-125	0.572845	0.929	0.704	6.29003e-122	Leydig cell	ID2
5.27472e-125	0.522082	0.815	0.57	1.05494e-121	Leydig cell	HES1
3.38986e-123	0.7913	0.935	0.769	6.77972e-120	Leydig cell	ANXA1
1.00439e-122	0.341539	0.879	0.584	2.00877e-119	Leydig cell	PPP3CA
5.15196e-122	0.561218	0.884	0.692	1.03039e-118	Leydig cell	NRP1
4.02925e-120	1.00436	0.627	0.351	8.05851e-117	Leydig cell	CYP17A1.1
7.66766e-116	0.292666	0.289	0.221	1.53353e-112	Leydig cell	KCNJ3
1.50891e-115	0.637871	0.87	0.72	3.01782e-112	Leydig cell	GADD45A
2.36439e-114	0.303819	0.849	0.584	4.72878e-111	Leydig cell	GLUL
4.3699e-113	1.55901	0.83	0.565	8.7398e-110	Leydig cell	ALDH1A1
2.67516e-111	0.277894	0.826	0.547	5.35032e-108	Leydig cell	TAP1
1.01846e-110	0.410055	0.907	0.708	2.03692e-107	Leydig cell	SOCS3
2.4978e-110	0.297748	0.803	0.555	4.9956e-107	Leydig cell	VEGFA
3.61317e-109	0.30187	0.854	0.588	7.22635e-106	Leydig cell	P4HA1
2.11682e-107	0.54386	0.955	0.94	4.23365e-104	Leydig cell	IGFBP6
2.05587e-105	1.84299	0.921	0.879	4.11173e-102	Leydig cell	TIMP2
7.62785e-105	0.426	0.98	0.947	1.52557e-101	Leydig cell	DCN
4.787e-103	0.591604	0.908	0.778	9.574e-100	Leydig cell	KLF4
1.56561e-100	0.388634	0.794	0.6	3.13122e-97	Leydig cell	IER5
1.65195e-100	0.47913	0.923	0.774	3.3039e-97	Leydig cell	GADD45B
7.17035e-100	0.640731	0.829	0.654	1.43407e-96	Leydig cell	CCDC102B
7.22021e-98	0.366606	0.816	0.595	1.44404e-94	Leydig cell	IVNS1ABP
3.9994e-97	0.473502	0.593	0.308	7.9988e-94	Leydig cell	ENSBTAG00000057714
1.36758e-95	0.263851	0.83	0.557	2.73516e-92	Leydig cell	GPM6B
3.58841e-94	0.388521	0.954	0.826	7.17682e-91	Leydig cell	ZFP36
4.84037e-92	0.264665	0.281	0.216	9.68073e-89	Leydig cell	KIT
1.41331e-91	0.481631	0.971	0.906	2.82662e-88	Leydig cell	HMCN1
4.63254e-91	0.261368	0.879	0.625	9.26509e-88	Leydig cell	H2AC6
3.37839e-88	0.272463	0.925	0.705	6.75677e-85	Leydig cell	CCN1
7.16018e-85	0.317466	0.929	0.854	1.43204e-81	Leydig cell	EGR1
1.87067e-84	0.288981	0.955	0.872	3.74134e-81	Leydig cell	JUNB
6.54369e-83	0.48316	0.919	0.813	1.30874e-79	Leydig cell	SAT1
6.23964e-82	0.291676	0.851	0.64	1.24793e-78	Leydig cell	MYLIP
2.82474e-81	0.421529	0.863	0.583	5.64947e-78	Leydig cell	CYB5R3
1.87027e-78	0.369821	0.373	0.357	3.74054e-75	Leydig cell	GRIK1
9.8193e-78	0.327852	0.678	0.439	1.96386e-74	Leydig cell	MAN1C1
1.98357e-77	0.311975	0.876	0.661	3.96713e-74	Leydig cell	JAZF1
1.05501e-76	0.32365	0.868	0.66	2.11001e-73	Leydig cell	IER5L
5.12731e-76	0.373796	0.949	0.805	1.02546e-72	Leydig cell	INTS6
2.36996e-75	0.266655	0.765	0.525	4.73992e-72	Leydig cell	ISG15
3.34822e-75	0.431147	0.665	0.424	6.69645e-72	Leydig cell	COX4I2
1.91533e-74	0.440073	0.874	0.715	3.83067e-71	Leydig cell	IER3
2.7785e-74	0.416594	0.821	0.692	5.55701e-71	Leydig cell	TGFBR3
2.34075e-73	0.412366	0.851	0.578	4.6815e-70	Leydig cell	SARAF
5.28346e-73	0.272564	0.814	0.577	1.05669e-69	Leydig cell	LAMP2
1.32321e-72	0.382668	0.665	0.398	2.64641e-69	Leydig cell	ENSBTAG00000059855
5.89949e-72	0.328376	0.901	0.713	1.1799e-68	Leydig cell	IFRD1
2.74468e-70	0.475412	0.905	0.797	5.48935e-67	Leydig cell	TXNIP
3.81246e-70	0.305251	0.928	0.736	7.62492e-67	Leydig cell	PIK3R3
7.74658e-69	0.642558	0.655	0.456	1.54932e-65	Leydig cell	ENSBTAG00000063601
2.07385e-68	0.385833	0.648	0.387	4.14769e-65	Leydig cell	HS3ST3A1
1.12861e-66	0.261069	0.38	0.365	2.25722e-63	Leydig cell	IGF2BP2
3.72091e-66	0.570679	0.753	0.612	7.44181e-63	Leydig cell	MARCKS
8.30058e-66	0.678681	0.663	0.512	1.66012e-62	Leydig cell	SPON2
8.76684e-66	0.467706	0.692	0.514	1.75337e-62	Leydig cell	CSMD3
5.27162e-65	0.399345	0.78	0.608	1.05432e-61	Leydig cell	SOCS1
7.26584e-65	0.273952	0.748	0.503	1.45317e-61	Leydig cell	PDK4
1.36954e-63	0.325966	0.358	0.319	2.73908e-60	Leydig cell	VIPR2
4.61862e-63	0.337645	0.865	0.694	9.23724e-60	Leydig cell	ANK3
1.75738e-62	0.423295	0.666	0.439	3.51475e-59	Leydig cell	ENSBTAG00000067486
1.85835e-62	0.288855	0.776	0.571	3.7167e-59	Leydig cell	ATF3
5.12216e-62	0.431513	0.838	0.676	1.02443e-58	Leydig cell	IER2
3.61863e-59	0.399545	0.836	0.621	7.23726e-56	Leydig cell	ENSBTAG00000069845
5.86475e-58	0.353599	0.842	0.765	1.17295e-54	Leydig cell	PCF11
9.02055e-58	0.324489	0.899	0.79	1.80411e-54	Leydig cell	FOSB
3.65461e-55	0.320996	0.681	0.458	7.30921e-52	Leydig cell	SLC1A3
1.00816e-54	0.567196	0.815	0.7	2.01632e-51	Leydig cell	KLF6
5.24838e-54	0.333188	0.883	0.709	1.04968e-50	Leydig cell	ZFP36L2
2.02e-52	0.380563	0.407	0.403	4.04e-49	Leydig cell	SLITRK1
2.01572e-51	0.556437	0.546	0.264	4.03144e-48	Leydig cell	CHCHD10
4.69609e-50	0.276764	0.84	0.599	9.39218e-47	Leydig cell	LEPROTL1
1.36203e-49	0.487242	0.632	0.498	2.72406e-46	Leydig cell	ITGA4
3.01313e-49	0.341469	0.8	0.565	6.02626e-46	Leydig cell	TMEM254
1.36786e-48	0.521137	0.972	0.898	2.73572e-45	Leydig cell	GSN
1.53944e-48	0.342587	0.811	0.639	3.07887e-45	Leydig cell	TFG
1.58721e-45	0.321651	0.767	0.58	3.17443e-42	Leydig cell	HSPH1
6.8126e-44	0.297595	0.869	0.781	1.36252e-40	Leydig cell	IRF1
7.29932e-44	0.286488	0.928	0.848	1.45986e-40	Leydig cell	RHOB
1.225e-41	0.313707	0.857	0.75	2.45e-38	Leydig cell	CCNL1
3.14395e-41	0.928832	0.625	0.446	6.2879e-38	Leydig cell	LHCGR
4.97985e-41	0.372481	0.888	0.833	9.95969e-38	Leydig cell	STAT1
7.90714e-41	0.58623	0.625	0.376	1.58143e-37	Leydig cell	STC1
2.25647e-40	0.266833	0.546	0.316	4.51294e-37	Leydig cell	ANG2
1.16315e-39	0.445949	0.67	0.491	2.3263e-36	Leydig cell	COBLL1
2.99787e-38	0.323081	0.391	0.313	5.99574e-35	Leydig cell	IGF1R
3.20269e-37	0.364429	0.89	0.702	6.40538e-34	Leydig cell	ARFGAP3
7.47611e-37	0.311659	0.94	0.738	1.49522e-33	Leydig cell	ENSBTAG00000025258
2.15909e-36	0.48532	0.696	0.581	4.31817e-33	Leydig cell	RESF1
3.80928e-35	0.250255	0.896	0.824	7.61857e-32	Leydig cell	SERTAD1
4.50376e-32	0.433984	0.435	0.428	9.00751e-29	Leydig cell	BACH2
2.70672e-31	1.64408	0.592	0.408	5.41344e-28	Leydig cell	STAR
3.04715e-31	0.279022	0.678	0.454	6.09429e-28	Leydig cell	DCTPP1
1.12932e-29	0.396318	0.425	0.383	2.25864e-26	Leydig cell	HTRA3
1.57389e-29	0.460187	0.594	0.441	3.14778e-26	Leydig cell	ENSBTAG00000037539
2.14409e-29	0.294843	0.767	0.682	4.28818e-26	Leydig cell	PLXDC2
3.92888e-28	0.30514	0.619	0.421	7.85777e-25	Leydig cell	ABCA9
6.57396e-28	0.397093	0.558	0.378	1.31479e-24	Leydig cell	IGFBP3
1.12599e-27	0.577772	0.689	0.552	2.25198e-24	Leydig cell	THBD
8.12032e-26	0.292853	0.825	0.719	1.62406e-22	Leydig cell	ZEB2
2.24167e-24	0.418659	0.396	0.283	4.48334e-21	Leydig cell	CDKN1C
1.78966e-23	0.334996	0.91	0.821	3.57933e-20	Leydig cell	ENSBTAG00000025441
1.52288e-22	0.392773	0.969	0.89	3.04575e-19	Leydig cell	COL15A1
4.57516e-22	0.283941	0.436	0.372	9.15031e-19	Leydig cell	ESR1
4.87105e-20	0.251808	0.532	0.452	9.74209e-17	Leydig cell	PDE8B
1.71389e-19	0.294953	0.926	0.791	3.42778e-16	Leydig cell	SMARCA1
1.12046e-18	0.395704	0.697	0.63	2.24091e-15	Leydig cell	TMTC2
1.82473e-17	0.317997	0.908	0.812	3.64946e-14	Leydig cell	NTRK2
5.33068e-17	0.253925	0.858	0.774	1.06614e-13	Leydig cell	PSMB9
1.14375e-16	0.558129	0.56	0.453	2.28751e-13	Leydig cell	ABI3BP
1.99734e-16	0.384815	0.462	0.395	3.99468e-13	Leydig cell	CORIN
2.61283e-16	0.280488	0.434	0.351	5.22566e-13	Leydig cell	CXADR
3.96789e-16	0.276125	0.727	0.623	7.93578e-13	Leydig cell	IMMP2L
3.18298e-14	0.416255	0.391	0.244	6.36595e-11	Leydig cell	ADAMTS17
2.31541e-13	0.495586	0.527	0.384	4.63083e-10	Leydig cell	FGL1
2.86432e-13	0.291949	0.389	0.24	5.72864e-10	Leydig cell	GSTM5
6.41536e-13	0.313415	0.517	0.478	1.28307e-09	Leydig cell	PDE3A
6.82733e-13	0.26879	0.651	0.601	1.36547e-09	Leydig cell	DPT
1.01538e-12	0.429892	0.571	0.414	2.03075e-09	Leydig cell	MAST4
5.90493e-10	0.415014	0.421	0.297	1.18099e-06	Leydig cell	GAS1
1.38062e-08	0.462208	0.632	0.503	2.76123e-05	Leydig cell	CXCL10
1.7588e-08	0.38879	0.5	0.275	3.5176e-05	Leydig cell	AKR1C4
2.27086e-08	4.83439	0.689	0.579	4.54172e-05	Leydig cell	INSL3
2.58717e-08	0.448866	0.478	0.419	5.17434e-05	Leydig cell	CALCRL
7.76752e-08	0.369082	0.563	0.401	0.00015535	Leydig cell	ENSBTAG00000013919
5.36083e-07	0.330694	0.548	0.379	0.00107217	Leydig cell	EDA
3.56801e-06	0.357578	0.692	0.608	0.00713603	Leydig cell	ID3
1.3744e-05	0.345643	0.943	0.849	0.0274881	Leydig cell	APOA1
1.76527e-05	0.304033	0.938	0.832	0.0353054	Leydig cell	ANXA2
3.73012e-05	0.313103	0.526	0.465	0.0746023	Leydig cell	ENSBTAG00000049964
5.93442e-05	0.250605	0.507	0.446	0.118688	Leydig cell	DLK1
0.000104694	0.257593	0.587	0.432	0.209387	Leydig cell	MTMR8
0.000116345	0.255329	0.973	0.928	0.232691	Leydig cell	PLAC9
0.000123265	0.495826	0.543	0.411	0.24653	Leydig cell	ZNF804A
0.000274932	0.307223	0.63	0.529	0.549865	Leydig cell	MAFF
0.000433413	0.254394	0.675	0.607	0.866826	Leydig cell	ENAH
0.00110251	0.283952	0.98	0.945	1	Leydig cell	RAMP2
0.0014381	0.376917	0.469	0.342	1	Leydig cell	CD248
0.00289288	0.407856	0.501	0.33	1	Leydig cell	ANGPTL1
0.00384954	0.448613	0.533	0.383	1	Leydig cell	CD74
0.00445616	0.290409	0.498	0.359	1	Leydig cell	CTSC
0.00523039	0.25537	0.488	0.318	1	Leydig cell	ENSBTAG00000067446
0.00720252	0.409987	0.515	0.476	1	Leydig cell	NOVA1
0.0097544	0.459839	0.462	0.341	1	Leydig cell	EFNA5
0	2.3679	0.958	0.911	0	Peritubular myoid cell	ACTA2
0	2.00627	0.978	0.899	0	Peritubular myoid cell	MYH11
0	2.0028	0.946	0.907	0	Peritubular myoid cell	TPM2
0	1.96585	0.971	0.925	0	Peritubular myoid cell	ELN
0	1.88116	0.953	0.949	0	Peritubular myoid cell	TAGLN
0	1.77286	0.983	0.924	0	Peritubular myoid cell	COL4A3
0	1.55798	0.934	0.882	0	Peritubular myoid cell	FRY
0	1.39859	0.976	0.928	0	Peritubular myoid cell	MAP1B
0	1.33526	0.994	0.956	0	Peritubular myoid cell	COL4A4
0	1.27945	0.933	0.919	0	Peritubular myoid cell	MYL9
0	1.21789	0.942	0.924	0	Peritubular myoid cell	RBPMS
0	1.06017	0.912	0.909	0	Peritubular myoid cell	DSTN
0	0.971918	0.903	0.873	0	Peritubular myoid cell	MYLK
0	0.906653	0.874	0.809	0	Peritubular myoid cell	SORBS2
0	0.767837	0.98	0.967	0	Peritubular myoid cell	A2M
0	0.765394	0.967	0.952	0	Peritubular myoid cell	TPM1
0	0.694189	0.967	0.953	0	Peritubular myoid cell	PDLIM3
6.11546e-305	0.939194	0.959	0.931	1.22309e-301	Peritubular myoid cell	KIAA1217
2.26979e-296	0.95552	0.921	0.914	4.53958e-293	Peritubular myoid cell	ITGA9
5.0177e-251	0.67139	0.913	0.91	1.00354e-247	Peritubular myoid cell	ARHGAP28
5.86279e-215	0.596554	0.935	0.896	1.17256e-211	Peritubular myoid cell	SPARCL1
1.78403e-192	0.675388	0.999	0.993	3.56806e-189	Peritubular myoid cell	GPC5
6.96642e-146	0.726606	0.764	0.701	1.39328e-142	Peritubular myoid cell	CACNB2
3.34125e-85	0.505799	0.817	0.805	6.68249e-82	Peritubular myoid cell	DIAPH2
1.25271e-69	0.636609	0.918	0.906	2.50542e-66	Peritubular myoid cell	CA10
2.14985e-67	0.500304	0.93	0.883	4.2997e-64	Peritubular myoid cell	ENSBTAG00000069658

## Sheet: FLC&ALC_rna_celltype
Identification of markers for FLC & ALC subpopulations using ATAC-seq data
p_val	avg_log2FC	pct.1	pct.2	p_val_adj	cluster	gene
0	3.31705	0.88	0.108	0	Adult Leydig cell	COL1A1
0	3.11961	0.897	0.185	0	Adult Leydig cell	COL1A2
0	3.03993	0.952	0.289	0	Adult Leydig cell	IGFBP6
0	2.99944	0.729	0.095	0	Adult Leydig cell	PENK
0	2.98274	0.913	0.142	0	Adult Leydig cell	EDNRA
0	2.93623	0.878	0.252	0	Adult Leydig cell	EBF1
0	2.79963	0.855	0.119	0	Adult Leydig cell	LTBP4
0	2.6618	0.815	0.182	0	Adult Leydig cell	RBP4
0	2.65145	0.616	0.091	0	Adult Leydig cell	RAMP2
0	2.53642	0.975	0.49	0	Adult Leydig cell	MGP
0	2.48949	0.982	0.545	0	Adult Leydig cell	DCN
0	2.41125	0.913	0.326	0	Adult Leydig cell	COL3A1
0	2.33918	0.679	0.216	0	Adult Leydig cell	GSN
0	2.24483	0.868	0.396	0	Adult Leydig cell	HMCN1
0	2.22107	0.736	0.29	0	Adult Leydig cell	ID1
0	2.14278	0.971	0.784	0	Adult Leydig cell	GPC5
0	2.13992	0.694	0.175	0	Adult Leydig cell	C7
0	2.04801	0.99	0.968	0	Adult Leydig cell	CST3
0	1.94012	0.656	0.122	0	Adult Leydig cell	LHX9
0	1.87334	0.98	0.926	0	Adult Leydig cell	IGF2
0	1.86992	0.787	0.349	0	Adult Leydig cell	AKAP12
0	1.72839	0.99	0.924	0	Adult Leydig cell	IGFBP7
0	1.69574	0.725	0.289	0	Adult Leydig cell	PMP22
0	1.65604	0.981	0.812	0	Adult Leydig cell	VIM
0	1.49335	0.768	0.393	0	Adult Leydig cell	PTMS
0	1.39924	0.854	0.491	0	Adult Leydig cell	PDLIM3
0	1.34921	0.885	0.615	0	Adult Leydig cell	CALD1
0	1.16328	0.975	0.877	0	Adult Leydig cell	PTN
2.72317e-296	1.57218	0.684	0.229	6.46453e-292	Adult Leydig cell	EMP3
1.62813e-295	1.60308	0.782	0.442	3.86502e-291	Adult Leydig cell	S100A11
4.06138e-295	1.14582	0.962	0.877	9.64132e-291	Adult Leydig cell	ENSBTAG00000005654
1.30237e-292	1.78715	0.579	0.07	3.0917e-288	Adult Leydig cell	COL6A3
1.55665e-291	1.51889	0.681	0.224	3.69534e-287	Adult Leydig cell	TIMP1
4.46158e-290	1.5127	0.799	0.454	1.05914e-285	Adult Leydig cell	RBMS3
4.03619e-280	2.70978	0.657	0.229	9.58152e-276	Adult Leydig cell	IGFBP3
2.08943e-279	1.80676	0.595	0.112	4.9601e-275	Adult Leydig cell	FBLN1
1.38263e-277	1.28645	0.869	0.669	3.28221e-273	Adult Leydig cell	SH3BGRL3
5.66864e-277	1.59707	0.691	0.255	1.34568e-272	Adult Leydig cell	SPON1
3.12074e-275	1.58242	0.743	0.35	7.40833e-271	Adult Leydig cell	ADAM12
3.07229e-271	1.65085	0.781	0.458	7.2933e-267	Adult Leydig cell	SPARCL1
6.0817e-270	1.89052	0.587	0.108	1.44373e-265	Adult Leydig cell	LAMA2
1.04952e-262	1.87426	0.6	0.143	2.49146e-258	Adult Leydig cell	AFF3
4.58973e-262	1.6513	0.556	0.085	1.08956e-257	Adult Leydig cell	TCF21
1.14516e-260	1.6983	0.575	0.11	2.71851e-256	Adult Leydig cell	CCDC102B
4.66048e-260	1.00259	0.927	0.872	1.10635e-255	Adult Leydig cell	H3-3B
1.13045e-259	1.71774	0.555	0.088	2.68357e-255	Adult Leydig cell	MFAP2
2.39173e-258	0.794235	0.978	0.945	5.67774e-254	Adult Leydig cell	PPIB
3.62214e-258	1.72172	0.529	0.06	8.59861e-254	Adult Leydig cell	REM1
1.22132e-236	1.39897	0.665	0.302	2.89929e-232	Adult Leydig cell	APP
1.32081e-227	1.41183	0.596	0.165	3.13548e-223	Adult Leydig cell	MMP2
8.54499e-224	1.65856	0.506	0.08	2.0285e-219	Adult Leydig cell	MDK
2.36776e-222	1.51144	0.493	0.071	5.62083e-218	Adult Leydig cell	PPP1R14A
6.48858e-221	1.45893	0.638	0.29	1.54032e-216	Adult Leydig cell	NID1
1.21016e-214	0.923643	0.943	0.905	2.87281e-210	Adult Leydig cell	ITM2B
2.01338e-214	1.6183	0.497	0.083	4.77955e-210	Adult Leydig cell	COL28A1
3.33222e-214	0.845897	0.908	0.833	7.91035e-210	Adult Leydig cell	ENSBTAG00000030169
2.07163e-213	0.775587	0.963	0.95	4.91784e-209	Adult Leydig cell	PTMA
1.05145e-212	1.83668	0.562	0.154	2.49604e-208	Adult Leydig cell	A2M
1.55036e-212	1.43761	0.561	0.155	3.6804e-208	Adult Leydig cell	COL18A1
5.12632e-211	1.80229	0.642	0.252	1.21694e-206	Adult Leydig cell	LRRTM4
5.1841e-211	1.49426	0.67	0.32	1.23065e-206	Adult Leydig cell	PDGFRA
2.38409e-207	1.57981	0.535	0.151	5.6596e-203	Adult Leydig cell	ECM2
3.91877e-204	1.52865	0.581	0.211	9.30276e-200	Adult Leydig cell	JAZF1
4.18188e-199	0.851923	0.909	0.819	9.92737e-195	Adult Leydig cell	TSSC4
2.64493e-198	1.26812	0.8	0.491	6.2788e-194	Adult Leydig cell	ENSBTAG00000003152
3.39231e-197	1.43512	0.581	0.206	8.05301e-193	Adult Leydig cell	TENM4
1.77637e-196	1.42186	0.476	0.084	4.21693e-192	Adult Leydig cell	SPON2
9.00591e-188	1.48166	0.717	0.467	2.13791e-183	Adult Leydig cell	AHNAK
4.33126e-186	1.25747	0.771	0.478	1.0282e-181	Adult Leydig cell	ENSBTAG00000069658
2.17846e-183	1.27411	0.575	0.245	5.17145e-179	Adult Leydig cell	CLIC1
1.471e-180	1.64517	0.488	0.125	3.492e-176	Adult Leydig cell	FBN1
2.85845e-179	1.65769	0.54	0.188	6.78568e-175	Adult Leydig cell	ENSBTAG00000013919
2.24714e-178	0.803629	0.91	0.772	5.33449e-174	Adult Leydig cell	SELENOP
2.89927e-175	1.41722	0.591	0.295	6.88258e-171	Adult Leydig cell	COL4A5
5.36594e-175	1.51732	0.647	0.355	1.27382e-170	Adult Leydig cell	ARHGAP10
1.6562e-174	0.869667	0.89	0.815	3.93165e-170	Adult Leydig cell	RBP1
3.19791e-174	1.41938	0.507	0.164	7.59153e-170	Adult Leydig cell	B3GNT2
5.57005e-170	1.48638	0.531	0.19	1.32227e-165	Adult Leydig cell	COL15A1
1.21632e-166	1.16459	0.688	0.459	2.88742e-162	Adult Leydig cell	TUBA1A
1.96913e-164	2.27024	0.567	0.253	4.67452e-160	Adult Leydig cell	OGN
3.67856e-163	1.48764	0.462	0.105	8.73253e-159	Adult Leydig cell	KCNB2
2.35105e-162	1.34672	0.393	0.046	5.58115e-158	Adult Leydig cell	BGN
3.64114e-159	1.34356	0.495	0.151	8.64371e-155	Adult Leydig cell	PDE1A
4.80625e-159	1.19021	0.448	0.107	1.14096e-154	Adult Leydig cell	FXYD6
5.72755e-158	1.45223	0.599	0.294	1.35966e-153	Adult Leydig cell	CSMD3
4.91308e-157	1.21865	0.433	0.092	1.16632e-152	Adult Leydig cell	COL16A1
3.58339e-156	1.48433	0.418	0.083	8.5066e-152	Adult Leydig cell	ID3
1.25008e-155	1.4748	0.38	0.046	2.96756e-151	Adult Leydig cell	FGL2
6.61877e-154	1.56054	0.438	0.095	1.57123e-149	Adult Leydig cell	ZNF804A
1.4733e-153	1.19568	0.523	0.203	3.49746e-149	Adult Leydig cell	LHFPL6
2.2345e-151	1.20357	0.459	0.129	5.30447e-147	Adult Leydig cell	COL5A2
2.36729e-151	1.26457	0.62	0.335	5.61971e-147	Adult Leydig cell	SEMA5A
2.35318e-150	1.40032	0.568	0.252	5.58622e-146	Adult Leydig cell	SYT1
3.38945e-149	1.20124	0.41	0.084	8.04622e-145	Adult Leydig cell	IER5L
1.04313e-146	1.15472	0.422	0.099	2.47629e-142	Adult Leydig cell	LAMC3
4.90712e-145	1.1089	0.616	0.349	1.1649e-140	Adult Leydig cell	TWIST1
2.37021e-140	1.19669	0.401	0.083	5.62664e-136	Adult Leydig cell	COLEC12
3.43504e-140	0.921546	0.994	0.993	8.15444e-136	Adult Leydig cell	ENSBTAG00000038488
7.44071e-140	0.958151	0.685	0.397	1.76635e-135	Adult Leydig cell	THSD4
6.45778e-137	1.1781	0.353	0.047	1.53301e-132	Adult Leydig cell	TGFB2
6.1647e-133	1.2453	0.409	0.103	1.46344e-128	Adult Leydig cell	CD74
1.97262e-131	1.42531	0.314	0.02	4.68281e-127	Adult Leydig cell	IGF1
1.27506e-129	1.27037	0.5	0.225	3.02686e-125	Adult Leydig cell	FSTL1
2.79919e-129	1.31206	0.453	0.16	6.64499e-125	Adult Leydig cell	INHBA
2.29882e-128	1.24264	0.418	0.124	5.45717e-124	Adult Leydig cell	AKR1C4
5.39949e-126	1.12931	0.414	0.122	1.28178e-121	Adult Leydig cell	FRMD6
1.69606e-124	1.57579	0.356	0.065	4.02628e-120	Adult Leydig cell	DLK1
1.9467e-124	0.844388	0.785	0.67	4.62126e-120	Adult Leydig cell	ENSBTAG00000019015
5.29854e-124	1.28805	0.468	0.197	1.25782e-119	Adult Leydig cell	CFH
2.68291e-121	1.33938	0.333	0.048	6.36895e-117	Adult Leydig cell	HES1
3.43496e-121	1.02643	0.327	0.046	8.15426e-117	Adult Leydig cell	SNAI2
1.83828e-120	0.6555	0.864	0.805	4.36388e-116	Adult Leydig cell	LAPTM4A
2.15854e-120	1.02392	0.413	0.134	5.12415e-116	Adult Leydig cell	AKR1B1
5.5644e-118	1.79885	0.428	0.154	1.32093e-113	Adult Leydig cell	KCNIP1
6.69414e-117	0.966888	0.587	0.367	1.58912e-112	Adult Leydig cell	CD99
1.58584e-114	0.774905	0.743	0.642	3.76462e-110	Adult Leydig cell	SEPTIN7
7.13772e-114	0.990758	0.687	0.48	1.69442e-109	Adult Leydig cell	PLXDC2
4.60582e-112	1.20486	0.534	0.286	1.09338e-107	Adult Leydig cell	NTRK2
9.67254e-112	1.00195	0.504	0.269	2.29616e-107	Adult Leydig cell	CSRP1
1.81791e-111	1.00151	0.6	0.371	4.31555e-107	Adult Leydig cell	SOX5
3.67387e-111	0.949862	0.708	0.54	8.72139e-107	Adult Leydig cell	AUTS2
6.09182e-111	1.34292	0.271	0.015	1.44614e-106	Adult Leydig cell	FGFR2
9.64053e-111	0.744147	0.777	0.673	2.28857e-106	Adult Leydig cell	YWHAB
7.02147e-110	1.1957	0.465	0.216	1.66683e-105	Adult Leydig cell	ID2
1.00983e-109	0.988939	0.299	0.038	2.39722e-105	Adult Leydig cell	HEYL
2.03978e-109	1.00018	0.348	0.084	4.84224e-105	Adult Leydig cell	CAMK2N1
2.6539e-109	0.940669	0.721	0.576	6.30008e-105	Adult Leydig cell	AFF2
3.42994e-109	0.906787	0.77	0.65	8.14233e-105	Adult Leydig cell	ZFPM2
1.81961e-108	1.06654	0.304	0.046	4.31957e-104	Adult Leydig cell	PCOLCE
5.99636e-107	1.0226	0.621	0.441	1.42348e-102	Adult Leydig cell	SOX4
2.52585e-104	1.06499	0.462	0.216	5.99613e-100	Adult Leydig cell	ENAH
3.211e-104	1.34344	0.463	0.219	7.62258e-100	Adult Leydig cell	ARHGAP20
9.0629e-104	0.855689	0.618	0.445	2.15144e-99	Adult Leydig cell	SCAND1
1.07227e-103	0.979725	0.341	0.086	2.54546e-99	Adult Leydig cell	LRRC17
3.25586e-102	1.7351	0.27	0.026	7.7291e-98	Adult Leydig cell	TAGLN
1.21987e-101	0.963393	0.325	0.073	2.89586e-97	Adult Leydig cell	LTBP1
7.77413e-101	1.29967	0.407	0.153	1.8455e-96	Adult Leydig cell	ENSBTAG00000053984
7.65887e-99	1.08057	0.452	0.213	1.81814e-94	Adult Leydig cell	PRKD1
7.82921e-99	0.955047	0.322	0.077	1.85858e-94	Adult Leydig cell	SHOX2
1.16316e-98	0.891315	0.3	0.056	2.76122e-94	Adult Leydig cell	GLIPR2
1.8229e-98	1.35323	0.26	0.025	4.32737e-94	Adult Leydig cell	ADIRF
2.66503e-98	0.927983	0.508	0.291	6.32652e-94	Adult Leydig cell	GLI3
6.09502e-98	0.956967	0.602	0.38	1.4469e-93	Adult Leydig cell	ROR1
7.9105e-97	1.02332	0.292	0.051	1.87787e-92	Adult Leydig cell	PDE3A
2.62205e-96	1.00762	0.47	0.25	6.22448e-92	Adult Leydig cell	DAB2
4.97364e-95	1.228	0.262	0.031	1.18069e-90	Adult Leydig cell	PTCH2
5.52071e-95	1.02211	0.442	0.206	1.31056e-90	Adult Leydig cell	MAML2
6.20008e-95	0.879526	0.482	0.263	1.47184e-90	Adult Leydig cell	RAB11A
1.31092e-94	0.98042	0.388	0.146	3.11199e-90	Adult Leydig cell	SETBP1
1.76938e-94	1.01409	0.419	0.184	4.20034e-90	Adult Leydig cell	MAST4
2.16804e-94	1.15232	0.568	0.389	5.14672e-90	Adult Leydig cell	S100A10
3.33516e-94	0.860186	0.627	0.476	7.91734e-90	Adult Leydig cell	IGFBP4
1.859e-91	0.863664	0.401	0.162	4.41307e-87	Adult Leydig cell	FSCN1
2.84752e-91	0.956245	0.546	0.365	6.75974e-87	Adult Leydig cell	ZYX
6.65442e-90	1.09333	0.461	0.235	1.57969e-85	Adult Leydig cell	ITGA4
1.59599e-89	0.840404	0.522	0.314	3.78871e-85	Adult Leydig cell	MMP23
4.70728e-89	0.937573	0.303	0.072	1.11746e-84	Adult Leydig cell	GLIS3
9.75729e-89	0.909357	0.568	0.383	2.31628e-84	Adult Leydig cell	EVA1B
1.02351e-88	0.54221	0.923	0.903	2.4297e-84	Adult Leydig cell	DDX5
1.19813e-88	0.834955	0.608	0.406	2.84425e-84	Adult Leydig cell	IFI6
2.66571e-88	0.943624	0.706	0.635	6.32813e-84	Adult Leydig cell	SPTBN1
2.47527e-87	0.935954	0.475	0.25	5.87605e-83	Adult Leydig cell	ANK3
3.14487e-87	0.925265	0.426	0.195	7.46561e-83	Adult Leydig cell	FBXL7
3.66807e-87	1.27924	0.383	0.16	8.70763e-83	Adult Leydig cell	APOD
2.93431e-86	0.604294	0.905	0.884	6.96575e-82	Adult Leydig cell	HSPB1
4.2311e-86	0.896294	0.288	0.064	1.00442e-81	Adult Leydig cell	HHIP
2.90482e-85	0.822162	0.576	0.408	6.89575e-81	Adult Leydig cell	STMN1
2.92038e-84	0.889896	0.382	0.163	6.9327e-80	Adult Leydig cell	SDC2
3.16829e-84	0.828642	0.242	0.032	7.52121e-80	Adult Leydig cell	SLITRK1
3.33277e-84	1.06156	0.24	0.028	7.91165e-80	Adult Leydig cell	GRIK1
3.63265e-84	0.865036	0.507	0.31	8.62355e-80	Adult Leydig cell	PLAGL1
5.55623e-84	0.801706	0.229	0.021	1.31899e-79	Adult Leydig cell	MUSTN1
8.14056e-84	0.8665	0.419	0.206	1.93249e-79	Adult Leydig cell	CCND2
4.28698e-83	0.858173	0.493	0.291	1.01769e-78	Adult Leydig cell	PLEKHA5
5.40557e-83	0.629283	0.809	0.742	1.28323e-78	Adult Leydig cell	NFIA
7.73076e-83	0.892965	0.248	0.037	1.83521e-78	Adult Leydig cell	KCNT2
1.88448e-82	0.830031	0.527	0.352	4.47356e-78	Adult Leydig cell	MGST3
8.47909e-82	0.918119	0.269	0.054	2.01285e-77	Adult Leydig cell	NCAM1
1.2704e-81	0.758708	0.222	0.02	3.01581e-77	Adult Leydig cell	ISLR
6.67575e-81	0.914791	0.258	0.048	1.58476e-76	Adult Leydig cell	VIPR2
1.83521e-80	0.819761	0.457	0.263	4.35661e-76	Adult Leydig cell	SVBP
3.56142e-80	0.88931	0.415	0.212	8.45446e-76	Adult Leydig cell	TNS1
5.58702e-80	0.958285	0.4	0.172	1.3263e-75	Adult Leydig cell	SASH1
5.67212e-80	0.935406	0.512	0.314	1.3465e-75	Adult Leydig cell	PITPNC1
5.53873e-79	0.819675	0.41	0.193	1.31484e-74	Adult Leydig cell	COL27A1
8.76853e-79	0.788658	0.225	0.026	2.08156e-74	Adult Leydig cell	FBN2
5.07669e-78	0.810729	0.298	0.087	1.20515e-73	Adult Leydig cell	AFAP1L2
5.85153e-78	0.777374	0.349	0.129	1.3891e-73	Adult Leydig cell	EMILIN1
6.74435e-78	0.831895	0.348	0.135	1.60104e-73	Adult Leydig cell	SESN3
8.06121e-78	2.27901	0.212	0.019	1.91365e-73	Adult Leydig cell	CA3
3.75667e-77	0.729025	0.619	0.473	8.91796e-73	Adult Leydig cell	GNG11
4.33327e-77	0.844748	0.411	0.209	1.02868e-72	Adult Leydig cell	TULP4
4.82209e-77	0.694706	0.706	0.609	1.14472e-72	Adult Leydig cell	LAMB1
1.01798e-76	0.759095	0.539	0.384	2.41659e-72	Adult Leydig cell	CNIH4
1.5895e-76	0.866298	0.464	0.275	3.77332e-72	Adult Leydig cell	LMNA
2.85059e-76	0.766914	0.3	0.09	6.76701e-72	Adult Leydig cell	NHERF2
6.28977e-76	0.820699	0.298	0.089	1.49313e-71	Adult Leydig cell	TGFBR2
4.05383e-75	0.752244	0.224	0.031	9.62338e-71	Adult Leydig cell	TIAM1
1.09976e-74	0.661638	0.653	0.564	2.61071e-70	Adult Leydig cell	NENF
2.32099e-74	0.709318	0.194	0.011	5.50979e-70	Adult Leydig cell	FZD2
4.10289e-74	1.32036	0.259	0.061	9.73984e-70	Adult Leydig cell	ELN
3.12347e-73	0.709602	0.62	0.488	7.4148e-69	Adult Leydig cell	PRDX1
3.70742e-73	0.898073	0.532	0.374	8.80103e-69	Adult Leydig cell	KIAA1217
1.29523e-72	0.70519	0.653	0.552	3.07476e-68	Adult Leydig cell	RBFOX2
1.34541e-72	0.810733	0.276	0.076	3.19388e-68	Adult Leydig cell	COL4A6
1.51393e-72	0.715055	0.758	0.679	3.59393e-68	Adult Leydig cell	H1-10
1.51455e-72	0.86755	0.311	0.111	3.5954e-68	Adult Leydig cell	LRRK1
1.5263e-72	0.916117	0.18	0.004	3.62328e-68	Adult Leydig cell	ADCY8
2.06953e-72	0.871995	0.312	0.107	4.91286e-68	Adult Leydig cell	ADAMTS1
6.39449e-72	1.21887	0.466	0.3	1.51799e-67	Adult Leydig cell	ANXA2
7.30574e-72	0.848735	0.411	0.224	1.73431e-67	Adult Leydig cell	HPCAL1
5.91573e-71	0.788439	0.194	0.015	1.40433e-66	Adult Leydig cell	NUPR1
7.0571e-71	0.776859	0.21	0.027	1.67528e-66	Adult Leydig cell	ENTPD2
1.05223e-70	0.733028	0.275	0.081	2.49788e-66	Adult Leydig cell	FBLIM1
5.8267e-70	0.540973	0.839	0.81	1.3832e-65	Adult Leydig cell	CALR
1.5278e-69	0.884822	0.235	0.045	3.62684e-65	Adult Leydig cell	SLC8A1
8.65918e-69	0.870238	0.538	0.356	2.0556e-64	Adult Leydig cell	DPT
9.94103e-69	0.732701	0.545	0.4	2.3599e-64	Adult Leydig cell	DYNLL1
9.97915e-69	0.903579	0.204	0.025	2.36895e-64	Adult Leydig cell	VCAN
1.48186e-68	0.767304	0.249	0.061	3.51778e-64	Adult Leydig cell	CXCL12
2.38373e-68	0.855296	0.266	0.071	5.65873e-64	Adult Leydig cell	TPPP3
2.73949e-68	0.772802	0.226	0.043	6.50327e-64	Adult Leydig cell	ENPP1
3.2596e-68	0.819602	0.227	0.043	7.73796e-64	Adult Leydig cell	CCDC80
1.65564e-67	0.579956	0.752	0.659	3.93033e-63	Adult Leydig cell	RHOB
1.93712e-67	0.742805	0.205	0.028	4.59854e-63	Adult Leydig cell	COX4I2
3.29702e-67	0.89376	0.218	0.037	7.82679e-63	Adult Leydig cell	COL25A1
6.31379e-67	0.988332	0.191	0.019	1.49883e-62	Adult Leydig cell	RYR2
7.5808e-67	0.80061	0.181	0.012	1.79961e-62	Adult Leydig cell	CCDC146
1.74111e-66	0.672435	0.195	0.022	4.13323e-62	Adult Leydig cell	CD248
2.17461e-66	0.927224	0.3	0.11	5.16231e-62	Adult Leydig cell	ENSBTAG00000038495
8.93482e-66	0.64529	0.648	0.551	2.12104e-61	Adult Leydig cell	PFN1
9.15514e-66	0.599109	0.858	0.817	2.17334e-61	Adult Leydig cell	SPARC
1.03861e-65	0.678758	0.223	0.045	2.46556e-61	Adult Leydig cell	CIB2
3.21605e-65	0.771768	0.425	0.235	7.63458e-61	Adult Leydig cell	CACHD1
7.62285e-65	1.69243	0.281	0.1	1.80959e-60	Adult Leydig cell	CD9
1.4743e-64	0.505236	0.841	0.836	3.49983e-60	Adult Leydig cell	CALM2
1.06049e-63	0.791962	0.348	0.155	2.51749e-59	Adult Leydig cell	THRB
1.70611e-63	0.691488	0.284	0.095	4.05014e-59	Adult Leydig cell	AFAP1
7.30374e-63	0.739136	0.232	0.056	1.73383e-58	Adult Leydig cell	ANGPTL1
1.61032e-62	0.762684	0.325	0.14	3.82274e-58	Adult Leydig cell	TAGLN2
2.77575e-62	0.876067	0.38	0.201	6.58935e-58	Adult Leydig cell	MITF
2.8056e-62	0.686524	0.211	0.04	6.66021e-58	Adult Leydig cell	CTSH
4.41282e-62	0.672358	0.203	0.035	1.04756e-57	Adult Leydig cell	HTRA3
7.51712e-62	0.822321	0.239	0.063	1.78449e-57	Adult Leydig cell	PID1
1.53569e-61	0.777416	0.437	0.273	3.64556e-57	Adult Leydig cell	TPM4
1.83199e-61	0.853817	0.281	0.102	4.34897e-57	Adult Leydig cell	DOCK9
6.89968e-61	0.818264	0.227	0.056	1.63792e-56	Adult Leydig cell	VAV3
7.46613e-61	0.753408	0.462	0.27	1.77238e-56	Adult Leydig cell	ABI3BP
7.50888e-61	0.644139	0.198	0.033	1.78253e-56	Adult Leydig cell	ENSBTAG00000030333
1.50321e-60	0.611323	0.174	0.017	3.56847e-56	Adult Leydig cell	DES
2.61468e-60	0.753469	0.303	0.121	6.20699e-56	Adult Leydig cell	PARP8
3.13857e-60	0.867614	0.421	0.261	7.45064e-56	Adult Leydig cell	NPDC1
4.02221e-60	0.621743	0.193	0.03	9.54833e-56	Adult Leydig cell	PEAR1
4.75525e-60	0.709248	0.19	0.029	1.12885e-55	Adult Leydig cell	ST6GALNAC3
5.45378e-60	0.830659	0.227	0.059	1.29467e-55	Adult Leydig cell	CRISPLD2
6.34946e-60	0.650437	0.657	0.565	1.5073e-55	Adult Leydig cell	FNBP4
7.00861e-60	0.664877	0.211	0.044	1.66377e-55	Adult Leydig cell	ADCY5
1.8316e-59	0.748243	0.337	0.162	4.34804e-55	Adult Leydig cell	DDAH2
2.07282e-59	0.669865	0.254	0.079	4.92067e-55	Adult Leydig cell	DIPK1B
2.60673e-59	0.766994	0.165	0.012	6.18812e-55	Adult Leydig cell	CD34
3.44053e-59	0.780116	0.313	0.138	8.16746e-55	Adult Leydig cell	PDE5A
4.12216e-59	0.708471	0.377	0.208	9.7856e-55	Adult Leydig cell	P4HA2
5.94579e-59	0.805841	0.248	0.075	1.41147e-54	Adult Leydig cell	KCNJ3
1.06611e-58	0.67584	0.293	0.12	2.53083e-54	Adult Leydig cell	TNS2
1.33756e-58	0.68747	0.215	0.05	3.17523e-54	Adult Leydig cell	MID1
2.68585e-58	0.72969	0.188	0.029	6.37594e-54	Adult Leydig cell	CHSY3
2.69478e-58	0.688849	0.233	0.06	6.39714e-54	Adult Leydig cell	SAMD4A
6.24211e-58	0.722208	0.515	0.37	1.48181e-53	Adult Leydig cell	MYADM
9.83054e-58	0.667612	0.244	0.074	2.33367e-53	Adult Leydig cell	ENSBTAG00000068364
1.13748e-57	0.753203	0.256	0.086	2.70025e-53	Adult Leydig cell	NCALD
1.31948e-57	0.64516	0.215	0.051	3.13231e-53	Adult Leydig cell	C14H8orf89
2.57031e-57	0.696816	0.482	0.341	6.10167e-53	Adult Leydig cell	RCN2
3.10634e-57	0.657846	0.207	0.046	7.37415e-53	Adult Leydig cell	RGS3
6.78594e-57	0.711989	0.269	0.098	1.61092e-52	Adult Leydig cell	IFI30
8.6493e-57	0.835598	0.314	0.14	2.05326e-52	Adult Leydig cell	CAMK1D
1.37475e-56	0.838949	0.408	0.243	3.26352e-52	Adult Leydig cell	EGFR
1.42678e-56	0.66891	0.235	0.069	3.38704e-52	Adult Leydig cell	DSEL
1.99792e-56	0.585859	0.72	0.683	4.74286e-52	Adult Leydig cell	PNRC1
2.24944e-56	0.73335	0.407	0.243	5.33994e-52	Adult Leydig cell	PLSCR4
4.57263e-56	0.73377	0.438	0.279	1.0855e-51	Adult Leydig cell	TIMP3
5.51673e-56	0.649098	0.238	0.071	1.30962e-51	Adult Leydig cell	TCF7L1
1.27527e-55	0.791167	0.175	0.025	3.02735e-51	Adult Leydig cell	CRABP1
4.07135e-55	0.67426	0.604	0.512	9.66497e-51	Adult Leydig cell	LPP
4.56633e-55	0.790572	0.262	0.094	1.084e-50	Adult Leydig cell	EFNA5
8.28424e-55	0.65689	0.168	0.021	1.9666e-50	Adult Leydig cell	MFAP4
1.44781e-54	0.542998	0.148	0.009	3.43695e-50	Adult Leydig cell	THY1
2.49193e-54	0.986271	0.209	0.052	5.91558e-50	Adult Leydig cell	MAP1B
3.30877e-54	0.665495	0.458	0.323	7.85469e-50	Adult Leydig cell	ENSBTAG00000004472
8.47665e-54	0.67112	0.162	0.019	2.01227e-49	Adult Leydig cell	GPC3
9.48452e-54	0.691452	0.563	0.456	2.25153e-49	Adult Leydig cell	DAAM1
9.92544e-54	0.641212	0.212	0.055	2.3562e-49	Adult Leydig cell	OLFM2
9.98027e-54	0.628174	0.174	0.027	2.36922e-49	Adult Leydig cell	EYA4
1.1828e-53	0.640739	0.342	0.178	2.80785e-49	Adult Leydig cell	DEGS1
2.29672e-53	0.598191	0.205	0.05	5.45219e-49	Adult Leydig cell	TBX2
2.46654e-53	0.825809	0.289	0.125	5.85532e-49	Adult Leydig cell	PTCH1
4.34995e-53	0.6591	0.5	0.357	1.03263e-48	Adult Leydig cell	LGALS1
4.56865e-53	0.649501	0.731	0.672	1.08455e-48	Adult Leydig cell	PARD3B
5.27419e-53	0.72603	0.328	0.161	1.25204e-48	Adult Leydig cell	ANKRD44
5.49753e-53	0.941994	0.152	0.014	1.30506e-48	Adult Leydig cell	OMD
6.03338e-53	0.635169	0.231	0.074	1.43226e-48	Adult Leydig cell	AGRN
1.65357e-52	0.440858	0.943	0.933	3.9254e-48	Adult Leydig cell	RARRES2
1.76638e-52	1.01843	0.137	0.004	4.19321e-48	Adult Leydig cell	MFAP5
2.29337e-52	0.56207	0.147	0.011	5.44422e-48	Adult Leydig cell	SULF2
3.68861e-52	0.704069	0.376	0.215	8.75639e-48	Adult Leydig cell	SCARA5
4.56049e-52	0.827081	0.169	0.026	1.08261e-47	Adult Leydig cell	DPEP1
1.04093e-51	0.586938	0.185	0.037	2.47107e-47	Adult Leydig cell	AGTR1
1.05242e-51	0.700069	0.465	0.322	2.49835e-47	Adult Leydig cell	BICC1
1.89836e-51	0.621604	0.222	0.068	4.50651e-47	Adult Leydig cell	RRAS
2.02852e-51	0.605781	0.211	0.058	4.81551e-47	Adult Leydig cell	OLFML1
3.66897e-51	0.836053	0.205	0.051	8.70977e-47	Adult Leydig cell	NEGR1
3.88952e-51	0.791062	0.464	0.306	9.23333e-47	Adult Leydig cell	PHLDA1
1.16357e-50	0.893732	0.2	0.051	2.76219e-46	Adult Leydig cell	ENSBTAG00000047229
1.61818e-50	0.566424	0.157	0.019	3.84139e-46	Adult Leydig cell	CHN1
1.71654e-50	0.817295	0.382	0.23	4.07489e-46	Adult Leydig cell	NOVA1
1.9831e-50	0.605963	0.181	0.035	4.70768e-46	Adult Leydig cell	TMEM132C
3.34085e-50	0.802083	0.174	0.032	7.93085e-46	Adult Leydig cell	AOX1
6.33172e-50	0.621764	0.555	0.45	1.50309e-45	Adult Leydig cell	SELENOM
8.86874e-50	0.581194	0.222	0.069	2.10535e-45	Adult Leydig cell	COL5A1
2.71348e-49	0.712329	0.365	0.211	6.44152e-45	Adult Leydig cell	SLC4A7
3.27721e-49	0.593202	0.741	0.721	7.77977e-45	Adult Leydig cell	SERTAD1
3.62618e-49	0.59368	0.164	0.027	8.6082e-45	Adult Leydig cell	FAM13C
5.43406e-49	0.639661	0.241	0.089	1.28999e-44	Adult Leydig cell	OLFML3
6.3058e-49	0.738167	0.511	0.405	1.49693e-44	Adult Leydig cell	ADD3
7.52023e-49	0.574275	0.196	0.051	1.78523e-44	Adult Leydig cell	HEBP2
2.03164e-48	0.512145	0.152	0.02	4.82292e-44	Adult Leydig cell	CACNA1G
2.87089e-48	0.562206	0.176	0.037	6.8152e-44	Adult Leydig cell	TSPAN18
3.03632e-48	0.593041	0.186	0.043	7.20792e-44	Adult Leydig cell	NES
4.0671e-48	0.721287	0.214	0.069	9.6549e-44	Adult Leydig cell	TPBG
4.74451e-48	0.62192	0.205	0.057	1.1263e-43	Adult Leydig cell	CHN2
4.97842e-48	0.61773	0.604	0.524	1.18183e-43	Adult Leydig cell	TUBA1B
5.75698e-48	0.532595	0.15	0.019	1.36665e-43	Adult Leydig cell	NRG2
7.43736e-48	0.745836	0.548	0.425	1.76555e-43	Adult Leydig cell	TMTC2
9.44896e-48	0.538734	0.174	0.035	2.24309e-43	Adult Leydig cell	INKA1
9.7787e-48	0.673277	0.46	0.333	2.32137e-43	Adult Leydig cell	MARCKSL1
1.10353e-47	0.638091	0.19	0.049	2.61967e-43	Adult Leydig cell	RPRM
3.01351e-47	0.654854	0.214	0.065	7.15376e-43	Adult Leydig cell	PIEZO2
3.42635e-47	0.512413	0.136	0.012	8.13381e-43	Adult Leydig cell	GPR22
6.56078e-47	0.530321	0.164	0.03	1.55746e-42	Adult Leydig cell	CCND1
8.41192e-47	0.735363	0.275	0.123	1.99691e-42	Adult Leydig cell	CALCRL
9.46201e-47	0.546391	0.153	0.024	2.24619e-42	Adult Leydig cell	TNXB
1.04943e-46	0.561342	0.198	0.056	2.49125e-42	Adult Leydig cell	CREB3L1
1.07259e-46	0.618025	0.132	0.009	2.54623e-42	Adult Leydig cell	GAS6
2.11494e-46	0.543766	0.712	0.662	5.02066e-42	Adult Leydig cell	HSPA5
2.80428e-46	0.649364	0.404	0.273	6.65707e-42	Adult Leydig cell	DTD1
4.48244e-46	0.650891	0.163	0.03	1.06409e-41	Adult Leydig cell	RAI14
4.56672e-46	0.531091	0.149	0.022	1.08409e-41	Adult Leydig cell	TVP23A
8.08304e-46	0.481306	0.73	0.724	1.91883e-41	Adult Leydig cell	CFL1
2.18511e-45	0.499053	0.145	0.019	5.18724e-41	Adult Leydig cell	STK39
2.56989e-45	0.746559	0.335	0.178	6.10065e-41	Adult Leydig cell	PIK3R3
6.18503e-45	0.658677	0.586	0.444	1.46826e-40	Adult Leydig cell	CA10
7.47718e-45	0.619828	0.407	0.273	1.77501e-40	Adult Leydig cell	GNAI2
1.4096e-44	0.489909	0.133	0.013	3.34625e-40	Adult Leydig cell	ENSBTAG00000060977
1.69659e-44	0.463401	0.135	0.015	4.02754e-40	Adult Leydig cell	ENSBTAG00000045880
3.0926e-44	0.632675	0.246	0.104	7.34152e-40	Adult Leydig cell	QSOX1
6.26505e-44	0.597705	0.63	0.55	1.48726e-39	Adult Leydig cell	KLF12
7.92184e-44	0.476745	0.723	0.707	1.88056e-39	Adult Leydig cell	LDHB
8.2209e-44	0.498871	0.162	0.033	1.95156e-39	Adult Leydig cell	CAV2
9.05475e-44	0.601189	0.185	0.05	2.14951e-39	Adult Leydig cell	EPS8
1.00597e-43	0.526715	0.175	0.043	2.38807e-39	Adult Leydig cell	DBN1
1.85699e-43	0.504851	0.153	0.028	4.40831e-39	Adult Leydig cell	RHOJ
2.1647e-43	0.62927	0.426	0.305	5.13879e-39	Adult Leydig cell	OSTF1
6.14303e-43	0.456241	0.13	0.014	1.45829e-38	Adult Leydig cell	ACVRL1
6.29642e-43	0.522546	0.166	0.038	1.49471e-38	Adult Leydig cell	NGFR
7.63479e-43	0.631009	0.517	0.424	1.81242e-38	Adult Leydig cell	GLS
1.01216e-42	0.598151	0.523	0.434	2.40277e-38	Adult Leydig cell	UBE2E3
2.54369e-42	0.619455	0.122	0.01	6.03847e-38	Adult Leydig cell	OTOR
2.8291e-42	0.543436	0.141	0.022	6.71599e-38	Adult Leydig cell	TPX2
3.07068e-42	0.729802	0.168	0.041	7.2895e-38	Adult Leydig cell	SEMA4A
3.07609e-42	0.60806	0.34	0.202	7.30233e-38	Adult Leydig cell	RAB34
3.30253e-42	0.464538	0.147	0.025	7.83987e-38	Adult Leydig cell	PMEPA1
3.60323e-42	0.60101	0.263	0.118	8.55372e-38	Adult Leydig cell	SPATA6
3.83547e-42	0.789367	0.36	0.222	9.10503e-38	Adult Leydig cell	PCDH17
3.90035e-42	0.591539	0.217	0.081	9.25904e-38	Adult Leydig cell	SELENBP1
3.97807e-42	0.519385	0.644	0.585	9.44353e-38	Adult Leydig cell	SERPINH1
4.13089e-42	0.5436	0.114	0.005	9.80632e-38	Adult Leydig cell	LIPG
5.90452e-42	0.673091	0.567	0.493	1.40167e-37	Adult Leydig cell	CITED2
7.65121e-42	0.557905	0.592	0.514	1.81632e-37	Adult Leydig cell	PBX1
1.84178e-41	0.526045	0.18	0.051	4.37221e-37	Adult Leydig cell	SH3PXD2B
2.55287e-41	0.442369	0.136	0.02	6.06027e-37	Adult Leydig cell	PTH1R
2.56339e-41	0.511354	0.18	0.051	6.08523e-37	Adult Leydig cell	SOX11
2.6117e-41	0.592444	0.201	0.068	6.19991e-37	Adult Leydig cell	FHL2
3.76896e-41	0.598084	0.284	0.144	8.94714e-37	Adult Leydig cell	LGMN
3.83251e-41	0.503911	0.117	0.008	9.09799e-37	Adult Leydig cell	P4HA3
4.8927e-41	0.530145	0.147	0.027	1.16148e-36	Adult Leydig cell	GRIN3A
5.16336e-41	0.577217	0.517	0.434	1.22573e-36	Adult Leydig cell	TMEM47
7.24886e-41	0.779943	0.207	0.075	1.72081e-36	Adult Leydig cell	TPM2
8.15216e-41	0.613589	0.238	0.102	1.93524e-36	Adult Leydig cell	LHFPL2
1.07958e-40	0.635437	0.245	0.111	2.5628e-36	Adult Leydig cell	NDST3
1.19038e-40	0.610693	0.341	0.208	2.82585e-36	Adult Leydig cell	NTAN1
1.38489e-40	0.585087	0.435	0.327	3.28759e-36	Adult Leydig cell	OSTC
2.31108e-40	0.653893	0.317	0.181	5.48627e-36	Adult Leydig cell	NOTCH2
2.62594e-40	0.619339	0.445	0.343	6.23372e-36	Adult Leydig cell	TPI1
3.09206e-40	0.626743	0.151	0.032	7.34024e-36	Adult Leydig cell	CORIN
3.39212e-40	1.09337	0.192	0.061	8.05255e-36	Adult Leydig cell	MT2A
3.97268e-40	0.627961	0.126	0.015	9.43076e-36	Adult Leydig cell	LGALS3
5.24344e-40	0.48432	0.162	0.04	1.24474e-35	Adult Leydig cell	GALK1
5.33909e-40	0.605065	0.55	0.473	1.26745e-35	Adult Leydig cell	PPFIBP1
7.94748e-40	0.533229	0.236	0.102	1.88665e-35	Adult Leydig cell	GNB4
1.11187e-39	0.779582	0.392	0.271	2.63946e-35	Adult Leydig cell	COL14A1
1.19733e-39	0.612953	0.343	0.218	2.84235e-35	Adult Leydig cell	IFNGR2
1.81646e-39	0.503785	0.168	0.045	4.31209e-35	Adult Leydig cell	WT1
1.94313e-39	0.515932	0.151	0.032	4.61279e-35	Adult Leydig cell	CDH13
2.04736e-39	0.564401	0.195	0.068	4.86023e-35	Adult Leydig cell	GUCY1A1
4.59749e-39	0.536128	0.724	0.696	1.0914e-34	Adult Leydig cell	SSBP2
7.36982e-39	0.584712	0.249	0.116	1.74952e-34	Adult Leydig cell	AP1S2
8.06851e-39	0.632718	0.329	0.198	1.91538e-34	Adult Leydig cell	VSTM4
8.46341e-39	0.537157	0.187	0.062	2.00913e-34	Adult Leydig cell	FBLN5
1.05178e-38	0.545493	0.544	0.484	2.49682e-34	Adult Leydig cell	RHOA
1.26757e-38	0.58884	0.285	0.154	3.00909e-34	Adult Leydig cell	HSPB6
1.40454e-38	0.471926	0.129	0.019	3.33423e-34	Adult Leydig cell	ZNF385D
1.95959e-38	0.594777	0.345	0.224	4.65187e-34	Adult Leydig cell	CBX5
2.74471e-38	0.671738	0.362	0.243	6.51567e-34	Adult Leydig cell	UAP1
3.55946e-38	0.535229	0.577	0.507	8.44979e-34	Adult Leydig cell	TUBB
4.46484e-38	0.60267	0.324	0.199	1.05991e-33	Adult Leydig cell	ST3GAL4
5.21006e-38	0.736341	0.263	0.131	1.23682e-33	Adult Leydig cell	CPED1
6.24154e-38	0.651502	0.351	0.22	1.48168e-33	Adult Leydig cell	PPP2R3A
6.45355e-38	0.612227	0.311	0.18	1.53201e-33	Adult Leydig cell	DPYSL2
6.48371e-38	0.605736	0.357	0.224	1.53917e-33	Adult Leydig cell	ZEB1
7.42331e-38	0.546251	0.236	0.105	1.76222e-33	Adult Leydig cell	SEPTIN11
1.26757e-37	0.475763	0.162	0.045	3.00908e-33	Adult Leydig cell	CMTM3
1.57972e-37	0.490423	0.606	0.55	3.75009e-33	Adult Leydig cell	RABAC1
1.81601e-37	0.60332	0.306	0.177	4.31102e-33	Adult Leydig cell	SPRED1
2.12934e-37	0.422898	0.751	0.739	5.05484e-33	Adult Leydig cell	ARGLU1
2.88428e-37	0.582327	0.227	0.1	6.847e-33	Adult Leydig cell	FOXS1
3.09221e-37	0.567904	0.168	0.048	7.34059e-33	Adult Leydig cell	PDE7B
6.11393e-37	0.450061	0.674	0.654	1.45139e-32	Adult Leydig cell	POLE4
8.16268e-37	0.616441	0.475	0.379	1.93774e-32	Adult Leydig cell	DENND4A
9.87254e-37	0.563271	0.503	0.406	2.34364e-32	Adult Leydig cell	DNAJC1
1.24309e-36	0.538011	0.55	0.496	2.95098e-32	Adult Leydig cell	BZW1
1.39293e-36	0.492503	0.715	0.695	3.30667e-32	Adult Leydig cell	BTG1
1.41281e-36	0.431485	0.107	0.009	3.35388e-32	Adult Leydig cell	RAI2
1.45118e-36	0.726514	0.36	0.247	3.44497e-32	Adult Leydig cell	MAOA
1.86963e-36	0.668119	0.376	0.258	4.43831e-32	Adult Leydig cell	SYNPO2
2.87055e-36	0.568542	0.286	0.159	6.81441e-32	Adult Leydig cell	FNBP1L
2.98132e-36	0.628995	0.389	0.278	7.07736e-32	Adult Leydig cell	CDO1
4.4014e-36	0.518826	0.201	0.078	1.04485e-31	Adult Leydig cell	ZNF423
5.40899e-36	0.47097	0.157	0.043	1.28404e-31	Adult Leydig cell	MAP2
5.44399e-36	0.384947	0.692	0.638	1.29235e-31	Adult Leydig cell	RBM3
5.80374e-36	0.45441	0.106	0.009	1.37775e-31	Adult Leydig cell	MAOB
6.00131e-36	0.468958	0.124	0.02	1.42465e-31	Adult Leydig cell	GRID1
6.23866e-36	0.486953	0.175	0.057	1.481e-31	Adult Leydig cell	CDC42EP1
8.87627e-36	0.487316	0.152	0.04	2.10714e-31	Adult Leydig cell	SGIP1
9.14806e-36	0.586708	0.439	0.338	2.17166e-31	Adult Leydig cell	AKAP13
9.40855e-36	0.568555	0.285	0.156	2.2335e-31	Adult Leydig cell	WWTR1
9.78109e-36	0.471579	0.633	0.596	2.32193e-31	Adult Leydig cell	PRDX2
1.66931e-35	0.542367	0.217	0.092	3.96277e-31	Adult Leydig cell	SH3RF1
2.4483e-35	0.421186	0.153	0.041	5.81202e-31	Adult Leydig cell	ARHGEF25
2.4985e-35	0.581918	0.413	0.3	5.93119e-31	Adult Leydig cell	EIF4G3
2.8413e-35	0.42786	0.12	0.019	6.74497e-31	Adult Leydig cell	ENSBTAG00000058577
3.40311e-35	0.465414	0.561	0.505	8.07864e-31	Adult Leydig cell	SF3B6
4.10909e-35	0.41529	0.109	0.012	9.75456e-31	Adult Leydig cell	PDE1C
4.17243e-35	0.392821	0.111	0.013	9.90493e-31	Adult Leydig cell	MYOC
4.70511e-35	0.599415	0.284	0.155	1.11695e-30	Adult Leydig cell	TRPC1
4.89972e-35	0.614045	0.369	0.246	1.16314e-30	Adult Leydig cell	CDK14
5.07774e-35	0.530386	0.227	0.103	1.2054e-30	Adult Leydig cell	PHACTR2
6.93711e-35	0.382709	0.113	0.015	1.6468e-30	Adult Leydig cell	FRRS1L
7.70647e-35	0.479137	0.188	0.07	1.82944e-30	Adult Leydig cell	SLC25A24
8.02769e-35	0.497188	0.118	0.018	1.90569e-30	Adult Leydig cell	UNC13C
9.2039e-35	0.583161	0.451	0.354	2.18491e-30	Adult Leydig cell	PTPRM
1.04982e-34	0.537789	0.478	0.403	2.49218e-30	Adult Leydig cell	MED21
1.08694e-34	0.568944	0.429	0.333	2.58029e-30	Adult Leydig cell	SGCE
1.28442e-34	0.398148	0.721	0.714	3.04908e-30	Adult Leydig cell	ERH
1.45893e-34	0.465223	0.176	0.059	3.46336e-30	Adult Leydig cell	CMTM7
1.67343e-34	0.651447	0.256	0.136	3.97255e-30	Adult Leydig cell	PRSS23
1.70206e-34	0.597895	0.444	0.348	4.04052e-30	Adult Leydig cell	EHBP1
2.57438e-34	0.522439	0.212	0.094	6.11132e-30	Adult Leydig cell	CLEC11A
2.58035e-34	0.57547	0.308	0.19	6.12548e-30	Adult Leydig cell	CD302
2.87839e-34	0.543629	0.146	0.038	6.83301e-30	Adult Leydig cell	ARL4D
3.6812e-34	0.640255	0.356	0.24	8.73881e-30	Adult Leydig cell	FKBP5
5.24215e-34	0.473381	0.126	0.024	1.24443e-29	Adult Leydig cell	MAPK10
8.77437e-34	0.549783	0.245	0.124	2.08295e-29	Adult Leydig cell	CPXM1
1.1968e-33	0.644547	0.215	0.093	2.84109e-29	Adult Leydig cell	SLC2A3
1.32076e-33	0.494599	0.107	0.013	3.13536e-29	Adult Leydig cell	SERPINE2
1.39197e-33	0.519364	0.166	0.055	3.30441e-29	Adult Leydig cell	LRIG3
1.42073e-33	0.371267	0.108	0.014	3.37268e-29	Adult Leydig cell	SRRM3
1.49466e-33	0.530468	0.223	0.099	3.54818e-29	Adult Leydig cell	RNF150
1.68889e-33	0.618026	0.414	0.317	4.00925e-29	Adult Leydig cell	ULK2
1.7609e-33	0.364686	0.109	0.014	4.1802e-29	Adult Leydig cell	TCF23
2.20369e-33	0.548399	0.238	0.117	5.23134e-29	Adult Leydig cell	MYO10
2.31969e-33	0.608691	0.223	0.102	5.5067e-29	Adult Leydig cell	EDA
2.40429e-33	0.519422	0.174	0.061	5.70755e-29	Adult Leydig cell	KLHL13
2.57033e-33	1.09391	0.138	0.035	6.1017e-29	Adult Leydig cell	ACTA2
2.78596e-33	0.563145	0.35	0.246	6.61358e-29	Adult Leydig cell	SRI
3.6775e-33	0.520031	0.535	0.48	8.73002e-29	Adult Leydig cell	SRSF11
4.1835e-33	0.494483	0.147	0.042	9.93121e-29	Adult Leydig cell	TSKU
4.78413e-33	0.636861	0.246	0.123	1.1357e-28	Adult Leydig cell	SGCD
6.07724e-33	0.442278	0.15	0.044	1.44268e-28	Adult Leydig cell	NRADD
8.45286e-33	0.461058	0.591	0.558	2.00662e-28	Adult Leydig cell	NDFIP1
1.05659e-32	0.484588	0.177	0.066	2.50823e-28	Adult Leydig cell	SMTN
1.42839e-32	0.39886	0.126	0.027	3.39086e-28	Adult Leydig cell	BOC
1.64706e-32	0.418912	0.113	0.019	3.90996e-28	Adult Leydig cell	MEGF11
3.96131e-32	0.379352	0.122	0.025	9.40375e-28	Adult Leydig cell	IRAG1
8.70931e-32	0.528566	0.1	0.012	2.0675e-27	Adult Leydig cell	TAC1
1.72448e-31	0.534822	0.344	0.232	4.09374e-27	Adult Leydig cell	TMOD3
1.93637e-31	0.419868	0.139	0.038	4.59674e-27	Adult Leydig cell	TGFB1I1
2.15792e-31	0.406608	0.121	0.025	5.12268e-27	Adult Leydig cell	NOTCH3
2.37298e-31	0.379954	0.126	0.029	5.63321e-27	Adult Leydig cell	AXL
2.47545e-31	0.396056	0.115	0.022	5.87648e-27	Adult Leydig cell	CERS6
3.29878e-31	0.550612	0.248	0.13	7.83098e-27	Adult Leydig cell	GBP1
4.04755e-31	0.357449	0.106	0.016	9.60847e-27	Adult Leydig cell	CROCC2
6.12288e-31	0.541539	0.136	0.036	1.45351e-26	Adult Leydig cell	PCDH7
6.12409e-31	0.686226	0.286	0.17	1.4538e-26	Adult Leydig cell	MYC
8.10947e-31	0.494006	0.187	0.077	1.92511e-26	Adult Leydig cell	TUBB2A
8.97483e-31	0.38305	0.131	0.033	2.13053e-26	Adult Leydig cell	SYNM
8.99266e-31	0.449901	0.57	0.532	2.13477e-26	Adult Leydig cell	ATP6V1G1
1.01035e-30	0.486163	0.142	0.041	2.39846e-26	Adult Leydig cell	ENSBTAG00000053138
1.17352e-30	0.514275	0.208	0.098	2.78583e-26	Adult Leydig cell	MAP1A
1.77041e-30	0.547439	0.246	0.132	4.20276e-26	Adult Leydig cell	CPQ
2.17713e-30	0.52316	0.444	0.344	5.1683e-26	Adult Leydig cell	PLPP3
2.22392e-30	0.565806	0.437	0.361	5.27936e-26	Adult Leydig cell	RHOC
2.28781e-30	0.681716	0.312	0.21	5.43103e-26	Adult Leydig cell	PRNP
2.52133e-30	0.557356	0.33	0.222	5.9854e-26	Adult Leydig cell	TSC22D1
4.13934e-30	0.439676	0.169	0.063	9.82639e-26	Adult Leydig cell	TUBB6
5.33729e-30	0.556505	0.313	0.197	1.26702e-25	Adult Leydig cell	RUNX1T1
5.86462e-30	0.544636	0.527	0.475	1.3922e-25	Adult Leydig cell	VPS13B
6.13626e-30	0.348164	0.549	0.446	1.45669e-25	Adult Leydig cell	KLF6
6.26719e-30	0.477802	0.182	0.074	1.48777e-25	Adult Leydig cell	FLNB
7.12759e-30	0.574274	0.165	0.061	1.69202e-25	Adult Leydig cell	HLA-DRA
7.68028e-30	0.462945	0.129	0.033	1.82322e-25	Adult Leydig cell	GEM
7.97357e-30	0.443951	0.158	0.056	1.89285e-25	Adult Leydig cell	GPRC5C
1.00629e-29	0.479734	0.162	0.059	2.38882e-25	Adult Leydig cell	ARHGAP26
1.16261e-29	0.437076	0.636	0.62	2.75992e-25	Adult Leydig cell	ENSBTAG00000058756
1.59973e-29	0.551852	0.277	0.169	3.79761e-25	Adult Leydig cell	PTPRS
1.6206e-29	0.553513	0.355	0.254	3.84713e-25	Adult Leydig cell	LMO4
1.80156e-29	0.382561	0.113	0.024	4.27673e-25	Adult Leydig cell	KCTD12
1.84275e-29	0.383601	0.125	0.032	4.3745e-25	Adult Leydig cell	ARHGEF17
2.21319e-29	0.492916	0.489	0.429	5.2539e-25	Adult Leydig cell	MXRA7
2.48198e-29	0.554221	0.313	0.208	5.89196e-25	Adult Leydig cell	SPATS2L
3.06154e-29	0.407769	0.119	0.028	7.26779e-25	Adult Leydig cell	SH3KBP1
4.14158e-29	0.554874	0.263	0.155	9.83169e-25	Adult Leydig cell	CRYBG3
4.19443e-29	0.375412	0.118	0.027	9.95715e-25	Adult Leydig cell	GUCY1B1
4.63779e-29	0.488444	0.214	0.105	1.10097e-24	Adult Leydig cell	HDAC7
5.11924e-29	0.540122	0.397	0.318	1.21526e-24	Adult Leydig cell	ARPC5
5.22372e-29	0.418055	0.136	0.04	1.24006e-24	Adult Leydig cell	SRGAP1
7.06347e-29	0.446518	0.152	0.053	1.6768e-24	Adult Leydig cell	IL15
9.14961e-29	0.375381	0.121	0.03	2.17202e-24	Adult Leydig cell	PLCD1
9.78391e-29	0.532916	0.246	0.138	2.3226e-24	Adult Leydig cell	HOXD9
1.25351e-28	0.568045	0.523	0.457	2.97571e-24	Adult Leydig cell	SEC61G
1.27942e-28	0.646583	0.408	0.312	3.0372e-24	Adult Leydig cell	PPP3CA
1.28568e-28	0.385236	0.113	0.025	3.05207e-24	Adult Leydig cell	CDC42EP2
1.80067e-28	0.446045	0.192	0.087	4.27461e-24	Adult Leydig cell	CDK2AP1
2.20617e-28	0.495487	0.21	0.1	5.23722e-24	Adult Leydig cell	TRPM3
2.20736e-28	0.429347	0.151	0.053	5.24006e-24	Adult Leydig cell	EPB41L1
2.20929e-28	0.479704	0.143	0.046	5.24462e-24	Adult Leydig cell	CAVIN3
2.65462e-28	0.477579	0.194	0.09	6.30181e-24	Adult Leydig cell	NEDD4
2.67816e-28	0.612258	0.37	0.271	6.35769e-24	Adult Leydig cell	ARHGEF9
3.43402e-28	0.341635	0.105	0.02	8.15203e-24	Adult Leydig cell	FLNC
3.86862e-28	0.411433	0.135	0.041	9.18371e-24	Adult Leydig cell	ASXL3
4.47605e-28	0.490872	0.222	0.117	1.06257e-23	Adult Leydig cell	PKIG
4.67251e-28	0.501427	0.319	0.206	1.10921e-23	Adult Leydig cell	MGC133636
5.67051e-28	0.590189	0.434	0.343	1.34612e-23	Adult Leydig cell	IER2
6.64306e-28	0.668288	0.124	0.032	1.577e-23	Adult Leydig cell	GRID2
6.91881e-28	0.498001	0.237	0.123	1.64246e-23	Adult Leydig cell	ADCY2
7.75372e-28	0.467696	0.383	0.283	1.84066e-23	Adult Leydig cell	CTSV
9.5276e-28	0.418595	0.153	0.056	2.26176e-23	Adult Leydig cell	SEPTIN4
9.92446e-28	0.37313	0.728	0.67	2.35597e-23	Adult Leydig cell	ICAM1
1.5072e-27	0.474021	0.185	0.081	3.57794e-23	Adult Leydig cell	CPNE8
1.53424e-27	0.492943	0.24	0.134	3.64213e-23	Adult Leydig cell	GPR161
1.91072e-27	0.463482	0.177	0.077	4.53586e-23	Adult Leydig cell	LRRFIP1
2.59965e-27	0.532331	0.383	0.298	6.17132e-23	Adult Leydig cell	GTF2B
3.52966e-27	0.447155	0.157	0.059	8.37906e-23	Adult Leydig cell	MCC
3.67419e-27	0.500243	0.51	0.453	8.72217e-23	Adult Leydig cell	WSB1
4.04969e-27	0.480839	0.185	0.084	9.61356e-23	Adult Leydig cell	ZNHIT6
4.09208e-27	0.534156	0.293	0.19	9.71419e-23	Adult Leydig cell	VCF1
4.55926e-27	0.524439	0.297	0.192	1.08232e-22	Adult Leydig cell	FGFR1
5.41453e-27	0.519638	0.31	0.21	1.28536e-22	Adult Leydig cell	EIF4EBP1
5.56614e-27	0.460724	0.188	0.086	1.32135e-22	Adult Leydig cell	NDRG3
5.58085e-27	0.563246	0.343	0.254	1.32484e-22	Adult Leydig cell	PACSIN2
5.64591e-27	0.485303	0.457	0.39	1.34028e-22	Adult Leydig cell	RANBP1
6.22934e-27	0.51481	0.425	0.346	1.47878e-22	Adult Leydig cell	BZW2
8.03248e-27	0.505476	0.266	0.164	1.90683e-22	Adult Leydig cell	IRAK4
9.34242e-27	0.340424	0.105	0.023	2.2178e-22	Adult Leydig cell	PDE4A
9.70167e-27	0.540602	0.29	0.193	2.30308e-22	Adult Leydig cell	CTSS
9.99652e-27	0.356204	0.12	0.032	2.37307e-22	Adult Leydig cell	EML1
1.02322e-26	0.468759	0.21	0.109	2.42903e-22	Adult Leydig cell	MARVELD1
1.80547e-26	0.398207	0.144	0.052	4.286e-22	Adult Leydig cell	TMEM204
1.92702e-26	0.345133	0.106	0.024	4.57455e-22	Adult Leydig cell	MMP28
1.96013e-26	0.31934	0.106	0.024	4.65316e-22	Adult Leydig cell	DNM1
2.07862e-26	0.509214	0.323	0.216	4.93443e-22	Adult Leydig cell	HSPH1
2.46293e-26	0.496359	0.275	0.174	5.84675e-22	Adult Leydig cell	POLD4
2.69347e-26	0.349821	0.109	0.025	6.39403e-22	Adult Leydig cell	CAMK4
3.44315e-26	0.37854	0.111	0.027	8.17369e-22	Adult Leydig cell	SFXN1
3.79922e-26	0.335799	0.107	0.025	9.01897e-22	Adult Leydig cell	GLIS2
4.45575e-26	0.471895	0.431	0.357	1.05775e-21	Adult Leydig cell	EIF1B
5.99028e-26	0.383373	0.141	0.05	1.42203e-21	Adult Leydig cell	NR1H3
6.38711e-26	0.456791	0.502	0.444	1.51624e-21	Adult Leydig cell	APRT
7.36014e-26	0.528918	0.237	0.138	1.74722e-21	Adult Leydig cell	ENSBTAG00000012317
7.68107e-26	0.364004	0.118	0.033	1.82341e-21	Adult Leydig cell	ANGPTL2
7.70429e-26	0.316541	0.102	0.022	1.82892e-21	Adult Leydig cell	CBR3
7.82311e-26	0.490834	0.403	0.317	1.85713e-21	Adult Leydig cell	FCGRT
8.57968e-26	0.496844	0.272	0.165	2.03673e-21	Adult Leydig cell	TBPL1
8.69617e-26	0.427394	0.569	0.541	2.06438e-21	Adult Leydig cell	NME2
1.18908e-25	0.472405	0.535	0.485	2.82276e-21	Adult Leydig cell	NAF1
1.37875e-25	0.386518	0.152	0.059	3.27301e-21	Adult Leydig cell	PLEKHO1
1.39631e-25	0.349222	0.114	0.03	3.31471e-21	Adult Leydig cell	EPHA4
1.43477e-25	0.479926	0.453	0.394	3.40599e-21	Adult Leydig cell	BCL7C
1.49955e-25	0.470129	0.279	0.177	3.55977e-21	Adult Leydig cell	HMGB2
1.79179e-25	0.464583	0.21	0.109	4.25353e-21	Adult Leydig cell	BMPR2
2.02135e-25	0.405176	0.163	0.068	4.79849e-21	Adult Leydig cell	MYO1B
2.53846e-25	0.436928	0.155	0.063	6.02605e-21	Adult Leydig cell	FAM43A
3.45937e-25	0.491685	0.17	0.075	8.2122e-21	Adult Leydig cell	FAT3
3.58258e-25	0.486301	0.318	0.221	8.50469e-21	Adult Leydig cell	ENSBTAG00000011511
4.18277e-25	0.389473	0.138	0.049	9.92948e-21	Adult Leydig cell	PDLIM7
4.25516e-25	0.312652	0.101	0.022	1.01013e-20	Adult Leydig cell	EFCC1
4.42378e-25	0.431309	0.167	0.074	1.05016e-20	Adult Leydig cell	OOEP
4.53573e-25	0.39787	0.152	0.061	1.07674e-20	Adult Leydig cell	GNB5
6.07045e-25	0.643411	0.24	0.142	1.44106e-20	Adult Leydig cell	CCN1
7.04987e-25	0.478971	0.393	0.317	1.67357e-20	Adult Leydig cell	DRAP1
7.13721e-25	0.37104	0.119	0.035	1.6943e-20	Adult Leydig cell	IFITM5
8.45923e-25	0.39479	0.124	0.039	2.00814e-20	Adult Leydig cell	SOX9
1.07624e-24	0.51454	0.421	0.353	2.55489e-20	Adult Leydig cell	ZFAND5
1.23623e-24	0.416911	0.194	0.098	2.93468e-20	Adult Leydig cell	ARF5
1.67535e-24	0.454095	0.219	0.123	3.97712e-20	Adult Leydig cell	PTGR3
2.2538e-24	0.381974	0.129	0.045	5.35029e-20	Adult Leydig cell	ANGPTL4
2.36326e-24	0.337275	0.123	0.039	5.61013e-20	Adult Leydig cell	APOBEC3H
2.71645e-24	0.472537	0.255	0.16	6.44858e-20	Adult Leydig cell	ENSBTAG00000048470
2.72343e-24	0.442991	0.499	0.461	6.46515e-20	Adult Leydig cell	TMEM50A
2.84719e-24	0.474755	0.144	0.056	6.75894e-20	Adult Leydig cell	RASD1
3.51735e-24	0.682841	0.449	0.348	8.34983e-20	Adult Leydig cell	KLF2
3.52049e-24	0.40129	0.132	0.047	8.35729e-20	Adult Leydig cell	RDH10
3.95089e-24	0.30401	0.107	0.028	9.37902e-20	Adult Leydig cell	NAB2
4.31345e-24	0.46517	0.357	0.274	1.02397e-19	Adult Leydig cell	ARL3
4.53016e-24	0.541836	0.452	0.4	1.07541e-19	Adult Leydig cell	MANF
4.90372e-24	0.506695	0.474	0.403	1.16409e-19	Adult Leydig cell	TRPS1
4.96027e-24	0.491715	0.252	0.157	1.17752e-19	Adult Leydig cell	LAMC1
5.06861e-24	0.406498	0.15	0.063	1.20324e-19	Adult Leydig cell	SH3BP5
6.25808e-24	0.488984	0.254	0.16	1.48561e-19	Adult Leydig cell	SESTD1
7.39537e-24	0.441461	0.54	0.513	1.75559e-19	Adult Leydig cell	ERP29
8.70878e-24	0.472049	0.249	0.155	2.06738e-19	Adult Leydig cell	SHC1
9.01977e-24	0.489724	0.568	0.521	2.1412e-19	Adult Leydig cell	KLF4
9.06611e-24	0.409303	0.58	0.56	2.1522e-19	Adult Leydig cell	TXN
9.75924e-24	0.497271	0.472	0.43	2.31675e-19	Adult Leydig cell	CLK1
1.16378e-23	0.459035	0.221	0.126	2.76269e-19	Adult Leydig cell	EFEMP2
1.39222e-23	0.333611	0.107	0.03	3.30499e-19	Adult Leydig cell	IGSF3
1.85329e-23	0.407725	0.545	0.515	4.39953e-19	Adult Leydig cell	PSIP1
2.12667e-23	0.498682	0.38	0.316	5.04851e-19	Adult Leydig cell	GNG10
2.44779e-23	0.458323	0.523	0.472	5.8108e-19	Adult Leydig cell	SYNE2
2.76173e-23	0.394329	0.135	0.051	6.55607e-19	Adult Leydig cell	DAAM2
2.79769e-23	0.469017	0.506	0.457	6.64143e-19	Adult Leydig cell	RBMS1
2.88248e-23	0.327684	0.108	0.031	6.84272e-19	Adult Leydig cell	C1QTNF6
3.19051e-23	0.296402	0.101	0.026	7.57395e-19	Adult Leydig cell	SCARF2
3.52582e-23	0.513366	0.255	0.165	8.36995e-19	Adult Leydig cell	EPB41L3
4.43709e-23	0.59848	0.272	0.183	1.05332e-18	Adult Leydig cell	ACTN1
6.43602e-23	0.478172	0.317	0.227	1.52785e-18	Adult Leydig cell	DDR2
7.86583e-23	0.308838	0.102	0.027	1.86727e-18	Adult Leydig cell	FAM171B
9.28694e-23	0.502317	0.237	0.144	2.20463e-18	Adult Leydig cell	ITGB8
1.17212e-22	0.332655	0.118	0.039	2.7825e-18	Adult Leydig cell	ARHGEF40
1.18173e-22	0.517402	0.253	0.159	2.8053e-18	Adult Leydig cell	RNF19B
1.19018e-22	0.392061	0.129	0.048	2.82537e-18	Adult Leydig cell	WNT2B
1.30624e-22	0.388608	0.153	0.066	3.10088e-18	Adult Leydig cell	INPP5F
1.49567e-22	0.372554	0.678	0.673	3.55056e-18	Adult Leydig cell	SFPQ
1.59211e-22	0.333952	0.116	0.037	3.7795e-18	Adult Leydig cell	LDLRAD3
1.9027e-22	0.53703	0.263	0.168	4.51682e-18	Adult Leydig cell	TENM1
2.02975e-22	0.476721	0.19	0.1	4.81841e-18	Adult Leydig cell	HLA-DMA
2.10518e-22	0.434667	0.451	0.404	4.99749e-18	Adult Leydig cell	HYPK
2.22521e-22	0.404376	0.178	0.087	5.28243e-18	Adult Leydig cell	SERTAD2
2.39721e-22	0.318975	0.104	0.029	5.69074e-18	Adult Leydig cell	IL17RD
2.51433e-22	0.345597	0.808	0.804	5.96877e-18	Adult Leydig cell	CLU
3.17396e-22	0.407743	0.171	0.082	7.53466e-18	Adult Leydig cell	MDFIC
3.29731e-22	0.441112	0.222	0.13	7.82749e-18	Adult Leydig cell	SULT1A1
3.43103e-22	0.371285	0.166	0.077	8.14493e-18	Adult Leydig cell	NFATC2
3.56759e-22	0.364583	0.132	0.051	8.46911e-18	Adult Leydig cell	INTU
3.78288e-22	0.46648	0.379	0.305	8.98017e-18	Adult Leydig cell	MAGED2
3.85599e-22	0.37205	0.171	0.084	9.15374e-18	Adult Leydig cell	GPX7
4.1856e-22	0.344111	0.112	0.036	9.9362e-18	Adult Leydig cell	TGM2
4.3859e-22	0.288444	0.103	0.029	1.04117e-17	Adult Leydig cell	ADGRA2
5.15461e-22	0.38997	0.172	0.085	1.22365e-17	Adult Leydig cell	FAXC
5.1785e-22	0.4358	0.441	0.388	1.22932e-17	Adult Leydig cell	MESD
5.18605e-22	0.323513	0.108	0.033	1.23112e-17	Adult Leydig cell	PCP4L1
5.23262e-22	0.36679	0.102	0.029	1.24217e-17	Adult Leydig cell	ENSBTAG00000066977
6.35875e-22	0.339708	0.116	0.039	1.5095e-17	Adult Leydig cell	TIAM2
6.73181e-22	0.442556	0.207	0.116	1.59806e-17	Adult Leydig cell	MIPOL1
7.37077e-22	0.374335	0.518	0.426	1.74975e-17	Adult Leydig cell	ANXA1
7.77483e-22	0.335703	0.141	0.058	1.84567e-17	Adult Leydig cell	ARHGAP29
8.84247e-22	0.380139	0.592	0.582	2.09911e-17	Adult Leydig cell	SAP18
1.11027e-21	0.49761	0.416	0.342	2.63567e-17	Adult Leydig cell	IFRD1
1.16051e-21	0.463295	0.45	0.409	2.75493e-17	Adult Leydig cell	CHIC2
1.29923e-21	0.458196	0.33	0.252	3.08424e-17	Adult Leydig cell	POLR2H
1.45954e-21	0.443935	0.217	0.128	3.4648e-17	Adult Leydig cell	TCEA2
1.72652e-21	0.454124	0.434	0.387	4.09859e-17	Adult Leydig cell	RBBP7
2.07912e-21	0.314939	0.104	0.031	4.93563e-17	Adult Leydig cell	DTX1
2.34662e-21	0.54283	0.219	0.131	5.57064e-17	Adult Leydig cell	MATN2
2.7159e-21	0.390165	0.137	0.057	6.44728e-17	Adult Leydig cell	HLA-DMB
2.91961e-21	0.342198	0.177	0.087	6.93086e-17	Adult Leydig cell	CACNA1D
2.95194e-21	0.410603	0.529	0.504	7.00761e-17	Adult Leydig cell	DDOST
3.21282e-21	0.389374	0.236	0.146	7.62692e-17	Adult Leydig cell	MSN
3.29922e-21	0.454715	0.409	0.345	7.83202e-17	Adult Leydig cell	FERMT2
3.32598e-21	0.363378	0.157	0.072	7.89555e-17	Adult Leydig cell	FRMD4A
3.57402e-21	0.464608	0.395	0.341	8.48436e-17	Adult Leydig cell	GINM1
3.61086e-21	0.478806	0.341	0.268	8.57182e-17	Adult Leydig cell	RSU1
3.66582e-21	0.451972	0.251	0.162	8.70228e-17	Adult Leydig cell	DUS4L
3.8754e-21	0.430877	0.185	0.099	9.19981e-17	Adult Leydig cell	TSPO
4.66673e-21	0.29479	0.104	0.032	1.10784e-16	Adult Leydig cell	SSC5D
4.92402e-21	0.4722	0.332	0.255	1.16891e-16	Adult Leydig cell	FKBP11
6.27646e-21	0.423206	0.183	0.097	1.48997e-16	Adult Leydig cell	CFI
6.92932e-21	0.570154	0.281	0.185	1.64495e-16	Adult Leydig cell	ENSBTAG00000027420
9.13196e-21	0.359979	0.126	0.049	2.16784e-16	Adult Leydig cell	AEBP1
9.89569e-21	0.457347	0.254	0.167	2.34914e-16	Adult Leydig cell	ANTXR2
1.41979e-20	0.331174	0.111	0.038	3.37045e-16	Adult Leydig cell	LSP1
1.69234e-20	0.466583	0.24	0.157	4.01746e-16	Adult Leydig cell	KDELR3
1.94232e-20	0.444995	0.492	0.465	4.61087e-16	Adult Leydig cell	RPL22L1
2.03365e-20	0.465326	0.351	0.267	4.82769e-16	Adult Leydig cell	PTPRK
2.03885e-20	0.403659	0.573	0.551	4.84002e-16	Adult Leydig cell	ARID4B
2.15258e-20	0.494725	0.49	0.457	5.11e-16	Adult Leydig cell	DENND5A
2.33604e-20	0.411882	0.198	0.113	5.54552e-16	Adult Leydig cell	CNRIP1
2.59938e-20	0.475842	0.345	0.274	6.17068e-16	Adult Leydig cell	ENSBTAG00000016590
2.64245e-20	0.409464	0.54	0.511	6.2729e-16	Adult Leydig cell	PSMB10
3.09993e-20	0.359861	0.151	0.071	7.35893e-16	Adult Leydig cell	NUMBL
3.29309e-20	0.356824	0.132	0.054	7.81746e-16	Adult Leydig cell	GALNT18
3.31795e-20	0.28958	0.112	0.038	7.87647e-16	Adult Leydig cell	DCHS1
3.68869e-20	0.350847	0.102	0.032	8.75658e-16	Adult Leydig cell	SGK1
4.09461e-20	0.365368	0.134	0.058	9.7202e-16	Adult Leydig cell	BOK
4.43553e-20	0.317355	0.113	0.04	1.05295e-15	Adult Leydig cell	TBC1D1
4.58885e-20	0.432573	0.274	0.192	1.08935e-15	Adult Leydig cell	ENSBTAG00000051386
5.61596e-20	0.414078	0.193	0.107	1.33317e-15	Adult Leydig cell	IGF2BP2
7.29863e-20	0.373593	0.122	0.048	1.73262e-15	Adult Leydig cell	ARSB
8.57487e-20	0.465857	0.426	0.39	2.03559e-15	Adult Leydig cell	N4BP2L2
8.90615e-20	0.453581	0.278	0.196	2.11423e-15	Adult Leydig cell	ENSBTAG00000047265
9.05419e-20	0.439219	0.265	0.18	2.14937e-15	Adult Leydig cell	PHACTR4
9.57966e-20	0.453993	0.233	0.147	2.27412e-15	Adult Leydig cell	PHACTR1
1.03016e-19	0.537682	0.389	0.327	2.4455e-15	Adult Leydig cell	PEAK1
1.04925e-19	0.387267	0.215	0.127	2.49081e-15	Adult Leydig cell	ETS1
1.32567e-19	0.396111	0.176	0.092	3.14702e-15	Adult Leydig cell	ST8SIA6
1.37935e-19	0.343892	0.143	0.065	3.27444e-15	Adult Leydig cell	LDLRAD4
1.43039e-19	0.374611	0.631	0.616	3.39561e-15	Adult Leydig cell	PARD3
1.46504e-19	0.39136	0.212	0.127	3.47785e-15	Adult Leydig cell	RAB32
1.49063e-19	0.303578	0.114	0.042	3.53862e-15	Adult Leydig cell	PRELP
1.60074e-19	0.32022	0.122	0.048	3.8e-15	Adult Leydig cell	PCDH18
1.69636e-19	0.484364	0.255	0.175	4.02699e-15	Adult Leydig cell	FLNA
1.90701e-19	0.393896	0.17	0.09	4.52704e-15	Adult Leydig cell	EXOSC6
2.11979e-19	0.415356	0.442	0.401	5.03218e-15	Adult Leydig cell	SNX3
2.30193e-19	0.480559	0.412	0.366	5.46456e-15	Adult Leydig cell	SRSF3
2.36457e-19	0.365592	0.159	0.079	5.61325e-15	Adult Leydig cell	SPATS2
2.47145e-19	0.425906	0.215	0.133	5.86697e-15	Adult Leydig cell	RTL5
3.03588e-19	0.451371	0.401	0.352	7.20689e-15	Adult Leydig cell	SEPTIN2
3.2586e-19	0.419981	0.51	0.474	7.7356e-15	Adult Leydig cell	CDC14B
3.33551e-19	0.299995	0.113	0.042	7.91818e-15	Adult Leydig cell	CLSTN3
3.77383e-19	0.413534	0.513	0.498	8.9587e-15	Adult Leydig cell	LRP1
3.92711e-19	0.462692	0.483	0.462	9.32257e-15	Adult Leydig cell	ENSBTAG00000000524
4.10175e-19	0.462517	0.428	0.382	9.73714e-15	Adult Leydig cell	MACF1
5.4454e-19	0.448387	0.289	0.212	1.29268e-14	Adult Leydig cell	SHOC2
5.53435e-19	0.386876	0.215	0.13	1.3138e-14	Adult Leydig cell	OXCT1
6.35176e-19	0.431315	0.158	0.081	1.50785e-14	Adult Leydig cell	CRIP2
6.92351e-19	0.441501	0.315	0.238	1.64357e-14	Adult Leydig cell	H2AC6
8.12758e-19	0.463903	0.451	0.379	1.92941e-14	Adult Leydig cell	NHS
8.14931e-19	0.285579	0.108	0.039	1.93457e-14	Adult Leydig cell	PLSCR3
8.77986e-19	0.437838	0.374	0.309	2.08425e-14	Adult Leydig cell	NMI
8.86588e-19	0.464602	0.311	0.237	2.10467e-14	Adult Leydig cell	CASK
9.31732e-19	0.434849	0.356	0.299	2.21184e-14	Adult Leydig cell	CHCHD1
9.78533e-19	0.374602	0.144	0.069	2.32294e-14	Adult Leydig cell	CMIP
1.05909e-18	0.335715	0.132	0.058	2.51417e-14	Adult Leydig cell	EFNB1
1.33231e-18	0.321481	0.113	0.044	3.16278e-14	Adult Leydig cell	GNG2
1.60085e-18	0.331089	0.107	0.04	3.80026e-14	Adult Leydig cell	PLCE1
1.66248e-18	0.391548	0.159	0.082	3.94656e-14	Adult Leydig cell	IL11RA
1.70479e-18	0.397681	0.562	0.556	4.047e-14	Adult Leydig cell	TTC3
2.07025e-18	0.385928	0.517	0.505	4.91456e-14	Adult Leydig cell	SELENOK
2.34119e-18	0.421656	0.266	0.19	5.55774e-14	Adult Leydig cell	COPZ2
2.4803e-18	0.432755	0.382	0.33	5.88798e-14	Adult Leydig cell	RBM8A
2.59374e-18	0.378374	0.148	0.074	6.15728e-14	Adult Leydig cell	ENSBTAG00000067159
3.5549e-18	0.395138	0.235	0.154	8.43898e-14	Adult Leydig cell	GMDS
7.74943e-18	0.40419	0.227	0.148	1.83964e-13	Adult Leydig cell	PTK7
8.12723e-18	0.385063	0.506	0.493	1.92932e-13	Adult Leydig cell	RAB2A
1.004e-17	0.281104	0.1	0.035	2.38341e-13	Adult Leydig cell	JDP2
1.01705e-17	0.456147	0.295	0.224	2.41438e-13	Adult Leydig cell	GLUD1
1.53572e-17	0.417095	0.418	0.372	3.64565e-13	Adult Leydig cell	MIER1
1.54165e-17	0.448789	0.491	0.463	3.65973e-13	Adult Leydig cell	PCDHGB4
2.02738e-17	0.378202	0.187	0.111	4.8128e-13	Adult Leydig cell	LTBP3
2.20948e-17	0.34187	0.148	0.074	5.24509e-13	Adult Leydig cell	SPRY2
2.30364e-17	0.400521	0.192	0.116	5.46862e-13	Adult Leydig cell	BAZ1A
2.45697e-17	0.383391	0.204	0.126	5.83261e-13	Adult Leydig cell	GJC1
2.5849e-17	0.406656	0.218	0.142	6.13629e-13	Adult Leydig cell	ENSBTAG00000038619
2.85018e-17	0.429549	0.251	0.177	6.76603e-13	Adult Leydig cell	SLC44A1
3.19705e-17	0.650946	0.172	0.099	7.58948e-13	Adult Leydig cell	ZNF385B
3.51903e-17	0.355895	0.156	0.083	8.35383e-13	Adult Leydig cell	EMP2
3.77933e-17	0.447512	0.337	0.273	8.97175e-13	Adult Leydig cell	SH3D19
3.89578e-17	0.371187	0.165	0.091	9.24819e-13	Adult Leydig cell	STOM
4.10881e-17	0.49337	0.328	0.25	9.7539e-13	Adult Leydig cell	ADGRL3
6.46554e-17	0.343822	0.14	0.07	1.53485e-12	Adult Leydig cell	CCNG2
6.65058e-17	0.382218	0.181	0.107	1.57878e-12	Adult Leydig cell	TMEM50B
7.01297e-17	0.288174	0.106	0.042	1.66481e-12	Adult Leydig cell	DOCK6
7.11891e-17	0.400399	0.145	0.072	1.68996e-12	Adult Leydig cell	KHDRBS2
7.3717e-17	0.406542	0.442	0.41	1.74997e-12	Adult Leydig cell	DNPH1
7.73639e-17	0.432837	0.353	0.296	1.83654e-12	Adult Leydig cell	BTG3
1.41561e-16	0.440172	0.278	0.205	3.36052e-12	Adult Leydig cell	ARID5B
1.72336e-16	0.403028	0.485	0.468	4.09109e-12	Adult Leydig cell	CTNNA1
1.78223e-16	0.416835	0.263	0.192	4.23083e-12	Adult Leydig cell	JUP
2.11941e-16	0.421537	0.222	0.151	5.03127e-12	Adult Leydig cell	TAX1BP3
2.24375e-16	0.303635	0.117	0.051	5.32644e-12	Adult Leydig cell	C1QTNF7
2.30968e-16	0.354335	0.129	0.062	5.48295e-12	Adult Leydig cell	PKNOX2
3.71249e-16	0.326459	0.125	0.059	8.81309e-12	Adult Leydig cell	ENSBTAG00000062040
3.86807e-16	0.406883	0.325	0.255	9.18241e-12	Adult Leydig cell	RBPMS
4.50331e-16	0.378292	0.489	0.465	1.06904e-11	Adult Leydig cell	GNB2
4.53271e-16	0.417686	0.428	0.396	1.07602e-11	Adult Leydig cell	CEP170
5.97603e-16	0.38841	0.479	0.462	1.41865e-11	Adult Leydig cell	HNRNPH3
6.06255e-16	0.373158	0.184	0.113	1.43919e-11	Adult Leydig cell	WDR86
6.18125e-16	0.446936	0.273	0.196	1.46737e-11	Adult Leydig cell	NRG1
6.43484e-16	0.302437	0.108	0.045	1.52757e-11	Adult Leydig cell	DUSP6
9.15749e-16	0.310588	0.12	0.056	2.1739e-11	Adult Leydig cell	PLCL2
9.58822e-16	0.35433	0.199	0.127	2.27615e-11	Adult Leydig cell	ZNF428
1.26043e-15	0.369405	0.451	0.429	2.99214e-11	Adult Leydig cell	ARPC2
1.30772e-15	0.441343	0.347	0.286	3.10439e-11	Adult Leydig cell	UTRN
1.3872e-15	0.340365	0.118	0.054	3.29308e-11	Adult Leydig cell	PTPRD
1.43853e-15	0.393323	0.48	0.465	3.41494e-11	Adult Leydig cell	RNH1
1.58093e-15	0.303261	0.139	0.072	3.75298e-11	Adult Leydig cell	SGCB
2.52654e-15	0.407682	0.361	0.318	5.99775e-11	Adult Leydig cell	LSM7
2.54182e-15	0.324054	0.105	0.045	6.03404e-11	Adult Leydig cell	OLFML2B
2.6059e-15	0.299238	0.119	0.056	6.18615e-11	Adult Leydig cell	ELK3
2.67665e-15	0.407059	0.497	0.482	6.35409e-11	Adult Leydig cell	CHD9
3.06793e-15	0.310522	0.123	0.059	7.28297e-11	Adult Leydig cell	MEX3D
3.29679e-15	0.415803	0.222	0.154	7.82624e-11	Adult Leydig cell	GYPC
3.32736e-15	0.446526	0.236	0.17	7.89883e-11	Adult Leydig cell	SH3BGR
3.42167e-15	0.406488	0.234	0.165	8.12269e-11	Adult Leydig cell	HOXD3
3.49484e-15	0.28496	0.112	0.051	8.2964e-11	Adult Leydig cell	ARHGEF2
3.55627e-15	0.433726	0.273	0.208	8.44222e-11	Adult Leydig cell	CAVIN1
4.18481e-15	0.38815	0.289	0.224	9.93433e-11	Adult Leydig cell	PDCD10
4.5443e-15	0.37524	0.47	0.452	1.07877e-10	Adult Leydig cell	SNRPD1
4.7715e-15	0.395182	0.306	0.243	1.13271e-10	Adult Leydig cell	MPZL1
5.21304e-15	0.3998	0.237	0.167	1.23752e-10	Adult Leydig cell	MEIS1
5.21809e-15	0.309202	0.164	0.096	1.23872e-10	Adult Leydig cell	SMCO4
5.51965e-15	0.310048	0.129	0.066	1.31031e-10	Adult Leydig cell	ABHD11
5.88142e-15	0.341166	0.499	0.491	1.39619e-10	Adult Leydig cell	LAMTOR4
6.74279e-15	0.310244	0.141	0.075	1.60067e-10	Adult Leydig cell	CYP4V2
6.76942e-15	0.408371	0.217	0.147	1.60699e-10	Adult Leydig cell	ATXN1
7.00088e-15	0.341457	0.147	0.08	1.66194e-10	Adult Leydig cell	PRKG1
7.59511e-15	0.395448	0.317	0.261	1.803e-10	Adult Leydig cell	IP6K2
7.80958e-15	0.411598	0.269	0.205	1.85392e-10	Adult Leydig cell	WBP4
8.72059e-15	0.404731	0.231	0.159	2.07018e-10	Adult Leydig cell	TBC1D9
9.93782e-15	0.301653	0.124	0.061	2.35914e-10	Adult Leydig cell	RHOBTB1
1.01389e-14	0.383119	0.452	0.432	2.40686e-10	Adult Leydig cell	CWC15
1.10024e-14	0.353079	0.448	0.423	2.61186e-10	Adult Leydig cell	RHEB
1.10978e-14	0.322669	0.148	0.081	2.6345e-10	Adult Leydig cell	AMOTL1
1.26893e-14	0.365643	0.184	0.11	3.0123e-10	Adult Leydig cell	DLG2
1.26914e-14	0.411131	0.346	0.296	3.01281e-10	Adult Leydig cell	CKAP4
1.32571e-14	0.386778	0.438	0.418	3.14709e-10	Adult Leydig cell	U2AF1
1.52418e-14	0.405896	0.22	0.153	3.61824e-10	Adult Leydig cell	ATF7
1.80347e-14	0.404921	0.339	0.292	4.28125e-10	Adult Leydig cell	CRIPT
1.85778e-14	0.446061	0.294	0.23	4.41019e-10	Adult Leydig cell	CELF2
2.12761e-14	0.384955	0.19	0.12	5.05072e-10	Adult Leydig cell	CSRNP3
2.22572e-14	0.402323	0.122	0.061	5.28363e-10	Adult Leydig cell	DMD
2.8474e-14	0.302042	0.115	0.056	6.75945e-10	Adult Leydig cell	FZD7
2.94145e-14	0.354716	0.137	0.073	6.9827e-10	Adult Leydig cell	ANGPT1
3.16482e-14	0.348486	0.157	0.09	7.51296e-10	Adult Leydig cell	SOX6
3.16897e-14	0.301179	0.134	0.07	7.52283e-10	Adult Leydig cell	ENSBTAG00000034360
3.53328e-14	0.413944	0.307	0.251	8.38766e-10	Adult Leydig cell	CARHSP1
4.51423e-14	0.298588	0.14	0.077	1.07163e-09	Adult Leydig cell	LGALSL
4.74006e-14	0.409159	0.402	0.372	1.12524e-09	Adult Leydig cell	ADD1
4.77134e-14	0.381318	0.45	0.429	1.13267e-09	Adult Leydig cell	SCP2
4.89107e-14	0.360844	0.142	0.079	1.16109e-09	Adult Leydig cell	OSR1
5.92515e-14	0.381788	0.304	0.247	1.40657e-09	Adult Leydig cell	PAFAH1B3
7.76453e-14	0.376273	0.222	0.158	1.84322e-09	Adult Leydig cell	SERPINB1
1.03396e-13	0.264848	0.1	0.045	2.45451e-09	Adult Leydig cell	IDH2
1.04606e-13	0.38364	0.308	0.257	2.48325e-09	Adult Leydig cell	EMD
1.14585e-13	0.34745	0.157	0.095	2.72014e-09	Adult Leydig cell	UBA7
1.2213e-13	0.403595	0.223	0.156	2.89925e-09	Adult Leydig cell	PBX3
1.3437e-13	0.354273	0.212	0.143	3.1898e-09	Adult Leydig cell	RNF24
1.43044e-13	0.365292	0.193	0.131	3.39572e-09	Adult Leydig cell	GOLM1
1.76236e-13	0.44725	0.229	0.165	4.18367e-09	Adult Leydig cell	PLCB4
1.93721e-13	0.364889	0.223	0.158	4.59873e-09	Adult Leydig cell	LITAF
1.9674e-13	0.297487	0.118	0.059	4.67042e-09	Adult Leydig cell	FAT4
2.07891e-13	0.367084	0.516	0.493	4.93513e-09	Adult Leydig cell	COL21A1
2.10929e-13	0.297438	0.136	0.076	5.00724e-09	Adult Leydig cell	MAP2K6
2.35675e-13	0.322615	0.546	0.543	5.59468e-09	Adult Leydig cell	DBI
2.44509e-13	0.440979	0.426	0.405	5.8044e-09	Adult Leydig cell	PRDX6
2.64941e-13	0.400119	0.378	0.334	6.28945e-09	Adult Leydig cell	EVI5
2.74408e-13	0.317825	0.146	0.084	6.51418e-09	Adult Leydig cell	CEP85L
3.22225e-13	0.306845	0.138	0.079	7.64931e-09	Adult Leydig cell	TMED5
3.38832e-13	0.374822	0.203	0.14	8.04354e-09	Adult Leydig cell	EEIG2
3.60684e-13	0.439248	0.306	0.253	8.56228e-09	Adult Leydig cell	GPCPD1
3.95116e-13	0.346697	0.519	0.511	9.37966e-09	Adult Leydig cell	SMARCA2
4.01628e-13	0.316411	0.168	0.105	9.53424e-09	Adult Leydig cell	TTC8
4.46653e-13	0.35082	0.448	0.432	1.06031e-08	Adult Leydig cell	ENSBTAG00000038842
4.59609e-13	0.381135	0.292	0.232	1.09107e-08	Adult Leydig cell	LIMA1
5.65989e-13	0.279475	0.11	0.055	1.3436e-08	Adult Leydig cell	KCNMB4
5.69729e-13	0.412229	0.386	0.347	1.35248e-08	Adult Leydig cell	REV3L
5.81108e-13	0.413668	0.422	0.391	1.37949e-08	Adult Leydig cell	CNTLN
5.84582e-13	0.367344	0.219	0.159	1.38774e-08	Adult Leydig cell	MIGA1
5.8652e-13	0.364842	0.412	0.394	1.39234e-08	Adult Leydig cell	SNRPG
6.34719e-13	0.356527	0.191	0.129	1.50676e-08	Adult Leydig cell	RAP2B
6.81238e-13	0.404713	0.301	0.246	1.61719e-08	Adult Leydig cell	PTEN
6.93024e-13	0.403772	0.242	0.185	1.64517e-08	Adult Leydig cell	H2AX
8.24331e-13	0.338491	0.194	0.131	1.95688e-08	Adult Leydig cell	C1H21orf91
8.48601e-13	0.320466	0.157	0.097	2.01449e-08	Adult Leydig cell	PRAF2
9.28855e-13	0.325891	0.18	0.118	2.20501e-08	Adult Leydig cell	RCN3
9.32015e-13	0.361983	0.229	0.17	2.21251e-08	Adult Leydig cell	HSPA1L
1.0371e-12	0.375355	0.407	0.382	2.46198e-08	Adult Leydig cell	COMMD3
1.1798e-12	0.256791	0.102	0.048	2.80073e-08	Adult Leydig cell	PALM
1.3355e-12	0.367832	0.265	0.213	3.17034e-08	Adult Leydig cell	RNF7
1.38469e-12	0.328628	0.451	0.44	3.28712e-08	Adult Leydig cell	PFDN2
1.48348e-12	0.346609	0.175	0.115	3.52164e-08	Adult Leydig cell	SMARCD3
1.57098e-12	0.355168	0.202	0.141	3.72935e-08	Adult Leydig cell	ENSBTAG00000018400
1.71534e-12	0.374695	0.23	0.173	4.07204e-08	Adult Leydig cell	PPIC
1.7154e-12	0.334868	0.209	0.149	4.07219e-08	Adult Leydig cell	ENSBTAG00000025929
1.82852e-12	0.276425	0.104	0.051	4.34072e-08	Adult Leydig cell	TCEAL9
2.1649e-12	0.283236	0.139	0.081	5.13926e-08	Adult Leydig cell	ME3
2.36571e-12	0.272014	0.145	0.087	5.61596e-08	Adult Leydig cell	PALLD
2.567e-12	0.291332	0.131	0.075	6.0938e-08	Adult Leydig cell	STARD3NL
2.58369e-12	0.351758	0.471	0.466	6.13342e-08	Adult Leydig cell	TMED9
2.73624e-12	0.279154	0.128	0.071	6.49557e-08	Adult Leydig cell	PTPN9
2.76735e-12	0.298865	0.104	0.051	6.56942e-08	Adult Leydig cell	GBP6
2.88942e-12	0.359255	0.26	0.2	6.85919e-08	Adult Leydig cell	DZIP1
3.43453e-12	0.283032	0.13	0.072	8.15322e-08	Adult Leydig cell	CCDC171
3.90546e-12	0.390109	0.476	0.461	9.27117e-08	Adult Leydig cell	NFIB
3.94012e-12	0.356611	0.195	0.136	9.35345e-08	Adult Leydig cell	DDHD1
3.98586e-12	0.353098	0.287	0.238	9.46203e-08	Adult Leydig cell	PHF5A
4.05901e-12	0.283919	0.131	0.073	9.63569e-08	Adult Leydig cell	SEMA6A
4.26047e-12	0.323992	0.17	0.111	1.01139e-07	Adult Leydig cell	CPLANE1
4.67582e-12	0.261277	0.109	0.056	1.10999e-07	Adult Leydig cell	SOX12
5.48983e-12	0.311997	0.107	0.055	1.30323e-07	Adult Leydig cell	LONRF3
5.80877e-12	0.327216	0.348	0.314	1.37894e-07	Adult Leydig cell	CTSK
6.01679e-12	0.253055	0.109	0.057	1.42833e-07	Adult Leydig cell	TOR3A
7.21288e-12	0.345154	0.176	0.12	1.71227e-07	Adult Leydig cell	RIMKLB
7.35101e-12	0.255314	0.114	0.061	1.74506e-07	Adult Leydig cell	DACT1
8.47931e-12	0.372805	0.255	0.2	2.0129e-07	Adult Leydig cell	MMD
8.60476e-12	0.28002	0.114	0.061	2.04268e-07	Adult Leydig cell	HLF
8.7291e-12	0.348076	0.36	0.321	2.0722e-07	Adult Leydig cell	TBCB
1.02918e-11	0.296713	0.124	0.07	2.44316e-07	Adult Leydig cell	CCDC141
1.03505e-11	0.250551	0.102	0.051	2.4571e-07	Adult Leydig cell	DBNDD2
1.03634e-11	0.37936	0.233	0.18	2.46017e-07	Adult Leydig cell	PEA15
1.04495e-11	0.269387	0.121	0.067	2.48061e-07	Adult Leydig cell	BACE2
1.16062e-11	0.274986	0.105	0.054	2.7552e-07	Adult Leydig cell	RND1
1.22361e-11	0.273286	0.131	0.076	2.90473e-07	Adult Leydig cell	DSE
1.2772e-11	0.370689	0.27	0.217	3.03194e-07	Adult Leydig cell	PTPRG
1.27893e-11	0.371285	0.358	0.328	3.03606e-07	Adult Leydig cell	HNRNPA3
1.37507e-11	0.312129	0.19	0.134	3.26427e-07	Adult Leydig cell	UNC50
1.62379e-11	0.334318	0.152	0.094	3.85472e-07	Adult Leydig cell	DPYSL3
1.91307e-11	0.309801	0.176	0.119	4.54144e-07	Adult Leydig cell	CIB1
2.01692e-11	0.419932	0.142	0.088	4.78796e-07	Adult Leydig cell	VEGFC
2.13687e-11	0.369375	0.393	0.38	5.07271e-07	Adult Leydig cell	RAB11B
2.2044e-11	0.40168	0.327	0.284	5.23302e-07	Adult Leydig cell	MYLIP
2.24641e-11	0.378496	0.421	0.403	5.33276e-07	Adult Leydig cell	TRIO
2.38647e-11	0.351764	0.315	0.274	5.66523e-07	Adult Leydig cell	SRP19
2.56227e-11	0.38086	0.371	0.34	6.08257e-07	Adult Leydig cell	MYH9
2.74049e-11	0.299663	0.508	0.478	6.50564e-07	Adult Leydig cell	PDZRN3
2.79393e-11	0.415244	0.247	0.196	6.63251e-07	Adult Leydig cell	CYP27A1
2.92722e-11	0.277228	0.135	0.081	6.94894e-07	Adult Leydig cell	REEP5
3.96537e-11	0.319157	0.17	0.115	9.41339e-07	Adult Leydig cell	DENND10
4.01934e-11	0.323888	0.517	0.498	9.54151e-07	Adult Leydig cell	ENSBTAG00000063353
4.02122e-11	0.261007	0.117	0.066	9.54598e-07	Adult Leydig cell	SPRY1
4.52924e-11	0.341404	0.272	0.22	1.0752e-06	Adult Leydig cell	IFT57
4.61394e-11	0.364416	0.255	0.206	1.0953e-06	Adult Leydig cell	ENTREP2
5.46837e-11	0.304103	0.14	0.086	1.29814e-06	Adult Leydig cell	PROCA1
5.50006e-11	0.34896	0.2	0.146	1.30566e-06	Adult Leydig cell	SIPA1L1
6.15418e-11	0.350764	0.293	0.243	1.46094e-06	Adult Leydig cell	KIF1B
6.24614e-11	0.352131	0.327	0.286	1.48277e-06	Adult Leydig cell	DYNC1LI1
6.83226e-11	0.338624	0.22	0.164	1.62191e-06	Adult Leydig cell	MYO9A
6.86927e-11	0.285251	0.14	0.087	1.6307e-06	Adult Leydig cell	RNFT1
7.20369e-11	0.276158	0.123	0.072	1.71008e-06	Adult Leydig cell	CPT1A
7.98848e-11	0.375448	0.306	0.267	1.89639e-06	Adult Leydig cell	FCHO2
8.53245e-11	0.320119	0.187	0.134	2.02552e-06	Adult Leydig cell	ENSBTAG00000066605
9.19519e-11	0.262572	0.108	0.059	2.18285e-06	Adult Leydig cell	ENSBTAG00000048722
9.62112e-11	0.375319	0.291	0.246	2.28396e-06	Adult Leydig cell	RRAS2
1.02427e-10	0.399551	0.22	0.17	2.43152e-06	Adult Leydig cell	TRIP10
1.02893e-10	0.307372	0.219	0.159	2.44258e-06	Adult Leydig cell	ZNF521
1.17061e-10	0.329493	0.38	0.34	2.77891e-06	Adult Leydig cell	BUD23
1.27734e-10	0.351134	0.227	0.172	3.03229e-06	Adult Leydig cell	LPAR1
1.31725e-10	0.343901	0.315	0.276	3.12703e-06	Adult Leydig cell	RPL26L1
1.37595e-10	0.339492	0.25	0.198	3.26637e-06	Adult Leydig cell	MAPRE2
1.52384e-10	0.350922	0.391	0.383	3.61744e-06	Adult Leydig cell	LSM5
1.55585e-10	0.385702	0.279	0.236	3.69343e-06	Adult Leydig cell	OAT
1.64148e-10	0.372383	0.171	0.116	3.89672e-06	Adult Leydig cell	CDKN1A
1.65036e-10	0.371036	0.309	0.272	3.9178e-06	Adult Leydig cell	ILKAP
1.702e-10	0.354963	0.354	0.32	4.04039e-06	Adult Leydig cell	TUSC3
1.75636e-10	0.327946	0.187	0.131	4.16942e-06	Adult Leydig cell	CYP7B1
2.28778e-10	0.258769	0.11	0.063	5.43096e-06	Adult Leydig cell	ZNF260
2.52746e-10	0.41288	0.232	0.18	5.99995e-06	Adult Leydig cell	BAG3
2.64335e-10	0.352491	0.27	0.227	6.27505e-06	Adult Leydig cell	MAGOH
2.68658e-10	0.285835	0.189	0.134	6.37767e-06	Adult Leydig cell	FMOD
2.75743e-10	0.325299	0.182	0.131	6.54587e-06	Adult Leydig cell	NDN
2.79344e-10	0.402077	0.328	0.298	6.63136e-06	Adult Leydig cell	SEC24D
3.21395e-10	0.275611	0.123	0.074	7.6296e-06	Adult Leydig cell	SLC35A1
3.38465e-10	0.362857	0.313	0.279	8.03482e-06	Adult Leydig cell	CCDC28B
3.39656e-10	0.353558	0.333	0.289	8.06309e-06	Adult Leydig cell	MAN1A1
3.6043e-10	0.535158	0.298	0.27	8.55626e-06	Adult Leydig cell	ZFYVE21
3.81543e-10	0.304694	0.1	0.053	9.05744e-06	Adult Leydig cell	EMP1
3.86481e-10	0.302489	0.16	0.107	9.17468e-06	Adult Leydig cell	SLC9A9
3.95494e-10	0.326587	0.218	0.167	9.38863e-06	Adult Leydig cell	CD58
4.53568e-10	0.37401	0.367	0.351	1.07673e-05	Adult Leydig cell	KLHL3
4.7282e-10	0.30172	0.139	0.09	1.12243e-05	Adult Leydig cell	TPMT
4.94637e-10	0.351325	0.244	0.197	1.17422e-05	Adult Leydig cell	NPC2
5.2098e-10	0.270766	0.128	0.078	1.23675e-05	Adult Leydig cell	JPH1
6.14604e-10	0.351439	0.318	0.289	1.45901e-05	Adult Leydig cell	SNRPC
6.3904e-10	0.354629	0.317	0.284	1.51702e-05	Adult Leydig cell	RING1
6.42375e-10	0.340977	0.267	0.225	1.52493e-05	Adult Leydig cell	PGLS
6.43189e-10	0.347582	0.198	0.151	1.52687e-05	Adult Leydig cell	NTHL1
7.00606e-10	0.375357	0.325	0.29	1.66317e-05	Adult Leydig cell	MYLK
7.16915e-10	0.256714	0.119	0.071	1.70188e-05	Adult Leydig cell	SDHAF3
7.23545e-10	0.318704	0.178	0.128	1.71762e-05	Adult Leydig cell	PPP4C
7.45965e-10	0.342208	0.165	0.114	1.77085e-05	Adult Leydig cell	DOK6
8.21552e-10	0.323046	0.191	0.142	1.95028e-05	Adult Leydig cell	SLC35B1
8.37241e-10	0.472666	0.222	0.173	1.98753e-05	Adult Leydig cell	ADAMTS9
8.43735e-10	0.350835	0.312	0.279	2.00294e-05	Adult Leydig cell	ENSBTAG00000054938
9.23205e-10	0.261986	0.13	0.082	2.1916e-05	Adult Leydig cell	ENSBTAG00000062685
9.38531e-10	0.27614	0.153	0.103	2.22798e-05	Adult Leydig cell	TNFSF12
9.97905e-10	0.35959	0.268	0.222	2.36893e-05	Adult Leydig cell	ERO1B
1.15327e-09	0.307994	0.254	0.209	2.73774e-05	Adult Leydig cell	TMEM219
1.18e-09	0.309356	0.154	0.105	2.8012e-05	Adult Leydig cell	DNAJB9
1.20818e-09	0.368175	0.283	0.245	2.86809e-05	Adult Leydig cell	IL15RA
1.2254e-09	0.362881	0.276	0.239	2.90898e-05	Adult Leydig cell	RAB8B
1.2795e-09	0.323192	0.198	0.141	3.03741e-05	Adult Leydig cell	PCDH9
1.38781e-09	0.296323	0.156	0.105	3.29453e-05	Adult Leydig cell	HERC5
1.45127e-09	0.309418	0.155	0.107	3.44516e-05	Adult Leydig cell	RAB31
1.46491e-09	0.293413	0.439	0.428	3.47754e-05	Adult Leydig cell	ARF4
1.53712e-09	0.317281	0.147	0.099	3.64897e-05	Adult Leydig cell	MSRB3
1.54277e-09	0.29989	0.186	0.136	3.66239e-05	Adult Leydig cell	CEBPG
1.64798e-09	0.310067	0.19	0.141	3.91214e-05	Adult Leydig cell	VPS36
1.67666e-09	0.323797	0.274	0.219	3.98022e-05	Adult Leydig cell	ANK2
1.86536e-09	0.367164	0.217	0.166	4.42818e-05	Adult Leydig cell	PCSK5
1.86652e-09	0.349223	0.207	0.161	4.43092e-05	Adult Leydig cell	NT5C2
2.01158e-09	0.254981	0.116	0.071	4.77529e-05	Adult Leydig cell	TOR1A
2.03863e-09	0.304169	0.155	0.107	4.83949e-05	Adult Leydig cell	NR0B1
2.05535e-09	0.341865	0.303	0.27	4.87919e-05	Adult Leydig cell	UBE2L3
2.28358e-09	0.284385	0.15	0.102	5.42098e-05	Adult Leydig cell	PER2
2.42714e-09	0.337788	0.327	0.296	5.76179e-05	Adult Leydig cell	WASF2
2.64415e-09	0.28072	0.146	0.099	6.27694e-05	Adult Leydig cell	EVC2
2.89276e-09	0.32244	0.26	0.2	6.86712e-05	Adult Leydig cell	MDGA2
2.9491e-09	0.297005	0.157	0.109	7.00086e-05	Adult Leydig cell	CATSPERG
2.95453e-09	0.320465	0.254	0.213	7.01377e-05	Adult Leydig cell	CHMP5
3.0221e-09	0.267903	0.12	0.075	7.17417e-05	Adult Leydig cell	ECHDC2
3.07984e-09	0.311666	0.304	0.257	7.31124e-05	Adult Leydig cell	DLC1
3.34506e-09	0.2788	0.129	0.083	7.94083e-05	Adult Leydig cell	PLEKHA2
3.38567e-09	0.322899	0.198	0.151	8.03725e-05	Adult Leydig cell	ARL2
3.59002e-09	0.315499	0.231	0.183	8.52234e-05	Adult Leydig cell	TRAFD1
3.98646e-09	0.253721	0.106	0.063	9.46345e-05	Adult Leydig cell	STK10
3.99105e-09	0.387126	0.294	0.26	9.47436e-05	Adult Leydig cell	NBL1
4.0509e-09	0.351342	0.306	0.273	9.61643e-05	Adult Leydig cell	CDC37L1
4.40439e-09	0.323818	0.217	0.172	0.000104556	Adult Leydig cell	KIF3A
4.4224e-09	0.298707	0.149	0.099	0.000104983	Adult Leydig cell	GNA14
4.49992e-09	0.2652	0.183	0.136	0.000106824	Adult Leydig cell	SRPK1
4.56808e-09	0.36813	0.303	0.269	0.000108442	Adult Leydig cell	ENSBTAG00000066717
4.64827e-09	0.356391	0.369	0.353	0.000110345	Adult Leydig cell	SYF2
4.93674e-09	0.266996	0.104	0.061	0.000117193	Adult Leydig cell	FUT8
5.61235e-09	0.254461	0.129	0.084	0.000133232	Adult Leydig cell	LLGL1
5.63053e-09	0.268666	0.125	0.08	0.000133663	Adult Leydig cell	SPIRE1
6.18713e-09	0.317024	0.111	0.068	0.000146876	Adult Leydig cell	ARHGEF28
6.20817e-09	0.25719	0.12	0.075	0.000147376	Adult Leydig cell	FGD6
6.30006e-09	0.323802	0.217	0.173	0.000149557	Adult Leydig cell	DERL2
6.40771e-09	0.25927	0.144	0.097	0.000152113	Adult Leydig cell	SELENON
6.70284e-09	0.307141	0.202	0.156	0.000159119	Adult Leydig cell	CIBAR1
6.96779e-09	0.334191	0.285	0.253	0.000165408	Adult Leydig cell	UQCC4
7.79206e-09	0.451379	0.22	0.169	0.000184976	Adult Leydig cell	ENSBTAG00000032687
8.09323e-09	0.261508	0.146	0.098	0.000192125	Adult Leydig cell	HMOX1
8.13732e-09	0.289241	0.165	0.12	0.000193172	Adult Leydig cell	ENSBTAG00000069741
8.4774e-09	0.35383	0.28	0.244	0.000201245	Adult Leydig cell	KDM5B
9.2714e-09	0.267101	0.121	0.077	0.000220094	Adult Leydig cell	NAE1
9.66356e-09	0.329628	0.232	0.187	0.000229403	Adult Leydig cell	TET1
9.66541e-09	0.317852	0.181	0.137	0.000229447	Adult Leydig cell	COMMD8
1.00077e-08	0.284009	0.263	0.218	0.000237574	Adult Leydig cell	CCNY
1.03996e-08	0.296128	0.134	0.089	0.000246876	Adult Leydig cell	CDC14A
1.04475e-08	0.306199	0.218	0.17	0.000248013	Adult Leydig cell	EMX2
1.06545e-08	0.317805	0.209	0.165	0.000252927	Adult Leydig cell	IFIT5
1.12256e-08	0.258628	0.103	0.059	0.000266485	Adult Leydig cell	CH25H
1.6946e-08	0.274347	0.141	0.097	0.000402282	Adult Leydig cell	VASP
1.84996e-08	0.371646	0.436	0.419	0.000439163	Adult Leydig cell	SOCS3
2.03001e-08	0.327583	0.369	0.349	0.000481904	Adult Leydig cell	UBL3
2.05336e-08	0.266928	0.154	0.109	0.000487447	Adult Leydig cell	BCL2L12
2.07728e-08	0.259598	0.142	0.097	0.000493125	Adult Leydig cell	ZCCHC3
2.23033e-08	0.252515	0.133	0.089	0.000529459	Adult Leydig cell	CTNNBIP1
2.26798e-08	0.321395	0.404	0.394	0.000538396	Adult Leydig cell	SNW1
2.33458e-08	0.299125	0.262	0.217	0.000554205	Adult Leydig cell	TANC1
2.33706e-08	0.284187	0.16	0.116	0.000554796	Adult Leydig cell	ARHGAP1
2.44139e-08	0.305352	0.214	0.17	0.000579562	Adult Leydig cell	RUFY3
2.50799e-08	0.253923	0.124	0.081	0.000595372	Adult Leydig cell	BMP4
2.55934e-08	0.308027	0.217	0.172	0.000607561	Adult Leydig cell	DOCK11
2.70136e-08	0.325339	0.39	0.376	0.000641277	Adult Leydig cell	YPEL3
2.73146e-08	0.284371	0.152	0.108	0.000648421	Adult Leydig cell	NEO1
2.78462e-08	0.285018	0.349	0.329	0.000661041	Adult Leydig cell	ENSBTAG00000008646
3.35583e-08	0.286223	0.173	0.126	0.000796641	Adult Leydig cell	VOPP1
3.48302e-08	0.307763	0.4	0.397	0.000826835	Adult Leydig cell	TMEM14C
3.69146e-08	0.293647	0.17	0.125	0.000876315	Adult Leydig cell	PEG10
3.84395e-08	0.313337	0.253	0.213	0.000912515	Adult Leydig cell	MAP4K5
3.89426e-08	0.297925	0.162	0.12	0.000924458	Adult Leydig cell	GSTT1
4.56438e-08	0.34295	0.273	0.243	0.00108354	Adult Leydig cell	BNIP3L
4.70471e-08	0.345421	0.259	0.228	0.00111685	Adult Leydig cell	NUDT16
4.75077e-08	0.327907	0.277	0.247	0.00112779	Adult Leydig cell	EIF6
4.75144e-08	0.349322	0.346	0.332	0.00112795	Adult Leydig cell	ENSBTAG00000063779
5.12401e-08	0.302093	0.192	0.151	0.00121639	Adult Leydig cell	MAGEF1
6.94628e-08	0.362966	0.213	0.175	0.00164898	Adult Leydig cell	ENSBTAG00000052466
7.72277e-08	0.275864	0.16	0.119	0.00183331	Adult Leydig cell	OGFR
7.75688e-08	0.318096	0.343	0.322	0.0018414	Adult Leydig cell	ITSN1
8.09262e-08	0.255616	0.117	0.076	0.00192111	Adult Leydig cell	SHISA4
8.18977e-08	0.262477	0.14	0.099	0.00194417	Adult Leydig cell	DIMT1
8.74939e-08	0.296018	0.195	0.15	0.00207702	Adult Leydig cell	ARHGAP42
8.92262e-08	0.31829	0.205	0.167	0.00211814	Adult Leydig cell	WRNIP1
9.08049e-08	0.36682	0.3	0.268	0.00215562	Adult Leydig cell	PHTF2
1.0469e-07	0.3251	0.311	0.289	0.00248523	Adult Leydig cell	CBX3
1.19098e-07	0.310601	0.309	0.286	0.00282726	Adult Leydig cell	SNRPB2
1.20122e-07	0.302237	0.176	0.136	0.00285157	Adult Leydig cell	COTL1
1.21251e-07	0.255027	0.466	0.443	0.00287837	Adult Leydig cell	DUSP1
1.30025e-07	0.305887	0.382	0.377	0.00308667	Adult Leydig cell	PAIP2
1.31765e-07	0.291139	0.226	0.188	0.00312796	Adult Leydig cell	SSBP4
1.32366e-07	0.316442	0.34	0.319	0.00314225	Adult Leydig cell	UVRAG
1.45355e-07	0.337272	0.364	0.36	0.00345057	Adult Leydig cell	SMAD5
1.55503e-07	0.294741	0.172	0.133	0.00369148	Adult Leydig cell	TSC22D1.1
1.5715e-07	0.313172	0.318	0.293	0.00373059	Adult Leydig cell	RAP1B
1.59019e-07	0.262982	0.134	0.094	0.00377495	Adult Leydig cell	PHF11
1.60665e-07	0.359299	0.352	0.341	0.00381403	Adult Leydig cell	TMEM131
1.6627e-07	0.269231	0.144	0.103	0.00394709	Adult Leydig cell	PALS2
1.66704e-07	0.324504	0.348	0.332	0.00395738	Adult Leydig cell	DYNC1I2
1.68821e-07	0.265136	0.136	0.097	0.00400764	Adult Leydig cell	CBFB
1.74101e-07	0.322465	0.29	0.264	0.00413297	Adult Leydig cell	ZCRB1
1.7541e-07	0.331391	0.277	0.243	0.00416406	Adult Leydig cell	SMG6
1.78816e-07	0.278616	0.165	0.125	0.00424491	Adult Leydig cell	HDDC2
1.89471e-07	0.263626	0.177	0.136	0.00449786	Adult Leydig cell	KRCC1
2.00766e-07	0.305526	0.345	0.331	0.00476598	Adult Leydig cell	TXNDC15
2.04886e-07	0.29128	0.236	0.201	0.00486378	Adult Leydig cell	CAMLG
2.1253e-07	0.297628	0.169	0.129	0.00504524	Adult Leydig cell	RASA2
2.22705e-07	0.310809	0.227	0.193	0.00528679	Adult Leydig cell	IFT43
2.37451e-07	0.314058	0.323	0.298	0.00563685	Adult Leydig cell	NPTN
2.39966e-07	0.305088	0.2	0.163	0.00569654	Adult Leydig cell	CIAO2B
2.59402e-07	0.325749	0.311	0.292	0.00615795	Adult Leydig cell	SPSB3
2.6945e-07	0.343865	0.227	0.193	0.00639648	Adult Leydig cell	KLC1
2.80052e-07	0.2845	0.321	0.299	0.00664815	Adult Leydig cell	SNX6
2.85658e-07	0.29628	0.211	0.173	0.00678123	Adult Leydig cell	PLP2
3.00925e-07	0.296502	0.181	0.144	0.00714366	Adult Leydig cell	APPL1
3.02938e-07	0.296035	0.353	0.338	0.00719144	Adult Leydig cell	HDGFL3
3.03986e-07	0.324842	0.307	0.289	0.00721631	Adult Leydig cell	KIAA0100
3.0502e-07	0.340299	0.289	0.263	0.00724087	Adult Leydig cell	IRF9
3.18558e-07	0.321301	0.339	0.325	0.00756226	Adult Leydig cell	AHI1
3.29614e-07	0.311977	0.108	0.07	0.0078247	Adult Leydig cell	FBLN2
3.30934e-07	0.294709	0.201	0.159	0.00785605	Adult Leydig cell	PELI2
3.76562e-07	0.273168	0.147	0.107	0.0089392	Adult Leydig cell	MCUB
3.94982e-07	0.309635	0.345	0.318	0.00937649	Adult Leydig cell	RABGAP1L
4.06812e-07	0.262185	0.14	0.1	0.00965732	Adult Leydig cell	CRELD2
4.12371e-07	0.28418	0.212	0.174	0.00978928	Adult Leydig cell	RNF217
4.62506e-07	0.313401	0.218	0.186	0.0109794	Adult Leydig cell	GLT8D1
4.75885e-07	0.359677	0.311	0.289	0.011297	Adult Leydig cell	EML5
4.86855e-07	0.327547	0.373	0.368	0.0115575	Adult Leydig cell	PHF14
5.30079e-07	0.323669	0.185	0.14	0.0125835	Adult Leydig cell	ENSBTAG00000040347
6.11536e-07	0.253795	0.17	0.133	0.0145172	Adult Leydig cell	PTPMT1
7.02362e-07	0.258603	0.231	0.19	0.0166734	Adult Leydig cell	FAP
7.14473e-07	0.29576	0.256	0.226	0.0169609	Adult Leydig cell	MPG
7.28323e-07	0.295676	0.192	0.156	0.0172897	Adult Leydig cell	TTC7B
7.43302e-07	0.311351	0.22	0.186	0.0176452	Adult Leydig cell	SHISA5
7.57408e-07	0.316374	0.322	0.309	0.0179801	Adult Leydig cell	IKBIP
7.7458e-07	0.262047	0.155	0.117	0.0183877	Adult Leydig cell	SLC39A1
7.9267e-07	0.30545	0.2	0.162	0.0188172	Adult Leydig cell	PTPN12
8.01421e-07	0.300982	0.402	0.401	0.0190249	Adult Leydig cell	PICALM
8.58814e-07	0.254423	0.142	0.105	0.0203874	Adult Leydig cell	TBCE
8.92985e-07	0.307547	0.285	0.261	0.0211986	Adult Leydig cell	LSM8
9.14583e-07	0.266676	0.123	0.086	0.0217113	Adult Leydig cell	TTC39C
9.16576e-07	0.353553	0.344	0.333	0.0217586	Adult Leydig cell	ARX
9.40025e-07	0.280839	0.205	0.168	0.0223152	Adult Leydig cell	UBTD2
9.86686e-07	0.296101	0.344	0.338	0.0234229	Adult Leydig cell	AASDHPPT
1.00206e-06	0.26314	0.163	0.126	0.0237878	Adult Leydig cell	B3GLCT
1.03154e-06	0.363952	0.411	0.408	0.0244878	Adult Leydig cell	ZSWIM6
1.08555e-06	0.297419	0.271	0.248	0.0257698	Adult Leydig cell	ENSBTAG00000005446
1.14962e-06	0.28328	0.249	0.219	0.0272908	Adult Leydig cell	NFIX
1.18876e-06	0.293571	0.228	0.198	0.02822	Adult Leydig cell	MVB12A
1.2108e-06	0.295233	0.323	0.298	0.0287431	Adult Leydig cell	CCDC91
1.22283e-06	0.26232	0.188	0.149	0.0290287	Adult Leydig cell	TGIF1
1.25471e-06	0.297705	0.271	0.248	0.0297856	Adult Leydig cell	DCTN3
1.39712e-06	0.270086	0.179	0.142	0.0331661	Adult Leydig cell	TBC1D12
1.46621e-06	0.292223	0.36	0.349	0.0348064	Adult Leydig cell	RNF130
1.50864e-06	0.261889	0.178	0.141	0.0358137	Adult Leydig cell	DUSP11
1.5932e-06	0.271604	0.356	0.352	0.0378209	Adult Leydig cell	MRPL20
1.6847e-06	0.318026	0.259	0.237	0.039993	Adult Leydig cell	ARL6IP5
1.81891e-06	0.301968	0.364	0.346	0.0431791	Adult Leydig cell	BCAS3
1.84302e-06	0.278702	0.258	0.229	0.0437515	Adult Leydig cell	MOB4
1.89636e-06	0.308596	0.197	0.166	0.0450176	Adult Leydig cell	SGMS1
1.94465e-06	0.26451	0.174	0.14	0.0461641	Adult Leydig cell	GNPDA2
1.97508e-06	0.379008	0.227	0.198	0.0468864	Adult Leydig cell	HSPA2
2.22314e-06	0.260605	0.165	0.13	0.0527752	Adult Leydig cell	TEX264
2.34128e-06	0.256632	0.373	0.357	0.0555796	Adult Leydig cell	MAP3K2
2.35136e-06	0.293157	0.36	0.354	0.055819	Adult Leydig cell	ALYREF
2.73269e-06	0.264104	0.165	0.13	0.0648714	Adult Leydig cell	RCBTB2
2.74563e-06	0.283588	0.319	0.299	0.0651785	Adult Leydig cell	GGTA1
2.84456e-06	0.333329	0.275	0.253	0.0675269	Adult Leydig cell	LIFR
2.92221e-06	0.303536	0.278	0.257	0.0693704	Adult Leydig cell	RALA
3.06803e-06	0.286834	0.237	0.209	0.072832	Adult Leydig cell	TIMM13
3.09367e-06	0.269491	0.22	0.186	0.0734407	Adult Leydig cell	STARD9
3.22078e-06	0.292791	0.235	0.209	0.076458	Adult Leydig cell	VPS29
3.2408e-06	0.265588	0.146	0.112	0.0769334	Adult Leydig cell	ANKRD27
3.49855e-06	0.267569	0.197	0.163	0.0830521	Adult Leydig cell	CEP89
3.62396e-06	0.286501	0.248	0.224	0.0860291	Adult Leydig cell	ENSBTAG00000060180
3.68836e-06	0.273789	0.279	0.251	0.0875579	Adult Leydig cell	NT5DC2
3.74031e-06	0.281786	0.307	0.292	0.0887911	Adult Leydig cell	DPY30
3.76059e-06	0.303547	0.354	0.348	0.0892727	Adult Leydig cell	ZNF706
3.85793e-06	0.272389	0.201	0.168	0.0915834	Adult Leydig cell	RANBP9
4.16239e-06	0.315055	0.313	0.304	0.098811	Adult Leydig cell	CPSF6
4.89078e-06	0.294626	0.265	0.246	0.116102	Adult Leydig cell	CDK4
4.98619e-06	0.297883	0.274	0.247	0.118367	Adult Leydig cell	MYH10
5.0949e-06	0.276825	0.363	0.362	0.120948	Adult Leydig cell	TRIR
5.19695e-06	0.283388	0.3	0.278	0.12337	Adult Leydig cell	CALU
5.43738e-06	0.253613	0.152	0.117	0.129078	Adult Leydig cell	ITPRID2
5.75171e-06	0.262451	0.186	0.154	0.13654	Adult Leydig cell	RBIS
5.84978e-06	0.255731	0.328	0.318	0.138868	Adult Leydig cell	POLR2F
5.9079e-06	0.312016	0.251	0.229	0.140248	Adult Leydig cell	ARMC10
6.11568e-06	0.521712	0.155	0.122	0.14518	Adult Leydig cell	MYH11
6.78325e-06	0.316688	0.273	0.246	0.161028	Adult Leydig cell	FER
6.81201e-06	0.259003	0.214	0.183	0.16171	Adult Leydig cell	CCDC82
6.84047e-06	0.257857	0.195	0.162	0.162386	Adult Leydig cell	SSBP3
6.98337e-06	0.27218	0.253	0.229	0.165778	Adult Leydig cell	ILF2
7.00696e-06	0.297564	0.155	0.121	0.166338	Adult Leydig cell	HS2ST1
8.05605e-06	0.308654	0.278	0.259	0.191243	Adult Leydig cell	TDRD3
8.07976e-06	0.280412	0.311	0.299	0.191806	Adult Leydig cell	PSMA4
8.29347e-06	0.302087	0.319	0.304	0.196879	Adult Leydig cell	YES1
8.4145e-06	0.288035	0.352	0.346	0.199752	Adult Leydig cell	FKBP7
9.46751e-06	0.302987	0.189	0.16	0.224749	Adult Leydig cell	PATL1
1.07275e-05	0.354032	0.338	0.337	0.254661	Adult Leydig cell	ARHGAP21
1.07452e-05	0.386006	0.345	0.325	0.255081	Adult Leydig cell	THBD
1.16321e-05	0.274213	0.206	0.175	0.276135	Adult Leydig cell	P3H1
1.21288e-05	0.332822	0.117	0.087	0.287925	Adult Leydig cell	CD55
1.22445e-05	0.258593	0.224	0.199	0.290673	Adult Leydig cell	RSL24D1
1.50659e-05	0.292463	0.215	0.178	0.357648	Adult Leydig cell	KCTD8
1.56776e-05	0.26225	0.253	0.23	0.372171	Adult Leydig cell	ENSBTAG00000064848
1.57865e-05	0.264583	0.231	0.198	0.374756	Adult Leydig cell	SCMH1
1.59241e-05	0.276559	0.25	0.229	0.378022	Adult Leydig cell	CBX1.1
1.72522e-05	0.27518	0.171	0.139	0.40955	Adult Leydig cell	NFKB1
1.75063e-05	0.269186	0.245	0.215	0.415582	Adult Leydig cell	GAS1
1.83456e-05	0.272462	0.343	0.341	0.435506	Adult Leydig cell	PSMD12
1.87e-05	0.287853	0.259	0.242	0.443919	Adult Leydig cell	SRP9
2.2401e-05	0.30745	0.302	0.295	0.531777	Adult Leydig cell	ENSBTAG00000061866
2.33634e-05	0.31539	0.236	0.217	0.554624	Adult Leydig cell	VEGFA
2.35267e-05	0.293327	0.347	0.346	0.558499	Adult Leydig cell	GMCL1
2.36974e-05	0.282804	0.279	0.26	0.562553	Adult Leydig cell	SNX9
2.40558e-05	0.311403	0.322	0.315	0.57106	Adult Leydig cell	RSBN1L
2.40571e-05	0.305813	0.21	0.185	0.571092	Adult Leydig cell	UGCG
2.47233e-05	0.27767	0.344	0.342	0.586908	Adult Leydig cell	ARF6
2.83771e-05	0.260529	0.258	0.241	0.673643	Adult Leydig cell	PSMG1
2.83856e-05	0.253128	0.236	0.211	0.673845	Adult Leydig cell	CLDND1
3.03668e-05	0.308253	0.287	0.276	0.720878	Adult Leydig cell	RBM43
3.29568e-05	0.311032	0.222	0.197	0.782362	Adult Leydig cell	ARHGEF3
3.61166e-05	0.28127	0.283	0.268	0.857372	Adult Leydig cell	TFDP2
4.0918e-05	0.264053	0.255	0.234	0.971353	Adult Leydig cell	TAF9
4.20661e-05	0.255186	0.239	0.218	0.998608	Adult Leydig cell	SPCS3
4.49501e-05	0.290275	0.295	0.284	1	Adult Leydig cell	COP1
4.93257e-05	0.264171	0.264	0.245	1	Adult Leydig cell	KIF5B
4.96888e-05	0.265981	0.28	0.266	1	Adult Leydig cell	MLF2
5.05562e-05	0.252114	0.278	0.258	1	Adult Leydig cell	RCOR1
5.26069e-05	0.270807	0.254	0.229	1	Adult Leydig cell	TMEM140
5.78345e-05	0.259657	0.212	0.189	1	Adult Leydig cell	TMEM14A
5.8442e-05	0.284364	0.344	0.334	1	Adult Leydig cell	RFX3
5.92093e-05	0.262684	0.149	0.12	1	Adult Leydig cell	AR
6.11886e-05	0.266062	0.231	0.209	1	Adult Leydig cell	ALDH16A1
6.19962e-05	0.285772	0.206	0.183	1	Adult Leydig cell	SLC3A2
7.07783e-05	0.424843	0.331	0.327	1	Adult Leydig cell	FLRT2
7.17013e-05	0.286923	0.278	0.26	1	Adult Leydig cell	CCDC88A
8.0267e-05	0.296434	0.223	0.195	1	Adult Leydig cell	ALDH1A2
8.76899e-05	0.252755	0.121	0.094	1	Adult Leydig cell	ARHGAP6
9.31595e-05	0.322009	0.262	0.244	1	Adult Leydig cell	ESR1
9.552e-05	0.277141	0.325	0.323	1	Adult Leydig cell	CAPZA2
9.61062e-05	0.444797	0.309	0.305	1	Adult Leydig cell	YBX3
9.7294e-05	0.303456	0.279	0.27	1	Adult Leydig cell	SRPK2
9.94013e-05	0.308198	0.324	0.312	1	Adult Leydig cell	PALM2
0.000100307	0.303105	0.258	0.245	1	Adult Leydig cell	XIAP
0.000108288	0.279555	0.245	0.229	1	Adult Leydig cell	NIFK
0.000112273	0.278369	0.227	0.209	1	Adult Leydig cell	CAPZB
0.000115567	0.35749	0.282	0.263	1	Adult Leydig cell	POLG2
0.000119221	0.264195	0.221	0.201	1	Adult Leydig cell	TSPAN31
0.000122757	0.250779	0.159	0.134	1	Adult Leydig cell	RNF145
0.000131739	0.271823	0.244	0.23	1	Adult Leydig cell	POLR2K
0.000134223	0.277771	0.214	0.195	1	Adult Leydig cell	DDX21
0.000138169	0.286143	0.244	0.225	1	Adult Leydig cell	CEP112
0.000157766	0.254676	0.171	0.145	1	Adult Leydig cell	C18H16orf87
0.00018213	0.280735	0.255	0.242	1	Adult Leydig cell	PCMT1
0.00018997	0.271553	0.227	0.209	1	Adult Leydig cell	EFR3A
0.000226998	0.266352	0.154	0.128	1	Adult Leydig cell	CREM
0.000255939	0.279309	0.255	0.246	1	Adult Leydig cell	DENND2B
0.000270492	0.253187	0.286	0.278	1	Adult Leydig cell	FRG1
0.000271072	0.268031	0.252	0.238	1	Adult Leydig cell	ZC3H14
0.000293506	0.256914	0.212	0.194	1	Adult Leydig cell	CTBP2
0.000308314	0.275435	0.218	0.201	1	Adult Leydig cell	NUP214
0.000347231	0.269818	0.204	0.185	1	Adult Leydig cell	RUFY1
0.000355036	0.281777	0.293	0.292	1	Adult Leydig cell	GOLIM4
0.000380135	0.255965	0.151	0.129	1	Adult Leydig cell	RGMB
0.000397933	0.276281	0.295	0.293	1	Adult Leydig cell	GOLM2
0.000406195	0.272589	0.276	0.269	1	Adult Leydig cell	SMURF2
0.000442088	0.275876	0.249	0.235	1	Adult Leydig cell	LRCH1
0.000595415	0.277566	0.274	0.27	1	Adult Leydig cell	MTA3
0.000607273	0.261908	0.247	0.234	1	Adult Leydig cell	FAR1
0.000640152	0.284538	0.202	0.183	1	Adult Leydig cell	DDIT4
0.000689623	0.253673	0.136	0.114	1	Adult Leydig cell	TDP2
0.000754455	0.336152	0.217	0.203	1	Adult Leydig cell	CARMIL1
0.000907093	0.263652	0.292	0.291	1	Adult Leydig cell	TASOR
0.000940637	0.255258	0.229	0.214	1	Adult Leydig cell	ST3GAL3
0.000970373	0.256208	0.243	0.229	1	Adult Leydig cell	MXI1
0.00101456	0.261444	0.224	0.211	1	Adult Leydig cell	IRF3
0.00126598	0.254306	0.249	0.24	1	Adult Leydig cell	LRRCC1
0.00150072	0.26308	0.23	0.218	1	Adult Leydig cell	RBBP8
0.00165744	0.267892	0.251	0.246	1	Adult Leydig cell	DIABLO
0.0023903	0.266249	0.325	0.305	1	Adult Leydig cell	IL1RAPL1
0.00255108	0.258277	0.256	0.255	1	Adult Leydig cell	RAP1A
0.00255282	0.263208	0.173	0.157	1	Adult Leydig cell	H1-4
0.00285918	0.272408	0.254	0.248	1	Adult Leydig cell	CBLB
0.00332529	0.320607	0.263	0.255	1	Adult Leydig cell	MMP16
0.00415998	0.250264	0.293	0.286	1	Adult Leydig cell	TLE4
0.00417741	0.254652	0.237	0.229	1	Adult Leydig cell	EPS15
0.00474131	0.255846	0.253	0.248	1	Adult Leydig cell	YAF2
0.00516635	0.260213	0.253	0.245	1	Adult Leydig cell	CABCOCO1
0.00543987	0.252997	0.204	0.196	1	Adult Leydig cell	RNPC3
0.00625932	0.25002	0.134	0.118	1	Adult Leydig cell	PHKG2
0.00628642	0.255076	0.2	0.189	1	Adult Leydig cell	LRP12
0.00988305	0.28359	0.179	0.168	1	Adult Leydig cell	UBE2N
0	7.09601	0.986	0.189	0	Fetal Leydig Cell	INSL3
0	4.47111	0.905	0.062	0	Fetal Leydig Cell	ENSBTAG00000025485
0	4.14283	0.969	0.748	0	Fetal Leydig Cell	ROBO1
0	3.42631	0.799	0.024	0	Fetal Leydig Cell	OTOS
0	3.2076	0.854	0.009	0	Fetal Leydig Cell	LHCGR
0	3.1375	0.79	0.119	0	Fetal Leydig Cell	ALDH1A1
0	3.12246	0.752	0.014	0	Fetal Leydig Cell	STAR
0	2.99681	0.82	0.004	0	Fetal Leydig Cell	CYP17A1.1
0	2.83906	0.766	0.024	0	Fetal Leydig Cell	STC1
0	2.80721	0.848	0.061	0	Fetal Leydig Cell	PDE8B
0	2.69457	0.985	0.499	0	Fetal Leydig Cell	APOA1
0	2.68154	0.761	0.129	0	Fetal Leydig Cell	KCNIP4
0	2.56172	0.987	0.756	0	Fetal Leydig Cell	PLAC9
0	2.40088	0.675	0.033	0	Fetal Leydig Cell	A4GALT
0	2.36496	0.786	0.068	0	Fetal Leydig Cell	DNAAF3
0	2.27865	0.787	0.068	0	Fetal Leydig Cell	PPP1R1A
0	2.27007	0.817	0.156	0	Fetal Leydig Cell	TMEM254
0	2.09933	0.966	0.424	0	Fetal Leydig Cell	APOE
0	1.96036	0.902	0.494	0	Fetal Leydig Cell	B3GALT1
0	1.86835	0.587	0.014	0	Fetal Leydig Cell	HSD3B1
0	1.81944	0.638	0.121	0	Fetal Leydig Cell	LDLR
0	1.75616	0.753	0.201	0	Fetal Leydig Cell	ADAMTS17
0	1.69065	0.613	0.06	0	Fetal Leydig Cell	CHCHD10
0	1.68895	0.854	0.243	0	Fetal Leydig Cell	ENSBTAG00000012289
0	1.67887	0.468	0.051	0	Fetal Leydig Cell	IGFBP2
0	1.67219	0.814	0.269	0	Fetal Leydig Cell	MAN2A1
0	1.64867	0.812	0.31	0	Fetal Leydig Cell	IVNS1ABP
0	1.64218	0.809	0.286	0	Fetal Leydig Cell	ARFGAP3
0	1.62035	0.729	0.166	0	Fetal Leydig Cell	ADK
0	1.56365	0.579	0.028	0	Fetal Leydig Cell	DEPTOR
0	1.52712	0.399	0.01	0	Fetal Leydig Cell	CLIC5
0	1.52257	0.571	0.125	0	Fetal Leydig Cell	KLK1
0	1.5049	0.698	0.155	0	Fetal Leydig Cell	ZDHHC14
0	1.48677	0.729	0.225	0	Fetal Leydig Cell	SARAF
0	1.48559	0.82	0.29	0	Fetal Leydig Cell	ENSBTAG00000006864
0	1.42445	0.463	0.005	0	Fetal Leydig Cell	KIT
0	1.42259	0.98	0.907	0	Fetal Leydig Cell	MT-COX1
0	1.40334	0.442	0.02	0	Fetal Leydig Cell	FMN1
0	1.39184	0.729	0.253	0	Fetal Leydig Cell	LARGE1
0	1.38075	0.667	0.137	0	Fetal Leydig Cell	DCTPP1
0	1.35782	0.739	0.217	0	Fetal Leydig Cell	MYOF
0	1.3422	0.993	0.95	0	Fetal Leydig Cell	ENSBTAG00000056429
0	1.3234	0.391	0.021	0	Fetal Leydig Cell	NMB
0	1.31093	0.562	0.035	0	Fetal Leydig Cell	TENT5C
0	1.30521	0.424	0.014	0	Fetal Leydig Cell	ZMAT4
0	1.25366	0.419	0.016	0	Fetal Leydig Cell	LIMCH1
0	1.24725	0.962	0.695	0	Fetal Leydig Cell	PEBP1
0	1.21725	0.585	0.12	0	Fetal Leydig Cell	ZBED3
0	1.21621	0.601	0.143	0	Fetal Leydig Cell	SCD5
0	1.18419	0.726	0.241	0	Fetal Leydig Cell	LEPROTL1
0	1.1793	0.54	0.126	0	Fetal Leydig Cell	CPEB2
0	1.16734	0.461	0.012	0	Fetal Leydig Cell	TTC36
0	1.14014	0.485	0.021	0	Fetal Leydig Cell	FDXR
0	1.13986	0.661	0.179	0	Fetal Leydig Cell	ENSBTAG00000000857
0	1.11004	0.576	0.109	0	Fetal Leydig Cell	IQGAP2
0	1.0997	0.393	0.019	0	Fetal Leydig Cell	SLC16A7
0	1.05584	0.594	0.136	0	Fetal Leydig Cell	EMID1
0	1.03672	0.473	0.063	0	Fetal Leydig Cell	ERP27
0	1.03028	0.344	0.017	0	Fetal Leydig Cell	TNNT1
0	1.01492	0.533	0.1	0	Fetal Leydig Cell	CAMKK2
0	1.01252	0.465	0.093	0	Fetal Leydig Cell	CYP51A1
0	0.9861	0.3	0.026	0	Fetal Leydig Cell	DHCR24
0	0.979857	0.354	0.007	0	Fetal Leydig Cell	TLCD4
0	0.97889	0.372	0.03	0	Fetal Leydig Cell	PLA2G1B
0	0.978093	0.375	0.022	0	Fetal Leydig Cell	PLCG2
0	0.953961	0.983	0.944	0	Fetal Leydig Cell	MT-COX3
0	0.948629	0.398	0.042	0	Fetal Leydig Cell	EXOC6
0	0.945804	0.362	0.012	0	Fetal Leydig Cell	TPD52
0	0.927455	0.217	0.004	0	Fetal Leydig Cell	TF
0	0.885162	0.332	0.014	0	Fetal Leydig Cell	TAF7L
0	0.87221	0.374	0.015	0	Fetal Leydig Cell	TMEM229B
0	0.81533	0.282	0.009	0	Fetal Leydig Cell	ATP6V1C2
0	0.805561	0.343	0.028	0	Fetal Leydig Cell	AS3MT
0	0.789273	0.38	0.058	0	Fetal Leydig Cell	IQSEC1
0	0.756165	0.263	0.012	0	Fetal Leydig Cell	GRAMD1B
0	0.748282	0.24	0.005	0	Fetal Leydig Cell	AKAP5
0	0.741945	0.283	0.014	0	Fetal Leydig Cell	MAP3K5
0	0.737062	0.337	0.036	0	Fetal Leydig Cell	CNN1
0	0.735349	0.237	0.002	0	Fetal Leydig Cell	SYNPR
0	0.700669	0.289	0.022	0	Fetal Leydig Cell	SUSD3
0	0.696074	0.994	0.98	0	Fetal Leydig Cell	ZC3H10
0	0.687173	0.25	0.007	0	Fetal Leydig Cell	RERG
0	0.686225	0.325	0.038	0	Fetal Leydig Cell	VEGFD
0	0.671595	0.253	0.007	0	Fetal Leydig Cell	ENSBTAG00000018481
0	0.654285	0.201	0.007	0	Fetal Leydig Cell	JSRP1
0	0.62665	0.261	0.02	0	Fetal Leydig Cell	ABCA10
0	0.614584	0.208	0.005	0	Fetal Leydig Cell	ENSBTAG00000047990
0	0.611515	0.204	0.001	0	Fetal Leydig Cell	GAB3
0	0.601722	0.222	0.01	0	Fetal Leydig Cell	CEP55
0	0.598757	0.203	0.005	0	Fetal Leydig Cell	PRSS35
0	0.593396	0.257	0.015	0	Fetal Leydig Cell	USHBP1
0	0.563392	0.257	0.014	0	Fetal Leydig Cell	PRXL2A
4.17749e-301	0.882191	0.471	0.099	9.91693e-297	Fetal Leydig Cell	ARRDC4
1.96147e-300	0.9147	0.367	0.057	4.65633e-296	Fetal Leydig Cell	ALCAM
2.0089e-297	1.0694	0.96	0.783	4.76894e-293	Fetal Leydig Cell	MT-ATP6
1.38081e-295	0.992062	0.584	0.161	3.27791e-291	Fetal Leydig Cell	INSR
5.24026e-294	0.539474	0.19	0.007	1.24399e-289	Fetal Leydig Cell	ADAD2
1.04031e-293	1.19686	0.353	0.057	2.46959e-289	Fetal Leydig Cell	IGFBP5
4.33939e-290	0.628585	0.246	0.02	1.03013e-285	Fetal Leydig Cell	FHIP1A
3.69787e-288	0.445862	0.151	0.001	8.77838e-284	Fetal Leydig Cell	ENSBTAG00000062870
4.09796e-288	1.01332	0.952	0.768	9.72815e-284	Fetal Leydig Cell	MT-ND4
1.30945e-286	1.12026	0.527	0.135	3.10849e-282	Fetal Leydig Cell	INHA
5.07682e-284	0.914492	0.441	0.092	1.20519e-279	Fetal Leydig Cell	RNF144A
5.5518e-284	1.00615	0.975	0.918	1.31794e-279	Fetal Leydig Cell	CLEC3B
2.4077e-281	0.917526	0.975	0.877	5.71564e-277	Fetal Leydig Cell	MT-COX2
4.30712e-281	1.34616	0.907	0.61	1.02247e-276	Fetal Leydig Cell	TXNIP
4.40211e-281	1.10859	0.619	0.197	1.04502e-276	Fetal Leydig Cell	HIPK2
1.64957e-278	3.66353	0.294	0.038	3.91591e-274	Fetal Leydig Cell	ENSBTAG00000006546
6.78833e-274	0.834021	0.786	0.279	1.61148e-269	Fetal Leydig Cell	COL4A4
1.59826e-273	0.6654	0.334	0.05	3.7941e-269	Fetal Leydig Cell	ADCK5
6.91073e-272	1.04108	0.524	0.143	1.64054e-267	Fetal Leydig Cell	SNTB1
2.24498e-269	1.32617	0.883	0.538	5.32935e-265	Fetal Leydig Cell	ENSBTAG00000063601
2.82207e-269	0.545034	0.253	0.025	6.69932e-265	Fetal Leydig Cell	RFTN1
1.18496e-268	0.537072	0.22	0.016	2.81299e-264	Fetal Leydig Cell	ENSBTAG00000065420
3.92645e-268	1.0824	0.681	0.253	9.321e-264	Fetal Leydig Cell	SERINC5
4.4814e-263	0.940978	0.415	0.089	1.06384e-258	Fetal Leydig Cell	SQLE
4.63849e-263	0.355346	0.139	0.001	1.10113e-258	Fetal Leydig Cell	RHBG
9.25818e-262	0.618617	0.266	0.031	2.1978e-257	Fetal Leydig Cell	CYP11A1
2.96489e-259	0.628845	0.292	0.039	7.03836e-255	Fetal Leydig Cell	BCAR3
4.95407e-256	0.615528	0.312	0.046	1.17605e-251	Fetal Leydig Cell	TNS3
5.07457e-255	0.990085	0.548	0.163	1.20465e-250	Fetal Leydig Cell	JAG1
4.66447e-253	0.502085	0.178	0.009	1.1073e-248	Fetal Leydig Cell	CNIH3
1.59921e-251	0.519007	0.226	0.021	3.79637e-247	Fetal Leydig Cell	ARSD
4.79992e-249	0.725943	0.384	0.076	1.13945e-244	Fetal Leydig Cell	FCGBP
3.6687e-248	0.965794	0.797	0.358	8.70912e-244	Fetal Leydig Cell	PRKAR2B
5.60327e-248	0.695086	0.279	0.038	1.33016e-243	Fetal Leydig Cell	ARMH4
1.18695e-247	0.511463	0.217	0.019	2.81769e-243	Fetal Leydig Cell	SNCB
1.80433e-247	0.401934	0.153	0.004	4.2833e-243	Fetal Leydig Cell	ENSBTAG00000048304
2.41102e-247	1.03614	0.61	0.2	5.72352e-243	Fetal Leydig Cell	ENSBTAG00000067486
6.13839e-245	0.715136	0.999	0.99	1.45719e-240	Fetal Leydig Cell	ENSBTAG00000056744
1.04691e-243	0.645693	0.989	0.981	2.48525e-239	Fetal Leydig Cell	RPL11
1.74597e-243	0.991145	0.626	0.222	4.14477e-239	Fetal Leydig Cell	STAU2
2.88047e-243	0.796823	0.97	0.897	6.83796e-239	Fetal Leydig Cell	RACK1
5.71055e-239	0.828792	0.4	0.087	1.35563e-234	Fetal Leydig Cell	ENSBTAG00000001595
7.90953e-237	0.777686	0.49	0.131	1.87764e-232	Fetal Leydig Cell	SREBF2
1.05056e-235	0.776248	0.442	0.108	2.49393e-231	Fetal Leydig Cell	STX6
3.19461e-235	0.71328	0.309	0.051	7.58369e-231	Fetal Leydig Cell	INSIG1
2.53173e-234	0.744936	0.993	0.977	6.01008e-230	Fetal Leydig Cell	ENSBTAG00000057590
9.33564e-234	0.742114	0.292	0.046	2.21619e-229	Fetal Leydig Cell	SLC16A10
1.68545e-233	0.379165	0.138	0.003	4.00109e-229	Fetal Leydig Cell	PRKAA2
1.98214e-230	0.723428	0.428	0.101	4.70541e-226	Fetal Leydig Cell	TMEM97
2.34482e-230	0.565769	0.275	0.04	5.56636e-226	Fetal Leydig Cell	PSAT1
8.18238e-230	0.358942	0.13	0.002	1.94242e-225	Fetal Leydig Cell	MASP1
9.98307e-230	1.05158	0.548	0.176	2.36988e-225	Fetal Leydig Cell	PLCXD3
1.97722e-228	0.519127	0.261	0.035	4.69372e-224	Fetal Leydig Cell	LSS
4.49074e-228	0.621001	0.219	0.023	1.06606e-223	Fetal Leydig Cell	CXCR4
6.15161e-226	0.919877	0.821	0.392	1.46033e-221	Fetal Leydig Cell	ABLIM1
1.96153e-225	0.977626	0.392	0.091	4.65648e-221	Fetal Leydig Cell	RGS7
1.92297e-224	0.775177	0.47	0.13	4.56493e-220	Fetal Leydig Cell	PXDN
1.28366e-223	0.588638	0.274	0.041	3.04728e-219	Fetal Leydig Cell	VGLL3
3.8624e-223	0.926236	0.926	0.646	9.16895e-219	Fetal Leydig Cell	MT-ND1
4.96774e-223	0.721405	0.397	0.092	1.17929e-218	Fetal Leydig Cell	OTULINL
7.08931e-221	2.31216	0.976	0.804	1.68293e-216	Fetal Leydig Cell	TIMP2
2.51513e-220	0.696476	0.387	0.088	5.97067e-216	Fetal Leydig Cell	FASN
3.47116e-220	0.735879	0.331	0.064	8.24018e-216	Fetal Leydig Cell	IDI1
6.31282e-219	0.889565	0.896	0.589	1.4986e-214	Fetal Leydig Cell	ATP5ME
7.52473e-219	0.805788	0.502	0.148	1.7863e-214	Fetal Leydig Cell	GAMT
1.79429e-215	0.783057	0.46	0.126	4.25946e-211	Fetal Leydig Cell	INTS15
3.40638e-215	0.685472	0.981	0.938	8.08641e-211	Fetal Leydig Cell	RPL28
6.20072e-214	0.736055	0.447	0.119	1.47199e-209	Fetal Leydig Cell	EPHX2
1.08832e-213	0.675081	0.988	0.967	2.58356e-209	Fetal Leydig Cell	RPS9
2.3071e-212	0.394646	0.183	0.015	5.47681e-208	Fetal Leydig Cell	LSR
2.91281e-212	0.811958	0.951	0.8	6.91471e-208	Fetal Leydig Cell	MT-CYTB
2.12011e-211	0.892904	0.548	0.184	5.03293e-207	Fetal Leydig Cell	ENSBTAG00000059855
9.54182e-211	0.617144	0.346	0.072	2.26513e-206	Fetal Leydig Cell	CTSC
4.94174e-210	0.7544	0.398	0.098	1.17312e-205	Fetal Leydig Cell	MPP1
6.65311e-210	0.971267	0.891	0.604	1.57938e-205	Fetal Leydig Cell	TGFBR3
2.66745e-208	0.515761	0.995	0.991	6.33226e-204	Fetal Leydig Cell	UBA52
3.03713e-207	0.871141	0.412	0.109	7.20984e-203	Fetal Leydig Cell	HMGCR
4.39616e-207	0.876293	0.651	0.256	1.0436e-202	Fetal Leydig Cell	FDX1
1.27059e-206	0.439567	0.996	0.994	3.01625e-202	Fetal Leydig Cell	TPT1
1.50939e-203	1.14242	0.893	0.644	3.58314e-199	Fetal Leydig Cell	TSHZ2
1.64381e-203	0.513757	0.989	0.979	3.90224e-199	Fetal Leydig Cell	ENSBTAG00000062210
3.36049e-203	0.689723	0.976	0.899	7.97747e-199	Fetal Leydig Cell	RPL13
4.48606e-203	0.426512	0.197	0.02	1.06494e-198	Fetal Leydig Cell	MS4A8
3.83922e-202	0.788631	0.499	0.154	9.11393e-198	Fetal Leydig Cell	ACSS3
1.81553e-201	0.428064	0.175	0.015	4.30988e-197	Fetal Leydig Cell	EHD4
3.53012e-200	0.556328	0.276	0.047	8.38015e-196	Fetal Leydig Cell	CRACD
1.77211e-199	0.418939	0.151	0.009	4.20682e-195	Fetal Leydig Cell	IGSF11
1.3926e-198	0.391294	0.143	0.007	3.30588e-194	Fetal Leydig Cell	TFF2
1.60525e-194	0.598338	0.356	0.081	3.8107e-190	Fetal Leydig Cell	ABCC5
2.97578e-193	0.760258	0.517	0.169	7.0642e-189	Fetal Leydig Cell	GPX1
8.69767e-193	0.438367	0.146	0.009	2.06474e-188	Fetal Leydig Cell	PIP5K1B
2.01767e-192	1.05345	0.611	0.249	4.78976e-188	Fetal Leydig Cell	FHIT
6.13098e-192	0.724091	0.418	0.116	1.45543e-187	Fetal Leydig Cell	MYO1D
7.66595e-191	0.907442	0.638	0.26	1.81982e-186	Fetal Leydig Cell	ZNF462
9.8625e-189	0.493193	0.282	0.052	2.34126e-184	Fetal Leydig Cell	ENSBTAG00000037533
3.04338e-188	0.514888	0.993	0.984	7.22467e-184	Fetal Leydig Cell	RPS3A
1.44849e-187	0.852037	0.411	0.117	3.43857e-183	Fetal Leydig Cell	SCARB1
7.61877e-187	0.780432	0.626	0.246	1.80862e-182	Fetal Leydig Cell	IDH1
7.89466e-185	0.930565	0.556	0.21	1.87411e-180	Fetal Leydig Cell	MSMO1
3.0138e-184	0.67287	0.471	0.145	7.15446e-180	Fetal Leydig Cell	TRMU
3.28847e-184	0.297325	0.115	0.004	7.80651e-180	Fetal Leydig Cell	ENSBTAG00000059985
1.2972e-181	0.493226	0.993	0.991	3.07943e-177	Fetal Leydig Cell	RPL18
3.67212e-179	0.288915	0.12	0.005	8.71725e-175	Fetal Leydig Cell	SLC44A3
1.28952e-177	0.714528	0.453	0.141	3.06119e-173	Fetal Leydig Cell	WLS
3.12899e-177	0.406168	0.186	0.022	7.42791e-173	Fetal Leydig Cell	ST3GAL5
6.05613e-177	0.874686	0.436	0.136	1.43766e-172	Fetal Leydig Cell	PPM1E
3.35435e-175	0.45329	0.196	0.025	7.96288e-171	Fetal Leydig Cell	IL3RA
2.65474e-174	0.373219	0.159	0.015	6.30209e-170	Fetal Leydig Cell	BAIAP2L1
3.03651e-174	0.584949	0.257	0.048	7.20838e-170	Fetal Leydig Cell	STARD13
4.03118e-172	0.711153	0.519	0.182	9.56963e-168	Fetal Leydig Cell	TRIB2
5.91852e-172	0.482606	0.244	0.043	1.405e-167	Fetal Leydig Cell	SOAT1
1.0686e-171	0.397815	0.17	0.018	2.53675e-167	Fetal Leydig Cell	SCD
3.03421e-171	0.439831	0.202	0.028	7.20291e-167	Fetal Leydig Cell	RAVER2
2.01465e-170	0.613346	0.315	0.074	4.78259e-166	Fetal Leydig Cell	ZFAND2A
1.16456e-169	0.757618	0.435	0.137	2.76455e-165	Fetal Leydig Cell	NRP2
1.5503e-169	0.500389	0.237	0.041	3.68026e-165	Fetal Leydig Cell	MTMR12
3.84579e-169	0.597058	0.321	0.076	9.12952e-165	Fetal Leydig Cell	SOD3
8.26655e-169	0.30104	0.143	0.011	1.9624e-164	Fetal Leydig Cell	CELSR2
6.45112e-168	0.282948	0.116	0.005	1.53143e-163	Fetal Leydig Cell	ENSBTAG00000026758
6.77038e-168	0.507365	0.122	0.007	1.60722e-163	Fetal Leydig Cell	NCAM2
2.38666e-166	0.978311	0.858	0.591	5.66568e-162	Fetal Leydig Cell	DST
1.36209e-165	0.743763	0.263	0.054	3.23346e-161	Fetal Leydig Cell	DGKI
1.66876e-164	0.68944	0.925	0.685	3.96146e-160	Fetal Leydig Cell	RPS17
3.20404e-164	0.695264	0.534	0.198	7.60606e-160	Fetal Leydig Cell	BLVRA
4.50405e-164	0.293741	0.117	0.006	1.06922e-159	Fetal Leydig Cell	DHCR7
5.62905e-164	0.5228	0.986	0.959	1.33628e-159	Fetal Leydig Cell	RPL23
1.50041e-163	0.560936	0.307	0.072	3.56181e-159	Fetal Leydig Cell	SCUBE2
1.96307e-163	0.439719	0.25	0.047	4.66013e-159	Fetal Leydig Cell	PRR5
2.82791e-162	0.609455	0.974	0.946	6.71317e-158	Fetal Leydig Cell	RPS4X
1.39619e-161	0.628737	0.41	0.125	3.31441e-157	Fetal Leydig Cell	PIGS
4.22535e-161	0.302286	0.128	0.008	1.00306e-156	Fetal Leydig Cell	MAPT
8.49516e-161	0.594303	0.502	0.172	2.01667e-156	Fetal Leydig Cell	UNC119
9.86411e-161	0.302892	0.125	0.008	2.34164e-156	Fetal Leydig Cell	NHSL3
4.82929e-160	0.53316	0.315	0.077	1.14642e-155	Fetal Leydig Cell	PYGL
5.66678e-159	0.309284	0.115	0.006	1.34524e-154	Fetal Leydig Cell	PLCXD2
1.99371e-158	0.618087	0.343	0.092	4.73288e-154	Fetal Leydig Cell	CD151
5.05271e-158	0.427888	0.203	0.032	1.19946e-153	Fetal Leydig Cell	VSIR
8.11355e-158	0.46081	0.292	0.066	1.92608e-153	Fetal Leydig Cell	ADIPOR2
2.07452e-157	0.460186	0.229	0.041	4.9247e-153	Fetal Leydig Cell	NOSTRIN
1.40419e-156	0.714926	0.585	0.24	3.33342e-152	Fetal Leydig Cell	RAD23B
2.73679e-156	0.614989	0.403	0.123	6.49687e-152	Fetal Leydig Cell	FDFT1
4.04572e-156	0.392705	0.178	0.024	9.60413e-152	Fetal Leydig Cell	GASK1B
8.26212e-156	0.777971	0.688	0.331	1.96134e-151	Fetal Leydig Cell	CCDC8
5.08379e-155	0.498766	0.229	0.042	1.20684e-150	Fetal Leydig Cell	DPP6
1.07169e-154	0.497252	0.32	0.08	2.54409e-150	Fetal Leydig Cell	TSPAN14
1.71975e-154	0.662193	0.531	0.197	4.08252e-150	Fetal Leydig Cell	CST6
5.12094e-154	0.498135	0.169	0.021	1.21566e-149	Fetal Leydig Cell	EPHA6
3.91731e-153	0.732711	0.908	0.664	9.29931e-149	Fetal Leydig Cell	MT-ND2
6.99277e-153	0.319788	0.139	0.013	1.66001e-148	Fetal Leydig Cell	PKIA
4.34858e-152	1.19083	0.625	0.309	1.03231e-147	Fetal Leydig Cell	COL4A2
4.53893e-152	0.442914	0.255	0.052	1.0775e-147	Fetal Leydig Cell	TSPAN17
4.35042e-151	0.306727	0.115	0.007	1.03275e-146	Fetal Leydig Cell	PCDH19
1.60193e-150	0.862766	0.638	0.299	3.80281e-146	Fetal Leydig Cell	MEIS2.1
1.17603e-149	0.836771	0.791	0.471	2.79179e-145	Fetal Leydig Cell	MT-ND3
2.97477e-149	0.675332	0.654	0.293	7.0618e-145	Fetal Leydig Cell	ECE1
3.56601e-149	0.453629	0.124	0.009	8.46536e-145	Fetal Leydig Cell	PROX1
2.85304e-148	0.603531	0.988	0.937	6.77284e-144	Fetal Leydig Cell	PTGDS
2.87517e-148	0.472627	0.296	0.071	6.82536e-144	Fetal Leydig Cell	PCCB
9.5458e-148	0.518565	0.985	0.967	2.26608e-143	Fetal Leydig Cell	RPS11
1.99102e-147	0.424498	0.177	0.025	4.72647e-143	Fetal Leydig Cell	CXXC4
7.69358e-146	0.546433	0.285	0.069	1.82638e-141	Fetal Leydig Cell	CGNL1
6.54584e-145	0.754729	0.638	0.294	1.55392e-140	Fetal Leydig Cell	GPM6B
7.25358e-145	1.06063	0.656	0.327	1.72193e-140	Fetal Leydig Cell	DACH1
9.46566e-145	0.752207	0.739	0.39	2.24705e-140	Fetal Leydig Cell	MT-ND5
1.91456e-144	0.494663	0.239	0.049	4.54497e-140	Fetal Leydig Cell	STXBP6
3.85286e-144	0.603814	0.382	0.119	9.14631e-140	Fetal Leydig Cell	TNFRSF19
8.04122e-144	0.885084	0.621	0.294	1.90891e-139	Fetal Leydig Cell	TMEM164
1.60281e-141	0.785982	0.401	0.135	3.80491e-137	Fetal Leydig Cell	HMGCS1
8.59946e-141	0.439839	0.99	0.986	2.04143e-136	Fetal Leydig Cell	RPL27A
1.22834e-140	0.705926	0.77	0.425	2.91596e-136	Fetal Leydig Cell	PAM
4.55675e-140	0.587965	0.332	0.096	1.08173e-135	Fetal Leydig Cell	ARHGAP31
4.18155e-139	0.492563	0.342	0.097	9.92658e-135	Fetal Leydig Cell	GOSR2
4.13313e-138	0.432413	0.201	0.036	9.81164e-134	Fetal Leydig Cell	STBD1
4.15976e-137	0.699722	0.61	0.276	9.87485e-133	Fetal Leydig Cell	NCOA7
7.94616e-137	0.474174	0.278	0.069	1.88634e-132	Fetal Leydig Cell	SCAP
1.29713e-136	0.533484	0.978	0.933	3.07925e-132	Fetal Leydig Cell	RPS15
7.05909e-136	0.529972	0.364	0.112	1.67576e-131	Fetal Leydig Cell	ARL5A
7.94822e-135	0.451656	0.281	0.071	1.88683e-130	Fetal Leydig Cell	FOXRED1
1.81199e-132	0.963909	0.82	0.549	4.30147e-128	Fetal Leydig Cell	GADD45B
2.18184e-132	0.735687	0.263	0.065	5.17946e-128	Fetal Leydig Cell	DKK2
9.06719e-132	0.809097	0.613	0.292	2.15246e-127	Fetal Leydig Cell	CDKN1C
1.84408e-131	0.379228	0.214	0.042	4.37767e-127	Fetal Leydig Cell	ENSBTAG00000061820
2.25424e-131	0.641686	0.473	0.183	5.35134e-127	Fetal Leydig Cell	STRBP
2.4387e-131	0.713275	0.814	0.515	5.78923e-127	Fetal Leydig Cell	HSPE1
1.85301e-130	0.593299	0.507	0.203	4.39887e-126	Fetal Leydig Cell	SCARB2
4.08601e-130	0.665631	0.488	0.194	9.69977e-126	Fetal Leydig Cell	PHF8
9.29788e-129	0.608062	0.416	0.148	2.20722e-124	Fetal Leydig Cell	PHGDH
1.47307e-128	0.754256	0.626	0.305	3.49692e-124	Fetal Leydig Cell	SORBS2
4.23218e-128	0.535118	0.452	0.165	1.00468e-123	Fetal Leydig Cell	CDC34
4.43068e-128	0.418168	0.253	0.061	1.0518e-123	Fetal Leydig Cell	ABR
1.10487e-127	0.653775	0.7	0.363	2.62285e-123	Fetal Leydig Cell	ISCU
1.44922e-127	0.289744	0.115	0.01	3.4403e-123	Fetal Leydig Cell	GTF2A1L
2.36651e-127	0.486626	0.296	0.081	5.61786e-123	Fetal Leydig Cell	TMEM200A
9.39257e-127	0.278694	0.123	0.012	2.2297e-122	Fetal Leydig Cell	EXOC3L2
1.58309e-126	0.529599	0.411	0.143	3.75809e-122	Fetal Leydig Cell	OBSL1
1.72113e-126	0.335023	0.143	0.019	4.08578e-122	Fetal Leydig Cell	BMP6
5.00923e-126	0.350174	0.215	0.045	1.18914e-121	Fetal Leydig Cell	PMVK
1.26225e-125	0.702125	0.763	0.431	2.99646e-121	Fetal Leydig Cell	RPS16
3.07018e-125	0.278993	0.125	0.013	7.28831e-121	Fetal Leydig Cell	RBM47
6.77623e-125	0.555036	0.424	0.152	1.60861e-120	Fetal Leydig Cell	MAN1C1
8.13221e-124	0.689405	0.457	0.182	1.93051e-119	Fetal Leydig Cell	PRKCE
1.03084e-122	1.26939	0.333	0.113	2.4471e-118	Fetal Leydig Cell	PDK4
8.50142e-122	0.548077	0.26	0.068	2.01815e-117	Fetal Leydig Cell	CKS2
2.10804e-121	0.817424	0.444	0.177	5.00428e-117	Fetal Leydig Cell	ECRG4
4.89134e-121	0.634557	0.569	0.252	1.16116e-116	Fetal Leydig Cell	CADM1
2.1372e-120	0.550951	0.336	0.107	5.07349e-116	Fetal Leydig Cell	RGL1
3.19992e-120	0.407188	0.245	0.061	7.59629e-116	Fetal Leydig Cell	ENSBTAG00000023367
4.76185e-119	0.505368	0.966	0.894	1.13042e-114	Fetal Leydig Cell	COL6A1
2.86367e-118	0.536311	0.408	0.147	6.79807e-114	Fetal Leydig Cell	LGR4
7.64635e-118	0.470569	0.318	0.098	1.81517e-113	Fetal Leydig Cell	SEMA4D
1.03284e-117	0.699831	0.732	0.418	2.45186e-113	Fetal Leydig Cell	ITPR2
2.88758e-116	0.464922	0.335	0.106	6.85482e-112	Fetal Leydig Cell	PRPF19
8.63144e-116	0.487854	0.397	0.141	2.04902e-111	Fetal Leydig Cell	NFE2L1
2.49218e-115	0.293321	0.133	0.018	5.91619e-111	Fetal Leydig Cell	BHLHE41
[truncated: 323 more rows]

## Sheet: FLC_func
Functions of the FLC subpopulation
[truncated: 107 more rows]

## Sheet: ALC_func
Functions of the ALC subpopulation
[truncated: 420 more rows]

[truncated: 1 more sheets: MC_func]
