# Supplementary material for: Depicting the dynamic transcriptional and epigenetic landscape of testis development in pubertal Simmental cattle
Source: J Anim Sci Biotechnol. 2026 May 18;17:96. doi: 10.1186/s40104-026-01406-x (PMC13181952; doi:10.1186/s40104-026-01406-x)
Supplement: Supplementary file 8 — Additional file 8: Table S8. Conserved and species-specific cellular markers in human, pig, and mouse. [file 40104_2026_1406_MOESM8_ESM.xlsx]

## Sheet: human-rna_celltype_all
Markers for distinct cell types in human testicular tissue
p_val	avg_log2FC	pct.1	pct.2	p_val_adj	cluster	gene
0	3.16502	0.827	0.097	0	human_Spermatogonia	HMGA1
0	2.51395	0.869	0.479	0	human_Spermatogonia	DNAJB6
0	2.42119	0.911	0.593	0	human_Spermatogonia	CCNI
0	2.33805	0.982	0.879	0	human_Spermatogonia	RPS12
0	2.31455	0.622	0.065	0	human_Spermatogonia	PCSK1N
0	2.25566	0.676	0.076	0	human_Spermatogonia	PAGE2B
0	2.18274	0.736	0.405	0	human_Spermatogonia	ZNF428
0	2.15363	0.668	0.125	0	human_Spermatogonia	ELAVL2
0	2.12273	0.947	0.714	0	human_Spermatogonia	RPSA
0	2.06977	0.657	0.077	0	human_Spermatogonia	EGFL7
0	2.05678	0.72	0.409	0	human_Spermatogonia	HIST1H4C
0	2.01391	0.635	0.089	0	human_Spermatogonia	PAFAH1B3
0	2.01284	0.601	0.103	0	human_Spermatogonia	TKTL1
0	1.90554	0.568	0.042	0	human_Spermatogonia	PAGE2
0	1.88179	0.548	0.095	0	human_Spermatogonia	TCF3
0	1.82573	0.544	0.014	0	human_Spermatogonia	RHOXF1
0	1.81094	0.727	0.342	0	human_Spermatogonia	C1QBP
0	1.80812	0.51	0.023	0	human_Spermatogonia	MAGEB2
0	1.78702	0.531	0.028	0	human_Spermatogonia	MAGEA4
0	1.76352	0.636	0.217	0	human_Spermatogonia	GTF3A
0	1.75252	0.545	0.064	0	human_Spermatogonia	PAGE5
0	1.75022	0.526	0.081	0	human_Spermatogonia	VCX3A
0	1.74319	0.881	0.641	0	human_Spermatogonia	SOD1
0	1.73063	0.658	0.197	0	human_Spermatogonia	NAE1
0	1.73003	0.661	0.326	0	human_Spermatogonia	PABPC4
0	1.70972	0.401	0.01	0	human_Spermatogonia	UTF1
0	1.70358	0.502	0.037	0	human_Spermatogonia	LIN7B
0	1.6781	0.907	0.766	0	human_Spermatogonia	TUBA1B
0	1.67102	0.768	0.472	0	human_Spermatogonia	LAMTOR5
0	1.66978	0.67	0.223	0	human_Spermatogonia	SMS
0	1.66093	0.969	0.834	0	human_Spermatogonia	RPS19
0	1.64913	0.664	0.27	0	human_Spermatogonia	PARP1
0	1.64444	0.756	0.366	0	human_Spermatogonia	CKS2
0	1.64125	0.743	0.354	0	human_Spermatogonia	LYPLA1
0	1.63176	0.727	0.388	0	human_Spermatogonia	PFDN2
0	1.62046	0.77	0.479	0	human_Spermatogonia	CBX3
0	1.61126	0.628	0.149	0	human_Spermatogonia	IGFBP2
0	1.59815	0.575	0.137	0	human_Spermatogonia	ANAPC15
0	1.59117	0.744	0.426	0	human_Spermatogonia	COX7A2L
0	1.58988	0.517	0.068	0	human_Spermatogonia	NEIL2
0	1.55865	0.687	0.315	0	human_Spermatogonia	RNPS1
0	1.55524	0.937	0.796	0	human_Spermatogonia	RPLP0
0	1.55372	0.727	0.434	0	human_Spermatogonia	LSM4
0	1.53363	0.737	0.458	0	human_Spermatogonia	PSIP1
0	1.52478	0.776	0.594	0	human_Spermatogonia	FKBP8
0	1.51053	0.71	0.406	0	human_Spermatogonia	ADRM1
0	1.5051	0.652	0.325	0	human_Spermatogonia	POLR2J
0	1.50293	0.693	0.372	0	human_Spermatogonia	SBNO1
0	1.50287	0.729	0.382	0	human_Spermatogonia	SMC3
0	1.50041	0.505	0.119	0	human_Spermatogonia	DCAF4L1
0	1.49637	0.582	0.226	0	human_Spermatogonia	LMO4
0	1.49092	0.436	0.082	0	human_Spermatogonia	ID4
0	1.47749	0.54	0.156	0	human_Spermatogonia	POLRMT
0	1.47737	0.536	0.177	0	human_Spermatogonia	PRAME
0	1.4623	0.83	0.575	0	human_Spermatogonia	TRMT112
0	1.45789	0.688	0.345	0	human_Spermatogonia	CCT8
0	1.45193	0.489	0.077	0	human_Spermatogonia	KLHL35
0	1.4518	0.656	0.351	0	human_Spermatogonia	HDAC2
0	1.44124	0.572	0.167	0	human_Spermatogonia	HENMT1
0	1.42391	0.515	0.175	0	human_Spermatogonia	NOC4L
0	1.42327	0.87	0.63	0	human_Spermatogonia	RAN
0	1.42247	0.929	0.765	0	human_Spermatogonia	HSP90AB1
0	1.41417	0.514	0.147	0	human_Spermatogonia	RAC3
0	1.41302	0.676	0.335	0	human_Spermatogonia	UBA2
0	1.40457	0.923	0.69	0	human_Spermatogonia	RPS21
0	1.40254	0.575	0.191	0	human_Spermatogonia	LSM6
0	1.39753	0.486	0.076	0	human_Spermatogonia	TLE1
0	1.39376	0.825	0.487	0	human_Spermatogonia	PRDX1
0	1.39246	0.819	0.562	0	human_Spermatogonia	HNRNPDL
0	1.38618	0.623	0.339	0	human_Spermatogonia	BNIP3
0	1.38565	0.589	0.218	0	human_Spermatogonia	LSM2
0	1.38404	0.646	0.349	0	human_Spermatogonia	CCT6A
0	1.38161	0.745	0.509	0	human_Spermatogonia	PDCD5
0	1.38129	0.489	0.094	0	human_Spermatogonia	CPEB1
0	1.35926	0.691	0.346	0	human_Spermatogonia	HERC5
0	1.3459	0.686	0.465	0	human_Spermatogonia	PFN1
0	1.33924	0.298	0.011	0	human_Spermatogonia	GAGE2A
0	1.33796	0.61	0.348	0	human_Spermatogonia	MTPN
0	1.33397	0.424	0.066	0	human_Spermatogonia	NUDT14
0	1.33289	0.518	0.139	0	human_Spermatogonia	PDCL3
0	1.3327	0.633	0.332	0	human_Spermatogonia	MEAF6
0	1.33228	0.539	0.183	0	human_Spermatogonia	METTL5
0	1.33127	0.442	0.069	0	human_Spermatogonia	COTL1
0	1.32919	0.471	0.141	0	human_Spermatogonia	DUSP22
0	1.32214	0.77	0.596	0	human_Spermatogonia	HSPA8
0	1.31992	0.888	0.735	0	human_Spermatogonia	ATP5E
0	1.31913	0.717	0.455	0	human_Spermatogonia	SET
0	1.31811	0.421	0.094	0	human_Spermatogonia	VCX2
0	1.31747	0.547	0.26	0	human_Spermatogonia	C9orf16
0	1.31368	0.507	0.12	0	human_Spermatogonia	CENPH
0	1.30681	0.742	0.452	0	human_Spermatogonia	YWHAB
0	1.30578	0.784	0.576	0	human_Spermatogonia	PRDX5
0	1.30249	0.638	0.315	0	human_Spermatogonia	UBE2E3
0	1.30184	0.461	0.087	0	human_Spermatogonia	VCX3B
0	1.29217	0.667	0.378	0	human_Spermatogonia	WBSCR22
0	1.28246	0.5	0.164	0	human_Spermatogonia	SRM
0	1.28161	0.599	0.256	0	human_Spermatogonia	PRELID1
0	1.28062	0.633	0.351	0	human_Spermatogonia	GPX1
0	1.27908	0.388	0.036	0	human_Spermatogonia	KRT18
0	1.27695	0.448	0.049	0	human_Spermatogonia	SOHLH1
0	1.27519	0.776	0.558	0	human_Spermatogonia	SUB1
0	1.27513	0.62	0.341	0	human_Spermatogonia	HSPA4
0	1.27071	0.543	0.195	0	human_Spermatogonia	HSF2
0	1.26462	0.505	0.151	0	human_Spermatogonia	PKN1
0	1.26421	0.437	0.058	0	human_Spermatogonia	SIGIRR
0	1.26246	0.691	0.434	0	human_Spermatogonia	NASP
0	1.26145	0.411	0.053	0	human_Spermatogonia	KCNQ2
0	1.26137	0.625	0.332	0	human_Spermatogonia	DYNC1LI1
0	1.24622	0.533	0.221	0	human_Spermatogonia	C19orf24
0	1.24366	0.444	0.032	0	human_Spermatogonia	MAGEC2
0	1.24223	0.942	0.784	0	human_Spermatogonia	RPS2
0	1.24197	0.532	0.269	0	human_Spermatogonia	SMARCB1
0	1.24183	0.94	0.893	0	human_Spermatogonia	RPL38
0	1.23845	0.686	0.453	0	human_Spermatogonia	NUDC
0	1.23489	0.467	0.16	0	human_Spermatogonia	PODXL2
0	1.23366	0.399	0.02	0	human_Spermatogonia	GAGE1
0	1.23128	0.68	0.437	0	human_Spermatogonia	SNRPG
0	1.23024	0.558	0.186	0	human_Spermatogonia	STK31
0	1.2298	0.622	0.386	0	human_Spermatogonia	HSPH1
0	1.22931	0.724	0.459	0	human_Spermatogonia	BANF1
0	1.22923	0.688	0.449	0	human_Spermatogonia	FAM96B
0	1.22453	0.6	0.332	0	human_Spermatogonia	SVBP
0	1.2193	0.622	0.328	0	human_Spermatogonia	LSM7
0	1.21675	0.436	0.088	0	human_Spermatogonia	VCX
0	1.2116	0.943	0.862	0	human_Spermatogonia	HSP90AA1
0	1.20907	0.621	0.371	0	human_Spermatogonia	MED4
0	1.20862	0.32	0.013	0	human_Spermatogonia	L1TD1
0	1.20833	0.8	0.615	0	human_Spermatogonia	EIF5
0	1.20658	0.635	0.409	0	human_Spermatogonia	ANP32B
0	1.19565	0.838	0.743	0	human_Spermatogonia	TMA7
0	1.1904	0.452	0.066	0	human_Spermatogonia	UCHL1
0	1.19029	0.555	0.313	0	human_Spermatogonia	BRD7
0	1.19012	0.429	0.06	0	human_Spermatogonia	MAP7D2
0	1.18478	0.251	0.022	0	human_Spermatogonia	C19orf84
0	1.18443	0.809	0.64	0	human_Spermatogonia	UBL5
0	1.177	0.675	0.406	0	human_Spermatogonia	HSPE1
0	1.17477	0.505	0.172	0	human_Spermatogonia	AKR1B1
0	1.17121	0.254	0.038	0	human_Spermatogonia	HIST1H1A
0	1.16652	0.481	0.201	0	human_Spermatogonia	ZNF518A
0	1.1648	0.43	0.105	0	human_Spermatogonia	PRKAG2
0	1.16177	0.358	0.018	0	human_Spermatogonia	NPB
0	1.16145	0.612	0.265	0	human_Spermatogonia	SOX4
0	1.16048	0.413	0.064	0	human_Spermatogonia	MND1
0	1.16015	0.788	0.564	0	human_Spermatogonia	PARK7
0	1.15784	0.436	0.1	0	human_Spermatogonia	AK5
0	1.15728	0.902	0.791	0	human_Spermatogonia	SKP1
0	1.15494	0.441	0.135	0	human_Spermatogonia	MIIP
0	1.1549	0.926	0.846	0	human_Spermatogonia	RPS5
0	1.15385	0.587	0.281	0	human_Spermatogonia	MRPS6
0	1.15136	0.529	0.208	0	human_Spermatogonia	BCCIP
0	1.14825	0.706	0.506	0	human_Spermatogonia	EIF1B
0	1.14748	0.875	0.669	0	human_Spermatogonia	HMGB1
0	1.14305	0.738	0.56	0	human_Spermatogonia	RANBP1
0	1.1415	0.714	0.474	0	human_Spermatogonia	CCT5
0	1.14113	0.708	0.523	0	human_Spermatogonia	LSM3
0	1.13738	0.729	0.536	0	human_Spermatogonia	ATP5A1
0	1.13019	0.422	0.078	0	human_Spermatogonia	CDCA7L
0	1.12965	0.513	0.166	0	human_Spermatogonia	PPP1CA
0	1.12301	0.433	0.14	0	human_Spermatogonia	CPVL
0	1.12299	0.502	0.177	0	human_Spermatogonia	LSM1
0	1.12051	0.694	0.461	0	human_Spermatogonia	RBX1
0	1.12034	0.751	0.523	0	human_Spermatogonia	RAC1
0	1.1179	0.441	0.152	0	human_Spermatogonia	C1QTNF4
0	1.1158	0.523	0.257	0	human_Spermatogonia	USP11
0	1.11326	0.638	0.382	0	human_Spermatogonia	SNRPF
0	1.11194	0.267	0.035	0	human_Spermatogonia	ASB9
0	1.1036	0.507	0.182	0	human_Spermatogonia	MRPS23
0	1.09999	0.471	0.134	0	human_Spermatogonia	DCUN1D5
0	1.09325	0.39	0.075	0	human_Spermatogonia	CDK17
0	1.09249	0.722	0.534	0	human_Spermatogonia	SEC61G
0	1.09061	0.401	0.068	0	human_Spermatogonia	BOP1
0	1.08871	0.842	0.711	0	human_Spermatogonia	EEF1B2
0	1.08853	0.715	0.51	0	human_Spermatogonia	GABARAPL2
0	1.08329	0.338	0.016	0	human_Spermatogonia	NPW
0	1.0814	0.571	0.335	0	human_Spermatogonia	RALY
0	1.0798	0.657	0.461	0	human_Spermatogonia	POLR2L
0	1.07903	0.718	0.486	0	human_Spermatogonia	PSMG2
0	1.07715	0.358	0.064	0	human_Spermatogonia	FAM26F
0	1.07662	0.419	0.108	0	human_Spermatogonia	DDX43
0	1.07358	0.332	0.006	0	human_Spermatogonia	SIX1
0	1.07256	0.483	0.218	0	human_Spermatogonia	UROS
0	1.07129	0.707	0.606	0	human_Spermatogonia	BSG
0	1.0633	0.587	0.366	0	human_Spermatogonia	WDR45B
0	1.06007	0.544	0.254	0	human_Spermatogonia	PITHD1
0	1.05462	0.573	0.324	0	human_Spermatogonia	ALKBH5
0	1.05028	0.421	0.124	0	human_Spermatogonia	RNF219
0	1.04927	0.463	0.232	0	human_Spermatogonia	NR6A1
0	1.04834	0.44	0.145	0	human_Spermatogonia	ANXA11
0	1.04742	0.46	0.187	0	human_Spermatogonia	CCDC117
0	1.04359	0.664	0.479	0	human_Spermatogonia	RSL24D1
0	1.0434	0.645	0.433	0	human_Spermatogonia	PSMD2
0	1.04144	0.286	0.022	0	human_Spermatogonia	FGFR3
0	1.04078	0.557	0.328	0	human_Spermatogonia	G3BP1
0	1.03938	0.372	0.026	0	human_Spermatogonia	CTAG2
0	1.03924	0.613	0.393	0	human_Spermatogonia	DNAJA2
0	1.03917	0.612	0.348	0	human_Spermatogonia	C11orf31
0	1.03467	0.689	0.503	0	human_Spermatogonia	NDUFB7
0	1.03399	0.525	0.251	0	human_Spermatogonia	CDK11B
0	1.02844	0.334	0.11	0	human_Spermatogonia	METRN
0	1.02772	0.437	0.16	0	human_Spermatogonia	UXS1
0	1.02737	0.372	0.091	0	human_Spermatogonia	PIWIL2
0	1.02482	0.491	0.253	0	human_Spermatogonia	SLBP
0	1.02171	0.427	0.158	0	human_Spermatogonia	FAM150B
0	1.0209	0.398	0.081	0	human_Spermatogonia	DCAF4L2
0	1.01976	0.844	0.712	0	human_Spermatogonia	RPS10
0	1.0197	0.381	0.09	0	human_Spermatogonia	MYCBP
0	1.01937	0.49	0.166	0	human_Spermatogonia	EPCAM
0	1.01919	0.404	0.08	0	human_Spermatogonia	ATIC
0	1.01792	0.333	0.008	0	human_Spermatogonia	ESX1
0	1.01739	0.566	0.366	0	human_Spermatogonia	SUPT16H
0	1.017	0.337	0.008	0	human_Spermatogonia	PLPP2
0	1.01542	0.452	0.138	0	human_Spermatogonia	ILKAP
0	1.01489	0.438	0.151	0	human_Spermatogonia	PDCD2
0	1.01115	0.714	0.529	0	human_Spermatogonia	XRCC6
0	1.00962	0.438	0.129	0	human_Spermatogonia	AP1S1
0	1.00856	0.526	0.337	0	human_Spermatogonia	PTRHD1
0	1.00669	0.509	0.251	0	human_Spermatogonia	DCAF13
0	1.00541	0.523	0.288	0	human_Spermatogonia	RPS19BP1
0	1.00119	0.398	0.135	0	human_Spermatogonia	ANKRD37
0	0.998619	0.598	0.376	0	human_Spermatogonia	CACYBP
0	0.998564	0.388	0.09	0	human_Spermatogonia	APOO
0	0.995055	0.492	0.239	0	human_Spermatogonia	THYN1
0	0.994515	0.668	0.405	0	human_Spermatogonia	ATP1B3
0	0.993727	0.515	0.268	0	human_Spermatogonia	ACADM
0	0.992894	0.385	0.08	0	human_Spermatogonia	UNG
0	0.992803	0.328	0.045	0	human_Spermatogonia	DND1
0	0.992602	0.461	0.184	0	human_Spermatogonia	MIS18BP1
0	0.992087	0.199	0.012	0	human_Spermatogonia	GAGE12H
0	0.991693	0.733	0.56	0	human_Spermatogonia	PTGES3
0	0.988713	0.672	0.493	0	human_Spermatogonia	PPDPF
0	0.982758	0.421	0.159	0	human_Spermatogonia	MCUR1
0	0.982652	0.48	0.223	0	human_Spermatogonia	TOMM34
0	0.982082	0.692	0.539	0	human_Spermatogonia	SSBP1
0	0.981314	0.307	0.014	0	human_Spermatogonia	FSD1
0	0.981301	0.434	0.141	0	human_Spermatogonia	CHTF8
0	0.981147	0.729	0.605	0	human_Spermatogonia	OST4
0	0.976627	0.558	0.331	0	human_Spermatogonia	OARD1
0	0.976178	0.428	0.152	0	human_Spermatogonia	TRAP1
0	0.975799	0.414	0.098	0	human_Spermatogonia	TRMT6
0	0.974842	0.662	0.504	0	human_Spermatogonia	RNH1
0	0.974165	0.449	0.171	0	human_Spermatogonia	RNF187
0	0.974084	0.51	0.271	0	human_Spermatogonia	LSM5
0	0.973306	0.381	0.118	0	human_Spermatogonia	DMRT1
0	0.970442	0.396	0.126	0	human_Spermatogonia	HIST1H2AA
0	0.966893	0.489	0.265	0	human_Spermatogonia	MRPS5
0	0.966457	0.424	0.126	0	human_Spermatogonia	NT5DC2
0	0.964792	0.422	0.161	0	human_Spermatogonia	LPIN2
0	0.961872	0.41	0.132	0	human_Spermatogonia	UBE2E2
0	0.959979	0.462	0.156	0	human_Spermatogonia	MIS18A
0	0.959025	0.506	0.266	0	human_Spermatogonia	SPATS2
0	0.958342	0.664	0.394	0	human_Spermatogonia	RDX
0	0.95743	0.474	0.199	0	human_Spermatogonia	SAFB
0	0.955514	0.427	0.192	0	human_Spermatogonia	MCRS1
0	0.955357	0.514	0.28	0	human_Spermatogonia	FIP1L1
0	0.954061	0.274	0.003	0	human_Spermatogonia	DPPA2
0	0.95045	0.615	0.432	0	human_Spermatogonia	NDUFV2
0	0.94954	0.455	0.179	0	human_Spermatogonia	IMPACT
0	0.949143	0.405	0.106	0	human_Spermatogonia	RNF2
0	0.946386	0.443	0.164	0	human_Spermatogonia	UBLCP1
0	0.946365	0.726	0.559	0	human_Spermatogonia	RHOA
0	0.941245	0.488	0.263	0	human_Spermatogonia	CKS1B
0	0.940596	0.515	0.311	0	human_Spermatogonia	ASNA1
0	0.938606	0.411	0.184	0	human_Spermatogonia	ZBTB43
0	0.938215	0.411	0.158	0	human_Spermatogonia	ZCCHC10
0	0.936481	0.658	0.511	0	human_Spermatogonia	UBXN1
0	0.935726	0.958	0.886	0	human_Spermatogonia	RPLP2
0	0.934795	0.514	0.264	0	human_Spermatogonia	YTHDF2
0	0.932519	0.489	0.226	0	human_Spermatogonia	IER3IP1
0	0.932048	0.573	0.356	0	human_Spermatogonia	SURF2
0	0.931822	0.564	0.29	0	human_Spermatogonia	BCAP31
0	0.931183	0.605	0.463	0	human_Spermatogonia	TBCB
0	0.931046	0.526	0.328	0	human_Spermatogonia	MGMT
0	0.928451	0.541	0.269	0	human_Spermatogonia	CHIC2
0	0.92738	0.454	0.236	0	human_Spermatogonia	MXD4
0	0.927	0.378	0.078	0	human_Spermatogonia	TNIP2
0	0.926211	0.5	0.287	0	human_Spermatogonia	SSRP1
0	0.926187	0.443	0.243	0	human_Spermatogonia	GARS
0	0.920497	0.935	0.885	0	human_Spermatogonia	RPL35
0	0.919414	0.522	0.301	0	human_Spermatogonia	NOP56
0	0.918513	0.418	0.117	0	human_Spermatogonia	QDPR
0	0.918229	0.497	0.281	0	human_Spermatogonia	C12orf75
0	0.91786	0.53	0.261	0	human_Spermatogonia	FHL1
0	0.913962	0.91	0.64	0	human_Spermatogonia	RPL18A
0	0.912823	0.532	0.336	0	human_Spermatogonia	PRPF6
0	0.908948	0.436	0.201	0	human_Spermatogonia	HECTD1
0	0.907196	0.532	0.283	0	human_Spermatogonia	MTX2
0	0.906874	0.866	0.789	0	human_Spermatogonia	TCEB2
0	0.906188	0.237	0.005	0	human_Spermatogonia	NKX6-2
0	0.904035	0.307	0.131	0	human_Spermatogonia	MSL3
0	0.902885	0.544	0.323	0	human_Spermatogonia	TSG101
0	0.902597	0.918	0.822	0	human_Spermatogonia	ACTG1
0	0.900979	0.58	0.388	0	human_Spermatogonia	GADD45GIP1
0	0.899461	0.482	0.206	0	human_Spermatogonia	POLE3
0	0.898797	0.801	0.652	0	human_Spermatogonia	DDX24
0	0.897062	0.567	0.35	0	human_Spermatogonia	GLRX3
0	0.895866	0.548	0.317	0	human_Spermatogonia	TMEM14C
0	0.893269	0.534	0.296	0	human_Spermatogonia	DGUOK
0	0.89206	0.303	0.016	0	human_Spermatogonia	TNNT1
0	0.889995	0.386	0.133	0	human_Spermatogonia	SDC2
0	0.887869	0.503	0.278	0	human_Spermatogonia	KIF3A
0	0.885431	0.565	0.378	0	human_Spermatogonia	RBM17
0	0.884322	0.448	0.247	0	human_Spermatogonia	SUZ12
0	0.879678	0.316	0.047	0	human_Spermatogonia	RABGGTA
0	0.879141	0.578	0.376	0	human_Spermatogonia	SNRPD1
0	0.876655	0.422	0.213	0	human_Spermatogonia	STRN4
0	0.875517	0.359	0.101	0	human_Spermatogonia	SNAPC2
0	0.875163	0.605	0.313	0	human_Spermatogonia	HSPB1
0	0.873894	0.398	0.156	0	human_Spermatogonia	CSRP2
0	0.872718	0.564	0.387	0	human_Spermatogonia	PPP4C
0	0.871941	0.92	0.755	0	human_Spermatogonia	PTMA
0	0.870757	0.405	0.182	0	human_Spermatogonia	JARID2
0	0.870476	0.392	0.154	0	human_Spermatogonia	HEBP2
0	0.870369	0.371	0.088	0	human_Spermatogonia	LRRC42
0	0.86586	0.265	0.004	0	human_Spermatogonia	LINC01511
0	0.865555	0.444	0.181	0	human_Spermatogonia	RUVBL1
0	0.862734	0.712	0.604	0	human_Spermatogonia	C14orf2
0	0.862728	0.675	0.498	0	human_Spermatogonia	CCT4
0	0.862557	0.255	0.014	0	human_Spermatogonia	HOXC9
0	0.861393	0.555	0.351	0	human_Spermatogonia	TXNDC17
0	0.860323	0.298	0.02	0	human_Spermatogonia	RBFOX3
0	0.859016	0.389	0.117	0	human_Spermatogonia	MRPL44
0	0.858353	0.344	0.129	0	human_Spermatogonia	ID1
0	0.854651	0.553	0.347	0	human_Spermatogonia	STIP1
0	0.854267	0.523	0.265	0	human_Spermatogonia	BTG3
0	0.853797	0.373	0.118	0	human_Spermatogonia	PTS
0	0.853596	0.394	0.174	0	human_Spermatogonia	GATAD2A
0	0.853323	0.881	0.752	0	human_Spermatogonia	RPL14
0	0.852646	0.509	0.302	0	human_Spermatogonia	TJP1
0	0.852194	0.285	0.008	0	human_Spermatogonia	LY6H
0	0.851714	0.757	0.638	0	human_Spermatogonia	COX5B
0	0.850865	0.538	0.365	0	human_Spermatogonia	TCEA1
0	0.850777	0.491	0.256	0	human_Spermatogonia	PSMC6
0	0.849414	0.474	0.259	0	human_Spermatogonia	LARP7
0	0.849312	0.438	0.233	0	human_Spermatogonia	RALA
0	0.848757	0.211	0.025	0	human_Spermatogonia	HIST1H1D
0	0.848575	0.573	0.39	0	human_Spermatogonia	EIF4A3
0	0.846338	0.309	0.081	0	human_Spermatogonia	TDRD1
0	0.845472	0.434	0.172	0	human_Spermatogonia	CENPV
0	0.843768	0.59	0.442	0	human_Spermatogonia	SUMO1
0	0.839893	0.497	0.261	0	human_Spermatogonia	POLR2K
0	0.839351	0.934	0.833	0	human_Spermatogonia	RPS16
0	0.837847	0.514	0.307	0	human_Spermatogonia	STOML2
0	0.837565	0.381	0.148	0	human_Spermatogonia	DMAP1
0	0.836839	0.299	0.014	0	human_Spermatogonia	PASD1
0	0.836205	0.522	0.338	0	human_Spermatogonia	RAP1B
0	0.836075	0.392	0.166	0	human_Spermatogonia	UTP4
0	0.83548	0.914	0.754	0	human_Spermatogonia	RPS28
0	0.835371	0.386	0.124	0	human_Spermatogonia	HYAL2
0	0.83533	0.61	0.448	0	human_Spermatogonia	MRPL33
0	0.834616	0.452	0.217	0	human_Spermatogonia	NELFCD
0	0.832126	0.581	0.442	0	human_Spermatogonia	C19orf53
0	0.831695	0.445	0.223	0	human_Spermatogonia	RAD51C
0	0.831301	0.428	0.204	0	human_Spermatogonia	FAM175A
0	0.829191	0.348	0.133	0	human_Spermatogonia	DUSP5
0	0.828561	0.509	0.304	0	human_Spermatogonia	UTP18
0	0.828106	0.951	0.911	0	human_Spermatogonia	RPS20
0	0.826709	0.818	0.705	0	human_Spermatogonia	CHCHD2
0	0.826679	0.551	0.378	0	human_Spermatogonia	PDCD6
0	0.826122	0.455	0.238	0	human_Spermatogonia	MED19
0	0.825936	0.953	0.926	0	human_Spermatogonia	RPL32
0	0.825235	0.401	0.2	0	human_Spermatogonia	XAB2
0	0.824884	0.435	0.223	0	human_Spermatogonia	PPP2R1A
0	0.824747	0.431	0.241	0	human_Spermatogonia	SURF1
0	0.824685	0.505	0.323	0	human_Spermatogonia	ARPC1A
0	0.824297	0.17	0.005	0	human_Spermatogonia	FAM25G
0	0.824092	0.43	0.216	0	human_Spermatogonia	RIOK1
0	0.824061	0.739	0.646	0	human_Spermatogonia	2025-09-07
0	0.823938	0.518	0.281	0	human_Spermatogonia	TMEM14B
0	0.823626	0.703	0.627	0	human_Spermatogonia	EIF3H
0	0.820865	0.383	0.136	0	human_Spermatogonia	TSR3
0	0.819206	0.29	0.028	0	human_Spermatogonia	KDM1B
0	0.818018	0.417	0.22	0	human_Spermatogonia	RTCB
0	0.817009	0.523	0.294	0	human_Spermatogonia	CBX1
0	0.815424	0.631	0.48	0	human_Spermatogonia	SIVA1
0	0.814686	0.312	0.031	0	human_Spermatogonia	PAGE1
0	0.813447	0.562	0.367	0	human_Spermatogonia	PUF60
0	0.812362	0.467	0.232	0	human_Spermatogonia	PAFAH1B2
0	0.811501	0.83	0.741	0	human_Spermatogonia	SUMO2
0	0.809344	0.477	0.299	0	human_Spermatogonia	OTUB1
0	0.807678	0.939	0.891	0	human_Spermatogonia	RPL19
0	0.807477	0.414	0.216	0	human_Spermatogonia	AATF
0	0.806732	0.347	0.102	0	human_Spermatogonia	CAPRIN2
0	0.806498	0.493	0.301	0	human_Spermatogonia	PSMD14
0	0.805155	0.398	0.151	0	human_Spermatogonia	SNRNP40
0	0.805115	0.355	0.139	0	human_Spermatogonia	FAM207A
0	0.8046	0.343	0.098	0	human_Spermatogonia	NTHL1
0	0.802572	0.377	0.152	0	human_Spermatogonia	RARS
0	0.80247	0.452	0.212	0	human_Spermatogonia	NENF
0	0.802165	0.284	0.048	0	human_Spermatogonia	MFHAS1
0	0.800774	0.588	0.389	0	human_Spermatogonia	TRAPPC2L
0	0.800082	0.825	0.614	0	human_Spermatogonia	CCT2
0	0.799993	0.598	0.339	0	human_Spermatogonia	SLC25A5
0	0.79857	0.428	0.214	0	human_Spermatogonia	SMC2
0	0.797359	0.486	0.275	0	human_Spermatogonia	SMC4
0	0.797353	0.438	0.249	0	human_Spermatogonia	TLK1
0	0.796667	0.443	0.229	0	human_Spermatogonia	PDCD7
0	0.79604	0.557	0.351	0	human_Spermatogonia	PGAM1
0	0.795915	0.416	0.211	0	human_Spermatogonia	ADSL
0	0.795799	0.381	0.156	0	human_Spermatogonia	NUP93
0	0.794192	0.24	0.016	0	human_Spermatogonia	HEY1
0	0.793981	0.789	0.709	0	human_Spermatogonia	YWHAE
0	0.793217	0.359	0.149	0	human_Spermatogonia	KMT2B
0	0.792296	0.515	0.277	0	human_Spermatogonia	SNX6
0	0.792003	0.533	0.362	0	human_Spermatogonia	RAB14
0	0.791553	0.274	0.009	0	human_Spermatogonia	BEND4
0	0.789651	0.415	0.21	0	human_Spermatogonia	GPBP1L1
0	0.78873	0.491	0.287	0	human_Spermatogonia	FYTTD1
0	0.785826	0.398	0.173	0	human_Spermatogonia	MFAP1
0	0.785381	0.321	0.076	0	human_Spermatogonia	ENHO
0	0.783658	0.381	0.15	0	human_Spermatogonia	NRBF2
0	0.783558	0.284	0.013	0	human_Spermatogonia	MAGEA3
0	0.781792	0.334	0.086	0	human_Spermatogonia	PTGES2
0	0.781353	0.248	0.056	0	human_Spermatogonia	HES4
0	0.780615	0.429	0.194	0	human_Spermatogonia	CCNB1
0	0.780604	0.61	0.396	0	human_Spermatogonia	RBM3
0	0.779273	0.298	0.064	0	human_Spermatogonia	PMAIP1
0	0.778824	0.63	0.509	0	human_Spermatogonia	XRCC5
0	0.778531	0.438	0.197	0	human_Spermatogonia	MED10
0	0.777368	0.373	0.147	0	human_Spermatogonia	TATDN1
0	0.776076	0.36	0.097	0	human_Spermatogonia	RBMX2
0	0.773994	0.54	0.335	0	human_Spermatogonia	MZT2A
0	0.772725	0.479	0.304	0	human_Spermatogonia	PDCD10
0	0.771766	0.383	0.173	0	human_Spermatogonia	FBXW7
0	0.771546	0.595	0.379	0	human_Spermatogonia	DNAJC15
0	0.770387	0.242	0.006	0	human_Spermatogonia	GAGE13
0	0.769189	0.396	0.184	0	human_Spermatogonia	MRPS10
0	0.768186	0.396	0.198	0	human_Spermatogonia	PPID
0	0.76745	0.349	0.119	0	human_Spermatogonia	NPM3
0	0.765719	0.531	0.348	0	human_Spermatogonia	UAP1
0	0.765628	0.591	0.352	0	human_Spermatogonia	PRMT1
0	0.765514	0.4	0.194	0	human_Spermatogonia	DTD1
0	0.764995	0.384	0.131	0	human_Spermatogonia	RBM46
0	0.763703	0.468	0.269	0	human_Spermatogonia	FGFR1OP2
0	0.763571	0.701	0.536	0	human_Spermatogonia	NCL
0	0.763197	0.448	0.253	0	human_Spermatogonia	ATG101
0	0.762628	0.322	0.072	0	human_Spermatogonia	BAIAP2L1
0	0.762563	0.46	0.269	0	human_Spermatogonia	GTF2F2
0	0.761333	0.57	0.361	0	human_Spermatogonia	PPA1
0	0.760167	0.254	0.006	0	human_Spermatogonia	PALM3
0	0.759915	0.391	0.188	0	human_Spermatogonia	PELP1
0	0.757228	0.925	0.878	0	human_Spermatogonia	H3F3A
0	0.75679	0.274	0.025	0	human_Spermatogonia	PRR5
0	0.756725	0.338	0.104	0	human_Spermatogonia	ZMYND19
0	0.75605	0.341	0.108	0	human_Spermatogonia	BARD1
0	0.755122	0.886	0.795	0	human_Spermatogonia	SRP14
0	0.752608	0.566	0.359	0	human_Spermatogonia	SSB
0	0.749259	0.441	0.209	0	human_Spermatogonia	POLE4
0	0.747846	0.523	0.198	0	human_Spermatogonia	ZCWPW1
0	0.74721	0.345	0.146	0	human_Spermatogonia	CDK2AP1
0	0.746239	0.346	0.124	0	human_Spermatogonia	USP31
0	0.745714	0.32	0.085	0	human_Spermatogonia	DTYMK
0	0.74456	0.355	0.144	0	human_Spermatogonia	ERI1
0	0.744284	0.416	0.204	0	human_Spermatogonia	WBP4
0	0.743908	0.42	0.202	0	human_Spermatogonia	CCDC12
0	0.743608	0.451	0.24	0	human_Spermatogonia	EIF1AY
0	0.743252	0.549	0.342	0	human_Spermatogonia	SSNA1
0	0.743007	0.711	0.547	0	human_Spermatogonia	SLC25A3
0	0.742731	0.661	0.54	0	human_Spermatogonia	ZFAND6
0	0.742685	0.568	0.308	0	human_Spermatogonia	TMEM123
0	0.742668	0.362	0.149	0	human_Spermatogonia	TRAPPC6A
0	0.742253	0.312	0.076	0	human_Spermatogonia	CDCA4
0	0.740909	0.468	0.257	0	human_Spermatogonia	NUTF2
0	0.740268	0.39	0.137	0	human_Spermatogonia	LAGE3
0	0.740022	0.36	0.079	0	human_Spermatogonia	FMR1NB
0	0.739363	0.498	0.295	0	human_Spermatogonia	FKBP4
0	0.739351	0.389	0.185	0	human_Spermatogonia	TSFM
0	0.737868	0.741	0.631	0	human_Spermatogonia	COX6A1
0	0.737169	0.333	0.142	0	human_Spermatogonia	MAP2K7
0	0.736109	0.401	0.184	0	human_Spermatogonia	PHAX
0	0.73541	0.24	0.006	0	human_Spermatogonia	HOXB7
0	0.735372	0.284	0.07	0	human_Spermatogonia	BAIAP2
0	0.734143	0.632	0.489	0	human_Spermatogonia	CCT3
0	0.733789	0.402	0.182	0	human_Spermatogonia	HMGB3
0	0.732329	0.259	0.007	0	human_Spermatogonia	LUZP4
0	0.731835	0.46	0.268	0	human_Spermatogonia	CDC34
0	0.729193	0.214	0.015	0	human_Spermatogonia	RGS14
0	0.72599	0.64	0.489	0	human_Spermatogonia	ARPP19
0	0.725735	0.376	0.18	0	human_Spermatogonia	DHPS
0	0.724784	0.359	0.158	0	human_Spermatogonia	PSMG4
0	0.724689	0.329	0.104	0	human_Spermatogonia	NDUFAF6
0	0.722557	0.213	0.012	0	human_Spermatogonia	RP11-70C1-1
0	0.722151	0.308	0.078	0	human_Spermatogonia	YRDC
0	0.717112	0.604	0.376	0	human_Spermatogonia	HSPD1
0	0.716941	0.323	0.123	0	human_Spermatogonia	DGKD
0	0.715653	0.588	0.344	0	human_Spermatogonia	C4orf48
0	0.714883	0.943	0.895	0	human_Spermatogonia	RPS27
0	0.713743	0.265	0.017	0	human_Spermatogonia	DLL3
0	0.712939	0.333	0.101	0	human_Spermatogonia	USP3
0	0.712273	0.349	0.14	0	human_Spermatogonia	ATE1
0	0.712028	0.345	0.143	0	human_Spermatogonia	THAP1
0	0.711763	0.286	0.087	0	human_Spermatogonia	CHN1
0	0.711729	0.37	0.179	0	human_Spermatogonia	C22orf39
0	0.710722	0.372	0.175	0	human_Spermatogonia	CLPTM1L
0	0.709312	0.353	0.164	0	human_Spermatogonia	TEX15
0	0.705511	0.345	0.15	0	human_Spermatogonia	GALNS
0	0.701666	0.422	0.223	0	human_Spermatogonia	MED28
0	0.700974	0.389	0.206	0	human_Spermatogonia	FAM103A1
0	0.698074	0.286	0.086	0	human_Spermatogonia	CCDC106
0	0.696859	0.504	0.292	0	human_Spermatogonia	CMAS
0	0.695646	0.377	0.17	0	human_Spermatogonia	SESTD1
0	0.694399	0.714	0.648	0	human_Spermatogonia	PSMB1
0	0.693367	0.295	0.105	0	human_Spermatogonia	RGMA
0	0.692723	0.272	0.035	0	human_Spermatogonia	CAPG
0	0.69072	0.313	0.104	0	human_Spermatogonia	DPEP3
0	0.690621	0.35	0.134	0	human_Spermatogonia	THRA
0	0.686233	0.359	0.163	0	human_Spermatogonia	TMEM14A
0	0.685783	0.38	0.191	0	human_Spermatogonia	PDIA4
0	0.685664	0.365	0.142	0	human_Spermatogonia	CDC37L1
0	0.685096	0.403	0.18	0	human_Spermatogonia	PFDN1
0	0.684319	0.364	0.169	0	human_Spermatogonia	TMEM9B
0	0.683818	0.878	0.838	0	human_Spermatogonia	GAPDH
0	0.68381	0.825	0.732	0	human_Spermatogonia	HNRNPA2B1
0	0.683293	0.346	0.17	0	human_Spermatogonia	EPB41L5
0	0.683106	0.324	0.096	0	human_Spermatogonia	FAM136A
0	0.682565	0.297	0.087	0	human_Spermatogonia	TTLL1
0	0.681996	0.194	0.014	0	human_Spermatogonia	PIWIL4
0	0.681897	0.332	0.135	0	human_Spermatogonia	TOP1MT
0	0.681557	0.318	0.07	0	human_Spermatogonia	PDLIM1
0	0.679521	0.313	0.088	0	human_Spermatogonia	CTPS1
0	0.678156	0.377	0.147	0	human_Spermatogonia	DKC1
0	0.676705	0.395	0.202	0	human_Spermatogonia	NME1
0	0.676683	0.234	0.007	0	human_Spermatogonia	TRIM71
0	0.675824	0.973	0.901	0	human_Spermatogonia	RPS18
0	0.672279	0.748	0.609	0	human_Spermatogonia	ATP5G2
0	0.671562	0.335	0.111	0	human_Spermatogonia	MCMBP
0	0.670094	0.308	0.083	0	human_Spermatogonia	CECR5
0	0.669282	0.457	0.259	0	human_Spermatogonia	ATP6V0B
0	0.665743	0.315	0.126	0	human_Spermatogonia	CDK11A
0	0.665613	0.22	0.012	0	human_Spermatogonia	SAMD11
0	0.665191	0.338	0.136	0	human_Spermatogonia	RBBP8
0	0.664722	0.384	0.18	0	human_Spermatogonia	TSNAX
0	0.663179	0.716	0.592	0	human_Spermatogonia	ATP6V1G1
0	0.660951	0.959	0.944	0	human_Spermatogonia	RPS6
0	0.658187	0.761	0.684	0	human_Spermatogonia	MYL12B
0	0.657544	0.92	0.83	0	human_Spermatogonia	RPL23A
0	0.656715	0.88	0.755	0	human_Spermatogonia	RPL12
0	0.656621	0.229	0.013	0	human_Spermatogonia	MAGEA6
0	0.656109	0.287	0.073	0	human_Spermatogonia	SCO2
0	0.654886	0.798	0.758	0	human_Spermatogonia	COX4I1
0	0.651205	0.331	0.098	0	human_Spermatogonia	FUNDC1
0	0.648473	0.303	0.099	0	human_Spermatogonia	MCM3
0	0.647185	0.372	0.172	0	human_Spermatogonia	GDI1
0	0.645538	0.246	0.056	0	human_Spermatogonia	LRIG1
0	0.645107	0.407	0.161	0	human_Spermatogonia	CCDC112
0	0.644884	0.342	0.148	0	human_Spermatogonia	VMA21
0	0.64246	0.284	0.086	0	human_Spermatogonia	RFWD3
0	0.641958	0.248	0.059	0	human_Spermatogonia	SHKBP1
0	0.640183	0.252	0.051	0	human_Spermatogonia	CHEK2
0	0.639994	0.957	0.82	0	human_Spermatogonia	FTH1
0	0.639854	0.289	0.106	0	human_Spermatogonia	MORC1
0	0.637305	0.279	0.079	0	human_Spermatogonia	C12orf45
0	0.636168	0.288	0.098	0	human_Spermatogonia	MCM5
0	0.633271	0.331	0.124	0	human_Spermatogonia	PTPN12
0	0.633224	0.333	0.16	0	human_Spermatogonia	PIGH
0	0.632094	0.317	0.133	0	human_Spermatogonia	KIF22
0	0.630688	0.276	0.106	0	human_Spermatogonia	FMR1
0	0.627703	0.257	0.06	0	human_Spermatogonia	AGAP3
0	0.627284	0.254	0.044	0	human_Spermatogonia	TMTC4
0	0.626832	0.255	0.095	0	human_Spermatogonia	HIST1H1C
0	0.626041	0.375	0.179	0	human_Spermatogonia	KLC1
0	0.625975	0.309	0.112	0	human_Spermatogonia	MPHOSPH6
0	0.624792	0.223	0.013	0	human_Spermatogonia	FST
0	0.624238	0.244	0.043	0	human_Spermatogonia	NEK6
0	0.624011	0.426	0.226	0	human_Spermatogonia	PSMD1
0	0.621843	0.377	0.188	0	human_Spermatogonia	GRSF1
0	0.621684	0.193	0.021	0	human_Spermatogonia	HIST1H1T
0	0.618338	0.297	0.096	0	human_Spermatogonia	HELLS
0	0.617524	0.312	0.121	0	human_Spermatogonia	PARD3
0	0.616003	0.302	0.105	0	human_Spermatogonia	RP9
0	0.615805	0.211	0.013	0	human_Spermatogonia	ACTL8
0	0.615499	0.249	0.053	0	human_Spermatogonia	ANKRD27
0	0.614749	0.269	0.078	0	human_Spermatogonia	HAUS8
0	0.614443	0.371	0.167	0	human_Spermatogonia	TOMM40
0	0.611012	0.28	0.085	0	human_Spermatogonia	BLMH
0	0.609739	0.295	0.132	0	human_Spermatogonia	PDCD2L
0	0.608544	0.3	0.109	0	human_Spermatogonia	ADAL
0	0.607659	0.267	0.063	0	human_Spermatogonia	DLEU1
0	0.606517	0.231	0.048	0	human_Spermatogonia	ARRDC4
0	0.605957	0.182	0.019	0	human_Spermatogonia	RP11-307P5-1
0	0.60364	0.21	0.01	0	human_Spermatogonia	TMSB15A
0	0.603362	0.331	0.158	0	human_Spermatogonia	MIB2
0	0.6017	0.357	0.143	0	human_Spermatogonia	GNAI1
0	0.600618	0.244	0.074	0	human_Spermatogonia	B4GALT2
0	0.599853	0.32	0.137	0	human_Spermatogonia	CSNK1G3
0	0.599146	0.334	0.157	0	human_Spermatogonia	NOC2L
0	0.598657	0.339	0.15	0	human_Spermatogonia	RNF130
0	0.598539	0.942	0.683	0	human_Spermatogonia	RPL21
0	0.597864	0.178	0.004	0	human_Spermatogonia	GAL
0	0.597705	0.352	0.165	0	human_Spermatogonia	CCDC107
0	0.597039	0.302	0.099	0	human_Spermatogonia	ABHD10
0	0.596345	0.284	0.093	0	human_Spermatogonia	NUDT15
0	0.594904	0.276	0.09	0	human_Spermatogonia	TAF5
0	0.594281	0.31	0.134	0	human_Spermatogonia	UBE2T
0	0.594118	0.953	0.945	0	human_Spermatogonia	EIF1
0	0.592352	0.189	0.003	0	human_Spermatogonia	DPPA4
0	0.590596	0.281	0.097	0	human_Spermatogonia	SLC52A2
0	0.590506	0.267	0.058	0	human_Spermatogonia	PPP2R3B
0	0.589876	0.214	0.022	0	human_Spermatogonia	GCNT2
0	0.584041	0.237	0.039	0	human_Spermatogonia	CCDC109B
0	0.583916	0.224	0.015	0	human_Spermatogonia	TFDP3
0	0.582897	0.307	0.132	0	human_Spermatogonia	ME2
0	0.581494	0.263	0.097	0	human_Spermatogonia	MYOM2
0	0.581177	0.251	0.05	0	human_Spermatogonia	GMDS
0	0.580691	0.341	0.143	0	human_Spermatogonia	PEPD
0	0.580529	0.279	0.086	0	human_Spermatogonia	STX3
0	0.577257	0.264	0.055	0	human_Spermatogonia	E2F6
0	0.574997	0.278	0.104	0	human_Spermatogonia	CENPK
0	0.574829	0.169	0.007	0	human_Spermatogonia	SCT
0	0.57246	0.226	0.031	0	human_Spermatogonia	DTNB
0	0.572072	0.74	0.621	0	human_Spermatogonia	BZW1
0	0.571224	0.202	0.005	0	human_Spermatogonia	ASCL2
0	0.569564	0.315	0.125	0	human_Spermatogonia	XPC
0	0.56927	0.265	0.105	0	human_Spermatogonia	USP12
0	0.566851	0.245	0.078	0	human_Spermatogonia	ARHGEF33
0	0.566358	0.968	0.854	0	human_Spermatogonia	RPLP1
0	0.559608	0.253	0.078	0	human_Spermatogonia	LIG1
0	0.55926	0.191	0.034	0	human_Spermatogonia	KLC3
0	0.558691	0.201	0.032	0	human_Spermatogonia	RASSF3
0	0.558385	0.312	0.123	0	human_Spermatogonia	CCM2
0	0.555663	0.252	0.056	0	human_Spermatogonia	MCM6
0	0.553883	0.212	0.023	0	human_Spermatogonia	RAB6B
0	0.55301	0.212	0.022	0	human_Spermatogonia	MYBL2
0	0.550307	0.177	0.009	0	human_Spermatogonia	CNFN
0	0.548207	0.208	0.034	0	human_Spermatogonia	UPP1
0	0.548206	0.168	0.005	0	human_Spermatogonia	ARHGDIG
0	0.544943	0.219	0.04	0	human_Spermatogonia	IMPDH1
0	0.543799	0.243	0.078	0	human_Spermatogonia	TRAF7
0	0.54348	0.201	0.018	0	human_Spermatogonia	SCX
0	0.543314	0.187	0.038	0	human_Spermatogonia	SERTAD4-AS1
0	0.541053	0.216	0.019	0	human_Spermatogonia	YY2
0	0.540912	0.195	0.013	0	human_Spermatogonia	RBP4
0	0.540616	0.238	0.063	0	human_Spermatogonia	BLVRA
0	0.540426	0.214	0.013	0	human_Spermatogonia	FOXR1
0	0.538443	0.223	0.035	0	human_Spermatogonia	LLGL2
0	0.535183	0.302	0.114	0	human_Spermatogonia	NDUFAF4
0	0.534134	0.287	0.121	0	human_Spermatogonia	NFRKB
0	0.533356	0.247	0.067	0	human_Spermatogonia	MIPEP
0	0.532883	0.21	0.035	0	human_Spermatogonia	C17orf49
0	0.531739	0.182	0.02	0	human_Spermatogonia	LINC01030
0	0.531554	0.215	0.056	0	human_Spermatogonia	CLSPN
0	0.530339	0.343	0.106	0	human_Spermatogonia	CD9
0	0.529929	0.239	0.058	0	human_Spermatogonia	RPP40
0	0.52837	0.218	0.041	0	human_Spermatogonia	FHL3
0	0.526133	0.221	0.077	0	human_Spermatogonia	CEP131
0	0.525752	0.239	0.068	0	human_Spermatogonia	PELI2
0	0.52549	0.235	0.073	0	human_Spermatogonia	HRAS
0	0.525097	0.292	0.112	0	human_Spermatogonia	FBLN1
0	0.523639	0.23	0.043	0	human_Spermatogonia	ARHGEF26
0	0.520759	0.218	0.058	0	human_Spermatogonia	IDH2
0	0.519593	0.26	0.092	0	human_Spermatogonia	RFC3
0	0.519529	0.248	0.088	0	human_Spermatogonia	ZNF236
0	0.519307	0.198	0.033	0	human_Spermatogonia	FAM89A
0	0.517831	0.224	0.055	0	human_Spermatogonia	LINC01481
0	0.516245	0.26	0.096	0	human_Spermatogonia	DBN1
0	0.515952	0.272	0.102	0	human_Spermatogonia	ATG14
0	0.514607	0.241	0.068	0	human_Spermatogonia	TRAF3
0	0.512702	0.248	0.058	0	human_Spermatogonia	SERPINI1
0	0.512048	0.183	0.01	0	human_Spermatogonia	RBM24
0	0.511129	0.215	0.039	0	human_Spermatogonia	PARP16
0	0.511109	0.274	0.11	0	human_Spermatogonia	NAPG
0	0.509829	0.128	0.004	0	human_Spermatogonia	NANOS3
0	0.50743	0.264	0.091	0	human_Spermatogonia	FANCI
0	0.507036	0.238	0.073	0	human_Spermatogonia	PPAN
0	0.506999	0.167	0.004	0	human_Spermatogonia	PLPPR5
0	0.50597	0.282	0.112	0	human_Spermatogonia	IL13RA1
0	0.505264	0.186	0.008	0	human_Spermatogonia	TSPY2
0	0.504628	0.196	0.036	0	human_Spermatogonia	KRT8
0	0.504566	0.264	0.104	0	human_Spermatogonia	XPNPEP1
0	0.502246	0.251	0.07	0	human_Spermatogonia	GNPTAB
0	0.502144	0.879	0.847	0	human_Spermatogonia	DYNLL1
0	0.502035	0.189	0.017	0	human_Spermatogonia	MAL2
0	0.499443	0.232	0.081	0	human_Spermatogonia	RASGRP2
0	0.499206	0.277	0.111	0	human_Spermatogonia	NXT2
0	0.499137	0.201	0.031	0	human_Spermatogonia	CLN6
0	0.498807	0.221	0.069	0	human_Spermatogonia	TWIST1
0	0.498763	0.228	0.049	0	human_Spermatogonia	TOPAZ1
0	0.496849	0.218	0.076	0	human_Spermatogonia	KDM2B
0	0.495443	0.227	0.044	0	human_Spermatogonia	CHCHD4
0	0.494616	0.129	0.014	0	human_Spermatogonia	BARX1
0	0.494009	0.164	0.008	0	human_Spermatogonia	NMU
0	0.493369	0.176	0.03	0	human_Spermatogonia	CTCFL
0	0.491146	0.254	0.097	0	human_Spermatogonia	SSBP2
0	0.489855	0.238	0.062	0	human_Spermatogonia	GCAT
0	0.484596	0.257	0.09	0	human_Spermatogonia	MRPL35
0	0.483906	0.264	0.086	0	human_Spermatogonia	ADCK3
0	0.483728	0.196	0.015	0	human_Spermatogonia	SNX10
0	0.482704	0.21	0.034	0	human_Spermatogonia	MB21D2
0	0.474732	0.21	0.062	0	human_Spermatogonia	AGAP1
0	0.473577	0.269	0.105	0	human_Spermatogonia	PARP2
0	0.473451	0.231	0.062	0	human_Spermatogonia	PRIM1
0	0.473218	0.223	0.066	0	human_Spermatogonia	ATAD3A
0	0.471576	0.268	0.105	0	human_Spermatogonia	MTMR14
0	0.470938	0.19	0.012	0	human_Spermatogonia	MAGEA1
0	0.470806	0.204	0.04	0	human_Spermatogonia	PTP4A3
0	0.470099	0.199	0.039	0	human_Spermatogonia	CTC-524C5-2
0	0.46913	0.16	0.006	0	human_Spermatogonia	SH2B2
0	0.469128	0.209	0.019	0	human_Spermatogonia	PCOLCE2
0	0.469065	0.153	0.006	0	human_Spermatogonia	SPOCD1
0	0.468377	0.196	0.051	0	human_Spermatogonia	EGR4
0	0.468249	0.177	0.043	0	human_Spermatogonia	HBA2
0	0.467494	0.207	0.054	0	human_Spermatogonia	SIPA1L2
0	0.464801	0.13	0.003	0	human_Spermatogonia	PVALB
0	0.464544	0.139	0.003	0	human_Spermatogonia	RP1-69M21-2
0	0.464411	0.207	0.055	0	human_Spermatogonia	STXBP6
0	0.463833	0.182	0.035	0	human_Spermatogonia	GABRB3
0	0.463397	0.211	0.051	0	human_Spermatogonia	SLC39A4
0	0.461475	0.171	0.011	0	human_Spermatogonia	RP11-506F3-1
0	0.460468	0.207	0.052	0	human_Spermatogonia	TSPAN13
0	0.459155	0.243	0.092	0	human_Spermatogonia	MPP5
0	0.458854	0.211	0.06	0	human_Spermatogonia	CRLF3
0	0.458614	0.222	0.074	0	human_Spermatogonia	FAM21A
0	0.455473	0.189	0.037	0	human_Spermatogonia	TAF9B
0	0.454409	0.153	0.005	0	human_Spermatogonia	RASGEF1A
0	0.454085	0.174	0.015	0	human_Spermatogonia	BFSP1
0	0.453091	0.231	0.076	0	human_Spermatogonia	LRRC40
0	0.452899	0.229	0.072	0	human_Spermatogonia	DENND2C
0	0.451232	0.248	0.096	0	human_Spermatogonia	RRP1
0	0.450708	0.198	0.043	0	human_Spermatogonia	SMAGP
0	0.450357	0.239	0.078	0	human_Spermatogonia	NAB1
0	0.447052	0.212	0.053	0	human_Spermatogonia	COPG2
0	0.446119	0.216	0.054	0	human_Spermatogonia	EPB41
0	0.445385	0.21	0.066	0	human_Spermatogonia	NEDD4L
0	0.443507	0.208	0.044	0	human_Spermatogonia	ZBTB24
0	0.44293	0.269	0.077	0	human_Spermatogonia	RAMP2
0	0.442738	0.196	0.05	0	human_Spermatogonia	ESCO2
0	0.442458	0.194	0.048	0	human_Spermatogonia	ATG16L1
0	0.442299	0.196	0.048	0	human_Spermatogonia	SEMA4D
0	0.441746	0.24	0.091	0	human_Spermatogonia	INPP5F
0	0.441696	0.236	0.088	0	human_Spermatogonia	VHL
0	0.441329	0.221	0.076	0	human_Spermatogonia	PMEPA1
0	0.439952	0.327	0.074	0	human_Spermatogonia	LY6K
0	0.439722	0.213	0.051	0	human_Spermatogonia	RNF212
0	0.439553	0.164	0.02	0	human_Spermatogonia	HACD4
0	0.438533	0.162	0.022	0	human_Spermatogonia	KANSL1-AS1
0	0.435347	0.197	0.063	0	human_Spermatogonia	TSPYL6
0	0.435199	0.159	0.014	0	human_Spermatogonia	SYNGR3
0	0.431918	0.205	0.044	0	human_Spermatogonia	TLN2
0	0.430637	0.205	0.065	0	human_Spermatogonia	RRP9
0	0.430283	0.216	0.067	0	human_Spermatogonia	MAD2L1
0	0.42908	0.169	0.046	0	human_Spermatogonia	TPRN
0	0.427023	0.206	0.056	0	human_Spermatogonia	ASZ1
0	0.426934	0.156	0.008	0	human_Spermatogonia	FAM132A
0	0.426906	0.149	0.003	0	human_Spermatogonia	TSPY10
0	0.426888	0.214	0.065	0	human_Spermatogonia	ZMAT5
0	0.426134	0.196	0.033	0	human_Spermatogonia	MYO1B
0	0.42559	0.132	0.005	0	human_Spermatogonia	OXT
0	0.424044	0.138	0.019	0	human_Spermatogonia	PNMA5
0	0.423489	0.168	0.012	0	human_Spermatogonia	C16orf59
0	0.421924	0.126	0.015	0	human_Spermatogonia	AZU1
0	0.421133	0.178	0.035	0	human_Spermatogonia	NT5M
0	0.419567	0.185	0.03	0	human_Spermatogonia	IGF2BP1
0	0.415941	0.15	0.009	0	human_Spermatogonia	IGLON5
0	0.415239	0.207	0.056	0	human_Spermatogonia	ELK3
0	0.414767	0.165	0.022	0	human_Spermatogonia	FAM178B
0	0.41425	0.153	0.02	0	human_Spermatogonia	CNTNAP2
0	0.411919	0.182	0.038	0	human_Spermatogonia	RMI2
0	0.411163	0.208	0.062	0	human_Spermatogonia	ERVK3-1
0	0.411136	0.172	0.029	0	human_Spermatogonia	GPC4
0	0.40967	0.184	0.039	0	human_Spermatogonia	CASP7
0	0.407819	0.163	0.046	0	human_Spermatogonia	RP11-128M1-1
0	0.407415	0.193	0.05	0	human_Spermatogonia	ZUFSP
0	0.406263	0.198	0.059	0	human_Spermatogonia	MTFMT
0	0.406187	0.168	0.031	0	human_Spermatogonia	SPHK1
0	0.405087	0.165	0.02	0	human_Spermatogonia	E2F1
0	0.40457	0.179	0.039	0	human_Spermatogonia	CHTF18
0	0.404544	0.178	0.034	0	human_Spermatogonia	POLR3G
0	0.404271	0.126	0.003	0	human_Spermatogonia	PLPPR3
0	0.403374	0.214	0.072	0	human_Spermatogonia	PNPLA4
0	0.402506	0.139	0.019	0	human_Spermatogonia	MAFA
0	0.401928	0.165	0.025	0	human_Spermatogonia	RP11-395G23-3
0	0.401775	0.194	0.053	0	human_Spermatogonia	CENPQ
0	0.400106	0.172	0.027	0	human_Spermatogonia	RP11-161M6-2
0	0.400022	0.156	0.014	0	human_Spermatogonia	ZGLP1
0	0.400019	0.207	0.059	0	human_Spermatogonia	TAF4B
0	0.399927	0.197	0.055	0	human_Spermatogonia	CHEK1
0	0.399915	0.139	0.023	0	human_Spermatogonia	MROH6
0	0.399509	0.213	0.069	0	human_Spermatogonia	USB1
0	0.397484	0.209	0.062	0	human_Spermatogonia	VOPP1
0	0.396096	0.173	0.026	0	human_Spermatogonia	TIMELESS
0	0.395426	0.216	0.063	0	human_Spermatogonia	NEFH
0	0.39463	0.144	0.004	0	human_Spermatogonia	NOTUM
0	0.392708	0.137	0.01	0	human_Spermatogonia	CDT1
0	0.390592	0.159	0.015	0	human_Spermatogonia	TFAP2A
0	0.389891	0.199	0.059	0	human_Spermatogonia	ZNF581
0	0.387835	0.151	0.014	0	human_Spermatogonia	DSCC1
0	0.387134	0.134	0.005	0	human_Spermatogonia	DLX5
0	0.387098	0.155	0.018	0	human_Spermatogonia	RAMP1
0	0.386601	0.149	0.019	0	human_Spermatogonia	BOK
0	0.385271	0.162	0.021	0	human_Spermatogonia	RP11-522I20-3
0	0.384584	0.174	0.03	0	human_Spermatogonia	LIMK1
0	0.384378	0.177	0.045	0	human_Spermatogonia	PHF19
0	0.382425	0.169	0.047	0	human_Spermatogonia	TRPM4
0	0.382161	0.153	0.024	0	human_Spermatogonia	ROR2
0	0.380638	0.195	0.06	0	human_Spermatogonia	BRMS1L
0	0.380614	0.186	0.037	0	human_Spermatogonia	NETO2
0	0.378484	0.212	0.054	0	human_Spermatogonia	MORC4
0	0.378391	0.182	0.048	0	human_Spermatogonia	IMPA2
0	0.377387	0.135	0.011	0	human_Spermatogonia	ADA
0	0.37712	0.175	0.023	0	human_Spermatogonia	TNFAIP8
0	0.37549	0.144	0.007	0	human_Spermatogonia	BMPR1B
0	0.373255	0.144	0.031	0	human_Spermatogonia	POU3F1
0	0.372476	0.146	0.013	0	human_Spermatogonia	FAM83D
0	0.371513	0.163	0.026	0	human_Spermatogonia	APBA2
0	0.369237	0.18	0.045	0	human_Spermatogonia	RCE1
0	0.369013	0.13	0.008	0	human_Spermatogonia	EMX1
0	0.368217	0.143	0.021	0	human_Spermatogonia	SSX3
0	0.367551	0.137	0.031	0	human_Spermatogonia	SPI1
0	0.367452	0.129	0.009	0	human_Spermatogonia	PRKAG2-AS1
0	0.362456	0.145	0.025	0	human_Spermatogonia	REEP2
0	0.360785	0.18	0.047	0	human_Spermatogonia	KCTD6
0	0.360112	0.162	0.036	0	human_Spermatogonia	JRK
0	0.358841	0.142	0.033	0	human_Spermatogonia	TCF15
0	0.358238	0.186	0.058	0	human_Spermatogonia	WDSUB1
0	0.357006	0.178	0.051	0	human_Spermatogonia	GTF2E1
0	0.356674	0.223	0.075	0	human_Spermatogonia	AIFM1
0	0.35589	0.156	0.04	0	human_Spermatogonia	TBX1
0	0.355633	0.166	0.045	0	human_Spermatogonia	ACAP3
0	0.355628	0.133	0.02	0	human_Spermatogonia	ACRC
0	0.354414	0.128	0.012	0	human_Spermatogonia	NCS1
0	0.35437	0.147	0.01	0	human_Spermatogonia	POLE2
0	0.353842	0.12	0.021	0	human_Spermatogonia	MT3
0	0.352135	0.118	0.003	0	human_Spermatogonia	RP11-973H7-1
0	0.350913	0.158	0.031	0	human_Spermatogonia	CMTM7
0	0.350808	0.146	0.027	0	human_Spermatogonia	CTC-241N9-1
0	0.350756	0.146	0.018	0	human_Spermatogonia	COBL
0	0.349171	0.133	0.012	0	human_Spermatogonia	MAGEC1
0	0.346706	0.138	0.005	0	human_Spermatogonia	MAGEA12
0	0.34616	0.118	0.007	0	human_Spermatogonia	TEAD4
0	0.345645	0.15	0.021	0	human_Spermatogonia	FGFR2
0	0.344257	0.13	0.005	0	human_Spermatogonia	EYA2
0	0.343461	0.176	0.052	0	human_Spermatogonia	PET117
0	0.340156	0.109	0.013	0	human_Spermatogonia	SCGB3A1
0	0.339645	0.115	0.019	0	human_Spermatogonia	OLIG1
0	0.338702	0.137	0.006	0	human_Spermatogonia	ANHX
0	0.338625	0.152	0.032	0	human_Spermatogonia	SIRPA
0	0.33777	0.151	0.024	0	human_Spermatogonia	PPARG
0	0.336927	0.172	0.048	0	human_Spermatogonia	SHQ1
0	0.335655	0.155	0.018	0	human_Spermatogonia	STEAP1
0	0.334733	0.175	0.051	0	human_Spermatogonia	TEX12
0	0.332496	0.142	0.031	0	human_Spermatogonia	FAM213B
0	0.330852	0.159	0.039	0	human_Spermatogonia	ATP6V0E2
0	0.328494	0.165	0.038	0	human_Spermatogonia	ZNF280C
0	0.3254	0.165	0.04	0	human_Spermatogonia	EPB41L4B
0	0.324416	0.171	0.035	0	human_Spermatogonia	FAM105A
0	0.323439	0.121	0.013	0	human_Spermatogonia	RP11-256I23-2
0	0.322667	0.115	0.004	0	human_Spermatogonia	MATK
0	0.321507	0.138	0.021	0	human_Spermatogonia	VPS37D
0	0.321467	0.141	0.035	0	human_Spermatogonia	GPR27
0	0.321381	0.179	0.047	0	human_Spermatogonia	GNB4
0	0.321149	0.124	0.012	0	human_Spermatogonia	JAG2
0	0.320606	0.147	0.028	0	human_Spermatogonia	PUS7
0	0.320489	0.234	0.065	0	human_Spermatogonia	TPTE
0	0.320436	0.12	0.007	0	human_Spermatogonia	ALPL
0	0.319094	0.125	0.007	0	human_Spermatogonia	NKD2
0	0.317356	0.119	0.004	0	human_Spermatogonia	MAGEB16
0	0.3173	0.16	0.035	0	human_Spermatogonia	CECR2
0	0.316123	0.115	0.002	0	human_Spermatogonia	RP11-849I19-1
0	0.315086	0.124	0.021	0	human_Spermatogonia	CTB-31O20-2
0	0.31477	0.129	0.015	0	human_Spermatogonia	SPR
0	0.314261	0.128	0.021	0	human_Spermatogonia	RP11-10A14-5
0	0.31353	0.151	0.036	0	human_Spermatogonia	POLD1
0	0.312361	0.131	0.018	0	human_Spermatogonia	RP11-366H4-1
0	0.311264	0.129	0.019	0	human_Spermatogonia	ACOT4
0	0.309328	0.116	0.021	0	human_Spermatogonia	ENO3
0	0.308321	0.164	0.045	0	human_Spermatogonia	TUBD1
0	0.308156	0.163	0.042	0	human_Spermatogonia	MSANTD3
0	0.308014	0.107	0.013	0	human_Spermatogonia	GNG4
0	0.307362	0.145	0.029	0	human_Spermatogonia	SRD5A3
0	0.307185	0.131	0.021	0	human_Spermatogonia	BID
0	0.304264	0.149	0.035	0	human_Spermatogonia	CCNJL
0	0.302597	0.126	0.011	0	human_Spermatogonia	SLC35F2
0	0.300496	0.106	0.01	0	human_Spermatogonia	BAIAP2L2
0	0.300433	0.108	0.011	0	human_Spermatogonia	CXCL9
0	0.296992	0.109	0.002	0	human_Spermatogonia	AC002454-1
0	0.296884	0.128	0.027	0	human_Spermatogonia	ZDHHC18
0	0.296101	0.136	0.029	0	human_Spermatogonia	LDLRAP1
0	0.293677	0.127	0.028	0	human_Spermatogonia	RP11-61J19-5
0	0.293567	0.106	0.004	0	human_Spermatogonia	SP5
0	0.293361	0.14	0.031	0	human_Spermatogonia	HMBS
0	0.292855	0.127	0.027	0	human_Spermatogonia	SH3GL2
0	0.292666	0.15	0.027	0	human_Spermatogonia	FAM9B
0	0.292175	0.15	0.035	0	human_Spermatogonia	PPCDC
0	0.291344	0.106	0.018	0	human_Spermatogonia	RP11-66N11-8
0	0.290431	0.105	0.019	0	human_Spermatogonia	DUSP9
0	0.29023	0.149	0.031	0	human_Spermatogonia	SGK3
0	0.287551	0.121	0.004	0	human_Spermatogonia	GABRD
0	0.287513	0.123	0.018	0	human_Spermatogonia	MAPK12
0	0.284294	0.114	0.012	0	human_Spermatogonia	CENPA
0	0.283681	0.12	0.021	0	human_Spermatogonia	FCHO1
0	0.283247	0.109	0.007	0	human_Spermatogonia	PIANP
0	0.281531	0.134	0.023	0	human_Spermatogonia	MAGEB1
0	0.28124	0.153	0.039	0	human_Spermatogonia	SMAD9
0	0.2809	0.108	0.003	0	human_Spermatogonia	CTD-2147F2-1
0	0.280388	0.117	0.006	0	human_Spermatogonia	RASEF
0	0.279579	0.124	0.019	0	human_Spermatogonia	TCL1A
0	0.27817	0.119	0.021	0	human_Spermatogonia	WNK2
0	0.276538	0.113	0.019	0	human_Spermatogonia	DUSP4
0	0.276494	0.103	0.01	0	human_Spermatogonia	SOX8
0	0.276014	0.101	0.004	0	human_Spermatogonia	STOX1
0	0.275148	0.118	0.019	0	human_Spermatogonia	KPTN
0	0.274936	0.118	0.021	0	human_Spermatogonia	WFDC2
0	0.274913	0.12	0.018	0	human_Spermatogonia	CTHRC1
0	0.274133	0.102	0.007	0	human_Spermatogonia	GRIN3B
0	0.273584	0.11	0.017	0	human_Spermatogonia	AGMO
0	0.271633	0.112	0.018	0	human_Spermatogonia	RAB38
0	0.269834	0.104	0.009	0	human_Spermatogonia	ERICH5
0	0.269214	0.136	0.027	0	human_Spermatogonia	FGD6
0	0.268843	0.102	0.002	0	human_Spermatogonia	SULT2B1
0	0.268768	0.104	0.015	0	human_Spermatogonia	A1BG
0	0.268436	0.168	0.047	0	human_Spermatogonia	P4HA2
0	0.268185	0.135	0.022	0	human_Spermatogonia	FAM9A
0	0.268174	0.113	0.01	0	human_Spermatogonia	TMEM266
0	0.267709	0.118	0.012	0	human_Spermatogonia	SLC16A8
0	0.266445	0.139	0.035	0	human_Spermatogonia	WDHD1
0	0.265326	0.115	0.015	0	human_Spermatogonia	CACNA2D2
0	0.264139	0.112	0.012	0	human_Spermatogonia	SERINC2
0	0.263652	0.112	0.013	0	human_Spermatogonia	MAGEA11
0	0.262979	0.125	0.025	0	human_Spermatogonia	DHX35
0	0.261309	0.103	0.007	0	human_Spermatogonia	KIT
0	0.259141	0.113	0.007	0	human_Spermatogonia	CST6
0	0.251644	0.111	0.019	0	human_Spermatogonia	ADCY1
6.04051e-308	0.537759	0.292	0.125	1.84145e-303	human_Spermatogonia	ATP6V1H
2.5838e-307	0.539299	0.277	0.116	7.87673e-303	human_Spermatogonia	LBR
5.09774e-307	0.573638	0.343	0.167	1.55405e-302	human_Spermatogonia	VRK1
6.17227e-307	0.561406	0.257	0.103	1.88162e-302	human_Spermatogonia	CTXN1
1.21101e-306	0.306822	0.153	0.041	3.69176e-302	human_Spermatogonia	AK4
3.68528e-306	0.708247	0.445	0.26	1.12346e-301	human_Spermatogonia	TIMMDC1
1.54467e-305	0.707684	0.361	0.181	4.70892e-301	human_Spermatogonia	PHF13
4.15397e-304	0.488484	0.253	0.1	1.26634e-299	human_Spermatogonia	HAUS1
7.8788e-304	0.2514	0.113	0.024	2.40185e-299	human_Spermatogonia	CCDC160
1.37044e-303	0.725224	0.642	0.536	4.17778e-299	human_Spermatogonia	GPBP1
1.66182e-303	0.483203	0.333	0.151	5.06604e-299	human_Spermatogonia	CASC5
2.16845e-303	0.61757	0.347	0.169	6.61051e-299	human_Spermatogonia	HDAC5
4.73989e-303	0.440279	0.261	0.104	1.44495e-298	human_Spermatogonia	MTHFD2
2.28146e-302	0.569536	0.309	0.142	6.95503e-298	human_Spermatogonia	FNBP1L
2.36692e-302	0.42713	0.244	0.094	7.21555e-298	human_Spermatogonia	PDCL
7.41232e-302	0.28053	0.144	0.038	2.25964e-297	human_Spermatogonia	SYT14
8.14637e-302	0.567978	0.369	0.187	2.48342e-297	human_Spermatogonia	ARHGAP29
3.62188e-301	0.351544	0.201	0.068	1.10413e-296	human_Spermatogonia	METTL8
6.56721e-301	0.595892	0.794	0.697	2.00201e-296	human_Spermatogonia	OAZ1
9.31316e-301	0.749879	0.652	0.541	2.83912e-296	human_Spermatogonia	ARPC3
2.13241e-300	0.71081	0.385	0.207	6.50064e-296	human_Spermatogonia	BAZ1B
2.84404e-300	0.413871	0.201	0.069	8.67007e-296	human_Spermatogonia	BYSL
1.15705e-299	0.736198	0.408	0.232	3.52725e-295	human_Spermatogonia	CCDC167
2.12672e-299	0.424365	0.215	0.076	6.48332e-295	human_Spermatogonia	ZFAND2B
4.44609e-299	0.519359	0.283	0.122	1.35539e-294	human_Spermatogonia	FARSA
9.09543e-299	0.562933	0.287	0.127	2.77274e-294	human_Spermatogonia	RP11-452F19-3
1.45317e-298	0.582861	0.231	0.089	4.42999e-294	human_Spermatogonia	ZFPM1
3.02999e-298	0.494031	0.268	0.112	9.23693e-294	human_Spermatogonia	B4GALT3
3.85687e-298	0.747878	0.543	0.383	1.17577e-293	human_Spermatogonia	ATXN10
4.13106e-298	0.302377	0.139	0.036	1.25935e-293	human_Spermatogonia	RTN4IP1
4.78934e-298	0.397783	0.183	0.06	1.46003e-293	human_Spermatogonia	NUDT7
8.44283e-298	0.85654	0.511	0.356	2.5738e-293	human_Spermatogonia	COX20
2.94482e-297	0.532153	0.311	0.144	8.97729e-293	human_Spermatogonia	SLF1
4.02152e-297	0.369593	0.168	0.05	1.22596e-292	human_Spermatogonia	FAM101B
1.11689e-296	0.53262	0.282	0.124	3.40484e-292	human_Spermatogonia	ZFAND2A
1.38879e-296	0.528776	0.929	0.88	4.23373e-292	human_Spermatogonia	RPS25
5.21024e-296	0.276616	0.134	0.034	1.58834e-291	human_Spermatogonia	TRAF2
5.97606e-296	0.259767	0.105	0.021	1.8218e-291	human_Spermatogonia	GFRA3
1.10699e-295	0.690528	0.479	0.304	3.37467e-291	human_Spermatogonia	PRPSAP1
1.42489e-295	0.377064	0.184	0.059	4.34376e-291	human_Spermatogonia	RPP21
2.58649e-295	0.393518	0.571	0.321	7.88493e-291	human_Spermatogonia	KRBOX1
1.02614e-294	0.722084	0.432	0.257	3.12818e-290	human_Spermatogonia	OSBPL8
1.28042e-294	0.766452	0.408	0.233	3.90335e-290	human_Spermatogonia	RYK
1.66245e-294	0.713104	0.347	0.18	5.06799e-290	human_Spermatogonia	CBL
1.88034e-294	0.544613	0.282	0.125	5.73222e-290	human_Spermatogonia	PLAA
4.57916e-294	0.474739	0.953	0.884	1.39596e-289	human_Spermatogonia	RPS23
6.35837e-294	0.798973	0.484	0.318	1.93835e-289	human_Spermatogonia	CMSS1
7.25388e-294	0.835009	0.521	0.363	2.21135e-289	human_Spermatogonia	TOMM22
3.98879e-293	0.751936	0.569	0.416	1.21598e-288	human_Spermatogonia	SMARCA5
8.66868e-293	0.632618	0.371	0.199	2.64265e-288	human_Spermatogonia	TAF12
3.36419e-292	0.382351	0.201	0.069	1.02557e-287	human_Spermatogonia	CHAF1A
5.32047e-292	0.727029	0.67	0.56	1.62194e-287	human_Spermatogonia	TCP1
1.55953e-291	0.610291	0.327	0.153	4.75422e-287	human_Spermatogonia	STK24
2.8811e-291	0.588965	0.304	0.143	8.78302e-287	human_Spermatogonia	FAM50B
4.66943e-291	0.421998	0.491	0.269	1.42348e-286	human_Spermatogonia	HPRT1
1.20088e-290	0.362786	0.178	0.056	3.66088e-286	human_Spermatogonia	ACVR1B
1.84271e-290	0.600334	0.34	0.167	5.61749e-286	human_Spermatogonia	ASNSD1
3.16278e-290	0.577745	0.91	0.732	9.64172e-286	human_Spermatogonia	RPL18
3.99904e-290	0.374936	0.154	0.044	1.21911e-285	human_Spermatogonia	TSPAN33
6.00626e-290	0.607282	0.359	0.187	1.83101e-285	human_Spermatogonia	BRIX1
3.50546e-289	0.649791	0.35	0.18	1.06864e-284	human_Spermatogonia	STRA13
4.46894e-289	0.321696	0.173	0.053	1.36236e-284	human_Spermatogonia	TSEN54
9.39966e-288	0.701302	0.673	0.546	2.86548e-283	human_Spermatogonia	PSMB7
9.58277e-288	0.317574	0.136	0.035	2.92131e-283	human_Spermatogonia	CAMK2B
2.14004e-287	0.87126	0.61	0.497	6.52391e-283	human_Spermatogonia	CD164
6.1923e-287	0.264565	0.127	0.031	1.88772e-282	human_Spermatogonia	ABCA3
6.45569e-287	0.559388	0.317	0.146	1.96802e-282	human_Spermatogonia	TUBA1C
5.03182e-286	0.564039	0.3	0.142	1.53395e-281	human_Spermatogonia	C12orf49
1.38517e-285	0.886101	0.449	0.283	4.22268e-281	human_Spermatogonia	DCAF12
1.7964e-285	0.315417	0.153	0.044	5.47633e-281	human_Spermatogonia	DDIAS
3.14517e-285	0.555233	0.267	0.116	9.58806e-281	human_Spermatogonia	OOEP
1.54009e-284	0.762997	0.664	0.584	4.69496e-280	human_Spermatogonia	FIS1
1.09912e-283	0.449552	0.258	0.106	3.35067e-279	human_Spermatogonia	PSMD10
4.12029e-283	0.706842	0.681	0.579	1.25607e-278	human_Spermatogonia	NDUFA2
4.3117e-283	0.289338	0.14	0.037	1.31442e-278	human_Spermatogonia	TRAM2-AS1
6.60047e-283	0.337408	0.182	0.059	2.01215e-278	human_Spermatogonia	TMEM251
4.58809e-282	0.251993	0.118	0.027	1.39868e-277	human_Spermatogonia	TACC2
3.16461e-281	0.777096	0.523	0.366	9.6473e-277	human_Spermatogonia	NHP2
3.73006e-281	0.491686	0.253	0.106	1.13711e-276	human_Spermatogonia	TEX10
3.11984e-279	0.345512	0.172	0.055	9.51084e-275	human_Spermatogonia	CCDC51
4.79369e-279	0.31864	0.166	0.051	1.46136e-274	human_Spermatogonia	RNPEPL1
2.7507e-278	0.506855	0.307	0.143	8.38549e-274	human_Spermatogonia	UBE2F
6.11498e-278	0.725196	0.522	0.346	1.86415e-273	human_Spermatogonia	SETD3
7.34829e-278	0.463293	0.258	0.108	2.24012e-273	human_Spermatogonia	TXLNG
1.23747e-277	0.681032	0.46	0.289	3.77243e-273	human_Spermatogonia	PSMD13
1.60572e-277	0.608837	0.657	0.48	4.89504e-273	human_Spermatogonia	MYL12A
4.25073e-277	0.717202	0.522	0.35	1.29583e-272	human_Spermatogonia	COPS3
7.58611e-277	0.651761	0.386	0.207	2.31263e-272	human_Spermatogonia	ATP2B1
1.32246e-276	0.65987	0.471	0.294	4.03153e-272	human_Spermatogonia	TRAPPC4
7.9076e-276	0.69465	0.442	0.27	2.41063e-271	human_Spermatogonia	UBE2E1
1.66643e-275	0.341242	0.176	0.058	5.0801e-271	human_Spermatogonia	ANO10
2.3184e-275	0.562291	0.921	0.842	7.06766e-271	human_Spermatogonia	RPL26
3.5903e-275	0.325798	0.163	0.05	1.0945e-270	human_Spermatogonia	GPKOW
7.64531e-275	0.597873	0.337	0.175	2.33067e-270	human_Spermatogonia	MRPL37
9.31286e-275	0.659737	0.424	0.248	2.83903e-270	human_Spermatogonia	SAFB2
4.8992e-274	0.635241	0.362	0.195	1.49352e-269	human_Spermatogonia	ATAD2
7.80307e-274	0.770301	0.599	0.477	2.37877e-269	human_Spermatogonia	UBE2I
5.24536e-273	0.596131	0.838	0.791	1.59905e-268	human_Spermatogonia	RPL4
7.30991e-273	0.30896	0.168	0.053	2.22843e-268	human_Spermatogonia	TRAF3IP2-AS1
1.90817e-272	0.583934	0.384	0.205	5.81707e-268	human_Spermatogonia	HTATSF1
8.48528e-272	0.509126	0.286	0.13	2.58674e-267	human_Spermatogonia	EMG1
1.06818e-271	0.708578	0.483	0.32	3.25634e-267	human_Spermatogonia	EBNA1BP2
1.70418e-271	0.586114	0.358	0.186	5.1952e-267	human_Spermatogonia	SSBP4
2.45537e-271	0.488929	0.657	0.416	7.4852e-267	human_Spermatogonia	KPNA2
2.58505e-271	0.741775	0.499	0.348	7.88053e-267	human_Spermatogonia	RBPJ
2.88956e-271	0.393129	0.173	0.057	8.80883e-267	human_Spermatogonia	GAN
2.02749e-270	0.273022	0.155	0.046	6.18081e-266	human_Spermatogonia	ZNF134
7.86892e-270	0.329674	0.137	0.038	2.39884e-265	human_Spermatogonia	HBA1
9.17454e-270	0.612483	0.338	0.178	2.79686e-265	human_Spermatogonia	RNF214
1.66102e-269	0.704032	0.5	0.338	5.06361e-265	human_Spermatogonia	ECHS1
1.33182e-268	0.489888	0.229	0.091	4.06006e-264	human_Spermatogonia	PAK4
1.4195e-268	0.489013	0.269	0.12	4.32734e-264	human_Spermatogonia	AAAS
3.82238e-267	0.505264	0.267	0.12	1.16525e-262	human_Spermatogonia	C1orf50
8.98632e-267	0.397801	0.218	0.083	2.73948e-262	human_Spermatogonia	BRCA2
1.86886e-266	0.531289	0.254	0.111	5.69723e-262	human_Spermatogonia	HES6
2.06826e-266	0.69046	0.446	0.28	6.30509e-262	human_Spermatogonia	SDAD1
3.51403e-266	0.250718	0.101	0.022	1.07125e-261	human_Spermatogonia	CD24
4.86056e-266	0.577796	0.291	0.139	1.48174e-261	human_Spermatogonia	TRMT10A
1.74211e-265	0.757272	0.523	0.384	5.31081e-261	human_Spermatogonia	PSMD12
2.64534e-265	0.773532	0.539	0.389	8.06431e-261	human_Spermatogonia	PTOV1
2.14346e-264	0.490078	0.254	0.111	6.53433e-260	human_Spermatogonia	POLR1C
4.53944e-264	0.664167	0.299	0.148	1.38385e-259	human_Spermatogonia	ZNF217
7.13374e-264	0.513804	0.928	0.923	2.17472e-259	human_Spermatogonia	UBA52
1.24061e-263	0.336189	0.175	0.058	3.78201e-259	human_Spermatogonia	SIPA1
2.19463e-263	0.577179	0.332	0.168	6.69032e-259	human_Spermatogonia	TDP2
6.45969e-262	0.611257	0.474	0.293	1.96924e-257	human_Spermatogonia	ERP29
1.09071e-261	0.449751	0.292	0.135	3.32502e-257	human_Spermatogonia	SHTN1
5.02777e-261	0.416064	0.188	0.066	1.53272e-256	human_Spermatogonia	ADGRL1
5.88461e-261	0.311722	0.168	0.055	1.79392e-256	human_Spermatogonia	IFNAR2
7.36522e-261	0.481931	0.34	0.168	2.24529e-256	human_Spermatogonia	HCFC1R1
8.04707e-261	0.524351	0.291	0.137	2.45315e-256	human_Spermatogonia	BRMS1
1.76633e-260	0.30756	0.154	0.047	5.38465e-256	human_Spermatogonia	FAM58A
6.72892e-260	0.509888	0.295	0.143	2.05131e-255	human_Spermatogonia	ENDOV
3.70666e-259	0.40205	0.245	0.1	1.12998e-254	human_Spermatogonia	UQCC3
1.10079e-258	0.576652	0.479	0.272	3.35575e-254	human_Spermatogonia	SERPINE2
1.12855e-258	0.654947	0.377	0.213	3.44039e-254	human_Spermatogonia	CDC123
1.52378e-258	0.404795	0.234	0.095	4.64526e-254	human_Spermatogonia	NUP37
1.59621e-258	0.387133	0.183	0.065	4.86603e-254	human_Spermatogonia	CHD7
3.14403e-258	0.333317	0.184	0.064	9.58458e-254	human_Spermatogonia	MBOAT2
3.77847e-258	0.746264	0.393	0.234	1.15187e-253	human_Spermatogonia	MCM7
2.02703e-257	0.521822	0.34	0.173	6.17941e-253	human_Spermatogonia	MPHOSPH10
2.61812e-257	0.468308	0.248	0.108	7.98133e-253	human_Spermatogonia	C6orf136
6.07903e-257	0.698894	0.434	0.275	1.85319e-252	human_Spermatogonia	COPS8
1.05703e-256	0.75323	0.476	0.319	3.22235e-252	human_Spermatogonia	GNB2
1.45366e-256	0.64237	0.321	0.168	4.43147e-252	human_Spermatogonia	AP1AR
2.01764e-256	0.689847	0.388	0.216	6.15078e-252	human_Spermatogonia	GRN
1.00029e-255	0.630015	0.655	0.534	3.04937e-251	human_Spermatogonia	CNBP
1.09484e-255	0.55631	0.477	0.286	3.33762e-251	human_Spermatogonia	SNHG7
4.30712e-255	0.393438	0.192	0.07	1.31302e-250	human_Spermatogonia	APLP1
5.09808e-255	0.301021	0.18	0.062	1.55415e-250	human_Spermatogonia	GPT2
2.29271e-254	0.549373	0.366	0.202	6.98932e-250	human_Spermatogonia	UTP6
2.78831e-254	0.493942	0.365	0.192	8.50017e-250	human_Spermatogonia	LRIF1
3.45105e-254	0.728567	0.44	0.268	1.05205e-249	human_Spermatogonia	MAP4K4
3.61253e-254	0.596079	0.347	0.187	1.10128e-249	human_Spermatogonia	PITPNA
4.36974e-254	0.550342	0.356	0.192	1.33211e-249	human_Spermatogonia	DPF2
6.43976e-254	0.4196	0.255	0.109	1.96316e-249	human_Spermatogonia	TDRD9
3.14269e-253	0.319344	0.172	0.058	9.58051e-249	human_Spermatogonia	TSPAN15
4.72019e-253	0.410534	0.214	0.085	1.43895e-248	human_Spermatogonia	ZNF414
4.9356e-253	0.376833	0.168	0.057	1.50462e-248	human_Spermatogonia	DENND6B
2.29475e-252	0.536894	0.292	0.141	6.99555e-248	human_Spermatogonia	VPS26B
2.37604e-252	0.708936	0.662	0.568	7.24337e-248	human_Spermatogonia	NDUFB9
2.7148e-252	0.504366	0.231	0.097	8.27608e-248	human_Spermatogonia	MIF4GD
3.2368e-252	0.651437	0.415	0.253	9.86739e-248	human_Spermatogonia	CUL4A
7.61055e-252	0.651316	0.64	0.511	2.32008e-247	human_Spermatogonia	SRSF9
8.09287e-252	0.725184	0.493	0.351	2.46711e-247	human_Spermatogonia	SRP72
2.96343e-251	0.541744	0.707	0.535	9.034e-247	human_Spermatogonia	S100A10
1.93109e-250	0.534701	0.32	0.163	5.88692e-246	human_Spermatogonia	GOLGA5
2.59244e-250	0.33588	0.151	0.047	7.90305e-246	human_Spermatogonia	SLC25A22
9.08767e-249	0.44702	0.211	0.084	2.77038e-244	human_Spermatogonia	MIER2
1.12656e-248	0.304414	0.128	0.036	3.43433e-244	human_Spermatogonia	RP11-191L17-1
1.47139e-248	0.40326	0.211	0.082	4.48554e-244	human_Spermatogonia	COMMD5
1.51052e-248	0.671109	0.419	0.258	4.60482e-244	human_Spermatogonia	C17orf89
1.64136e-248	0.531786	0.306	0.15	5.00368e-244	human_Spermatogonia	RNASET2
1.65799e-248	0.588049	0.325	0.171	5.05439e-244	human_Spermatogonia	TAF6
4.05728e-248	0.418308	0.257	0.113	1.23686e-243	human_Spermatogonia	ITSN1
4.07408e-248	0.626515	0.347	0.188	1.24198e-243	human_Spermatogonia	KLF11
6.82736e-248	0.459588	0.289	0.136	2.08132e-243	human_Spermatogonia	ADPRHL2
1.33715e-247	0.428057	0.94	0.887	4.07629e-243	human_Spermatogonia	RPL11
2.53839e-247	0.263043	0.14	0.041	7.73827e-243	human_Spermatogonia	HHLA3
2.61442e-247	0.480798	0.264	0.119	7.97005e-243	human_Spermatogonia	CNPPD1
3.79535e-247	0.389275	0.194	0.073	1.15701e-242	human_Spermatogonia	LNX2
5.85431e-247	0.66012	0.489	0.323	1.78469e-242	human_Spermatogonia	TSN
2.07346e-246	0.361902	0.17	0.059	6.32094e-242	human_Spermatogonia	TPD52
2.1313e-246	0.472871	0.292	0.137	6.49726e-242	human_Spermatogonia	C1orf35
7.92531e-246	0.368767	0.211	0.082	2.41603e-241	human_Spermatogonia	DDHD2
9.22071e-246	0.533915	0.36	0.195	2.81093e-241	human_Spermatogonia	ATXN3
2.10802e-245	0.538345	0.325	0.171	6.42629e-241	human_Spermatogonia	IMP4
2.38419e-245	0.42204	0.232	0.096	7.26819e-241	human_Spermatogonia	SAMD1
2.41108e-245	0.452078	0.271	0.123	7.35019e-241	human_Spermatogonia	CDK2AP2
3.1927e-245	0.694746	0.628	0.514	9.73296e-241	human_Spermatogonia	NDUFS6
5.44273e-245	0.574359	0.967	0.955	1.65922e-240	human_Spermatogonia	RPL37A
8.29712e-245	0.33566	0.175	0.062	2.52938e-240	human_Spermatogonia	SLC25A14
4.33629e-244	0.384234	0.206	0.081	1.32192e-239	human_Spermatogonia	SPAST
4.5599e-244	0.557573	0.336	0.179	1.39009e-239	human_Spermatogonia	CDC42SE2
7.10353e-244	0.505271	0.385	0.214	2.16551e-239	human_Spermatogonia	MTF2
8.68867e-244	0.612992	0.425	0.252	2.64874e-239	human_Spermatogonia	NOP10
1.12327e-243	0.287946	0.14	0.042	3.42428e-239	human_Spermatogonia	FGGY
1.20366e-243	0.25378	0.118	0.031	3.66936e-239	human_Spermatogonia	MELK
1.66175e-243	0.394249	0.192	0.072	5.06586e-239	human_Spermatogonia	ASPM
4.78509e-243	0.366336	0.217	0.086	1.45874e-238	human_Spermatogonia	TAF2
5.7653e-243	0.590248	0.402	0.236	1.75755e-238	human_Spermatogonia	TAF15
3.65751e-242	0.335914	0.215	0.085	1.11499e-237	human_Spermatogonia	MED11
3.92058e-241	0.702281	0.426	0.273	1.19519e-236	human_Spermatogonia	FRG1
7.05143e-241	0.571852	0.397	0.23	2.14963e-236	human_Spermatogonia	FABP5
1.64589e-240	0.423431	0.212	0.085	5.0175e-236	human_Spermatogonia	PLD6
2.24838e-240	0.425579	0.279	0.127	6.85418e-236	human_Spermatogonia	POP7
4.09453e-240	0.588953	0.391	0.226	1.24822e-235	human_Spermatogonia	DDX6
4.51548e-240	0.254923	0.132	0.038	1.37654e-235	human_Spermatogonia	RBPMS2
5.4243e-240	0.368321	0.271	0.121	1.6536e-235	human_Spermatogonia	SLC25A31
2.90293e-239	0.631442	0.383	0.228	8.84958e-235	human_Spermatogonia	LYRM4
1.48343e-238	0.706921	0.479	0.333	4.52224e-234	human_Spermatogonia	MALSU1
2.20557e-238	0.449047	0.246	0.108	6.72368e-234	human_Spermatogonia	PHF5A
7.12491e-238	0.263174	0.136	0.041	2.17203e-233	human_Spermatogonia	GNAL
1.06366e-237	0.370187	0.208	0.083	3.24256e-233	human_Spermatogonia	SRBD1
4.49223e-237	0.413992	0.271	0.128	1.36946e-232	human_Spermatogonia	ZNF830
6.74167e-237	0.514453	0.302	0.153	2.0552e-232	human_Spermatogonia	TRUB1
1.44076e-236	0.576357	0.309	0.164	4.39216e-232	human_Spermatogonia	ASPSCR1
2.56579e-236	0.301304	0.169	0.058	7.82182e-232	human_Spermatogonia	GLMN
3.39889e-236	0.449792	0.282	0.132	1.03615e-231	human_Spermatogonia	PHF6
3.72848e-236	0.337525	0.168	0.058	1.13663e-231	human_Spermatogonia	CBX2
3.21274e-235	0.689095	0.456	0.305	9.79405e-231	human_Spermatogonia	RAB5C
4.90679e-235	0.326512	0.153	0.051	1.49583e-230	human_Spermatogonia	AXIN2
5.30296e-235	0.39769	0.227	0.096	1.61661e-230	human_Spermatogonia	TDRD12
6.67969e-235	0.484429	0.289	0.142	2.0363e-230	human_Spermatogonia	ZNF770
6.70776e-235	0.294208	0.158	0.053	2.04486e-230	human_Spermatogonia	ACVR2B
1.29522e-234	0.28409	0.16	0.053	3.94847e-230	human_Spermatogonia	NCKIPSD
1.87598e-234	0.747279	0.572	0.42	5.71893e-230	human_Spermatogonia	HMGB2
1.01025e-233	0.67427	0.574	0.435	3.07975e-229	human_Spermatogonia	NAP1L4
1.77624e-233	0.352693	0.2	0.079	5.41488e-229	human_Spermatogonia	TMEM199
1.29052e-231	0.770746	0.534	0.4	3.93415e-227	human_Spermatogonia	C6orf62
2.75748e-231	0.710169	0.526	0.39	8.40619e-227	human_Spermatogonia	CSNK2A1
4.5064e-231	0.347732	0.178	0.064	1.37378e-226	human_Spermatogonia	GINS2
1.30017e-230	0.640371	0.418	0.265	3.96356e-226	human_Spermatogonia	CHTOP
2.26447e-230	0.394611	0.262	0.117	6.90322e-226	human_Spermatogonia	RBM38
3.40197e-230	0.590573	0.366	0.213	1.03709e-225	human_Spermatogonia	ATG4B
4.84273e-230	0.680725	0.693	0.619	1.47631e-225	human_Spermatogonia	ATP5J2
9.36506e-230	0.681908	0.5	0.351	2.85494e-225	human_Spermatogonia	PSMA2
1.25896e-229	0.512046	0.331	0.172	3.83793e-225	human_Spermatogonia	HNRNPH2
1.36407e-229	0.502227	0.307	0.158	4.15836e-225	human_Spermatogonia	NT5DC1
1.56487e-229	0.336601	0.177	0.064	4.7705e-225	human_Spermatogonia	STRADB
2.48686e-229	0.281916	0.157	0.053	7.58121e-225	human_Spermatogonia	B3GALNT1
3.67575e-229	0.388726	0.247	0.109	1.12055e-224	human_Spermatogonia	NOL11
1.37889e-228	0.768353	0.673	0.597	4.20356e-224	human_Spermatogonia	GLTSCR2
3.11566e-228	0.374254	0.17	0.061	9.49808e-224	human_Spermatogonia	B3GALT6
3.64918e-228	0.28134	0.159	0.054	1.11245e-223	human_Spermatogonia	LCLAT1
4.05501e-228	0.547513	0.34	0.189	1.23617e-223	human_Spermatogonia	NSL1
5.79235e-228	0.448219	0.253	0.115	1.7658e-223	human_Spermatogonia	ECSIT
9.04741e-228	0.281316	0.12	0.033	2.7581e-223	human_Spermatogonia	CACNB3
1.48051e-227	0.453729	0.198	0.081	4.51333e-223	human_Spermatogonia	RP11-11N9-4
9.29988e-227	0.43551	0.25	0.115	2.83507e-222	human_Spermatogonia	COMMD9
4.16474e-226	0.442989	0.325	0.168	1.26962e-221	human_Spermatogonia	GRB2
9.10787e-226	0.605506	0.394	0.241	2.77653e-221	human_Spermatogonia	SKIV2L2
1.63267e-225	0.291541	0.163	0.056	4.9772e-221	human_Spermatogonia	YEATS2
3.50891e-225	0.32286	0.158	0.055	1.06969e-220	human_Spermatogonia	SIRT5
3.74754e-225	0.512884	0.269	0.133	1.14244e-220	human_Spermatogonia	MED27
4.19417e-224	0.701892	0.358	0.208	1.27859e-219	human_Spermatogonia	TXNRD1
5.6766e-224	0.26455	0.193	0.073	1.73051e-219	human_Spermatogonia	TAF7L
1.0137e-223	0.306688	0.154	0.052	3.09027e-219	human_Spermatogonia	ELOVL4
1.09507e-223	0.334224	0.209	0.084	3.33833e-219	human_Spermatogonia	C6orf203
3.96542e-223	0.434761	0.342	0.183	1.20886e-218	human_Spermatogonia	SMC1B
1.05049e-222	0.557749	0.685	0.563	3.20242e-218	human_Spermatogonia	UQCRH
1.27059e-222	0.419417	0.24	0.109	3.87338e-218	human_Spermatogonia	MAP3K4
2.47837e-222	0.410633	0.238	0.105	7.55532e-218	human_Spermatogonia	MED16
2.59318e-222	0.589342	0.697	0.612	7.90532e-218	human_Spermatogonia	EDF1
4.17456e-222	0.454553	0.282	0.137	1.27261e-217	human_Spermatogonia	BMS1
9.06259e-222	0.679754	0.38	0.22	2.76273e-217	human_Spermatogonia	IRF2BPL
2.4364e-221	0.395411	0.926	0.888	7.42737e-217	human_Spermatogonia	RPL8
3.19945e-221	0.446986	0.296	0.147	9.75353e-217	human_Spermatogonia	PRC1
9.23315e-221	0.50112	0.322	0.17	2.81473e-216	human_Spermatogonia	KIF20B
1.0848e-220	0.395995	0.222	0.097	3.307e-216	human_Spermatogonia	MGME1
1.16809e-220	0.517336	0.293	0.154	3.56092e-216	human_Spermatogonia	GPS2
2.13678e-220	0.666285	0.604	0.502	6.51398e-216	human_Spermatogonia	UBE2B
4.09478e-220	0.726647	0.555	0.432	1.24829e-215	human_Spermatogonia	MINOS1
1.16059e-219	0.540504	0.31	0.163	3.53806e-215	human_Spermatogonia	INCA1
2.62646e-219	0.661566	0.363	0.217	8.00676e-215	human_Spermatogonia	NUDT1
4.9847e-219	0.650167	0.631	0.463	1.51959e-214	human_Spermatogonia	TUBB
3.46374e-218	0.645592	0.38	0.23	1.05592e-213	human_Spermatogonia	WDR34
4.28027e-218	0.380345	0.266	0.125	1.30484e-213	human_Spermatogonia	KIAA0355
4.85011e-218	0.628194	0.592	0.467	1.47856e-213	human_Spermatogonia	TAF7
9.87722e-218	0.576665	0.308	0.166	3.01107e-213	human_Spermatogonia	SLC25A1
1.28201e-217	0.292227	0.15	0.051	3.9082e-213	human_Spermatogonia	RPUSD2
2.447e-217	0.486195	0.295	0.153	7.45969e-213	human_Spermatogonia	ATG5
5.94343e-217	0.273093	0.144	0.048	1.81185e-212	human_Spermatogonia	HLCS
7.60592e-217	0.468416	0.801	0.74	2.31866e-212	human_Spermatogonia	SAP18
1.1662e-216	0.390842	0.348	0.184	3.55515e-212	human_Spermatogonia	DCXR
4.3455e-216	0.293713	0.174	0.064	1.32472e-211	human_Spermatogonia	PREP
6.75714e-216	0.68604	0.453	0.309	2.05991e-211	human_Spermatogonia	SUMO3
9.03683e-216	0.426437	0.175	0.067	2.75488e-211	human_Spermatogonia	APBB1
1.3839e-215	0.589001	0.4	0.25	4.21882e-211	human_Spermatogonia	NSFL1C
2.31258e-215	0.505888	0.306	0.163	7.0499e-211	human_Spermatogonia	TTF1
8.33253e-215	0.460214	0.246	0.118	2.54017e-210	human_Spermatogonia	RBKS
1.72582e-214	0.31326	0.174	0.065	5.26117e-210	human_Spermatogonia	CCDC137
1.87714e-214	0.380223	0.695	0.583	5.72247e-210	human_Spermatogonia	DSTN
8.66286e-214	0.309066	0.15	0.052	2.64087e-209	human_Spermatogonia	FAM69B
1.07248e-213	0.547162	0.366	0.215	3.26947e-209	human_Spermatogonia	SNX5
2.9865e-213	0.666624	0.599	0.493	9.10434e-209	human_Spermatogonia	MAP1LC3B
3.78561e-213	0.375959	0.233	0.104	1.15404e-208	human_Spermatogonia	VAPB
4.47399e-213	0.516368	0.742	0.636	1.36389e-208	human_Spermatogonia	SNU13
5.22383e-213	0.341284	0.215	0.09	1.59248e-208	human_Spermatogonia	WDR75
5.45533e-213	0.498645	0.326	0.176	1.66306e-208	human_Spermatogonia	EXOSC7
1.92883e-212	0.64208	0.378	0.231	5.88005e-208	human_Spermatogonia	KANSL1
2.82425e-212	0.264984	0.123	0.037	8.60973e-208	human_Spermatogonia	HIP1R
6.15398e-212	0.382969	0.246	0.113	1.87604e-207	human_Spermatogonia	PARN
7.24716e-212	0.590273	0.459	0.294	2.2093e-207	human_Spermatogonia	APRT
4.75686e-211	0.366565	0.189	0.074	1.45013e-206	human_Spermatogonia	GSDMD
5.51661e-211	0.324526	0.161	0.058	1.68174e-206	human_Spermatogonia	PARVB
1.15553e-210	0.303732	0.149	0.051	3.52262e-206	human_Spermatogonia	MCM2
1.20812e-210	0.636148	0.43	0.283	3.68294e-206	human_Spermatogonia	LCMT1
1.67551e-210	0.550345	0.33	0.187	5.10781e-206	human_Spermatogonia	MTA3
1.75805e-210	0.350721	0.191	0.076	5.35941e-206	human_Spermatogonia	THOC6
5.80732e-210	0.410023	0.299	0.15	1.77036e-205	human_Spermatogonia	DCTPP1
7.16977e-210	0.419136	0.217	0.096	2.1857e-205	human_Spermatogonia	C18orf8
1.42595e-209	0.524741	0.321	0.178	4.34701e-205	human_Spermatogonia	RFWD2
1.43898e-209	0.406869	0.919	0.863	4.38674e-205	human_Spermatogonia	RPS7
1.50859e-209	0.445155	0.363	0.205	4.59893e-205	human_Spermatogonia	DAZL
3.59164e-209	0.499204	0.577	0.381	1.09491e-204	human_Spermatogonia	CCDC34
4.1713e-209	0.535658	0.37	0.21	1.27162e-204	human_Spermatogonia	CRIP2
4.3375e-209	0.415311	0.214	0.094	1.32229e-204	human_Spermatogonia	EXOC2
6.04252e-209	0.347749	0.541	0.334	1.84206e-204	human_Spermatogonia	TEX30
9.43946e-209	0.608051	0.385	0.24	2.87762e-204	human_Spermatogonia	BIRC2
2.15838e-208	0.415647	0.245	0.114	6.57982e-204	human_Spermatogonia	PACSIN2
2.87984e-208	0.586994	0.381	0.229	8.77918e-204	human_Spermatogonia	CHMP2B
1.4939e-207	0.416953	0.29	0.146	4.55416e-203	human_Spermatogonia	KNOP1
2.36184e-207	0.437179	0.266	0.13	7.20007e-203	human_Spermatogonia	CCDC127
2.55899e-207	0.292154	0.127	0.04	7.80108e-203	human_Spermatogonia	IRX2
2.67322e-207	0.443058	0.281	0.143	8.14931e-203	human_Spermatogonia	INTS10
2.26101e-206	0.381312	0.155	0.055	6.8927e-202	human_Spermatogonia	HIST1H1E
2.6169e-206	0.422995	0.202	0.085	7.97763e-202	human_Spermatogonia	DAB2IP
9.11489e-206	0.269907	0.134	0.043	2.77868e-201	human_Spermatogonia	RGS10
1.46558e-205	0.602639	0.366	0.217	4.46782e-201	human_Spermatogonia	ARF5
2.31412e-205	0.334809	0.168	0.065	7.05459e-201	human_Spermatogonia	DPP3
7.27691e-205	0.329629	0.214	0.092	2.21837e-200	human_Spermatogonia	ATP11C
8.57542e-205	0.402074	0.208	0.09	2.61422e-200	human_Spermatogonia	RAB4B
1.06421e-204	0.60415	0.613	0.502	3.24424e-200	human_Spermatogonia	ATP5G3
2.90773e-204	0.419564	0.251	0.117	8.86422e-200	human_Spermatogonia	GOLIM4
1.98256e-203	0.306217	0.136	0.045	6.04384e-199	human_Spermatogonia	RHOD
8.20391e-203	0.429947	0.299	0.154	2.50096e-198	human_Spermatogonia	TGS1
8.51794e-203	0.299846	0.165	0.062	2.59669e-198	human_Spermatogonia	SWSAP1
2.24942e-202	0.553191	0.311	0.173	6.85735e-198	human_Spermatogonia	INSIG1
7.28939e-202	0.713282	0.495	0.379	2.22217e-197	human_Spermatogonia	DDX46
9.6915e-201	0.69827	0.582	0.486	2.95445e-196	human_Spermatogonia	RBM25
2.87897e-200	0.52342	0.3	0.161	8.77655e-196	human_Spermatogonia	PHF8
4.54322e-200	0.396968	0.862	0.786	1.385e-195	human_Spermatogonia	TUBB4B
4.645e-200	0.395066	0.252	0.121	1.41603e-195	human_Spermatogonia	COPS7A
5.97792e-200	0.618981	0.633	0.53	1.82237e-195	human_Spermatogonia	TUFM
7.48792e-200	0.483244	0.305	0.166	2.28269e-195	human_Spermatogonia	DNAJC9
1.36113e-199	0.478469	0.318	0.17	4.1494e-195	human_Spermatogonia	MYO6
3.10846e-199	0.52648	0.363	0.22	9.47613e-195	human_Spermatogonia	CDC16
6.37044e-199	0.292624	0.848	0.804	1.94203e-194	human_Spermatogonia	MORF4L1
1.26894e-198	0.405966	0.285	0.145	3.86835e-194	human_Spermatogonia	EVI5
2.91573e-198	0.420744	0.167	0.064	8.88861e-194	human_Spermatogonia	RP11-108M9-4
3.77161e-198	0.589358	0.4	0.255	1.14978e-193	human_Spermatogonia	POLR2H
5.06026e-198	0.601796	0.58	0.445	1.54262e-193	human_Spermatogonia	SNRPE
7.25653e-198	0.542004	0.356	0.208	2.21215e-193	human_Spermatogonia	USP9X
1.18209e-197	0.397106	0.24	0.114	3.60361e-193	human_Spermatogonia	MAGOHB
1.35899e-197	0.602604	0.641	0.568	4.14289e-193	human_Spermatogonia	HNRNPF
1.9669e-197	0.50142	0.308	0.169	5.9961e-193	human_Spermatogonia	BCL7B
4.24483e-197	0.435925	0.218	0.099	1.29404e-192	human_Spermatogonia	ZNF787
5.11619e-197	0.271153	0.137	0.046	1.55967e-192	human_Spermatogonia	WDR25
1.18763e-196	0.421268	0.239	0.114	3.62048e-192	human_Spermatogonia	BRAT1
3.96039e-196	0.636151	0.525	0.399	1.20733e-191	human_Spermatogonia	SRP54
4.2298e-196	0.64778	0.534	0.42	1.28946e-191	human_Spermatogonia	CAMTA1
8.05352e-196	0.434029	0.148	0.055	2.45511e-191	human_Spermatogonia	FOXD1
3.077e-195	0.474132	0.373	0.217	9.38025e-191	human_Spermatogonia	MRPL32
4.20553e-195	0.363164	0.239	0.114	1.28206e-190	human_Spermatogonia	PPIL1
5.31135e-195	0.623782	0.593	0.456	1.61916e-190	human_Spermatogonia	ATP5I
1.61653e-194	0.347069	0.155	0.057	4.92799e-190	human_Spermatogonia	NRG2
1.7765e-194	0.552068	0.341	0.199	5.41567e-190	human_Spermatogonia	NFYB
1.23972e-193	0.547335	0.327	0.186	3.77929e-189	human_Spermatogonia	MPG
1.95491e-193	0.391458	0.323	0.173	5.95954e-189	human_Spermatogonia	TPX2
1.23723e-192	0.540522	0.388	0.243	3.77169e-188	human_Spermatogonia	USO1
6.99433e-192	0.534115	0.469	0.315	2.13222e-187	human_Spermatogonia	MDH1
7.14117e-192	0.471097	0.272	0.144	2.17699e-187	human_Spermatogonia	POLR3D
1.88177e-191	0.505996	0.262	0.135	5.73658e-187	human_Spermatogonia	ARID3B
2.19265e-191	0.636604	0.48	0.349	6.68428e-187	human_Spermatogonia	C9orf78
4.43104e-191	0.422649	0.278	0.142	1.3508e-186	human_Spermatogonia	JOSD1
5.92751e-191	0.305733	0.17	0.068	1.807e-186	human_Spermatogonia	C8orf76
1.0848e-190	0.458386	0.268	0.139	3.307e-186	human_Spermatogonia	RAB22A
1.26688e-190	0.378174	0.844	0.8	3.86209e-186	human_Spermatogonia	DDX5
1.45278e-190	0.297438	0.18	0.073	4.4288e-186	human_Spermatogonia	RFC2
2.27779e-190	0.273486	0.153	0.056	6.94386e-186	human_Spermatogonia	OCEL1
2.69396e-190	0.568555	0.355	0.218	8.21255e-186	human_Spermatogonia	AKIRIN2
4.60468e-189	0.396491	0.236	0.112	1.40374e-184	human_Spermatogonia	MDN1
8.25686e-189	0.257756	0.161	0.061	2.5171e-184	human_Spermatogonia	MLYCD
1.14546e-188	0.341214	0.204	0.091	3.49194e-184	human_Spermatogonia	C1GALT1
1.75813e-188	0.508709	0.29	0.156	5.35966e-184	human_Spermatogonia	ERICH1
1.71128e-187	0.490265	0.421	0.263	5.21685e-183	human_Spermatogonia	TSEN34
1.97327e-187	0.281126	0.178	0.072	6.0155e-183	human_Spermatogonia	SPIDR
5.03578e-187	0.608943	0.587	0.479	1.53516e-182	human_Spermatogonia	NOL7
1.03217e-186	0.409077	0.946	0.9	3.14656e-182	human_Spermatogonia	TPT1
2.37069e-186	0.606213	0.633	0.55	7.22705e-182	human_Spermatogonia	CLTA
3.12561e-186	0.253642	0.157	0.059	9.52842e-182	human_Spermatogonia	WDR44
3.53291e-186	0.372889	0.894	0.812	1.07701e-181	human_Spermatogonia	RPL36
1.4281e-185	0.516063	0.583	0.425	4.35358e-181	human_Spermatogonia	RPL26L1
2.829e-185	0.669859	0.437	0.309	8.62421e-181	human_Spermatogonia	RNMT
3.4687e-185	0.386307	0.242	0.115	1.05743e-180	human_Spermatogonia	NAA10
3.58447e-185	0.289197	0.161	0.063	1.09273e-180	human_Spermatogonia	MGAT4A
6.11308e-185	0.281728	0.165	0.065	1.86357e-180	human_Spermatogonia	CTU2
6.81495e-185	0.257554	0.169	0.067	2.07754e-180	human_Spermatogonia	CDC23
8.07484e-185	0.352728	0.188	0.08	2.46162e-180	human_Spermatogonia	PDLIM4
8.91733e-185	0.408389	0.313	0.174	2.71845e-180	human_Spermatogonia	S100PBP
9.4043e-185	0.424656	0.277	0.145	2.8669e-180	human_Spermatogonia	RABEP1
1.7855e-184	0.58317	0.366	0.233	5.44311e-180	human_Spermatogonia	CLOCK
4.938e-184	0.494051	0.41	0.271	1.50535e-179	human_Spermatogonia	PIGP
6.16845e-184	0.592498	0.475	0.345	1.88045e-179	human_Spermatogonia	PSMA5
6.3355e-184	0.373721	0.224	0.105	1.93138e-179	human_Spermatogonia	TEAD1
8.83044e-184	0.603336	0.555	0.431	2.69196e-179	human_Spermatogonia	FBXO7
5.25718e-183	0.569436	0.373	0.236	1.60265e-178	human_Spermatogonia	CCNB1IP1
5.48063e-183	0.35913	0.22	0.104	1.67077e-178	human_Spermatogonia	COG2
6.45491e-183	0.255206	0.154	0.058	1.96778e-178	human_Spermatogonia	GRWD1
2.44001e-182	0.343491	0.243	0.116	7.43837e-178	human_Spermatogonia	ABHD14A
2.98735e-182	0.545621	0.387	0.242	9.10692e-178	human_Spermatogonia	XPO1
3.83957e-182	0.41292	0.234	0.113	1.17049e-177	human_Spermatogonia	ACTR1B
1.43865e-181	0.314615	0.206	0.092	4.38571e-177	human_Spermatogonia	C1orf131
3.3406e-181	0.540224	0.502	0.357	1.01838e-176	human_Spermatogonia	SNW1
3.59922e-181	0.362219	0.21	0.095	1.09722e-176	human_Spermatogonia	YPEL2
4.01297e-181	0.423631	0.266	0.137	1.22335e-176	human_Spermatogonia	DCTN4
4.58341e-181	0.339259	0.174	0.071	1.39725e-176	human_Spermatogonia	PALM
2.8709e-180	0.577497	0.418	0.28	8.75195e-176	human_Spermatogonia	SMARCA4
3.52292e-180	0.361019	0.203	0.091	1.07396e-175	human_Spermatogonia	CASP3
4.23431e-180	0.603584	0.654	0.602	1.29083e-175	human_Spermatogonia	C19orf43
6.04181e-180	0.554939	0.442	0.299	1.84185e-175	human_Spermatogonia	GOLGA7
7.38052e-180	0.39454	0.209	0.098	2.24995e-175	human_Spermatogonia	ST20
7.80465e-180	0.583024	0.517	0.387	2.37925e-175	human_Spermatogonia	ILF3
2.08025e-179	0.573559	0.518	0.393	6.34164e-175	human_Spermatogonia	RSL1D1
3.57379e-179	0.623803	0.497	0.379	1.08947e-174	human_Spermatogonia	SSU72
6.42645e-179	0.377013	0.204	0.093	1.9591e-174	human_Spermatogonia	SETD1A
7.21978e-179	0.42047	0.292	0.156	2.20095e-174	human_Spermatogonia	MOB4
9.7538e-179	0.269198	0.146	0.055	2.97345e-174	human_Spermatogonia	THAP8
1.15211e-178	0.329511	0.205	0.093	3.5122e-174	human_Spermatogonia	RNASEH1
1.40005e-178	0.534542	0.34	0.208	4.26804e-174	human_Spermatogonia	GNL2
1.81293e-178	0.351057	0.213	0.1	5.52673e-174	human_Spermatogonia	AGA
4.88436e-178	0.661572	0.526	0.413	1.489e-173	human_Spermatogonia	LAMTOR4
9.0518e-178	0.62623	0.419	0.286	2.75944e-173	human_Spermatogonia	EPC1
1.1143e-177	0.702067	0.459	0.333	3.39695e-173	human_Spermatogonia	HDDC2
2.91457e-177	0.588395	0.423	0.293	8.88508e-173	human_Spermatogonia	SNX2
3.53317e-177	0.45725	0.244	0.124	1.07709e-172	human_Spermatogonia	TCHP
4.3067e-177	0.697564	0.504	0.39	1.3129e-172	human_Spermatogonia	NDUFS4
9.20745e-177	0.593637	0.513	0.385	2.80689e-172	human_Spermatogonia	EMC6
1.80159e-176	0.564759	0.568	0.455	5.49215e-172	human_Spermatogonia	HNRNPH3
1.82846e-176	0.548866	0.39	0.256	5.57406e-172	human_Spermatogonia	COPB1
4.59813e-176	0.490748	0.327	0.189	1.40174e-171	human_Spermatogonia	DGAT2
6.03627e-176	0.551679	0.33	0.192	1.84016e-171	human_Spermatogonia	CENPF
1.51732e-175	0.299749	0.208	0.094	4.62555e-171	human_Spermatogonia	SCO1
1.78986e-175	0.251513	0.122	0.041	5.4564e-171	human_Spermatogonia	SCAMP5
2.74693e-175	0.611017	0.443	0.31	8.37403e-171	human_Spermatogonia	CSE1L
1.06144e-174	0.5803	0.581	0.461	3.23579e-170	human_Spermatogonia	HNRNPM
1.51487e-174	0.411537	0.25	0.129	4.61808e-170	human_Spermatogonia	RNF4
1.54457e-174	0.610462	0.509	0.392	4.70863e-170	human_Spermatogonia	ATOX1
4.4915e-174	0.556698	0.706	0.646	1.36923e-169	human_Spermatogonia	SHFM1
5.04529e-174	0.563475	0.436	0.294	1.53806e-169	human_Spermatogonia	EXOSC9
1.55153e-173	0.642223	0.447	0.323	4.72983e-169	human_Spermatogonia	PCNA
1.73796e-173	0.572467	0.732	0.679	5.29817e-169	human_Spermatogonia	ALDOA
2.03972e-173	0.523562	0.318	0.187	6.21809e-169	human_Spermatogonia	CAB39
5.33028e-173	0.494432	0.71	0.658	1.62494e-168	human_Spermatogonia	C14orf166
5.5466e-173	0.524564	0.714	0.632	1.69088e-168	human_Spermatogonia	RPS26
6.10055e-173	0.626757	0.471	0.356	1.85975e-168	human_Spermatogonia	XRN2
9.91339e-173	0.550792	0.362	0.231	3.0221e-168	human_Spermatogonia	GTF2E2
1.47716e-172	0.45741	0.719	0.633	4.50311e-168	human_Spermatogonia	NDUFA4
2.08173e-172	0.667123	0.591	0.501	6.34615e-168	human_Spermatogonia	GUK1
1.58096e-171	0.424003	0.287	0.16	4.81956e-167	human_Spermatogonia	HPS4
7.79849e-171	0.288516	0.183	0.079	2.37737e-166	human_Spermatogonia	TUBGCP5
8.13301e-171	0.306596	0.205	0.094	2.47935e-166	human_Spermatogonia	SPTLC2
8.7407e-171	0.400578	0.24	0.121	2.6646e-166	human_Spermatogonia	SEPHS1
9.45165e-171	0.278252	0.161	0.065	2.88134e-166	human_Spermatogonia	RFXAP
2.04916e-170	0.301631	0.192	0.084	6.24687e-166	human_Spermatogonia	CEP85
4.88978e-170	0.381315	0.266	0.141	1.49065e-165	human_Spermatogonia	MED6
1.94075e-169	0.371937	0.242	0.122	5.91637e-165	human_Spermatogonia	EVL
2.34442e-169	0.372043	0.221	0.108	7.14697e-165	human_Spermatogonia	TBC1D7
6.23363e-169	0.65071	0.509	0.402	1.90032e-164	human_Spermatogonia	EIF3J
7.666e-169	0.343101	0.209	0.097	2.33698e-164	human_Spermatogonia	SGPL1
9.02075e-169	0.507153	0.57	0.436	2.74998e-164	human_Spermatogonia	VAPA
1.21432e-168	0.368692	0.966	0.948	3.70185e-164	human_Spermatogonia	RPL3
3.39184e-168	0.416682	0.301	0.166	1.034e-163	human_Spermatogonia	FASTK
5.55046e-168	0.425595	0.231	0.117	1.69206e-163	human_Spermatogonia	XPOT
2.76011e-167	0.327884	0.174	0.076	8.41421e-163	human_Spermatogonia	WDYHV1
5.86181e-167	0.588662	0.51	0.401	1.78697e-162	human_Spermatogonia	SUGT1
6.66944e-167	0.465656	0.277	0.153	2.03318e-162	human_Spermatogonia	COPS7B
6.85721e-167	0.443553	0.256	0.136	2.09042e-162	human_Spermatogonia	CIB2
1.17163e-166	0.496098	0.343	0.213	3.57171e-162	human_Spermatogonia	EIF4EBP2
4.95288e-166	0.348972	0.236	0.118	1.50989e-161	human_Spermatogonia	ORC6
5.64574e-166	0.511387	0.323	0.196	1.7211e-161	human_Spermatogonia	PLRG1
7.42608e-166	0.293842	0.172	0.073	2.26384e-161	human_Spermatogonia	PCLO
1.09858e-165	0.321425	0.188	0.086	3.34902e-161	human_Spermatogonia	2025-03-22
1.34395e-165	0.465733	0.306	0.178	4.09703e-161	human_Spermatogonia	INTS8
2.23236e-165	0.426796	0.316	0.181	6.80534e-161	human_Spermatogonia	ARL5A
2.27485e-165	0.440859	0.742	0.691	6.93487e-161	human_Spermatogonia	CSDE1
4.51618e-165	0.400891	0.279	0.151	1.37676e-160	human_Spermatogonia	AGPAT2
1.83451e-164	0.287624	0.206	0.095	5.5925e-160	human_Spermatogonia	THAP11
2.59426e-164	0.527146	0.412	0.269	7.9086e-160	human_Spermatogonia	ZC3H13
3.67136e-164	0.266704	0.155	0.061	1.11921e-159	human_Spermatogonia	MDFI
4.04135e-164	0.616798	0.478	0.358	1.23201e-159	human_Spermatogonia	TADA3
4.94062e-164	0.444037	0.28	0.159	1.50615e-159	human_Spermatogonia	AP3M2
7.77614e-164	0.329841	0.191	0.087	2.37056e-159	human_Spermatogonia	INTS12
1.14086e-163	0.479379	0.398	0.261	3.47791e-159	human_Spermatogonia	ARFGAP3
5.03842e-163	0.383457	0.249	0.129	1.53596e-158	human_Spermatogonia	ZNF281
1.06882e-162	0.533209	0.382	0.253	3.2583e-158	human_Spermatogonia	PPIL4
1.50052e-162	0.351477	0.24	0.122	4.57433e-158	human_Spermatogonia	NELFB
1.83235e-162	0.4026	0.238	0.125	5.58592e-158	human_Spermatogonia	TTC9C
2.55203e-162	0.263879	0.141	0.055	7.77986e-158	human_Spermatogonia	ARHGAP11A
2.80539e-162	0.346774	0.196	0.09	8.55223e-158	human_Spermatogonia	HIC2
4.85302e-162	0.391931	0.251	0.132	1.47944e-157	human_Spermatogonia	ZBTB11
6.66417e-162	0.327927	0.198	0.092	2.03157e-157	human_Spermatogonia	HCCS
7.63988e-162	0.421593	0.287	0.164	2.32902e-157	human_Spermatogonia	CIAO1
8.35609e-162	0.435534	0.214	0.105	2.54735e-157	human_Spermatogonia	FOXP4
1.03454e-161	0.531017	0.375	0.243	3.15379e-157	human_Spermatogonia	CASC3
1.34974e-161	0.477625	0.329	0.2	4.11467e-157	human_Spermatogonia	COQ7
3.29597e-161	0.503008	0.364	0.226	1.00478e-156	human_Spermatogonia	CLTB
3.82721e-161	0.369525	0.237	0.122	1.16672e-156	human_Spermatogonia	ZNF267
6.39682e-161	0.317067	0.203	0.096	1.95007e-156	human_Spermatogonia	SMARCAD1
2.31697e-160	0.313156	0.197	0.091	7.06329e-156	human_Spermatogonia	MAP2K1
3.14196e-160	0.369468	0.285	0.154	9.57827e-156	human_Spermatogonia	VBP1
3.93901e-160	0.392337	0.216	0.105	1.20081e-155	human_Spermatogonia	CYFIP1
4.40903e-160	0.341341	0.263	0.138	1.34409e-155	human_Spermatogonia	TRIP13
4.45649e-160	0.55537	0.531	0.395	1.35856e-155	human_Spermatogonia	MRPL36
6.37633e-160	0.339558	0.204	0.096	1.94382e-155	human_Spermatogonia	FCHSD2
1.07742e-159	0.350465	0.21	0.101	3.2845e-155	human_Spermatogonia	OXSR1
1.1195e-159	0.335588	0.209	0.101	3.41279e-155	human_Spermatogonia	TTC5
1.38277e-159	0.43736	0.305	0.177	4.21538e-155	human_Spermatogonia	SMYD2
3.13147e-159	0.275437	0.168	0.071	9.54629e-155	human_Spermatogonia	RAB20
4.96109e-159	0.55593	0.376	0.245	1.51239e-154	human_Spermatogonia	RIF1
1.61652e-158	0.355676	0.207	0.102	4.92796e-154	human_Spermatogonia	RRAGD
2.18931e-158	0.359548	0.866	0.798	6.67412e-154	human_Spermatogonia	PABPC1
3.2745e-158	0.390143	0.263	0.141	9.98231e-154	human_Spermatogonia	NEK3
4.57133e-158	0.492768	0.293	0.172	1.39357e-153	human_Spermatogonia	CNOT3
1.82826e-157	0.465275	0.366	0.228	5.57345e-153	human_Spermatogonia	SRSF12
1.97454e-157	0.326748	0.224	0.112	6.01939e-153	human_Spermatogonia	C19orf25
2.30901e-157	0.469468	0.425	0.281	7.03903e-153	human_Spermatogonia	ZFYVE21
2.61584e-157	0.584063	0.404	0.283	7.97439e-153	human_Spermatogonia	AP3D1
2.92702e-157	0.384196	0.283	0.154	8.92303e-153	human_Spermatogonia	IMP3
5.67837e-157	0.281919	0.177	0.078	1.73105e-152	human_Spermatogonia	YIF1B
6.79463e-157	0.62663	0.506	0.397	2.07134e-152	human_Spermatogonia	NDUFA6
1.05866e-156	0.43904	0.249	0.133	3.22732e-152	human_Spermatogonia	BIN1
1.25626e-156	0.54898	0.365	0.241	3.82971e-152	human_Spermatogonia	USP14
1.70311e-156	0.410233	0.319	0.184	5.19193e-152	human_Spermatogonia	C7orf50
2.12436e-156	0.652809	0.526	0.437	6.47613e-152	human_Spermatogonia	RPN2
2.5917e-156	0.341572	0.908	0.846	7.90079e-152	human_Spermatogonia	RPS15
2.90935e-156	0.623975	0.529	0.437	8.86916e-152	human_Spermatogonia	NDUFA12
2.91994e-156	0.454176	0.31	0.183	8.90144e-152	human_Spermatogonia	GID8
6.61058e-156	0.441202	0.286	0.163	2.01523e-151	human_Spermatogonia	DLD
7.57084e-156	0.37558	0.188	0.089	2.30797e-151	human_Spermatogonia	CCDC88C
1.3895e-155	0.302275	0.185	0.083	4.2359e-151	human_Spermatogonia	PRSS50
2.31886e-155	0.469601	0.338	0.206	7.06903e-151	human_Spermatogonia	PIM3
2.61862e-155	0.421207	0.314	0.182	7.98288e-151	human_Spermatogonia	NKAP
2.69292e-155	0.291206	0.179	0.08	8.20937e-151	human_Spermatogonia	AKAP7
2.94363e-155	0.263602	0.173	0.076	8.97365e-151	human_Spermatogonia	PHRF1
3.091e-155	0.552336	0.394	0.273	9.42292e-151	human_Spermatogonia	ABCE1
4.09368e-155	0.555933	0.482	0.363	1.24796e-150	human_Spermatogonia	RP11-382A20-3
5.87617e-155	0.265105	0.162	0.069	1.79135e-150	human_Spermatogonia	TVP23B
6.95094e-155	0.268066	0.15	0.061	2.11899e-150	human_Spermatogonia	VAC14
7.79534e-155	0.512372	0.354	0.228	2.37641e-150	human_Spermatogonia	PLEKHA5
8.97927e-155	0.510592	0.347	0.22	2.73733e-150	human_Spermatogonia	PRKRIP1
3.98378e-154	0.491017	0.433	0.291	1.21445e-149	human_Spermatogonia	DDB1
7.96812e-154	0.425868	0.247	0.132	2.42908e-149	human_Spermatogonia	DEDD2
1.22459e-153	0.519247	0.477	0.334	3.73317e-149	human_Spermatogonia	AES
1.7283e-153	0.265511	0.126	0.047	5.26871e-149	human_Spermatogonia	C17orf58
2.42829e-153	0.810515	0.586	0.524	7.40265e-149	human_Spermatogonia	BRI3
4.97558e-153	0.400997	0.26	0.144	1.5168e-148	human_Spermatogonia	WDR47
1.19828e-152	0.402129	0.313	0.186	3.65294e-148	human_Spermatogonia	ZSWIM7
1.2385e-152	0.589904	0.6	0.506	3.77556e-148	human_Spermatogonia	SLIRP
1.6017e-152	0.275553	0.18	0.081	4.88277e-148	human_Spermatogonia	GCLM
2.07573e-152	0.393818	0.233	0.121	6.32785e-148	human_Spermatogonia	CCAR2
3.53411e-152	0.269935	0.13	0.05	1.07737e-147	human_Spermatogonia	CERS1
1.13689e-151	0.295656	0.246	0.127	3.46582e-147	human_Spermatogonia	IQCB1
2.17715e-151	0.376124	0.291	0.159	6.63704e-147	human_Spermatogonia	TSPAN4
2.38604e-151	0.584826	0.473	0.342	7.27384e-147	human_Spermatogonia	DEK
2.65277e-151	0.313851	0.741	0.525	8.08697e-147	human_Spermatogonia	RPS4Y1
2.85456e-151	0.376659	0.239	0.125	8.70212e-147	human_Spermatogonia	OSTF1
1.03838e-150	0.564738	0.545	0.429	3.1655e-146	human_Spermatogonia	ROMO1
1.81313e-150	0.502227	0.451	0.315	5.52732e-146	human_Spermatogonia	TMED2
2.46292e-150	0.452727	0.331	0.202	7.50822e-146	human_Spermatogonia	RWDD4
3.3471e-150	0.250464	0.143	0.057	1.02036e-145	human_Spermatogonia	FRS3
5.61485e-150	0.360939	0.222	0.115	1.71169e-145	human_Spermatogonia	ARMC6
6.1741e-150	0.571792	0.513	0.406	1.88217e-145	human_Spermatogonia	VCP
6.60747e-150	0.334485	0.195	0.095	2.01429e-145	human_Spermatogonia	KIF11
6.68599e-150	0.585279	0.479	0.362	2.03822e-145	human_Spermatogonia	POLR2F
6.96814e-150	0.357338	0.233	0.121	2.12424e-145	human_Spermatogonia	PSMG3
8.61467e-150	0.35892	0.194	0.092	2.62618e-145	human_Spermatogonia	TMEM55A
1.27132e-149	0.285013	0.199	0.095	3.87563e-145	human_Spermatogonia	ZFYVE9
2.15806e-149	0.575998	0.672	0.613	6.57885e-145	human_Spermatogonia	ATP5O
2.19759e-149	0.322063	0.187	0.087	6.69936e-145	human_Spermatogonia	NSUN2
9.55529e-149	0.329927	0.201	0.097	2.91293e-144	human_Spermatogonia	TMEM63B
1.7318e-148	0.515231	0.334	0.214	5.27939e-144	human_Spermatogonia	GPS1
1.91042e-148	0.463187	0.322	0.197	5.82391e-144	human_Spermatogonia	SLC41A3
1.91088e-148	0.253631	0.153	0.064	5.82532e-144	human_Spermatogonia	RRAGB
2.03507e-147	0.350671	0.23	0.119	6.2039e-143	human_Spermatogonia	COA6
2.2083e-147	0.424605	0.331	0.203	6.73199e-143	human_Spermatogonia	AKTIP
3.21966e-147	0.366844	0.581	0.418	9.81514e-143	human_Spermatogonia	RBBP7
3.34456e-147	0.557615	0.36	0.242	1.01959e-142	human_Spermatogonia	WDR43
8.44836e-147	0.440224	0.301	0.179	2.57548e-142	human_Spermatogonia	RAB28
9.19108e-147	0.476196	0.372	0.241	2.8019e-142	human_Spermatogonia	LUC7L2
7.05075e-146	0.305965	0.19	0.091	2.14942e-141	human_Spermatogonia	PRTG
1.60641e-145	0.554425	0.511	0.406	4.89713e-141	human_Spermatogonia	U2SURP
2.81113e-145	0.292638	0.57	0.36	8.56975e-141	human_Spermatogonia	DDX4
3.49378e-145	0.421205	0.573	0.412	1.06508e-140	human_Spermatogonia	LDHB
4.04974e-145	0.256375	0.11	0.039	1.23456e-140	human_Spermatogonia	DLX6
4.53343e-145	0.482064	0.66	0.555	1.38202e-140	human_Spermatogonia	CWC15
5.51651e-145	0.41543	0.249	0.138	1.68171e-140	human_Spermatogonia	NSUN5
7.81306e-145	0.327258	0.316	0.182	2.38181e-140	human_Spermatogonia	ASAH1
8.96913e-145	0.325236	0.274	0.15	2.73424e-140	human_Spermatogonia	PDLIM7
1.04492e-144	0.369771	0.224	0.115	3.18544e-140	human_Spermatogonia	KLF7
1.84284e-144	0.412593	0.266	0.147	5.6179e-140	human_Spermatogonia	SPG21
2.46671e-144	0.265343	0.114	0.041	7.51978e-140	human_Spermatogonia	GFRA1
3.82375e-144	0.37181	0.221	0.115	1.16567e-139	human_Spermatogonia	C19orf48
4.63859e-144	0.30979	0.364	0.222	1.41407e-139	human_Spermatogonia	NAMPT
4.86904e-143	0.571253	0.507	0.413	1.48433e-138	human_Spermatogonia	COPS6
6.63757e-143	0.544284	0.49	0.378	2.02346e-138	human_Spermatogonia	AHSA1
9.15373e-143	0.489522	0.351	0.231	2.79052e-138	human_Spermatogonia	AZI2
9.19859e-143	0.282109	0.197	0.096	2.80419e-138	human_Spermatogonia	GXYLT1
1.68221e-142	0.518059	0.542	0.438	5.12821e-138	human_Spermatogonia	UBE2L3
2.66426e-142	0.289793	0.219	0.11	8.12199e-138	human_Spermatogonia	ISOC1
3.35298e-142	0.340874	0.235	0.126	1.02216e-137	human_Spermatogonia	XPO5
4.3785e-142	0.613312	0.595	0.524	1.33479e-137	human_Spermatogonia	SF3B2
1.41298e-141	0.397063	0.665	0.528	4.30748e-137	human_Spermatogonia	COX5A
1.54093e-141	0.409818	0.934	0.916	4.69752e-137	human_Spermatogonia	RPL7A
4.01713e-141	0.30934	0.19	0.091	1.22462e-136	human_Spermatogonia	DVL2
7.58892e-141	0.635082	0.54	0.447	2.31348e-136	human_Spermatogonia	EIF3L
1.9061e-140	0.309032	0.177	0.083	5.81076e-136	human_Spermatogonia	CCDC94
3.1651e-140	0.256659	0.178	0.083	9.64879e-136	human_Spermatogonia	DMXL2
3.8277e-140	0.376901	0.252	0.141	1.16688e-135	human_Spermatogonia	FAM210A
6.56284e-140	0.55585	0.455	0.351	2.00068e-135	human_Spermatogonia	DNAJC7
6.88997e-140	0.43164	0.366	0.231	2.10041e-135	human_Spermatogonia	TKT
9.81016e-140	0.418993	0.241	0.134	2.99063e-135	human_Spermatogonia	ASCC1
1.07995e-139	0.284168	0.225	0.115	3.29221e-135	human_Spermatogonia	CTSH
1.65032e-139	0.288089	0.187	0.09	5.03101e-135	human_Spermatogonia	COX19
1.71774e-139	0.586424	0.484	0.378	5.23653e-135	human_Spermatogonia	MRPL20
3.39157e-139	0.266742	0.171	0.077	1.03392e-134	human_Spermatogonia	TMEM52
1.23786e-138	0.261974	0.16	0.071	3.77362e-134	human_Spermatogonia	SCML2
5.18208e-138	0.38153	0.277	0.157	1.57976e-133	human_Spermatogonia	AKR1A1
1.03047e-137	0.558255	0.399	0.284	3.14138e-133	human_Spermatogonia	SMARCC1
1.28188e-137	0.514619	0.427	0.314	3.9078e-133	human_Spermatogonia	LSM8
1.31345e-137	0.31573	0.225	0.117	4.00405e-133	human_Spermatogonia	PTBP2
1.51938e-137	0.355426	0.233	0.125	4.63184e-133	human_Spermatogonia	EFTUD2
2.03005e-137	0.40445	0.234	0.127	6.1886e-133	human_Spermatogonia	NMB
2.41255e-137	0.271587	0.137	0.057	7.35466e-133	human_Spermatogonia	LRRC61
2.46164e-137	0.368144	0.222	0.117	7.5043e-133	human_Spermatogonia	CASP8AP2
2.94001e-137	0.381434	0.278	0.161	8.96261e-133	human_Spermatogonia	POLR2C
2.71166e-136	0.26184	0.161	0.073	8.26651e-132	human_Spermatogonia	PRMT7
2.71512e-136	0.415438	0.272	0.161	8.27704e-132	human_Spermatogonia	ALG3
2.96696e-136	0.426578	0.329	0.206	9.04477e-132	human_Spermatogonia	KLHL12
3.0851e-136	0.598672	0.494	0.386	9.40493e-132	human_Spermatogonia	SUPT5H
3.91853e-136	0.318502	0.214	0.11	1.19456e-131	human_Spermatogonia	LCOR
6.99012e-136	0.438835	0.363	0.234	2.13094e-131	human_Spermatogonia	SKAP2
7.56978e-136	0.403215	0.304	0.181	2.30765e-131	human_Spermatogonia	SSFA2
1.54271e-135	0.506826	0.361	0.246	4.70295e-131	human_Spermatogonia	HSPB11
2.47824e-135	0.341728	0.429	0.28	7.55492e-131	human_Spermatogonia	HLTF
2.66966e-135	0.559505	0.39	0.281	8.13844e-131	human_Spermatogonia	ASAP1
8.09896e-135	0.256874	0.134	0.055	2.46897e-130	human_Spermatogonia	TLE2
1.08996e-134	0.30144	0.198	0.099	3.32276e-130	human_Spermatogonia	RMDN3
4.42753e-134	0.432653	0.301	0.186	1.34973e-129	human_Spermatogonia	PPME1
5.79841e-134	0.283582	0.193	0.096	1.76765e-129	human_Spermatogonia	CSAD
7.94485e-134	0.457623	0.315	0.193	2.42199e-129	human_Spermatogonia	DPYSL2
2.58285e-133	0.365291	0.244	0.136	7.87383e-129	human_Spermatogonia	CBR4
6.98413e-133	0.460949	0.358	0.237	2.12911e-128	human_Spermatogonia	KRR1
7.8315e-133	0.438963	0.293	0.18	2.38743e-128	human_Spermatogonia	WDR18
1.10435e-132	0.376997	0.238	0.129	3.3666e-128	human_Spermatogonia	MRPL23
2.56586e-132	0.370366	0.204	0.106	7.82203e-128	human_Spermatogonia	CCDC172
8.00051e-132	0.46898	0.408	0.293	2.43896e-127	human_Spermatogonia	RAB10
1.00967e-131	0.477706	0.361	0.246	3.07797e-127	human_Spermatogonia	TUBGCP2
2.06636e-131	0.359276	0.22	0.116	6.2993e-127	human_Spermatogonia	LZTS2
2.51571e-131	0.441211	0.521	0.403	7.66915e-127	human_Spermatogonia	ARPC5
3.16452e-131	0.483786	0.564	0.439	9.64704e-127	human_Spermatogonia	NDUFA1
9.41015e-131	0.286399	0.23	0.123	2.86868e-126	human_Spermatogonia	CCDC6
1.44633e-130	0.284978	0.157	0.071	4.40913e-126	human_Spermatogonia	ARHGAP39
1.99173e-130	0.318476	0.184	0.091	6.07178e-126	human_Spermatogonia	KIF13A
3.85922e-130	0.37637	0.279	0.167	1.17648e-125	human_Spermatogonia	RAD1
1.48768e-129	0.43972	0.407	0.283	4.5352e-125	human_Spermatogonia	WDR48
1.62983e-129	0.463961	0.327	0.216	4.96853e-125	human_Spermatogonia	SIAH1
2.84601e-129	0.5181	0.68	0.623	8.67606e-125	human_Spermatogonia	UBE2D3
3.68788e-129	0.252679	0.17	0.08	1.12425e-124	human_Spermatogonia	ATP5SL
5.25465e-129	0.424872	0.303	0.189	1.60188e-124	human_Spermatogonia	FAM107B
6.58837e-129	0.412376	0.29	0.175	2.00846e-124	human_Spermatogonia	SMCO4
1.27516e-128	0.295496	0.228	0.123	3.88733e-124	human_Spermatogonia	CENPE
1.48031e-128	0.251028	0.183	0.087	4.51272e-124	human_Spermatogonia	STX7
2.08988e-128	0.345892	0.224	0.123	6.37099e-124	human_Spermatogonia	SMIM8
2.77848e-128	0.390591	0.287	0.172	8.47021e-124	human_Spermatogonia	MOCS2
2.89997e-128	0.386594	0.251	0.146	8.84056e-124	human_Spermatogonia	EXOSC1
3.40422e-128	0.565905	0.458	0.362	1.03778e-123	human_Spermatogonia	TALDO1
3.66987e-128	0.344711	0.236	0.13	1.11876e-123	human_Spermatogonia	CDYL
4.33085e-128	0.315653	0.214	0.114	1.32026e-123	human_Spermatogonia	TAF1B
6.40755e-128	0.309285	0.228	0.125	1.95334e-123	human_Spermatogonia	RRAS2
6.42651e-128	0.390683	0.312	0.198	1.95912e-123	human_Spermatogonia	CKAP2
9.92655e-128	0.480216	0.655	0.572	3.02611e-123	human_Spermatogonia	TCEB1
1.10677e-127	0.310221	0.913	0.882	3.37399e-123	human_Spermatogonia	RPL28
1.13264e-127	0.521915	0.569	0.481	3.45286e-123	human_Spermatogonia	ARL6IP4
1.62236e-127	0.318546	0.208	0.108	4.94577e-123	human_Spermatogonia	ALKBH2
4.82713e-127	0.275723	0.176	0.085	1.47155e-122	human_Spermatogonia	AFF1
5.06374e-127	0.430548	0.493	0.37	1.54368e-122	human_Spermatogonia	TPM3
1.09216e-126	0.40418	0.841	0.774	3.32944e-122	human_Spermatogonia	RPL27
1.48195e-126	0.361641	0.237	0.133	4.51773e-122	human_Spermatogonia	PPP1R8
1.60336e-126	0.28468	0.191	0.095	4.88784e-122	human_Spermatogonia	GIPC1
8.48741e-126	0.472477	0.656	0.586	2.58739e-121	human_Spermatogonia	NDUFB2
8.5723e-126	0.400878	0.262	0.157	2.61327e-121	human_Spermatogonia	DDX49
1.13702e-125	0.283373	0.216	0.114	3.46619e-121	human_Spermatogonia	TCOF1
2.28236e-125	0.408918	0.249	0.142	6.95778e-121	human_Spermatogonia	KCTD2
3.49741e-125	0.573373	0.507	0.412	1.06619e-120	human_Spermatogonia	FAM204A
7.62103e-125	0.544421	0.44	0.331	2.32327e-120	human_Spermatogonia	TMEM183A
8.14844e-125	0.468398	0.627	0.539	2.48405e-120	human_Spermatogonia	CCT7
2.05186e-124	0.352133	0.301	0.182	6.25508e-120	human_Spermatogonia	UBTF
3.40055e-124	0.31449	0.167	0.081	1.03666e-119	human_Spermatogonia	ASUN
5.11549e-124	0.288882	0.879	0.829	1.55946e-119	human_Spermatogonia	NACA
6.18591e-124	0.315139	0.174	0.086	1.88577e-119	human_Spermatogonia	DSCR3
1.33866e-123	0.413713	0.335	0.217	4.08092e-119	human_Spermatogonia	TMEM18
2.98665e-123	0.315325	0.222	0.12	9.10481e-119	human_Spermatogonia	ZNF593
4.8009e-123	0.412818	0.358	0.243	1.46355e-118	human_Spermatogonia	SNAPC1
5.48719e-123	0.299672	0.209	0.109	1.67277e-118	human_Spermatogonia	TWF2
1.57634e-122	0.587208	0.445	0.343	4.80547e-118	human_Spermatogonia	SLC25A39
1.60088e-122	0.473193	0.606	0.532	4.88027e-118	human_Spermatogonia	HDLBP
1.8967e-122	0.415568	0.301	0.19	5.78209e-118	human_Spermatogonia	SAC3D1
3.13056e-122	0.314287	0.213	0.115	9.54351e-118	human_Spermatogonia	MADD
3.5336e-122	0.356932	0.232	0.131	1.07722e-117	human_Spermatogonia	MRPS18A
4.2575e-122	0.360325	0.228	0.129	1.2979e-117	human_Spermatogonia	NUDT5
5.60515e-122	0.498158	0.292	0.184	1.70873e-117	human_Spermatogonia	MBD2
1.04732e-121	0.507846	0.351	0.244	3.19275e-117	human_Spermatogonia	HAT1
1.6192e-121	0.281565	0.168	0.083	4.93614e-117	human_Spermatogonia	TATDN3
4.22664e-121	0.339297	0.312	0.191	1.28849e-116	human_Spermatogonia	SAE1
4.6223e-121	0.415179	0.381	0.25	1.40911e-116	human_Spermatogonia	IMPDH2
7.00323e-121	0.271671	0.149	0.068	2.13493e-116	human_Spermatogonia	FASN
1.32703e-120	0.521591	0.562	0.471	4.04545e-116	human_Spermatogonia	GTF2H5
2.14364e-120	0.519304	0.548	0.453	6.53489e-116	human_Spermatogonia	CIB1
2.27158e-120	0.313228	0.227	0.127	6.92492e-116	human_Spermatogonia	BBS4
3.34342e-120	0.27826	0.449	0.305	1.01924e-115	human_Spermatogonia	RAE1
3.8552e-120	0.276566	0.18	0.091	1.17526e-115	human_Spermatogonia	THAP3
5.92452e-120	0.42065	0.333	0.215	1.80609e-115	human_Spermatogonia	TACC3
7.93282e-120	0.392864	0.443	0.313	2.41832e-115	human_Spermatogonia	HSPA9
1.70654e-119	0.343117	0.21	0.115	5.20237e-115	human_Spermatogonia	FEN1
3.33969e-119	0.499025	0.392	0.28	1.0181e-114	human_Spermatogonia	PIAS4
3.86609e-119	0.401099	0.343	0.229	1.17858e-114	human_Spermatogonia	DNAJC1
4.37031e-119	0.289713	0.203	0.108	1.33229e-114	human_Spermatogonia	NUFIP1
5.29995e-119	0.500107	0.478	0.376	1.61569e-114	human_Spermatogonia	TMEM147
6.82399e-119	0.32196	0.24	0.137	2.08029e-114	human_Spermatogonia	STXBP3
1.10195e-118	0.404093	0.327	0.215	3.35931e-114	human_Spermatogonia	UIMC1
1.20919e-118	0.485986	0.398	0.291	3.68621e-114	human_Spermatogonia	PDHB
4.86608e-118	0.467866	0.382	0.267	1.48343e-113	human_Spermatogonia	COX14
6.62865e-118	0.524485	0.438	0.334	2.02074e-113	human_Spermatogonia	MRPL3
7.83054e-118	0.501257	0.391	0.278	2.38714e-113	human_Spermatogonia	MIEN1
1.00622e-117	0.317029	0.226	0.125	3.06746e-113	human_Spermatogonia	SMIM10L1
1.2231e-117	0.261255	0.14	0.064	3.72863e-113	human_Spermatogonia	XX-CR54-1
2.95174e-117	0.322224	0.249	0.145	8.99839e-113	human_Spermatogonia	FBXO18
3.44454e-117	0.30664	0.226	0.125	1.05007e-112	human_Spermatogonia	DUSP11
3.4725e-117	0.436243	0.299	0.195	1.05859e-112	human_Spermatogonia	EXOC1
4.73823e-117	0.508532	0.394	0.293	1.44445e-112	human_Spermatogonia	POLD2
6.54689e-117	0.299977	0.208	0.112	1.99582e-112	human_Spermatogonia	GTF3C5
7.67617e-117	0.289223	0.283	0.17	2.34008e-112	human_Spermatogonia	FAM49B
8.03735e-117	0.551963	0.421	0.321	2.45018e-112	human_Spermatogonia	SPIN1
8.47616e-117	0.378767	0.247	0.147	2.58396e-112	human_Spermatogonia	THAP4
1.34313e-116	0.435963	0.399	0.284	4.09454e-112	human_Spermatogonia	ATP6V1E1
1.39339e-116	0.451547	0.666	0.606	4.24776e-112	human_Spermatogonia	COMMD6
2.06149e-116	0.405994	0.236	0.137	6.28446e-112	human_Spermatogonia	ERCC3
3.13734e-116	0.326764	0.193	0.103	9.56418e-112	human_Spermatogonia	KBTBD4
3.86529e-116	0.286646	0.188	0.097	1.17833e-111	human_Spermatogonia	FAM96A
5.14813e-116	0.391805	0.25	0.152	1.56941e-111	human_Spermatogonia	MALT1
6.27168e-116	0.339328	0.262	0.156	1.91192e-111	human_Spermatogonia	SMNDC1
6.66888e-116	0.287016	0.216	0.118	2.03301e-111	human_Spermatogonia	YTHDF1
9.72157e-116	0.436664	0.255	0.15	2.96362e-111	human_Spermatogonia	GIGYF1
1.4659e-115	0.274996	0.204	0.109	4.4688e-111	human_Spermatogonia	ISY1
4.0712e-115	0.301112	0.17	0.085	1.24111e-110	human_Spermatogonia	UNC119B
5.685e-115	0.436295	0.311	0.202	1.73307e-110	human_Spermatogonia	DLGAP4
6.52351e-115	0.296813	0.188	0.099	1.98869e-110	human_Spermatogonia	BPGM
7.7928e-115	0.343214	0.297	0.184	2.37564e-110	human_Spermatogonia	DENR
8.71429e-115	0.267549	0.211	0.113	2.65655e-110	human_Spermatogonia	FANCL
1.76606e-114	0.502229	0.369	0.254	5.38382e-110	human_Spermatogonia	SSBP3
1.84525e-114	0.452151	0.352	0.244	5.62526e-110	human_Spermatogonia	GNL3
2.12774e-114	0.450674	0.317	0.213	6.48642e-110	human_Spermatogonia	SEC11C
2.51716e-114	0.330944	0.199	0.106	7.67357e-110	human_Spermatogonia	WTIP
2.63645e-114	0.418192	0.359	0.238	8.0372e-110	human_Spermatogonia	CELF1
3.64068e-114	0.482388	0.361	0.257	1.10986e-109	human_Spermatogonia	TMEM134
5.33867e-114	0.464863	0.397	0.291	1.62749e-109	human_Spermatogonia	PPP2R2A
1.18399e-113	0.388727	0.381	0.258	3.60941e-109	human_Spermatogonia	PHB
1.32205e-113	0.404066	0.326	0.213	4.03026e-109	human_Spermatogonia	TBL1XR1
1.76136e-113	0.519231	0.431	0.335	5.36951e-109	human_Spermatogonia	NARF
1.82051e-113	0.543031	0.5	0.405	5.54982e-109	human_Spermatogonia	FKBP1A
1.88461e-113	0.43756	0.689	0.648	5.74524e-109	human_Spermatogonia	SPCS1
3.71933e-113	0.26959	0.206	0.11	1.13384e-108	human_Spermatogonia	JADE1
3.78312e-113	0.3729	0.363	0.245	1.15328e-108	human_Spermatogonia	RNF168
6.91138e-113	0.514306	0.393	0.296	2.10693e-108	human_Spermatogonia	DNTTIP2
6.98475e-113	0.527504	0.453	0.36	2.1293e-108	human_Spermatogonia	NDUFS3
8.3272e-113	0.51154	0.463	0.361	2.53855e-108	human_Spermatogonia	ARL3
7.15556e-112	0.279282	0.198	0.107	2.18137e-107	human_Spermatogonia	ENTPD4
9.25079e-112	0.451923	0.561	0.462	2.8201e-107	human_Spermatogonia	RAD21
1.72981e-111	0.487398	0.427	0.326	5.27333e-107	human_Spermatogonia	MAP7D3
2.97413e-111	0.533623	0.469	0.354	9.06663e-107	human_Spermatogonia	S100A11
3.07743e-111	0.529983	0.45	0.349	9.38154e-107	human_Spermatogonia	SMAP1
3.25119e-111	0.417216	0.535	0.41	9.91126e-107	human_Spermatogonia	C12orf10
3.93391e-111	0.442659	0.332	0.227	1.19925e-106	human_Spermatogonia	SPSB3
3.99157e-111	0.419962	0.314	0.21	1.21683e-106	human_Spermatogonia	NBN
5.94851e-111	0.446412	0.463	0.341	1.8134e-106	human_Spermatogonia	C15orf61
6.11323e-111	0.51249	0.42	0.317	1.86362e-106	human_Spermatogonia	TSSC4
9.61902e-111	0.255924	0.141	0.066	2.93236e-106	human_Spermatogonia	TDRD5
1.55485e-110	0.304081	0.178	0.093	4.73995e-106	human_Spermatogonia	TMEM39B
2.12712e-110	0.262287	0.172	0.088	6.48452e-106	human_Spermatogonia	CDK5RAP1
4.31754e-110	0.343915	0.281	0.173	1.3162e-105	human_Spermatogonia	CHRAC1
5.68485e-110	0.262325	0.21	0.115	1.73303e-105	human_Spermatogonia	AGTRAP
9.15033e-110	0.456686	0.362	0.257	2.78948e-105	human_Spermatogonia	SPECC1
1.15422e-109	0.497528	0.635	0.596	3.51865e-105	human_Spermatogonia	TMEM258
1.92357e-109	0.353375	0.244	0.148	5.864e-105	human_Spermatogonia	HSDL1
2.06986e-109	0.412134	0.375	0.261	6.30997e-105	human_Spermatogonia	ACTR10
4.93076e-109	0.408598	0.277	0.177	1.50314e-104	human_Spermatogonia	ABHD12
9.43403e-109	0.308084	0.182	0.095	2.87596e-104	human_Spermatogonia	PCBP4
1.12116e-108	0.266123	0.528	0.416	3.41786e-104	human_Spermatogonia	SPINT2
1.20859e-108	0.459099	0.336	0.233	3.68437e-104	human_Spermatogonia	AIP
1.36481e-108	0.284798	0.194	0.105	4.16063e-104	human_Spermatogonia	KNTC1
1.88889e-108	0.254838	0.173	0.089	5.75827e-104	human_Spermatogonia	RBBP5
9.10775e-108	0.258663	0.176	0.091	2.7765e-103	human_Spermatogonia	GTF3C3
3.0388e-107	0.478727	0.371	0.269	9.26379e-103	human_Spermatogonia	PLEKHB2
3.61548e-107	0.342558	0.229	0.135	1.10218e-102	human_Spermatogonia	CDKN2AIPNL
3.81033e-107	0.531706	0.389	0.292	1.16158e-102	human_Spermatogonia	MRPL2
3.94146e-107	0.280337	0.174	0.091	1.20155e-102	human_Spermatogonia	ZDHHC21
4.09877e-107	0.265571	0.162	0.081	1.24951e-102	human_Spermatogonia	NUP133
5.02778e-107	0.356406	0.318	0.209	1.53272e-102	human_Spermatogonia	HMGXB4
5.17786e-107	0.307199	0.218	0.126	1.57847e-102	human_Spermatogonia	RBM4B
5.69276e-107	0.457132	0.365	0.257	1.73544e-102	human_Spermatogonia	CREBRF
7.46186e-107	0.340479	0.224	0.129	2.27475e-102	human_Spermatogonia	TBCD
2.70122e-106	0.345434	0.317	0.208	8.23466e-102	human_Spermatogonia	THUMPD1
2.78058e-106	0.284115	0.155	0.076	8.4766e-102	human_Spermatogonia	NACC2
4.38903e-106	0.281456	0.221	0.126	1.338e-101	human_Spermatogonia	LARP4
5.90843e-106	0.325316	0.257	0.156	1.80119e-101	human_Spermatogonia	ARFGAP2
7.56814e-106	0.401825	0.326	0.219	2.30715e-101	human_Spermatogonia	REV1
9.61616e-106	0.562215	0.563	0.514	2.93149e-101	human_Spermatogonia	NDUFB10
1.07764e-105	0.363449	0.299	0.193	3.28518e-101	human_Spermatogonia	SLC9A3R2
1.24619e-105	0.264107	0.17	0.086	3.799e-101	human_Spermatogonia	SUSD4
1.25675e-105	0.433592	0.524	0.419	3.8312e-101	human_Spermatogonia	SECISBP2
1.47432e-105	0.470775	0.401	0.302	4.49446e-101	human_Spermatogonia	SMARCE1
1.75682e-105	0.458358	0.316	0.218	5.35568e-101	human_Spermatogonia	REV3L
1.87521e-105	0.400352	0.239	0.147	5.71656e-101	human_Spermatogonia	ACTR8
2.10053e-105	0.305741	0.196	0.108	6.40346e-101	human_Spermatogonia	FAM188A
2.77682e-105	0.482137	0.345	0.247	8.46513e-101	human_Spermatogonia	AGGF1
5.30212e-105	0.271014	0.174	0.09	1.61635e-100	human_Spermatogonia	PXMP2
9.50807e-105	0.278608	0.163	0.083	2.89853e-100	human_Spermatogonia	DIABLO
1.5145e-104	0.393878	0.302	0.197	4.61694e-100	human_Spermatogonia	KIAA1551
2.42762e-104	0.494798	0.381	0.282	7.40061e-100	human_Spermatogonia	SF3B4
2.53321e-104	0.394928	0.517	0.41	7.72248e-100	human_Spermatogonia	USP1
3.44041e-104	0.333209	0.257	0.155	1.04881e-99	human_Spermatogonia	UBE2Z
4.78496e-104	0.27616	0.226	0.132	1.45869e-99	human_Spermatogonia	MAPKAPK5
5.32537e-104	0.262941	0.159	0.078	1.62344e-99	human_Spermatogonia	NR1D1
5.35607e-104	0.497713	0.522	0.425	1.6328e-99	human_Spermatogonia	VAMP2
5.99274e-104	0.444825	0.268	0.171	1.82689e-99	human_Spermatogonia	ZBED5-AS1
1.32242e-103	0.462905	0.34	0.24	4.0314e-99	human_Spermatogonia	TUSC2
1.33109e-103	0.452444	0.502	0.402	4.05781e-99	human_Spermatogonia	MRPL14
2.14127e-103	0.450952	0.377	0.275	6.52767e-99	human_Spermatogonia	RALBP1
2.31963e-103	0.361426	0.206	0.12	7.07139e-99	human_Spermatogonia	PSTK
4.28064e-103	0.511085	0.6	0.56	1.30495e-98	human_Spermatogonia	PHPT1
8.61574e-103	0.334008	0.178	0.095	2.62651e-98	human_Spermatogonia	C8orf82
9.9163e-103	0.490355	0.407	0.314	3.02299e-98	human_Spermatogonia	WDR33
1.21538e-102	0.335646	0.244	0.149	3.7051e-98	human_Spermatogonia	REXO4
2.66556e-102	0.318773	0.229	0.134	8.12595e-98	human_Spermatogonia	PRPF19
6.79517e-102	0.336025	0.278	0.175	2.07151e-97	human_Spermatogonia	PUM3
1.03254e-101	0.491672	0.486	0.411	3.1477e-97	human_Spermatogonia	G3BP2
1.05301e-101	0.467652	0.608	0.572	3.21011e-97	human_Spermatogonia	SRRM1
1.68332e-101	0.44366	0.383	0.288	5.13159e-97	human_Spermatogonia	NAA50
3.45325e-101	0.34483	0.279	0.176	1.05272e-96	human_Spermatogonia	CPSF6
6.43195e-101	0.346237	0.249	0.152	1.96078e-96	human_Spermatogonia	DEAF1
7.64634e-101	0.365516	0.25	0.154	2.33099e-96	human_Spermatogonia	CAMSAP1
7.88305e-101	0.414092	0.29	0.191	2.40315e-96	human_Spermatogonia	GPATCH11
9.17762e-101	0.436099	0.365	0.264	2.7978e-96	human_Spermatogonia	PTK2
1.91999e-100	0.459231	0.363	0.266	5.8531e-96	human_Spermatogonia	GRPEL1
3.00253e-100	0.407187	0.439	0.321	9.15322e-96	human_Spermatogonia	RHOC
5.11181e-100	0.291154	0.221	0.126	1.55833e-95	human_Spermatogonia	TIMM17B
8.82713e-100	0.42109	0.735	0.718	2.69095e-95	human_Spermatogonia	ATP5L
1.00422e-99	0.519679	0.461	0.393	3.06136e-95	human_Spermatogonia	RSBN1L
1.33139e-99	0.307405	0.179	0.099	4.05874e-95	human_Spermatogonia	SHMT1
1.41744e-99	0.285544	0.208	0.117	4.32106e-95	human_Spermatogonia	RBMXL1
1.7488e-99	0.280448	0.21	0.119	5.33123e-95	human_Spermatogonia	MRAS
2.1899e-99	0.252307	0.174	0.092	6.6759e-95	human_Spermatogonia	CNEP1R1
2.24982e-99	0.3213	0.221	0.131	6.85858e-95	human_Spermatogonia	SUPV3L1
2.36867e-99	0.419938	0.301	0.204	7.2209e-95	human_Spermatogonia	PPP3CB
3.86427e-99	0.421846	0.42	0.314	1.17802e-94	human_Spermatogonia	MRPL22
4.3589e-99	0.479359	0.4	0.309	1.32881e-94	human_Spermatogonia	MRPL55
6.28658e-99	0.258897	0.176	0.095	1.91646e-94	human_Spermatogonia	C9orf72
8.75445e-99	0.395465	0.838	0.82	2.66879e-94	human_Spermatogonia	EEF2
1.07372e-98	0.432289	0.327	0.225	3.27323e-94	human_Spermatogonia	CETN2
1.73812e-98	0.278256	0.184	0.1	5.29867e-94	human_Spermatogonia	NUBP1
2.40549e-98	0.422708	0.321	0.223	7.33314e-94	human_Spermatogonia	ACAA2
3.49444e-98	0.30467	0.224	0.132	1.06528e-93	human_Spermatogonia	TMEM60
3.93082e-98	0.312458	0.213	0.123	1.19831e-93	human_Spermatogonia	CHERP
4.4826e-98	0.274349	0.182	0.1	1.36652e-93	human_Spermatogonia	FAM21C
7.31186e-98	0.259471	0.167	0.088	2.22902e-93	human_Spermatogonia	NUP85
8.03988e-98	0.281269	0.24	0.145	2.45096e-93	human_Spermatogonia	TMEM80
8.98322e-98	0.324583	0.766	0.715	2.73853e-93	human_Spermatogonia	DNAJA1
9.25041e-98	0.368853	0.286	0.189	2.81999e-93	human_Spermatogonia	STRN3
1.12822e-97	0.423463	0.356	0.256	3.43937e-93	human_Spermatogonia	YIF1A
1.70638e-97	0.266964	0.172	0.092	5.20189e-93	human_Spermatogonia	BCL2L12
1.74259e-97	0.252782	0.206	0.116	5.31228e-93	human_Spermatogonia	N4BP1
2.26955e-97	0.321863	0.196	0.112	6.91871e-93	human_Spermatogonia	TMEM189
2.55271e-97	0.431279	0.289	0.194	7.78192e-93	human_Spermatogonia	LENG1
4.93744e-97	0.403268	0.325	0.222	1.50518e-92	human_Spermatogonia	DCTN6
8.38257e-97	0.490987	0.433	0.344	2.55543e-92	human_Spermatogonia	RPA2
8.73078e-97	0.368262	0.18	0.102	2.66158e-92	human_Spermatogonia	C6orf52
9.61508e-97	0.340037	0.325	0.219	2.93116e-92	human_Spermatogonia	SQLE
1.42505e-96	0.283787	0.252	0.154	4.34426e-92	human_Spermatogonia	MRPS12
1.86342e-96	0.291507	0.381	0.261	5.68064e-92	human_Spermatogonia	CTSD
2.27677e-96	0.251861	0.144	0.072	6.94072e-92	human_Spermatogonia	SRP14-AS1
2.84432e-96	0.29938	0.208	0.12	8.67092e-92	human_Spermatogonia	TUBGCP3
2.99255e-96	0.478762	0.471	0.377	9.12278e-92	human_Spermatogonia	KARS
8.60879e-96	0.693502	0.433	0.353	2.62439e-91	human_Spermatogonia	RPL22L1
9.12683e-96	0.353592	0.368	0.255	2.78231e-91	human_Spermatogonia	LRPPRC
9.74171e-96	0.302588	0.271	0.17	2.96976e-91	human_Spermatogonia	AFG3L2
2.85697e-95	0.380169	0.244	0.152	8.70947e-91	human_Spermatogonia	MTMR3
3.56334e-95	0.461127	0.425	0.334	1.08628e-90	human_Spermatogonia	VPS26A
4.22376e-95	0.370316	0.25	0.157	1.28761e-90	human_Spermatogonia	DUSP23
5.1573e-95	0.301674	0.16	0.084	1.5722e-90	human_Spermatogonia	CDYL2
5.81439e-95	0.492804	0.615	0.574	1.77252e-90	human_Spermatogonia	PSMA7
9.5226e-95	0.306071	0.23	0.141	2.90297e-90	human_Spermatogonia	AREG
9.52515e-95	0.31519	0.181	0.099	2.90374e-90	human_Spermatogonia	SESN2
1.11479e-94	0.271604	0.199	0.112	3.39845e-90	human_Spermatogonia	BTBD3
2.42494e-94	0.480413	0.561	0.49	7.39243e-90	human_Spermatogonia	RAD23A
3.65329e-94	0.252883	0.14	0.07	1.11371e-89	human_Spermatogonia	B9D2
3.95302e-94	0.295922	0.209	0.121	1.20508e-89	human_Spermatogonia	ADPGK
5.57673e-94	0.503271	0.416	0.329	1.70007e-89	human_Spermatogonia	SLU7
8.92372e-94	0.406533	0.433	0.322	2.7204e-89	human_Spermatogonia	RBMX
1.01016e-93	0.448651	0.368	0.276	3.07946e-89	human_Spermatogonia	ARF3
1.77882e-93	0.405913	0.434	0.338	5.42274e-89	human_Spermatogonia	KDM1A
4.25473e-93	0.390281	0.384	0.285	1.29705e-88	human_Spermatogonia	UBN1
5.04857e-93	0.334708	0.193	0.113	1.53906e-88	human_Spermatogonia	HEY2
1.30686e-92	0.250839	0.14	0.071	3.98396e-88	human_Spermatogonia	FIBCD1
1.45223e-92	0.375719	0.349	0.239	4.42711e-88	human_Spermatogonia	APEX1
2.19685e-92	0.38133	0.322	0.224	6.6971e-88	human_Spermatogonia	MRPS18B
2.54641e-92	0.42437	0.386	0.293	7.76272e-88	human_Spermatogonia	PPP2CA
2.5502e-92	0.401568	0.566	0.478	7.77429e-88	human_Spermatogonia	CDC42
6.04027e-92	0.306485	0.241	0.147	1.84138e-87	human_Spermatogonia	SMARCD2
7.60152e-92	0.325549	0.223	0.136	2.31732e-87	human_Spermatogonia	DYX1C1
1.19224e-91	0.272175	0.219	0.13	3.63453e-87	human_Spermatogonia	RNF17
1.84602e-91	0.268477	0.19	0.109	5.62758e-87	human_Spermatogonia	GPSM2
2.0119e-91	0.36838	0.275	0.179	6.13329e-87	human_Spermatogonia	ASNS
1.02246e-90	0.282077	0.222	0.133	3.11696e-86	human_Spermatogonia	MOB2
1.86592e-90	0.271521	0.186	0.105	5.68827e-86	human_Spermatogonia	SNIP1
2.62826e-90	0.429456	0.446	0.351	8.01225e-86	human_Spermatogonia	DDX18
3.35074e-90	0.442632	0.417	0.325	1.02147e-85	human_Spermatogonia	EXOSC8
3.3842e-90	0.277435	0.897	0.868	1.03167e-85	human_Spermatogonia	RPS11
1.22386e-89	0.527152	0.445	0.359	3.73094e-85	human_Spermatogonia	POLR2A
1.54096e-89	0.344171	0.312	0.21	4.69762e-85	human_Spermatogonia	CNIH4
1.8299e-89	0.385441	0.343	0.246	5.57844e-85	human_Spermatogonia	VAMP3
2.74112e-89	0.327648	0.905	0.874	8.35631e-85	human_Spermatogonia	RPL37
3.86015e-89	0.297043	0.224	0.136	1.17677e-84	human_Spermatogonia	COASY
4.81388e-89	0.378974	0.334	0.231	1.46751e-84	human_Spermatogonia	ANXA7
5.26319e-89	0.275664	0.222	0.133	1.60448e-84	human_Spermatogonia	ICE2
7.65316e-89	0.382719	0.228	0.142	2.33307e-84	human_Spermatogonia	RFNG
9.59071e-89	0.268602	0.262	0.164	2.92373e-84	human_Spermatogonia	CSTF1
1.20056e-88	0.457386	0.342	0.252	3.65991e-84	human_Spermatogonia	PIGT
1.39922e-88	0.391673	0.282	0.191	4.26552e-84	human_Spermatogonia	STAMBP
1.45569e-88	0.385429	0.258	0.168	4.43766e-84	human_Spermatogonia	MARS
1.49562e-88	0.282312	0.188	0.106	4.55939e-84	human_Spermatogonia	RFXANK
1.88551e-88	0.418807	0.361	0.268	5.74799e-84	human_Spermatogonia	PTCD3
2.24043e-88	0.422634	0.647	0.588	6.82994e-84	human_Spermatogonia	ANAPC11
2.52247e-88	0.418965	0.418	0.328	7.68976e-84	human_Spermatogonia	SPATS2L
4.39638e-88	0.514696	0.512	0.437	1.34024e-83	human_Spermatogonia	DUT
5.62356e-88	0.445998	0.358	0.258	1.71434e-83	human_Spermatogonia	WDR5
1.36746e-87	0.329139	0.264	0.169	4.1687e-83	human_Spermatogonia	SP3
1.43642e-87	0.361857	0.323	0.226	4.37893e-83	human_Spermatogonia	NXT1
1.49079e-87	0.453856	0.407	0.317	4.54467e-83	human_Spermatogonia	DYNC1H1
1.65629e-87	0.350852	0.277	0.185	5.0492e-83	human_Spermatogonia	LTV1
2.35484e-87	0.423871	0.383	0.291	7.17873e-83	human_Spermatogonia	EEF1E1
3.73261e-87	0.359571	0.243	0.157	1.13789e-82	human_Spermatogonia	ASF1A
4.30511e-87	0.379335	0.291	0.2	1.31241e-82	human_Spermatogonia	NUP50
4.32893e-87	0.253413	0.224	0.133	1.31967e-82	human_Spermatogonia	PTPRF
5.08564e-87	0.352644	0.292	0.197	1.55036e-82	human_Spermatogonia	THAP7
5.19956e-87	0.319459	0.28	0.184	1.58509e-82	human_Spermatogonia	MANBAL
8.00669e-87	0.301284	0.236	0.147	2.44084e-82	human_Spermatogonia	DSN1
8.25716e-87	0.367147	0.3	0.207	2.5172e-82	human_Spermatogonia	ZNRF1
1.06643e-86	0.375856	0.281	0.189	3.251e-82	human_Spermatogonia	KIAA1429
1.19576e-86	0.421471	0.366	0.269	3.64529e-82	human_Spermatogonia	RPN1
4.46675e-86	0.255607	0.165	0.089	1.36169e-81	human_Spermatogonia	PLEKHH3
6.8535e-86	0.455651	0.335	0.248	2.08929e-81	human_Spermatogonia	BABAM1
1.08677e-85	0.320009	0.391	0.285	3.31301e-81	human_Spermatogonia	FAM98A
1.55106e-85	0.35912	0.347	0.248	4.7284e-81	human_Spermatogonia	DDX42
1.9292e-85	0.282356	0.213	0.129	5.88117e-81	human_Spermatogonia	TULP3
2.58426e-85	0.29599	0.181	0.103	7.87812e-81	human_Spermatogonia	AKT1S1
2.80112e-85	0.387475	0.391	0.296	8.53922e-81	human_Spermatogonia	GNAI3
3.73319e-85	0.356157	0.63	0.538	1.13806e-80	human_Spermatogonia	H2AFZ
1.28009e-84	0.350533	0.313	0.214	3.90235e-80	human_Spermatogonia	PPP1R35
1.39676e-84	0.479957	0.467	0.381	4.25803e-80	human_Spermatogonia	CCDC59
1.4342e-84	0.49165	0.447	0.367	4.37214e-80	human_Spermatogonia	FAM162A
1.5971e-84	0.334257	0.24	0.154	4.86875e-80	human_Spermatogonia	NAA60
1.82044e-84	0.313146	0.206	0.125	5.54961e-80	human_Spermatogonia	POLR3H
2.03188e-84	0.250556	0.21	0.128	6.19419e-80	human_Spermatogonia	FSD1L
2.28436e-84	0.432311	0.375	0.284	6.96386e-80	human_Spermatogonia	RFK
4.45443e-84	0.422823	0.644	0.609	1.35793e-79	human_Spermatogonia	EIF3G
6.2057e-84	0.472956	0.618	0.588	1.89181e-79	human_Spermatogonia	EIF3F
9.91788e-84	0.47381	0.484	0.417	3.02346e-79	human_Spermatogonia	SYF2
1.01792e-83	0.366678	0.356	0.258	3.10314e-79	human_Spermatogonia	PWP1
1.14988e-83	0.317778	0.205	0.125	3.5054e-79	human_Spermatogonia	MSH2
1.26807e-83	0.426704	0.447	0.362	3.86573e-79	human_Spermatogonia	GDI2
1.36389e-83	0.405018	0.29	0.205	4.15782e-79	human_Spermatogonia	SAMM50
1.76825e-83	0.382687	0.35	0.253	5.39052e-79	human_Spermatogonia	NUDT3
5.06055e-83	0.486869	0.499	0.434	1.54271e-78	human_Spermatogonia	TIMM13
7.84512e-83	0.471483	0.443	0.37	2.39158e-78	human_Spermatogonia	PDAP1
8.63203e-83	0.305438	0.184	0.109	2.63148e-78	human_Spermatogonia	PINX1
8.81689e-83	0.309814	0.526	0.403	2.68783e-78	human_Spermatogonia	ITGB1
8.92566e-83	0.301976	0.241	0.151	2.72099e-78	human_Spermatogonia	TCF7L2
1.25372e-82	0.455841	0.406	0.325	3.82197e-78	human_Spermatogonia	NUP58
3.97032e-82	0.335004	0.481	0.369	1.21035e-77	human_Spermatogonia	SNAP29
4.39267e-82	0.413247	0.6	0.56	1.3391e-77	human_Spermatogonia	SRRM2
7.54713e-82	0.271653	0.221	0.137	2.30074e-77	human_Spermatogonia	SMARCD1
4.05068e-81	0.355446	0.446	0.345	1.23485e-76	human_Spermatogonia	PDCD4
4.19911e-81	0.325194	0.273	0.181	1.2801e-76	human_Spermatogonia	USP33
5.17779e-81	0.260451	0.215	0.132	1.57845e-76	human_Spermatogonia	RASAL2
6.38935e-81	0.495541	0.153	0.086	1.94779e-76	human_Spermatogonia	UBE2C
1.1958e-80	0.316409	0.343	0.235	3.64541e-76	human_Spermatogonia	GGH
1.19728e-80	0.43949	0.383	0.302	3.64989e-76	human_Spermatogonia	ZNF131
1.75548e-80	0.362282	0.303	0.215	5.35158e-76	human_Spermatogonia	PAICS
1.88528e-80	0.271506	0.228	0.144	5.74726e-76	human_Spermatogonia	ABHD5
4.0237e-80	0.277479	0.579	0.492	1.22663e-75	human_Spermatogonia	ACP1
5.06428e-80	0.434538	0.39	0.309	1.54385e-75	human_Spermatogonia	RAD50
6.36226e-80	0.391025	0.381	0.288	1.93953e-75	human_Spermatogonia	DHX9
6.59387e-80	0.280337	0.22	0.137	2.01014e-75	human_Spermatogonia	POU2F1
7.0772e-80	0.345674	0.306	0.216	2.15749e-75	human_Spermatogonia	NCBP3
8.25503e-80	0.35064	0.284	0.195	2.51655e-75	human_Spermatogonia	FAM32A
1.07809e-79	0.384402	0.591	0.517	3.28655e-75	human_Spermatogonia	NDUFB6
1.25746e-79	0.45966	0.52	0.463	3.83336e-75	human_Spermatogonia	NDUFAB1
1.34694e-79	0.427778	0.566	0.521	4.10615e-75	human_Spermatogonia	RNF7
1.70316e-79	0.39492	0.41	0.323	5.19209e-75	human_Spermatogonia	KIFAP3
2.00061e-79	0.266507	0.172	0.099	6.09885e-75	human_Spermatogonia	ROGDI
2.77613e-79	0.431073	0.539	0.48	8.46303e-75	human_Spermatogonia	FKBP2
3.31625e-79	0.293182	0.495	0.386	1.01096e-74	human_Spermatogonia	TERF2IP
6.40013e-79	0.422933	0.365	0.283	1.95108e-74	human_Spermatogonia	CNOT2
6.56561e-79	0.422918	0.28	0.195	2.00153e-74	human_Spermatogonia	DYRK1A
7.47425e-79	0.304599	0.243	0.157	2.27852e-74	human_Spermatogonia	PYCR2
7.6208e-79	0.254513	0.205	0.123	2.3232e-74	human_Spermatogonia	FBRSL1
8.30308e-79	0.26285	0.23	0.145	2.53119e-74	human_Spermatogonia	NAA35
8.47549e-79	0.25061	0.164	0.092	2.58375e-74	human_Spermatogonia	PPP1R37
9.5891e-79	0.310456	0.227	0.145	2.92324e-74	human_Spermatogonia	PYM1
9.66544e-79	0.271751	0.217	0.135	2.94651e-74	human_Spermatogonia	C12orf29
1.03679e-78	0.273647	0.229	0.144	3.16064e-74	human_Spermatogonia	VPS25
1.43873e-78	0.364685	0.283	0.194	4.38596e-74	human_Spermatogonia	ARPC4
2.33247e-78	0.355484	0.382	0.279	7.11053e-74	human_Spermatogonia	ACTL6A
2.69162e-78	0.448235	0.409	0.328	8.20541e-74	human_Spermatogonia	VTI1B
5.19673e-78	0.380799	0.62	0.568	1.58422e-73	human_Spermatogonia	PSMD8
5.69573e-78	0.350813	0.3	0.209	1.73634e-73	human_Spermatogonia	FUBP1
7.67397e-78	0.438773	0.416	0.333	2.33941e-73	human_Spermatogonia	SDHA
8.87104e-78	0.387425	0.629	0.608	2.70434e-73	human_Spermatogonia	DRAP1
9.71673e-78	0.359505	0.29	0.199	2.96214e-73	human_Spermatogonia	ATP6V1C1
2.55021e-77	0.420933	0.406	0.325	7.77432e-73	human_Spermatogonia	LSM12
2.86344e-77	0.411585	0.563	0.495	8.72921e-73	human_Spermatogonia	BUD31
3.15562e-77	0.281438	0.199	0.121	9.61991e-73	human_Spermatogonia	BBS2
9.62537e-77	0.358431	0.266	0.182	2.93429e-72	human_Spermatogonia	KCTD13
1.0397e-76	0.395585	0.387	0.302	3.16952e-72	human_Spermatogonia	RNF167
1.06544e-76	0.325308	0.264	0.178	3.248e-72	human_Spermatogonia	TMEM11
1.45058e-76	0.330368	0.28	0.19	4.42209e-72	human_Spermatogonia	KRAS
1.72687e-76	0.354865	0.256	0.175	5.26436e-72	human_Spermatogonia	NIP7
1.98453e-76	0.392204	0.341	0.255	6.04985e-72	human_Spermatogonia	NIFK
2.48386e-76	0.33175	0.401	0.295	7.57205e-72	human_Spermatogonia	NONO
3.88177e-76	0.40338	0.387	0.296	1.18336e-71	human_Spermatogonia	SUCLG1
4.12522e-76	0.280638	0.219	0.138	1.25757e-71	human_Spermatogonia	CNOT6L
7.22625e-76	0.276141	0.208	0.13	2.20292e-71	human_Spermatogonia	ZNF444
8.57774e-76	0.346378	0.206	0.129	2.61492e-71	human_Spermatogonia	METRNL
1.30253e-75	0.445118	0.409	0.332	3.97075e-71	human_Spermatogonia	PPFIA1
1.43189e-75	0.355706	0.272	0.186	4.36511e-71	human_Spermatogonia	NOC3L
1.46933e-75	0.254969	0.138	0.075	4.47926e-71	human_Spermatogonia	PNLDC1
2.90324e-75	0.400761	0.374	0.294	8.85053e-71	human_Spermatogonia	UBAP2
5.648e-75	0.361356	0.292	0.206	1.72179e-70	human_Spermatogonia	IWS1
1.75069e-74	0.397567	0.323	0.237	5.33698e-70	human_Spermatogonia	UFM1
2.26505e-74	0.288504	0.206	0.126	6.90501e-70	human_Spermatogonia	MINK1
2.58427e-74	0.426457	0.452	0.374	7.87814e-70	human_Spermatogonia	STRAP
4.25053e-74	0.320121	0.165	0.097	1.29577e-69	human_Spermatogonia	ETV5
6.18451e-74	0.297143	0.224	0.146	1.88535e-69	human_Spermatogonia	SIRT7
7.15949e-74	0.330827	0.258	0.177	2.18257e-69	human_Spermatogonia	UHMK1
8.68496e-74	0.260655	0.237	0.15	2.64761e-69	human_Spermatogonia	YWHAH
1.81514e-73	0.271979	0.271	0.182	5.53346e-69	human_Spermatogonia	NAA15
2.78198e-73	0.251638	0.176	0.103	8.48085e-69	human_Spermatogonia	USP19
3.62401e-73	0.347933	0.562	0.464	1.10478e-68	human_Spermatogonia	BAG6
3.81016e-73	0.366901	0.281	0.198	1.16153e-68	human_Spermatogonia	ZNF511
7.55667e-73	0.312843	0.289	0.199	2.30365e-68	human_Spermatogonia	BRD1
8.96657e-73	0.259712	0.19	0.115	2.73346e-68	human_Spermatogonia	NIPA2
1.05753e-72	0.441071	0.444	0.369	3.22389e-68	human_Spermatogonia	BUB3
1.15658e-72	0.357364	0.375	0.289	3.52582e-68	human_Spermatogonia	PHF14
1.71822e-72	0.433733	0.507	0.428	5.23798e-68	human_Spermatogonia	MRPL41
2.34774e-72	0.383143	0.484	0.392	7.15709e-68	human_Spermatogonia	CSNK2A2
7.83303e-72	0.388193	0.334	0.252	2.3879e-67	human_Spermatogonia	EPN2
9.71058e-72	0.287357	0.276	0.188	2.96027e-67	human_Spermatogonia	CLINT1
1.41094e-71	0.334016	0.491	0.407	4.30125e-67	human_Spermatogonia	RAD23B
1.70608e-71	0.308961	0.354	0.26	5.201e-67	human_Spermatogonia	RAB3IP
1.94569e-71	0.345507	0.313	0.218	5.93143e-67	human_Spermatogonia	DSCR8
3.5046e-71	0.292506	0.208	0.133	1.06838e-66	human_Spermatogonia	RIT1
6.07703e-71	0.321306	0.285	0.198	1.85258e-66	human_Spermatogonia	MAP3K2
8.24165e-71	0.455604	0.37	0.287	2.51247e-66	human_Spermatogonia	NDUFAF2
9.89748e-71	0.274441	0.232	0.149	3.01725e-66	human_Spermatogonia	TMEM126B
1.25847e-70	0.436067	0.514	0.464	3.83643e-66	human_Spermatogonia	WASF2
[truncated: 13,788 more rows]

## Sheet: pig-rna_celltype_all
Markers for distinct cell types in porcine testicular tissue
p_val	avg_log2FC	pct.1	pct.2	p_val_adj	cluster	gene
0	3.61741	0.983	0.295	0	pig_Sertoli	INHA
0	3.51215	0.999	0.741	0	pig_Sertoli	CLU
0	3.46354	0.999	0.814	0	pig_Sertoli	ENSSSCG00000029289
0	3.08704	0.997	0.554	0	pig_Sertoli	APOA1
0	3.01078	0.929	0.243	0	pig_Sertoli	AMH
0	2.90475	0.977	0.205	0	pig_Sertoli	SERPINA5
0	2.86909	0.938	0.158	0	pig_Sertoli	ENSSSCG00000023322
0	2.85166	0.97	0.214	0	pig_Sertoli	CLDN11
0	2.85079	0.995	0.417	0	pig_Sertoli	ENSSSCG00000007123
0	2.71623	0.882	0.176	0	pig_Sertoli	CHGA
0	2.58389	0.921	0.118	0	pig_Sertoli	HSD17B3
0	2.51137	0.82	0.296	0	pig_Sertoli	ATF3
0	2.4937	0.992	0.699	0	pig_Sertoli	ENO1
0	2.48195	0.963	0.313	0	pig_Sertoli	S100A1
0	2.34835	0.96	0.299	0	pig_Sertoli	TMEM245
0	2.29805	0.691	0.186	0	pig_Sertoli	F3
0	2.27709	0.784	0.079	0	pig_Sertoli	ASS1
0	2.1357	0.895	0.189	0	pig_Sertoli	ARMH4
0	2.11526	0.972	0.481	0	pig_Sertoli	SYNE2
0	1.86687	0.817	0.164	0	pig_Sertoli	PWWP3B
0	1.86532	0.769	0.094	0	pig_Sertoli	SPOCK2
0	1.84602	0.786	0.292	0	pig_Sertoli	FILIP1L
0	1.81719	0.969	0.43	0	pig_Sertoli	FATE1
0	1.80549	0.793	0.182	0	pig_Sertoli	ENSSSCG00000007219
0	1.75817	0.568	0.079	0	pig_Sertoli	ENSSSCG00000023467
0	1.75443	0.596	0.043	0	pig_Sertoli	ITPRID1
0	1.75436	0.727	0.111	0	pig_Sertoli	ENSSSCG00000024162
0	1.7497	0.706	0.099	0	pig_Sertoli	TAF7L
0	1.74908	0.628	0.05	0	pig_Sertoli	DLL3
0	1.74204	0.912	0.402	0	pig_Sertoli	BOD1L1
0	1.74165	0.592	0.054	0	pig_Sertoli	ENSSSCG00000023127
0	1.72794	0.955	0.521	0	pig_Sertoli	HLTF
0	1.7147	0.768	0.131	0	pig_Sertoli	CD9
0	1.70492	0.616	0.139	0	pig_Sertoli	CCN1
0	1.6916	0.877	0.271	0	pig_Sertoli	ABCC1
0	1.69118	0.974	0.626	0	pig_Sertoli	PDIA6
0	1.6642	0.707	0.099	0	pig_Sertoli	ATP8A1
0	1.62717	0.974	0.656	0	pig_Sertoli	HSPB1
0	1.61878	0.667	0.083	0	pig_Sertoli	SOX9
0	1.60462	0.585	0.055	0	pig_Sertoli	SERPINA3-2
0	1.59224	0.741	0.191	0	pig_Sertoli	B4GALNT1
0	1.58752	0.662	0.069	0	pig_Sertoli	ADGRG1
0	1.57176	0.61	0.102	0	pig_Sertoli	ENSSSCG00000012566
0	1.56794	0.585	0.113	0	pig_Sertoli	HOMER1
0	1.55981	0.895	0.339	0	pig_Sertoli	GSTA4
0	1.55798	0.703	0.108	0	pig_Sertoli	KIAA1217
0	1.54357	0.602	0.04	0	pig_Sertoli	FRMPD1
0	1.54351	0.725	0.182	0	pig_Sertoli	FABP3
0	1.5427	0.913	0.459	0	pig_Sertoli	MAP1B
0	1.52339	0.771	0.244	0	pig_Sertoli	BEX4
0	1.51259	0.806	0.336	0	pig_Sertoli	CCND2
0	1.5039	0.987	0.756	0	pig_Sertoli	ENSSSCG00000032003
0	1.48736	0.637	0.097	0	pig_Sertoli	KIF21A
0	1.43879	0.813	0.183	0	pig_Sertoli	CITED1
0	1.39935	0.556	0.047	0	pig_Sertoli	CES3
0	1.39819	0.578	0.078	0	pig_Sertoli	SPHK1
0	1.38562	0.705	0.154	0	pig_Sertoli	SLC22A17
0	1.37697	0.55	0.059	0	pig_Sertoli	NKX3-1
0	1.3693	0.734	0.183	0	pig_Sertoli	ENSSSCG00000026981
0	1.36149	0.537	0.045	0	pig_Sertoli	DTNA
0	1.35797	0.76	0.22	0	pig_Sertoli	PLTP
0	1.34832	0.483	0.055	0	pig_Sertoli	SCN7A
0	1.34644	0.666	0.143	0	pig_Sertoli	SLC25A4
0	1.34555	0.596	0.078	0	pig_Sertoli	CSDC2
0	1.34203	0.516	0.053	0	pig_Sertoli	PVALB
0	1.33447	0.612	0.123	0	pig_Sertoli	GAMT
0	1.33317	0.742	0.232	0	pig_Sertoli	ACAT1
0	1.33086	0.702	0.185	0	pig_Sertoli	SARS1
0	1.32965	0.687	0.151	0	pig_Sertoli	SLC41A1
0	1.3284	0.544	0.056	0	pig_Sertoli	TACC2
0	1.31134	0.749	0.261	0	pig_Sertoli	PTPN1
0	1.3081	0.688	0.172	0	pig_Sertoli	PLAAT3
0	1.30215	0.539	0.116	0	pig_Sertoli	THOC6
0	1.29958	0.53	0.043	0	pig_Sertoli	ILDR2
0	1.29766	0.54	0.058	0	pig_Sertoli	ACSBG1
0	1.29019	0.436	0.058	0	pig_Sertoli	ENSSSCG00000031023
0	1.2899	0.772	0.27	0	pig_Sertoli	DAAM1
0	1.2894	0.496	0.129	0	pig_Sertoli	DUSP5
0	1.27261	0.506	0.035	0	pig_Sertoli	ENSSSCG00000031595
0	1.27039	0.841	0.36	0	pig_Sertoli	ADD1
0	1.2548	0.755	0.252	0	pig_Sertoli	MAP4K4
0	1.25302	0.534	0.054	0	pig_Sertoli	MAP3K21
0	1.23966	0.504	0.047	0	pig_Sertoli	GATA6
0	1.23743	0.687	0.185	0	pig_Sertoli	PAM
0	1.22248	0.682	0.197	0	pig_Sertoli	CADM1
0	1.22166	0.72	0.245	0	pig_Sertoli	MPZL1
0	1.22135	0.655	0.17	0	pig_Sertoli	HPRT1
0	1.21983	0.6	0.186	0	pig_Sertoli	APPL2
0	1.21923	0.5	0.067	0	pig_Sertoli	DSP
0	1.20664	0.984	0.697	0	pig_Sertoli	ENSSSCG00000034570
0	1.20522	0.615	0.138	0	pig_Sertoli	ADAM10
0	1.20484	0.512	0.092	0	pig_Sertoli	NEDD9
0	1.20359	0.582	0.102	0	pig_Sertoli	SEMA6A
0	1.19796	0.521	0.07	0	pig_Sertoli	NR5A2
0	1.19788	0.414	0.046	0	pig_Sertoli	PLP1
0	1.19764	0.433	0.068	0	pig_Sertoli	ENSSSCG00000034697
0	1.19748	0.557	0.124	0	pig_Sertoli	MMD
0	1.19662	0.645	0.162	0	pig_Sertoli	ITIH5
0	1.19163	0.479	0.044	0	pig_Sertoli	DAB1
0	1.18421	0.513	0.066	0	pig_Sertoli	CDH2
0	1.1765	0.653	0.18	0	pig_Sertoli	ATP1B1
0	1.17415	0.545	0.1	0	pig_Sertoli	DKK3
0	1.16538	0.629	0.151	0	pig_Sertoli	PARD3B
0	1.15693	0.69	0.233	0	pig_Sertoli	DST
0	1.14555	0.547	0.099	0	pig_Sertoli	RND2
0	1.13797	0.532	0.096	0	pig_Sertoli	MAP3K1
0	1.13701	0.681	0.24	0	pig_Sertoli	ENSSSCG00000013361
0	1.13671	0.504	0.072	0	pig_Sertoli	KCNIP3
0	1.13249	0.266	0.015	0	pig_Sertoli	SPINK5
0	1.12993	0.906	0.479	0	pig_Sertoli	ENSSSCG00000001930
0	1.12682	0.713	0.232	0	pig_Sertoli	ENSSSCG00000003090
0	1.12644	0.7	0.222	0	pig_Sertoli	GRB14
0	1.12558	0.793	0.341	0	pig_Sertoli	ENSSSCG00000026414
0	1.12273	0.706	0.225	0	pig_Sertoli	TLCD4
0	1.11924	0.955	0.652	0	pig_Sertoli	MIF
0	1.11023	0.7	0.225	0	pig_Sertoli	PTPN13
0	1.10301	0.391	0.014	0	pig_Sertoli	ENSSSCG00000042839
0	1.09986	0.47	0.062	0	pig_Sertoli	ENSSSCG00000005247
0	1.09768	0.541	0.136	0	pig_Sertoli	EGR2
0	1.09674	0.607	0.154	0	pig_Sertoli	ENSSSCG00000006581
0	1.09319	0.463	0.052	0	pig_Sertoli	DOCK10
0	1.09282	0.74	0.281	0	pig_Sertoli	MGST3
0	1.09074	0.509	0.11	0	pig_Sertoli	EMB
0	1.08655	0.62	0.198	0	pig_Sertoli	ECHDC1
0	1.08383	0.562	0.114	0	pig_Sertoli	CNTN3
0	1.08142	0.611	0.178	0	pig_Sertoli	RESF1
0	1.07734	0.524	0.102	0	pig_Sertoli	RASSF4
0	1.07303	0.865	0.501	0	pig_Sertoli	RHOB
0	1.07257	0.513	0.086	0	pig_Sertoli	CXADR
0	1.06615	0.549	0.163	0	pig_Sertoli	ENSSSCG00000039273
0	1.06559	0.99	0.797	0	pig_Sertoli	TUBA1B
0	1.06522	0.638	0.195	0	pig_Sertoli	MBNL3
0	1.05502	0.631	0.193	0	pig_Sertoli	QDPR
0	1.05468	0.419	0.06	0	pig_Sertoli	CCK
0	1.0517	0.938	0.639	0	pig_Sertoli	KRTCAP2
0	1.04606	0.453	0.065	0	pig_Sertoli	NT5E
0	1.04085	0.676	0.281	0	pig_Sertoli	PLEKHO1
0	1.03121	0.689	0.264	0	pig_Sertoli	SMARCA1
0	1.02556	0.467	0.096	0	pig_Sertoli	ELOVL2
0	1.02433	0.706	0.292	0	pig_Sertoli	PCGF3
0	1.02249	0.531	0.113	0	pig_Sertoli	LIMCH1
0	1.02192	0.65	0.213	0	pig_Sertoli	PLAT
0	1.02189	0.708	0.264	0	pig_Sertoli	PROS1
0	1.02144	0.627	0.208	0	pig_Sertoli	MTX1
0	1.01941	0.306	0.09	0	pig_Sertoli	PRND
0	1.01934	0.531	0.129	0	pig_Sertoli	TMEM254
0	1.0192	0.738	0.324	0	pig_Sertoli	RNF19A
0	1.01668	0.828	0.464	0	pig_Sertoli	MAT2A
0	1.01183	0.698	0.251	0	pig_Sertoli	ATP1A2
0	1.01121	0.607	0.251	0	pig_Sertoli	FAM98A
0	1.00861	0.404	0.052	0	pig_Sertoli	G0S2
0	1.00547	0.523	0.128	0	pig_Sertoli	TCEA3
0	0.993802	0.364	0.016	0	pig_Sertoli	SYT10
0	0.989506	0.401	0.039	0	pig_Sertoli	SEMA3D
0	0.989203	0.276	0.018	0	pig_Sertoli	TNNI1
0	0.983509	0.669	0.257	0	pig_Sertoli	ARF5
0	0.981556	0.412	0.048	0	pig_Sertoli	SPOCK3
0	0.980859	0.419	0.084	0	pig_Sertoli	ENSSSCG00000008250
0	0.976394	0.866	0.437	0	pig_Sertoli	PSAP
0	0.976377	0.448	0.088	0	pig_Sertoli	PTGES
0	0.975909	0.381	0.064	0	pig_Sertoli	MRO
0	0.969321	0.429	0.058	0	pig_Sertoli	ENSSSCG00000010056
0	0.969179	0.393	0.053	0	pig_Sertoli	DPF3
0	0.966232	0.37	0.038	0	pig_Sertoli	ENPP5
0	0.965125	0.464	0.109	0	pig_Sertoli	FSTL3
0	0.959153	0.55	0.155	0	pig_Sertoli	ALDH7A1
0	0.957293	0.602	0.206	0	pig_Sertoli	CDC42EP5
0	0.953224	0.755	0.365	0	pig_Sertoli	RBBP7
0	0.946623	0.405	0.046	0	pig_Sertoli	PERP
0	0.934486	0.288	0.034	0	pig_Sertoli	GCK
0	0.931096	0.586	0.179	0	pig_Sertoli	RASSF2
0	0.926971	0.903	0.536	0	pig_Sertoli	HSPE1
0	0.925951	0.365	0.024	0	pig_Sertoli	AMHR2
0	0.925099	0.608	0.211	0	pig_Sertoli	RRP15
0	0.924093	0.564	0.2	0	pig_Sertoli	OSBPL9
0	0.922643	0.537	0.154	0	pig_Sertoli	ENC1
0	0.921262	0.407	0.064	0	pig_Sertoli	SOD3
0	0.919564	0.549	0.176	0	pig_Sertoli	DHRS7
0	0.918823	0.453	0.088	0	pig_Sertoli	PDGFD
0	0.916771	0.585	0.178	0	pig_Sertoli	PRKAR2B
0	0.916646	0.746	0.309	0	pig_Sertoli	ENSSSCG00000015083
0	0.909012	0.616	0.199	0	pig_Sertoli	ENSSSCG00000037376
0	0.907381	0.507	0.13	0	pig_Sertoli	ENSSSCG00000039222
0	0.905816	0.47	0.103	0	pig_Sertoli	RAB31
0	0.905343	0.893	0.579	0	pig_Sertoli	CFDP1
0	0.905077	0.529	0.139	0	pig_Sertoli	AGAP3
0	0.903337	0.557	0.186	0	pig_Sertoli	TRIM25
0	0.902722	0.523	0.132	0	pig_Sertoli	OBSL1
0	0.900245	0.359	0.044	0	pig_Sertoli	TTYH1
0	0.897757	0.85	0.471	0	pig_Sertoli	BUD23
0	0.890986	0.422	0.073	0	pig_Sertoli	HSF4
0	0.890118	0.469	0.109	0	pig_Sertoli	FADS6
0	0.88939	0.408	0.069	0	pig_Sertoli	OLFML2B
0	0.889114	0.555	0.182	0	pig_Sertoli	FASN
0	0.88479	0.532	0.169	0	pig_Sertoli	COMT
0	0.883749	0.444	0.109	0	pig_Sertoli	SLC25A29
0	0.882756	0.5	0.136	0	pig_Sertoli	JAM2
0	0.882654	0.515	0.169	0	pig_Sertoli	STX12
0	0.88041	0.788	0.393	0	pig_Sertoli	ENSSSCG00000035836
0	0.879734	0.349	0.043	0	pig_Sertoli	AMIGO2
0	0.879144	0.827	0.428	0	pig_Sertoli	ENSSSCG00000006395
0	0.872133	0.363	0.035	0	pig_Sertoli	FHOD3
0	0.870125	0.405	0.073	0	pig_Sertoli	GATM
0	0.866463	0.871	0.563	0	pig_Sertoli	SMARCA5
0	0.864417	0.336	0.026	0	pig_Sertoli	PDGFA
0	0.857224	0.611	0.238	0	pig_Sertoli	SLC25A5
0	0.850314	0.474	0.144	0	pig_Sertoli	ARID5B
0	0.849104	0.416	0.085	0	pig_Sertoli	SLC27A1
0	0.848327	0.873	0.562	0	pig_Sertoli	PCM1
0	0.845872	0.984	0.751	0	pig_Sertoli	FOS
0	0.841908	0.337	0.027	0	pig_Sertoli	PCSK6
0	0.838723	0.365	0.065	0	pig_Sertoli	TBXAS1
0	0.833623	0.515	0.164	0	pig_Sertoli	SORL1
0	0.833383	0.366	0.044	0	pig_Sertoli	SMIM1
0	0.831662	0.797	0.419	0	pig_Sertoli	UOX
0	0.831003	0.624	0.276	0	pig_Sertoli	MSH6
0	0.830007	0.627	0.242	0	pig_Sertoli	TXNDC5
0	0.828115	0.526	0.138	0	pig_Sertoli	IL18
0	0.825675	0.579	0.201	0	pig_Sertoli	GATA4
0	0.823788	0.336	0.112	0	pig_Sertoli	SPON2
0	0.821128	0.371	0.054	0	pig_Sertoli	PTPRE
0	0.82041	0.507	0.159	0	pig_Sertoli	C1orf122
0	0.819648	0.216	0.016	0	pig_Sertoli	S100A2
0	0.813779	0.285	0.012	0	pig_Sertoli	KCNK12
0	0.813685	0.425	0.099	0	pig_Sertoli	PHGDH
0	0.812893	0.741	0.382	0	pig_Sertoli	SMARCA2
0	0.812847	0.505	0.161	0	pig_Sertoli	AOPEP
0	0.811807	0.313	0.021	0	pig_Sertoli	GNA14
0	0.811251	0.309	0.036	0	pig_Sertoli	SLC4A4
0	0.80566	0.283	0.025	0	pig_Sertoli	ENSSSCG00000033572
0	0.803589	0.993	0.869	0	pig_Sertoli	RPS4X
0	0.802517	0.518	0.188	0	pig_Sertoli	MAGI3
0	0.799989	0.425	0.104	0	pig_Sertoli	BRWD3
0	0.79984	0.422	0.104	0	pig_Sertoli	SRGAP1
0	0.799435	0.285	0.021	0	pig_Sertoli	NXNL2
0	0.798389	0.445	0.136	0	pig_Sertoli	SLC39A10
0	0.796803	0.436	0.111	0	pig_Sertoli	DCTPP1
0	0.795808	0.608	0.253	0	pig_Sertoli	ZBTB20
0	0.793911	0.302	0.04	0	pig_Sertoli	ENSSSCG00000039825
0	0.793274	0.565	0.197	0	pig_Sertoli	ZYX
0	0.791595	0.412	0.085	0	pig_Sertoli	GAS6
0	0.787468	0.985	0.753	0	pig_Sertoli	ENSSSCG00000031912
0	0.778907	0.347	0.063	0	pig_Sertoli	SIMC1
0	0.778732	0.779	0.208	0	pig_Sertoli	GSTA1
0	0.778458	0.349	0.048	0	pig_Sertoli	RHBDL2
0	0.774515	0.512	0.159	0	pig_Sertoli	RAI14
0	0.774417	0.601	0.283	0	pig_Sertoli	SEC11C
0	0.773938	0.517	0.134	0	pig_Sertoli	ENSSSCG00000015664
0	0.77259	0.62	0.244	0	pig_Sertoli	NOTCH2
0	0.765737	0.993	0.789	0	pig_Sertoli	HSP90AA1
0	0.763065	0.468	0.156	0	pig_Sertoli	ITPRID2
0	0.761942	0.701	0.362	0	pig_Sertoli	DDX42
0	0.761142	0.411	0.109	0	pig_Sertoli	MARK4
0	0.760801	0.418	0.115	0	pig_Sertoli	DHX32
0	0.760724	0.544	0.192	0	pig_Sertoli	ARMCX3
0	0.758954	0.403	0.1	0	pig_Sertoli	TSPAN5
0	0.758441	0.39	0.092	0	pig_Sertoli	ENSSSCG00000030438
0	0.75578	0.332	0.045	0	pig_Sertoli	FAM169A
0	0.755429	0.397	0.091	0	pig_Sertoli	PTPN21
0	0.75334	0.336	0.057	0	pig_Sertoli	MYBPC3
0	0.752924	0.931	0.586	0	pig_Sertoli	PRDX2
0	0.752591	0.449	0.14	0	pig_Sertoli	FBXO21
0	0.752394	0.983	0.755	0	pig_Sertoli	ENSSSCG00000039506
0	0.752213	0.959	0.779	0	pig_Sertoli	DNAJA1
0	0.751122	0.688	0.362	0	pig_Sertoli	ERP29
0	0.750907	0.383	0.074	0	pig_Sertoli	FYN
0	0.750517	0.342	0.048	0	pig_Sertoli	ENSSSCG00000015802
0	0.748445	0.639	0.307	0	pig_Sertoli	DNAJA2
0	0.747754	0.488	0.176	0	pig_Sertoli	PGK1
0	0.747152	0.717	0.366	0	pig_Sertoli	RWDD1
0	0.745554	0.538	0.193	0	pig_Sertoli	BTG3
0	0.74511	0.288	0.034	0	pig_Sertoli	CYP4F8
0	0.744514	0.551	0.22	0	pig_Sertoli	ZFYVE16
0	0.744295	0.287	0.02	0	pig_Sertoli	FAM110C
0	0.742195	0.33	0.055	0	pig_Sertoli	GPT2
0	0.741707	0.287	0.032	0	pig_Sertoli	CALHM5
0	0.740794	0.638	0.285	0	pig_Sertoli	GLRX5
0	0.740715	0.327	0.051	0	pig_Sertoli	GPAM
0	0.739925	0.38	0.086	0	pig_Sertoli	ETNK2
0	0.739114	0.447	0.144	0	pig_Sertoli	PDIA5
0	0.738843	0.904	0.582	0	pig_Sertoli	BTF3
0	0.737743	0.589	0.246	0	pig_Sertoli	NCOA7
0	0.736201	0.697	0.415	0	pig_Sertoli	VMP1
0	0.73617	0.419	0.114	0	pig_Sertoli	ACBD5
0	0.734322	0.879	0.628	0	pig_Sertoli	ZFP36L2
0	0.733565	0.412	0.112	0	pig_Sertoli	FEZ2
0	0.731137	0.28	0.043	0	pig_Sertoli	PLAC1
0	0.727289	0.864	0.513	0	pig_Sertoli	RPL22L1
0	0.726722	0.493	0.122	0	pig_Sertoli	FDXR
0	0.72649	0.391	0.079	0	pig_Sertoli	KCNQ1
0	0.726214	0.402	0.097	0	pig_Sertoli	ITGB5
0	0.725809	0.409	0.103	0	pig_Sertoli	PPP4R1
0	0.724794	0.612	0.291	0	pig_Sertoli	ZNF638
0	0.722213	0.649	0.349	0	pig_Sertoli	SCP2
0	0.722052	0.37	0.093	0	pig_Sertoli	TIMM8A
0	0.721356	0.58	0.262	0	pig_Sertoli	AP3B1
0	0.719755	0.524	0.206	0	pig_Sertoli	SHTN1
0	0.718545	0.271	0.019	0	pig_Sertoli	ENSSSCG00000006719
0	0.717712	0.843	0.482	0	pig_Sertoli	ENSSSCG00000033734
0	0.717645	0.516	0.173	0	pig_Sertoli	INHBA
0	0.717106	0.275	0.016	0	pig_Sertoli	NWD2
0	0.715321	0.31	0.038	0	pig_Sertoli	ENSSSCG00000033807
0	0.713347	0.338	0.079	0	pig_Sertoli	EPHX2
0	0.712079	0.626	0.306	0	pig_Sertoli	PHF3
0	0.711226	0.663	0.344	0	pig_Sertoli	EPS15
0	0.710306	0.548	0.201	0	pig_Sertoli	LAMA1
0	0.707668	0.544	0.232	0	pig_Sertoli	PRXL2A
0	0.706298	0.9	0.632	0	pig_Sertoli	HNRNPA1
0	0.704726	0.29	0.048	0	pig_Sertoli	ENSSSCG00000027903
0	0.704193	0.327	0.066	0	pig_Sertoli	NCALD
0	0.70395	0.74	0.334	0	pig_Sertoli	GSN
0	0.703104	0.284	0.028	0	pig_Sertoli	PLEK2
0	0.702199	0.344	0.093	0	pig_Sertoli	USP53
0	0.700146	0.905	0.635	0	pig_Sertoli	NCL
0	0.69968	0.532	0.204	0	pig_Sertoli	CD2AP
0	0.697795	0.333	0.108	0	pig_Sertoli	TRIB1
0	0.697217	0.686	0.343	0	pig_Sertoli	TIMP3
0	0.69708	0.331	0.062	0	pig_Sertoli	ENSSSCG00000006231
0	0.696855	1	0.982	0	pig_Sertoli	TPT1
0	0.69634	0.316	0.061	0	pig_Sertoli	ST3GAL5
0	0.696098	0.348	0.097	0	pig_Sertoli	EXOC6
0	0.691597	0.527	0.225	0	pig_Sertoli	RNF13
0	0.690318	0.591	0.255	0	pig_Sertoli	VCL
0	0.690107	0.274	0.03	0	pig_Sertoli	RYR3
0	0.689632	0.868	0.583	0	pig_Sertoli	PRRC2C
0	0.684058	0.42	0.142	0	pig_Sertoli	TSTD1
0	0.683055	0.207	0.021	0	pig_Sertoli	PIEZO2
0	0.682136	0.54	0.227	0	pig_Sertoli	ZKSCAN1
0	0.681785	0.436	0.177	0	pig_Sertoli	AKR1B1
0	0.681595	0.277	0.028	0	pig_Sertoli	KCNK1
0	0.677966	0.473	0.187	0	pig_Sertoli	IVNS1ABP
0	0.677643	0.29	0.035	0	pig_Sertoli	PLCE1
0	0.676389	0.422	0.137	0	pig_Sertoli	PAICS
0	0.676029	0.801	0.518	0	pig_Sertoli	THRAP3
0	0.67587	0.513	0.19	0	pig_Sertoli	QSOX1
0	0.675641	0.259	0.028	0	pig_Sertoli	FBXO2
0	0.675377	0.835	0.471	0	pig_Sertoli	ENSSSCG00000000576
0	0.674511	0.462	0.14	0	pig_Sertoli	BCAM
0	0.673803	0.392	0.132	0	pig_Sertoli	GGCX
0	0.672963	0.645	0.334	0	pig_Sertoli	BAG6
0	0.672525	0.381	0.12	0	pig_Sertoli	CDK19
0	0.670198	0.366	0.098	0	pig_Sertoli	CRYM
0	0.668024	0.321	0.058	0	pig_Sertoli	AGPAT2
0	0.665721	0.44	0.145	0	pig_Sertoli	PLXNC1
0	0.664217	0.492	0.122	0	pig_Sertoli	ENSSSCG00000002296
0	0.663781	0.253	0.015	0	pig_Sertoli	EPN3
0	0.662132	0.573	0.259	0	pig_Sertoli	PSMD4
0	0.662037	0.301	0.049	0	pig_Sertoli	SLCO3A1
0	0.660108	0.596	0.272	0	pig_Sertoli	ENSSSCG00000028423
0	0.659752	0.987	0.771	0	pig_Sertoli	H3-5
0	0.658039	0.354	0.082	0	pig_Sertoli	SYT2
0	0.657274	0.638	0.359	0	pig_Sertoli	TMX4
0	0.655638	0.251	0.023	0	pig_Sertoli	ENSSSCG00000043137
0	0.655259	0.71	0.421	0	pig_Sertoli	DUSP1
0	0.655012	0.506	0.217	0	pig_Sertoli	RARRES1
0	0.653724	0.425	0.156	0	pig_Sertoli	TMA16
0	0.653674	0.277	0.039	0	pig_Sertoli	DNER
0	0.653437	0.495	0.199	0	pig_Sertoli	SMAD2
0	0.65228	0.791	0.547	0	pig_Sertoli	HSPA5
0	0.65197	0.659	0.347	0	pig_Sertoli	ZFAND5
0	0.651699	0.244	0.014	0	pig_Sertoli	ADORA1
0	0.649585	0.796	0.489	0	pig_Sertoli	BPTF
0	0.648423	0.575	0.221	0	pig_Sertoli	BCAT2
0	0.647469	0.459	0.187	0	pig_Sertoli	AP1S2
0	0.646809	0.604	0.28	0	pig_Sertoli	ENSSSCG00000039201
0	0.646019	0.811	0.486	0	pig_Sertoli	MTCH1
0	0.645814	0.324	0.105	0	pig_Sertoli	EDRF1
0	0.644448	0.449	0.172	0	pig_Sertoli	CUL5
0	0.641956	0.257	0.05	0	pig_Sertoli	ENSSSCG00000003781
0	0.640331	0.718	0.384	0	pig_Sertoli	ENSSSCG00000014031
0	0.638748	0.307	0.062	0	pig_Sertoli	ARHGEF3
0	0.63845	0.383	0.111	0	pig_Sertoli	BCR
0	0.63811	0.593	0.289	0	pig_Sertoli	ZC3H13
0	0.637799	0.388	0.109	0	pig_Sertoli	ENSSSCG00000004150
0	0.636601	0.263	0.045	0	pig_Sertoli	CD44
0	0.634532	0.316	0.075	0	pig_Sertoli	ACO1
0	0.634126	0.313	0.088	0	pig_Sertoli	OSGIN2
0	0.63386	0.414	0.138	0	pig_Sertoli	GOLM1
0	0.632998	0.798	0.506	0	pig_Sertoli	ANKRD12
0	0.632324	0.304	0.067	0	pig_Sertoli	PNPT1
0	0.631058	0.303	0.061	0	pig_Sertoli	CC2D2A
0	0.630332	0.923	0.743	0	pig_Sertoli	HNRNPU
0	0.630208	0.281	0.046	0	pig_Sertoli	NRTN
0	0.629927	0.93	0.751	0	pig_Sertoli	SRRM2
0	0.629794	0.361	0.102	0	pig_Sertoli	WT1
0	0.629499	0.369	0.105	0	pig_Sertoli	TGIF1
0	0.626575	0.218	0.019	0	pig_Sertoli	SLC4A5
0	0.626447	0.445	0.159	0	pig_Sertoli	SLC33A1
0	0.625632	0.37	0.095	0	pig_Sertoli	ZNF385D
0	0.624879	0.43	0.173	0	pig_Sertoli	PRKACB
0	0.624406	0.573	0.272	0	pig_Sertoli	FMR1
0	0.619447	0.362	0.104	0	pig_Sertoli	MOV10
0	0.617767	0.246	0.024	0	pig_Sertoli	TC2N
0	0.615842	0.82	0.458	0	pig_Sertoli	HSPD1
0	0.615447	0.256	0.042	0	pig_Sertoli	REEP1
0	0.61538	0.465	0.171	0	pig_Sertoli	TMEM98
0	0.614305	0.505	0.206	0	pig_Sertoli	CCDC85B
0	0.613803	0.281	0.049	0	pig_Sertoli	SRGAP3
0	0.612226	0.233	0.015	0	pig_Sertoli	PTPN5
0	0.610755	0.373	0.124	0	pig_Sertoli	SERHL2
0	0.610405	0.464	0.157	0	pig_Sertoli	CD200
0	0.609224	0.464	0.155	0	pig_Sertoli	PRSS23
0	0.609194	0.121	0.021	0	pig_Sertoli	EGR4
0	0.608653	0.314	0.091	0	pig_Sertoli	ENSSSCG00000008981
0	0.607827	0.646	0.35	0	pig_Sertoli	PARP1
0	0.60747	0.479	0.196	0	pig_Sertoli	SMARCD1
0	0.606619	0.45	0.184	0	pig_Sertoli	TRIM24
0	0.606434	0.281	0.066	0	pig_Sertoli	SCD
0	0.606307	0.643	0.217	0	pig_Sertoli	EPHX1
0	0.605801	0.248	0.025	0	pig_Sertoli	CAMSAP3
0	0.604586	0.342	0.093	0	pig_Sertoli	ECHDC2
0	0.604569	0.217	0.014	0	pig_Sertoli	PHEX
0	0.604451	0.776	0.473	0	pig_Sertoli	TSPAN3
0	0.603852	0.551	0.254	0	pig_Sertoli	PTBP3
0	0.603606	0.54	0.268	0	pig_Sertoli	RIF1
0	0.602369	0.561	0.287	0	pig_Sertoli	RALA
0	0.602316	0.256	0.033	0	pig_Sertoli	LRP8
0	0.602001	0.239	0.03	0	pig_Sertoli	PGLYRP4
0	0.601835	0.629	0.318	0	pig_Sertoli	GLG1
0	0.6014	0.256	0.035	0	pig_Sertoli	DDR1
0	0.600623	0.458	0.2	0	pig_Sertoli	DCAF6
0	0.600038	0.488	0.215	0	pig_Sertoli	TAF7
0	0.599707	0.621	0.325	0	pig_Sertoli	MESD
0	0.599131	0.54	0.262	0	pig_Sertoli	PAK2
0	0.598245	0.527	0.232	0	pig_Sertoli	TOMM20
0	0.597862	0.338	0.098	0	pig_Sertoli	ZFHX3
0	0.597272	0.282	0.062	0	pig_Sertoli	CRYAB
0	0.596848	0.999	0.961	0	pig_Sertoli	MT-COX1
0	0.596577	0.678	0.386	0	pig_Sertoli	NONO
0	0.596193	0.553	0.325	0	pig_Sertoli	NR4A1
0	0.595738	0.419	0.135	0	pig_Sertoli	ROBO1
0	0.594849	0.285	0.057	0	pig_Sertoli	DSTYK
0	0.594846	0.424	0.163	0	pig_Sertoli	STK24
0	0.594055	0.348	0.093	0	pig_Sertoli	FAIM
0	0.592128	0.289	0.059	0	pig_Sertoli	MMP11
0	0.591813	0.683	0.379	0	pig_Sertoli	TERF2IP
0	0.590722	0.248	0.037	0	pig_Sertoli	TOX
0	0.589566	0.32	0.086	0	pig_Sertoli	WLS
0	0.58755	0.277	0.071	0	pig_Sertoli	WNK3
0	0.58682	0.369	0.139	0	pig_Sertoli	MTARC2
0	0.586505	0.356	0.153	0	pig_Sertoli	MAFF
0	0.586294	0.76	0.475	0	pig_Sertoli	ACTB
0	0.584231	0.307	0.089	0	pig_Sertoli	GAS2L1
0	0.583354	0.509	0.244	0	pig_Sertoli	TBC1D1
0	0.583069	0.444	0.195	0	pig_Sertoli	FAM13B
0	0.582659	0.621	0.316	0	pig_Sertoli	ATP1A1
0	0.582366	0.308	0.076	0	pig_Sertoli	MYO6
0	0.582113	0.569	0.27	0	pig_Sertoli	RAD23B
0	0.581844	0.627	0.312	0	pig_Sertoli	ENSSSCG00000000394
0	0.581683	0.331	0.09	0	pig_Sertoli	ENSSSCG00000005959
0	0.581266	0.272	0.083	0	pig_Sertoli	CREB5
0	0.580647	0.4	0.16	0	pig_Sertoli	LAS1L
0	0.57914	0.718	0.427	0	pig_Sertoli	BAZ2B
0	0.578575	0.425	0.179	0	pig_Sertoli	PIK3C2A
0	0.578447	0.477	0.202	0	pig_Sertoli	C1QBP
0	0.576415	0.358	0.115	0	pig_Sertoli	ARL4D
0	0.57562	0.951	0.709	0	pig_Sertoli	HSP90B1
0	0.57544	0.481	0.215	0	pig_Sertoli	SORT1
0	0.575135	0.984	0.76	0	pig_Sertoli	HSP90AB1
0	0.574428	0.563	0.275	0	pig_Sertoli	DAG1
0	0.574194	0.51	0.239	0	pig_Sertoli	MBIP
0	0.573689	0.603	0.299	0	pig_Sertoli	EIF3M
0	0.573272	0.286	0.079	0	pig_Sertoli	TMEM150A
0	0.572804	0.377	0.124	0	pig_Sertoli	SLC50A1
0	0.572284	0.998	0.791	0	pig_Sertoli	CST3
0	0.570746	0.245	0.038	0	pig_Sertoli	RALGAPA2
0	0.570252	0.864	0.518	0	pig_Sertoli	ENSSSCG00000028322
0	0.570016	0.364	0.127	0	pig_Sertoli	SLC3A2
0	0.569155	0.348	0.122	0	pig_Sertoli	PRDX6
0	0.569035	0.545	0.288	0	pig_Sertoli	AMD1
0	0.568552	0.229	0.027	0	pig_Sertoli	ENSSSCG00000022384
0	0.567842	0.538	0.272	0	pig_Sertoli	SLK
0	0.56662	0.265	0.05	0	pig_Sertoli	CAPRIN2
0	0.56575	0.643	0.341	0	pig_Sertoli	BEX3
0	0.563269	0.401	0.147	0	pig_Sertoli	RNF187
0	0.562805	0.425	0.157	0	pig_Sertoli	SEC23A
0	0.562159	0.484	0.265	0	pig_Sertoli	MT-ND6
0	0.562078	0.253	0.042	0	pig_Sertoli	SLC20A2
0	0.56166	0.206	0.018	0	pig_Sertoli	ENSSSCG00000002720
0	0.56097	0.538	0.278	0	pig_Sertoli	HUWE1
0	0.55976	0.202	0.014	0	pig_Sertoli	CORIN
0	0.559499	0.229	0.03	0	pig_Sertoli	CELSR2
0	0.558461	0.578	0.302	0	pig_Sertoli	SBNO1
0	0.55755	0.317	0.086	0	pig_Sertoli	UBE2E2
0	0.557338	0.204	0.009	0	pig_Sertoli	DHH
0	0.557154	0.399	0.158	0	pig_Sertoli	PPIP5K2
0	0.556939	0.848	0.511	0	pig_Sertoli	PPP1R15A
0	0.556883	0.216	0.023	0	pig_Sertoli	SH3TC2
0	0.556333	0.202	0.036	0	pig_Sertoli	ENSSSCG00000051466
0	0.555713	0.606	0.317	0	pig_Sertoli	STAG2
0	0.555307	0.442	0.19	0	pig_Sertoli	FBXL5
0	0.551448	0.944	0.756	0	pig_Sertoli	ST13
0	0.551435	0.338	0.104	0	pig_Sertoli	MORC4
0	0.551392	0.998	0.983	0	pig_Sertoli	MT-ENSSSCG00000018061
0	0.550546	0.492	0.225	0	pig_Sertoli	TNRC6A
0	0.550428	0.955	0.715	0	pig_Sertoli	RPL36A-HNRNPH2
0	0.549508	0.514	0.248	0	pig_Sertoli	PKN2
0	0.549026	0.423	0.173	0	pig_Sertoli	RAB11FIP5
0	0.548568	0.901	0.707	0	pig_Sertoli	YWHAZ
0	0.548535	0.276	0.069	0	pig_Sertoli	SEMA6C
0	0.548403	0.41	0.161	0	pig_Sertoli	RHOBTB3
0	0.548394	0.215	0.021	0	pig_Sertoli	OSBPL3
0	0.548016	0.279	0.069	0	pig_Sertoli	ADSS2
0	0.547107	0.384	0.144	0	pig_Sertoli	CTNND1
0	0.546904	0.47	0.205	0	pig_Sertoli	PRPSAP1
0	0.545466	0.242	0.059	0	pig_Sertoli	ENSSSCG00000045487
0	0.544938	0.613	0.35	0	pig_Sertoli	FNBP4
0	0.544629	0.869	0.63	0	pig_Sertoli	BCLAF1
0	0.543397	0.233	0.028	0	pig_Sertoli	ENSSSCG00000041434
0	0.543148	0.203	0.009	0	pig_Sertoli	FSHR
0	0.542702	0.395	0.15	0	pig_Sertoli	MSMO1
0	0.542368	0.259	0.049	0	pig_Sertoli	NAV2
0	0.541838	0.956	0.755	0	pig_Sertoli	CFL1
0	0.541231	0.432	0.176	0	pig_Sertoli	ENSSSCG00000004387
0	0.540399	0.296	0.078	0	pig_Sertoli	ENSSSCG00000045892
0	0.539437	0.927	0.701	0	pig_Sertoli	HSPA8
0	0.538832	0.209	0.015	0	pig_Sertoli	RAB17
0	0.538792	0.651	0.372	0	pig_Sertoli	MACF1
0	0.538693	0.602	0.343	0	pig_Sertoli	SRSF6
0	0.537641	0.281	0.062	0	pig_Sertoli	GPC4
0	0.537022	0.784	0.497	0	pig_Sertoli	CCNL1
0	0.536775	0.21	0.021	0	pig_Sertoli	NTN4
0	0.536645	0.402	0.155	0	pig_Sertoli	IDUA
0	0.536614	0.72	0.462	0	pig_Sertoli	SRSF10
0	0.535531	0.833	0.566	0	pig_Sertoli	AKAP9
0	0.53519	0.387	0.151	0	pig_Sertoli	TNKS2
0	0.534864	0.311	0.1	0	pig_Sertoli	PPP1R9A
0	0.533982	0.914	0.555	0	pig_Sertoli	TPM1
0	0.531899	0.552	0.279	0	pig_Sertoli	DYNC1H1
0	0.531234	0.586	0.313	0	pig_Sertoli	BNIP3L
0	0.529984	0.619	0.323	0	pig_Sertoli	ENSSSCG00000012703
0	0.529763	0.49	0.221	0	pig_Sertoli	ENSSSCG00000009914
0	0.529626	0.209	0.028	0	pig_Sertoli	ENSSSCG00000041590
0	0.529266	0.357	0.122	0	pig_Sertoli	SERINC5
0	0.528752	0.234	0.037	0	pig_Sertoli	SLC41A3
0	0.52867	0.338	0.103	0	pig_Sertoli	USP3
0	0.52814	0.218	0.025	0	pig_Sertoli	DUSP26
0	0.526612	0.275	0.082	0	pig_Sertoli	ARHGAP26
0	0.523902	0.985	0.683	0	pig_Sertoli	SPARC
0	0.523887	0.297	0.086	0	pig_Sertoli	SLC6A8
0	0.52379	0.739	0.471	0	pig_Sertoli	TMED10
0	0.522982	0.486	0.217	0	pig_Sertoli	TCAF1
0	0.521964	0.21	0.028	0	pig_Sertoli	SCG5
0	0.519709	0.536	0.3	0	pig_Sertoli	G3BP2
0	0.518655	0.335	0.122	0	pig_Sertoli	MRPL2
0	0.516914	0.189	0.014	0	pig_Sertoli	ENSSSCG00000006621
0	0.516783	0.654	0.397	0	pig_Sertoli	CTSF
0	0.516455	0.299	0.088	0	pig_Sertoli	SH3D19
0	0.516121	0.513	0.253	0	pig_Sertoli	ADH5
0	0.51513	0.229	0.04	0	pig_Sertoli	ENSSSCG00000031589
0	0.514285	0.31	0.092	0	pig_Sertoli	TTYH2
0	0.513365	0.576	0.285	0	pig_Sertoli	TLE5
0	0.513356	0.538	0.274	0	pig_Sertoli	CXXC5
0	0.513203	0.264	0.066	0	pig_Sertoli	MYO10
0	0.512081	0.387	0.146	0	pig_Sertoli	DCBLD2
0	0.51194	0.587	0.304	0	pig_Sertoli	ENSSSCG00000002646
0	0.511347	0.191	0.015	0	pig_Sertoli	TMEM178A
0	0.511178	0.192	0.022	0	pig_Sertoli	ENSSSCG00000042399
0	0.510895	0.435	0.211	0	pig_Sertoli	EIF2B3
0	0.510892	0.605	0.355	0	pig_Sertoli	GPBP1
0	0.510683	0.376	0.157	0	pig_Sertoli	SPG21
0	0.510322	0.489	0.24	0	pig_Sertoli	ENSSSCG00000011237
0	0.509101	0.42	0.19	0	pig_Sertoli	MSI2
0	0.508867	0.303	0.131	0	pig_Sertoli	ABHD4
0	0.508383	0.7	0.448	0	pig_Sertoli	PRMT1
0	0.507633	0.328	0.105	0	pig_Sertoli	DENND2B
0	0.50749	0.218	0.032	0	pig_Sertoli	LZTS1
0	0.506896	0.461	0.213	0	pig_Sertoli	KCNAB3
0	0.504493	0.25	0.061	0	pig_Sertoli	PPAT
0	0.50381	0.502	0.257	0	pig_Sertoli	ENSSSCG00000035209
0	0.503379	0.452	0.211	0	pig_Sertoli	ENSSSCG00000035676
0	0.50128	0.624	0.344	0	pig_Sertoli	ENSSSCG00000045735
0	0.500707	0.701	0.439	0	pig_Sertoli	RTF1
0	0.50036	0.57	0.274	0	pig_Sertoli	JPT1
0	0.500255	0.169	0.041	0	pig_Sertoli	CA3
0	0.499928	0.55	0.295	0	pig_Sertoli	WASL
0	0.499631	0.263	0.073	0	pig_Sertoli	ENSSSCG00000017783
0	0.498809	0.423	0.188	0	pig_Sertoli	NFAT5
0	0.497911	0.271	0.069	0	pig_Sertoli	TNS3
0	0.496857	0.196	0.027	0	pig_Sertoli	RYR2
0	0.495992	0.345	0.118	0	pig_Sertoli	PLK4
0	0.495448	0.268	0.084	0	pig_Sertoli	TBC1D9
0	0.495097	0.596	0.304	0	pig_Sertoli	NFIA
0	0.494767	0.193	0.017	0	pig_Sertoli	THBS4
0	0.49465	0.702	0.442	0	pig_Sertoli	ANXA5
0	0.494557	0.468	0.227	0	pig_Sertoli	PPP2R2A
0	0.493188	0.454	0.218	0	pig_Sertoli	CNOT6L
0	0.491544	0.804	0.385	0	pig_Sertoli	MYLK
0	0.49136	0.295	0.102	0	pig_Sertoli	KRT8
0	0.490715	0.204	0.028	0	pig_Sertoli	SEZ6L
0	0.490378	0.227	0.036	0	pig_Sertoli	EXOC3L2
0	0.489708	0.53	0.272	0	pig_Sertoli	CHD6
0	0.489359	0.267	0.083	0	pig_Sertoli	STK38L
0	0.489094	0.857	0.702	0	pig_Sertoli	RTRAF
0	0.48899	0.293	0.086	0	pig_Sertoli	FOLH1B
0	0.488793	0.6	0.345	0	pig_Sertoli	DBI
0	0.488448	0.486	0.229	0	pig_Sertoli	ENSSSCG00000035992
0	0.488157	0.293	0.106	0	pig_Sertoli	ZNF711
0	0.487297	0.497	0.227	0	pig_Sertoli	ENSSSCG00000033497
0	0.487081	0.755	0.527	0	pig_Sertoli	EIF3A
0	0.486171	0.205	0.031	0	pig_Sertoli	ENSSSCG00000041281
0	0.484896	0.348	0.139	0	pig_Sertoli	TRIM33
0	0.484372	0.16	0.009	0	pig_Sertoli	PHEROC
0	0.484357	0.325	0.114	0	pig_Sertoli	ZPR1
0	0.483914	0.273	0.077	0	pig_Sertoli	GNAI1
0	0.483638	0.219	0.042	0	pig_Sertoli	SEMA7A
0	0.483559	0.28	0.086	0	pig_Sertoli	PATJ
0	0.482751	0.342	0.149	0	pig_Sertoli	ENSSSCG00000039658
0	0.481801	0.375	0.147	0	pig_Sertoli	RGL2
0	0.481567	0.43	0.185	0	pig_Sertoli	JCAD
0	0.481526	0.474	0.224	0	pig_Sertoli	REST
0	0.480822	0.296	0.102	0	pig_Sertoli	TBC1D31
0	0.480319	0.478	0.246	0	pig_Sertoli	KDSR
0	0.476629	0.321	0.124	0	pig_Sertoli	AKR7A2
0	0.476567	0.263	0.085	0	pig_Sertoli	OCRL
0	0.474646	0.372	0.162	0	pig_Sertoli	ZNF609
0	0.473868	0.254	0.068	0	pig_Sertoli	MAP1S
0	0.473476	0.217	0.041	0	pig_Sertoli	TAB3
0	0.47325	0.346	0.142	0	pig_Sertoli	CDC37L1
0	0.471884	0.6	0.271	0	pig_Sertoli	BEX1
0	0.471707	0.257	0.079	0	pig_Sertoli	SDE2
0	0.471081	0.296	0.105	0	pig_Sertoli	GALNT7
0	0.470812	0.256	0.063	0	pig_Sertoli	SLC4A3
0	0.469541	0.408	0.191	0	pig_Sertoli	ATM
0	0.468939	0.426	0.196	0	pig_Sertoli	TLK1
0	0.46798	0.184	0.027	0	pig_Sertoli	ENSSSCG00000044899
0	0.467705	0.248	0.065	0	pig_Sertoli	ZNF771
0	0.467645	0.31	0.099	0	pig_Sertoli	GRAMD2B
0	0.466736	0.244	0.062	0	pig_Sertoli	ENSSSCG00000024163
0	0.465869	0.816	0.597	0	pig_Sertoli	ARID4B
0	0.465417	0.217	0.054	0	pig_Sertoli	DUSP16
0	0.465311	0.728	0.465	0	pig_Sertoli	NUDC
0	0.46356	0.288	0.088	0	pig_Sertoli	QPRT
0	0.463282	0.51	0.255	0	pig_Sertoli	ENSSSCG00000000144
0	0.46276	0.352	0.14	0	pig_Sertoli	GYG1
0	0.462611	0.269	0.096	0	pig_Sertoli	TMEM52
0	0.461991	0.171	0.018	0	pig_Sertoli	CACNB4
0	0.461247	0.343	0.125	0	pig_Sertoli	CHPF
0	0.460712	0.991	0.92	0	pig_Sertoli	RPL5
0	0.460464	0.69	0.437	0	pig_Sertoli	MORF4L2
0	0.460134	0.537	0.288	0	pig_Sertoli	KLHL15
0	0.459884	0.191	0.031	0	pig_Sertoli	SLC5A3
0	0.459852	0.776	0.578	0	pig_Sertoli	ENSSSCG00000032028
0	0.458988	0.879	0.684	0	pig_Sertoli	DAZAP1
0	0.458839	0.688	0.431	0	pig_Sertoli	SMC6
0	0.458086	0.18	0.017	0	pig_Sertoli	SLC30A2
0	0.457697	0.517	0.293	0	pig_Sertoli	NIFK
0	0.457517	0.194	0.026	0	pig_Sertoli	BCAR3
0	0.45624	0.216	0.052	0	pig_Sertoli	ENSSSCG00000051365
0	0.456027	0.315	0.115	0	pig_Sertoli	ENTPD6
0	0.455607	0.597	0.302	0	pig_Sertoli	ENSSSCG00000050065
0	0.455507	0.578	0.34	0	pig_Sertoli	RSF1
0	0.454825	0.25	0.06	0	pig_Sertoli	ITGA6
0	0.454565	0.36	0.145	0	pig_Sertoli	ENSSSCG00000012520
0	0.453906	0.292	0.104	0	pig_Sertoli	SINHCAF
0	0.453816	0.222	0.05	0	pig_Sertoli	SLC12A7
0	0.452118	0.526	0.295	0	pig_Sertoli	DERL1
0	0.450854	0.205	0.039	0	pig_Sertoli	ENSSSCG00000011729
0	0.450256	0.403	0.184	0	pig_Sertoli	MAPRE1
0	0.450174	0.24	0.058	0	pig_Sertoli	ZFPM1
0	0.449869	0.553	0.297	0	pig_Sertoli	ENSSSCG00000035364
0	0.449522	0.507	0.265	0	pig_Sertoli	TNRC6B
0	0.449004	0.458	0.232	0	pig_Sertoli	SREK1
0	0.448828	0.188	0.042	0	pig_Sertoli	FAM184B
0	0.44864	0.718	0.495	0	pig_Sertoli	FUS
0	0.448511	0.647	0.374	0	pig_Sertoli	ENSSSCG00000016646
0	0.447999	0.442	0.218	0	pig_Sertoli	HTATSF1
0	0.447874	0.337	0.135	0	pig_Sertoli	VPS13C
0	0.446584	0.432	0.213	0	pig_Sertoli	CUEDC2
0	0.446169	0.61	0.374	0	pig_Sertoli	ZCCHC17
0	0.445868	0.388	0.177	0	pig_Sertoli	UGP2
0	0.445853	0.287	0.102	0	pig_Sertoli	ACAA2
0	0.445605	0.339	0.141	0	pig_Sertoli	SH3BP5
0	0.445018	0.447	0.232	0	pig_Sertoli	ENSSSCG00000001927
0	0.444925	0.309	0.122	0	pig_Sertoli	ENSSSCG00000044004
0	0.443937	0.583	0.341	0	pig_Sertoli	SUMO1
0	0.442476	0.237	0.071	0	pig_Sertoli	SH3BGR
0	0.441843	0.19	0.031	0	pig_Sertoli	SCN9A
0	0.441476	0.449	0.225	0	pig_Sertoli	USP9X
0	0.441392	0.615	0.351	0	pig_Sertoli	FKBP2
0	0.441299	0.171	0.019	0	pig_Sertoli	SMOC1
0	0.440924	0.179	0.027	0	pig_Sertoli	TARS3
0	0.440874	0.883	0.688	0	pig_Sertoli	DDX17
0	0.440627	0.323	0.143	0	pig_Sertoli	FAF1
0	0.440281	0.268	0.09	0	pig_Sertoli	NFE2L3
0	0.439864	0.673	0.446	0	pig_Sertoli	DDX46
0	0.439653	0.223	0.051	0	pig_Sertoli	GPRC5B
0	0.43815	0.633	0.392	0	pig_Sertoli	U2SURP
0	0.43808	0.646	0.38	0	pig_Sertoli	PTBP1
0	0.437937	0.249	0.073	0	pig_Sertoli	ME2
0	0.437906	0.18	0.022	0	pig_Sertoli	DSG2
0	0.437317	0.17	0.02	0	pig_Sertoli	ANO5
0	0.436495	0.549	0.329	0	pig_Sertoli	DYNC1LI2
0	0.43617	0.2	0.041	0	pig_Sertoli	ENSSSCG00000049302
0	0.435473	0.183	0.025	0	pig_Sertoli	ENSSSCG00000045808
0	0.434797	0.719	0.468	0	pig_Sertoli	RBM25
0	0.434432	0.839	0.638	0	pig_Sertoli	PARK7
0	0.433223	0.206	0.046	0	pig_Sertoli	HPS3
0	0.432893	0.839	0.565	0	pig_Sertoli	CRK
0	0.432794	0.992	0.794	0	pig_Sertoli	ENSSSCG00000035811
0	0.430506	0.58	0.317	0	pig_Sertoli	ENSSSCG00000008137
0	0.429353	0.23	0.064	0	pig_Sertoli	PDPR
0	0.429306	0.742	0.427	0	pig_Sertoli	HTRA1
0	0.428361	0.999	0.941	0	pig_Sertoli	MT-COX2
0	0.427822	0.215	0.053	0	pig_Sertoli	ARMCX2
0	0.427608	0.239	0.07	0	pig_Sertoli	SYNE3
0	0.427342	0.41	0.15	0	pig_Sertoli	PLAC9
0	0.427025	0.159	0.02	0	pig_Sertoli	CDH22
0	0.426801	0.303	0.109	0	pig_Sertoli	ENSSSCG00000000530
0	0.425681	0.157	0.014	0	pig_Sertoli	ENSSSCG00000035706
0	0.425541	0.241	0.068	0	pig_Sertoli	TMEM132A
0	0.425144	0.632	0.379	0	pig_Sertoli	ENSSSCG00000025281
0	0.4251	0.339	0.138	0	pig_Sertoli	DOCK7
0	0.425077	0.826	0.615	0	pig_Sertoli	JAK1
0	0.424661	0.359	0.154	0	pig_Sertoli	KNOP1
0	0.423675	0.51	0.284	0	pig_Sertoli	TJP1
0	0.423487	0.456	0.233	0	pig_Sertoli	HIF1A
0	0.423178	0.176	0.035	0	pig_Sertoli	ENSSSCG00000051254
0	0.423084	0.222	0.054	0	pig_Sertoli	ADGRA3
0	0.422892	0.305	0.115	0	pig_Sertoli	ENSSSCG00000022401
0	0.422736	0.247	0.075	0	pig_Sertoli	UBALD1
0	0.421769	0.185	0.04	0	pig_Sertoli	ENSSSCG00000042087
0	0.421656	0.797	0.571	0	pig_Sertoli	SF3B1
0	0.421275	0.199	0.048	0	pig_Sertoli	EGFL8
0	0.420463	0.35	0.158	0	pig_Sertoli	CHD8
0	0.420368	0.312	0.12	0	pig_Sertoli	MGAT2
0	0.418302	0.19	0.037	0	pig_Sertoli	SLC25A23
0	0.417988	0.41	0.208	0	pig_Sertoli	ZNF146
0	0.417563	0.385	0.185	0	pig_Sertoli	NBN
0	0.416967	0.146	0.008	0	pig_Sertoli	INHBB
0	0.41692	0.175	0.024	0	pig_Sertoli	SBK1
0	0.416604	0.376	0.165	0	pig_Sertoli	ACAT2
0	0.416577	0.224	0.053	0	pig_Sertoli	AIF1L
0	0.416283	0.604	0.365	0	pig_Sertoli	HSPA9
0	0.414846	0.175	0.031	0	pig_Sertoli	ENSSSCG00000038455
0	0.414534	0.364	0.167	0	pig_Sertoli	FBXL20
0	0.413948	0.301	0.114	0	pig_Sertoli	ENSSSCG00000008892
0	0.413801	0.999	0.964	0	pig_Sertoli	MT-COX3
0	0.413129	0.707	0.497	0	pig_Sertoli	ENSSSCG00000000697
0	0.413086	0.236	0.066	0	pig_Sertoli	BCORL1
0	0.412616	0.171	0.026	0	pig_Sertoli	PARD6B
0	0.411903	0.16	0.019	0	pig_Sertoli	GGT5
0	0.411754	0.162	0.023	0	pig_Sertoli	PCED1B
0	0.411737	0.822	0.596	0	pig_Sertoli	CANX
0	0.41157	0.841	0.629	0	pig_Sertoli	ATF4
0	0.411408	0.169	0.047	0	pig_Sertoli	TESC
0	0.410601	0.993	0.728	0	pig_Sertoli	LGALS1
0	0.409509	0.281	0.108	0	pig_Sertoli	ASCC1
0	0.408949	0.577	0.356	0	pig_Sertoli	ENSSSCG00000022058
0	0.408859	0.728	0.492	0	pig_Sertoli	TTC3
0	0.408847	0.311	0.127	0	pig_Sertoli	PEDS1
0	0.408688	0.247	0.077	0	pig_Sertoli	LGR4
0	0.408566	0.158	0.015	0	pig_Sertoli	PLEKHH1
0	0.407212	0.388	0.166	0	pig_Sertoli	AXL
0	0.407005	0.987	0.923	0	pig_Sertoli	RPL3
0	0.40652	0.466	0.243	0	pig_Sertoli	AKR1A1
0	0.406439	0.402	0.173	0	pig_Sertoli	CREB3L2
0	0.406438	0.31	0.126	0	pig_Sertoli	CSNK1G3
0	0.406312	0.164	0.026	0	pig_Sertoli	NETO2
0	0.405511	0.507	0.269	0	pig_Sertoli	ENSSSCG00000035578
0	0.405151	0.277	0.105	0	pig_Sertoli	PRPS2
0	0.405119	0.555	0.334	0	pig_Sertoli	COPB1
0	0.403918	0.124	0.01	0	pig_Sertoli	ENSSSCG00000009667
0	0.403609	0.168	0.024	0	pig_Sertoli	ENSSSCG00000043966
0	0.40245	0.883	0.696	0	pig_Sertoli	RPL36AL
0	0.402109	0.177	0.029	0	pig_Sertoli	ST6GAL1
0	0.400638	0.156	0.013	0	pig_Sertoli	ADGRB3
0	0.400628	0.681	0.412	0	pig_Sertoli	TOP1
0	0.400293	0.178	0.038	0	pig_Sertoli	PSRC1
0	0.398972	0.206	0.061	0	pig_Sertoli	KCNMA1
0	0.397735	0.861	0.508	0	pig_Sertoli	SAT1
0	0.397402	0.329	0.154	0	pig_Sertoli	ABHD12
0	0.397196	0.231	0.073	0	pig_Sertoli	RORA
0	0.397018	0.311	0.134	0	pig_Sertoli	RLF
0	0.396964	0.229	0.069	0	pig_Sertoli	ARHGAP32
0	0.395927	0.184	0.037	0	pig_Sertoli	NCKAP5L
0	0.395445	0.146	0.012	0	pig_Sertoli	CST6
0	0.395251	0.122	0.007	0	pig_Sertoli	KRT80
0	0.395235	0.398	0.184	0	pig_Sertoli	ENSSSCG00000041985
0	0.395018	0.202	0.047	0	pig_Sertoli	CLSTN3
0	0.39489	0.206	0.057	0	pig_Sertoli	PHF8
0	0.394704	0.738	0.526	0	pig_Sertoli	GOLGB1
0	0.393219	0.809	0.588	0	pig_Sertoli	ENSSSCG00000014343
0	0.392985	0.257	0.095	0	pig_Sertoli	SMYD3
0	0.392896	0.151	0.012	0	pig_Sertoli	TMC6
0	0.391864	0.113	0.007	0	pig_Sertoli	SYNPO2L
0	0.391397	0.293	0.109	0	pig_Sertoli	MINDY2
0	0.39071	0.167	0.028	0	pig_Sertoli	ITPR3
0	0.390515	0.994	0.8	0	pig_Sertoli	ENSSSCG00000033310
0	0.390246	0.746	0.52	0	pig_Sertoli	DHX9
0	0.390224	0.173	0.032	0	pig_Sertoli	TANC2
0	0.390094	0.411	0.208	0	pig_Sertoli	FBXW11
0	0.389859	0.251	0.093	0	pig_Sertoli	NT5C
0	0.388813	0.153	0.019	0	pig_Sertoli	BEND6
0	0.388715	0.996	0.971	0	pig_Sertoli	RPL7
0	0.388611	0.258	0.089	0	pig_Sertoli	ZNF827
0	0.387688	0.278	0.095	0	pig_Sertoli	TRIM10
0	0.387327	0.222	0.062	0	pig_Sertoli	PPP1R13B
0	0.385829	0.886	0.735	0	pig_Sertoli	SFPQ
0	0.385411	0.205	0.068	0	pig_Sertoli	SLC7A5
0	0.385396	0.545	0.303	0	pig_Sertoli	HNRNPUL1
0	0.384384	0.203	0.057	0	pig_Sertoli	YPEL2
0	0.383968	0.995	0.907	0	pig_Sertoli	MT-ND4
0	0.383508	0.458	0.227	0	pig_Sertoli	SNRPN
0	0.3818	0.259	0.097	0	pig_Sertoli	ENSSSCG00000002251
0	0.381692	0.973	0.89	0	pig_Sertoli	EEF1B2
0	0.38098	0.178	0.035	0	pig_Sertoli	DUSP14
0	0.380813	0.334	0.129	0	pig_Sertoli	FRS2
0	0.38017	0.258	0.088	0	pig_Sertoli	TRIP6
0	0.379982	0.654	0.403	0	pig_Sertoli	KLF4
0	0.378639	0.167	0.033	0	pig_Sertoli	ARAP2
0	0.377443	0.161	0.025	0	pig_Sertoli	ENSSSCG00000042799
0	0.377333	0.228	0.08	0	pig_Sertoli	MGARP
0	0.376961	0.983	0.781	0	pig_Sertoli	RPL24
0	0.376251	0.179	0.047	0	pig_Sertoli	FLVCR2
0	0.375693	0.994	0.8	0	pig_Sertoli	RPS8
0	0.375625	0.758	0.522	0	pig_Sertoli	ATRX
0	0.375103	0.272	0.103	0	pig_Sertoli	OGFR
0	0.37484	0.319	0.135	0	pig_Sertoli	ZFYVE21
0	0.374789	0.494	0.266	0	pig_Sertoli	GJC1
0	0.374494	0.135	0.01	0	pig_Sertoli	PRR15
0	0.373311	0.348	0.164	0	pig_Sertoli	DECR1
0	0.372837	0.19	0.048	0	pig_Sertoli	TRAK1
0	0.372652	0.177	0.039	0	pig_Sertoli	ENSSSCG00000044468
0	0.372496	0.988	0.791	0	pig_Sertoli	ENSSSCG00000009146
0	0.372402	0.894	0.608	0	pig_Sertoli	FOSB
0	0.372264	0.341	0.157	0	pig_Sertoli	ZMYND8
0	0.372118	0.151	0.019	0	pig_Sertoli	LSR
0	0.371845	0.485	0.268	0	pig_Sertoli	ZNF292
0	0.370142	0.136	0.012	0	pig_Sertoli	GRIN2A
0	0.36945	0.156	0.032	0	pig_Sertoli	CCDC69
0	0.368206	0.154	0.023	0	pig_Sertoli	RAB20
0	0.36799	0.282	0.117	0	pig_Sertoli	ERC1
0	0.36752	0.174	0.042	0	pig_Sertoli	ENPP4
0	0.366676	0.286	0.118	0	pig_Sertoli	NAF1
0	0.366378	0.238	0.081	0	pig_Sertoli	APOBEC3B
0	0.364344	0.161	0.027	0	pig_Sertoli	ENSSSCG00000013400
0	0.363142	0.145	0.019	0	pig_Sertoli	CYFIP2
0	0.362487	0.447	0.229	0	pig_Sertoli	ENSSSCG00000010517
0	0.361204	0.151	0.021	0	pig_Sertoli	ENSSSCG00000047545
0	0.359891	0.912	0.706	0	pig_Sertoli	EIF4A2
0	0.359476	0.205	0.069	0	pig_Sertoli	B3GALNT2
0	0.35933	0.993	0.798	0	pig_Sertoli	RPS29
0	0.358756	0.315	0.135	0	pig_Sertoli	LRRC41
0	0.358524	0.241	0.092	0	pig_Sertoli	FUBP3
0	0.35836	0.125	0.023	0	pig_Sertoli	ENSSSCG00000049544
0	0.358158	0.154	0.023	0	pig_Sertoli	TTC9
0	0.357894	0.427	0.218	0	pig_Sertoli	ENSSSCG00000031299
0	0.356639	0.178	0.048	0	pig_Sertoli	LRRC39
0	0.356612	0.246	0.093	0	pig_Sertoli	CMAS
0	0.356089	0.217	0.061	0	pig_Sertoli	TP53I11
0	0.354918	0.14	0.02	0	pig_Sertoli	ENSSSCG00000030991
0	0.354581	0.254	0.083	0	pig_Sertoli	SERPINE2
0	0.354262	0.131	0.013	0	pig_Sertoli	MEGF11
0	0.35362	0.211	0.065	0	pig_Sertoli	RHOBTB1
0	0.353104	0.211	0.069	0	pig_Sertoli	FBXL6
0	0.352252	0.221	0.069	0	pig_Sertoli	SCARA3
0	0.351844	0.175	0.042	0	pig_Sertoli	NUDT16
0	0.351805	0.2	0.053	0	pig_Sertoli	ENSSSCG00000046588
0	0.351565	0.271	0.1	0	pig_Sertoli	AGRN
0	0.351229	0.193	0.063	0	pig_Sertoli	RHOU
0	0.351178	0.989	0.789	0	pig_Sertoli	RPL37A
0	0.349553	0.204	0.066	0	pig_Sertoli	BCL9
0	0.347035	0.129	0.011	0	pig_Sertoli	F2RL1
0	0.346515	0.19	0.056	0	pig_Sertoli	CMTM4
0	0.346467	0.222	0.076	0	pig_Sertoli	RAB23
0	0.345787	0.126	0.01	0	pig_Sertoli	LGI2
0	0.345311	0.171	0.046	0	pig_Sertoli	ENSSSCG00000047188
0	0.345211	0.174	0.042	0	pig_Sertoli	SLC16A14
0	0.344602	0.164	0.032	0	pig_Sertoli	FOXP4
0	0.343822	0.995	0.966	0	pig_Sertoli	RPL18
0	0.343416	0.223	0.071	0	pig_Sertoli	ENSSSCG00000040267
0	0.342935	0.168	0.04	0	pig_Sertoli	TM7SF2
0	0.341933	0.23	0.082	0	pig_Sertoli	KIFBP
0	0.34156	0.287	0.12	0	pig_Sertoli	ALAD
0	0.341158	0.219	0.078	0	pig_Sertoli	PAN3
0	0.34099	0.176	0.042	0	pig_Sertoli	ENSSSCG00000037520
0	0.3385	0.128	0.008	0	pig_Sertoli	LIPH
0	0.3384	0.146	0.028	0	pig_Sertoli	ANKRD6
0	0.337974	0.126	0.009	0	pig_Sertoli	ENSSSCG00000048526
0	0.335521	0.335	0.15	0	pig_Sertoli	LRRFIP1
0	0.334835	0.931	0.794	0	pig_Sertoli	SON
0	0.334796	0.139	0.019	0	pig_Sertoli	ADGRB1
0	0.334793	0.752	0.482	0	pig_Sertoli	TUBB
0	0.334504	0.795	0.504	0	pig_Sertoli	LAPTM4B
0	0.334354	0.234	0.084	0	pig_Sertoli	RGS3
0	0.333565	0.998	0.987	0	pig_Sertoli	ENSSSCG00000014569
0	0.333533	0.125	0.015	0	pig_Sertoli	ENSSSCG00000021767
0	0.332943	0.157	0.033	0	pig_Sertoli	SLC2A11
0	0.332149	0.141	0.019	0	pig_Sertoli	TOX2
0	0.332046	0.112	0.008	0	pig_Sertoli	FYB2
0	0.330847	0.185	0.055	0	pig_Sertoli	ENSSSCG00000004670
0	0.329424	0.556	0.301	0	pig_Sertoli	ZNF395
0	0.329405	0.122	0.008	0	pig_Sertoli	KIRREL3
0	0.328886	0.216	0.064	0	pig_Sertoli	ENSSSCG00000041637
0	0.328634	0.225	0.074	0	pig_Sertoli	IGSF3
0	0.327799	0.405	0.186	0	pig_Sertoli	LTBP3
0	0.327634	0.197	0.062	0	pig_Sertoli	PITPNM3
0	0.326835	0.135	0.017	0	pig_Sertoli	ENSSSCG00000045233
0	0.325538	0.14	0.026	0	pig_Sertoli	MED12L
0	0.325031	0.15	0.031	0	pig_Sertoli	FAAH
0	0.323804	0.148	0.034	0	pig_Sertoli	FOXO6
0	0.323659	0.194	0.062	0	pig_Sertoli	HIBCH
0	0.323634	0.176	0.045	0	pig_Sertoli	GPRASP2
0	0.321749	0.114	0.003	0	pig_Sertoli	HS6ST2
0	0.321454	0.156	0.04	0	pig_Sertoli	NOL4
0	0.321214	0.136	0.021	0	pig_Sertoli	ENSSSCG00000046918
0	0.319773	0.197	0.062	0	pig_Sertoli	MAP9
0	0.31896	0.118	0.011	0	pig_Sertoli	LPAR3
0	0.316267	0.104	0.013	0	pig_Sertoli	ENSSSCG00000043144
0	0.315526	0.138	0.027	0	pig_Sertoli	SLAIN1
0	0.313635	0.946	0.798	0	pig_Sertoli	ENSSSCG00000009851
0	0.313214	0.138	0.024	0	pig_Sertoli	PDE4D
0	0.312528	0.305	0.132	0	pig_Sertoli	DEUP1
0	0.310616	0.233	0.083	0	pig_Sertoli	KLHL23
0	0.3065	0.685	0.405	0	pig_Sertoli	C7H6orf125
0	0.306168	0.835	0.617	0	pig_Sertoli	TPM3
0	0.305637	0.141	0.031	0	pig_Sertoli	MARCKSL1
0	0.303819	0.142	0.028	0	pig_Sertoli	FAM43B
0	0.301924	0.122	0.016	0	pig_Sertoli	S1PR3
0	0.295679	0.185	0.055	0	pig_Sertoli	ELAPOR2
0	0.293849	0.206	0.06	0	pig_Sertoli	ADGRL4
0	0.292445	0.119	0.017	0	pig_Sertoli	DOCK5
0	0.289763	0.124	0.018	0	pig_Sertoli	CA8
0	0.287868	0.1	0.008	0	pig_Sertoli	CALY
0	0.286574	0.108	0.013	0	pig_Sertoli	SPTLC3
0	0.283388	0.993	0.942	0	pig_Sertoli	RACK1
0	0.282795	0.988	0.942	0	pig_Sertoli	MT-ENSSSCG00000018063
0	0.280497	0.611	0.3	0	pig_Sertoli	GPC1
0	0.278348	0.989	0.966	0	pig_Sertoli	RPL17-C18orf32
0	0.274344	0.114	0.015	0	pig_Sertoli	NTF3
0	0.273627	0.125	0.022	0	pig_Sertoli	SHF
0	0.273008	0.102	0.012	0	pig_Sertoli	ANKDD1A
0	0.271211	0.106	0.013	0	pig_Sertoli	CNNM1
0	0.268007	0.961	0.772	0	pig_Sertoli	MT-ND1
0	0.265214	0.111	0.016	0	pig_Sertoli	CLCN2
0	0.265101	0.113	0.018	0	pig_Sertoli	ENSSSCG00000033537
0	0.259917	0.955	0.65	0	pig_Sertoli	EGR1
0	0.25885	0.103	0.014	0	pig_Sertoli	ENSSSCG00000000807
0	0.254533	0.928	0.718	0	pig_Sertoli	STPG4
0	0.253526	0.105	0.015	0	pig_Sertoli	ARFGEF3
1.8772e-307	0.38718	0.529	0.307	7.35526e-303	pig_Sertoli	CLTB
2.8569e-307	0.363533	0.344	0.164	1.11939e-302	pig_Sertoli	PEPD
2.88567e-307	0.378527	0.593	0.353	1.13067e-302	pig_Sertoli	HNRNPC
3.03614e-307	0.302993	0.162	0.044	1.18962e-302	pig_Sertoli	RHPN2
1.15043e-306	0.359453	0.252	0.1	4.50763e-302	pig_Sertoli	BAIAP2
1.26665e-306	0.308023	0.179	0.053	4.96299e-302	pig_Sertoli	TNNT1
1.69015e-306	0.388176	0.782	0.578	6.62234e-302	pig_Sertoli	ENSSSCG00000000405
2.55853e-306	0.324547	0.979	0.93	1.00248e-301	pig_Sertoli	DDX5
3.04782e-306	0.278552	0.113	0.02	1.19419e-301	pig_Sertoli	MYCN
5.82204e-306	0.272201	0.144	0.034	2.28119e-301	pig_Sertoli	ZNF579
1.75318e-305	0.396774	0.617	0.387	6.8693e-301	pig_Sertoli	TCEA1
4.43368e-305	0.328722	0.202	0.069	1.7372e-300	pig_Sertoli	PAK4
1.41984e-304	0.297881	0.184	0.056	5.56322e-300	pig_Sertoli	SRC
2.49193e-304	0.334821	0.199	0.067	9.76389e-300	pig_Sertoli	ENSSSCG00000033786
8.48941e-304	0.331109	0.199	0.067	3.32632e-299	pig_Sertoli	CAB39L
1.79834e-303	0.386998	0.316	0.148	7.04625e-299	pig_Sertoli	MRPL16
2.12586e-303	0.317333	0.135	0.031	8.32954e-299	pig_Sertoli	MREG
2.91901e-303	0.367513	0.28	0.12	1.14373e-298	pig_Sertoli	ENHO
8.83047e-303	0.346995	0.242	0.093	3.45995e-298	pig_Sertoli	GJA1
1.31951e-302	0.374128	0.369	0.182	5.1701e-298	pig_Sertoli	NRIP1
1.37525e-302	0.299694	0.19	0.059	5.38852e-298	pig_Sertoli	NPY1R
2.2811e-302	0.321923	0.16	0.044	8.9378e-298	pig_Sertoli	ENSSSCG00000046044
3.34196e-302	0.412019	0.689	0.474	1.30945e-297	pig_Sertoli	QKI
9.52255e-302	0.348982	0.224	0.084	3.73112e-297	pig_Sertoli	TGIF2
4.00603e-301	0.402225	0.354	0.175	1.56964e-296	pig_Sertoli	ING2
5.32314e-301	0.383507	0.434	0.234	2.08571e-296	pig_Sertoli	ZNF24
6.71043e-301	0.331578	0.197	0.066	2.62928e-296	pig_Sertoli	MAP3K4
1.03338e-300	0.329364	0.99	0.794	4.04898e-296	pig_Sertoli	ENSSSCG00000029830
1.26914e-300	0.372566	0.34	0.162	4.97273e-296	pig_Sertoli	ENSSSCG00000021322
1.70861e-300	0.278733	0.121	0.023	6.69469e-296	pig_Sertoli	SLC52A3
1.09965e-299	0.319299	0.152	0.04	4.30865e-295	pig_Sertoli	PFKFB4
1.58013e-299	0.318043	0.989	0.79	6.19128e-295	pig_Sertoli	RPS25
1.63744e-299	0.358098	0.603	0.361	6.4158e-295	pig_Sertoli	LUC7L3
4.89693e-298	0.336396	0.26	0.106	1.91872e-293	pig_Sertoli	ASXL1
7.05419e-298	0.36861	0.388	0.195	2.76397e-293	pig_Sertoli	ENSSSCG00000002266
7.68097e-298	0.3341	0.464	0.251	3.00956e-293	pig_Sertoli	TENT5C
2.79443e-297	0.28344	0.174	0.051	1.09491e-292	pig_Sertoli	AFF2
4.9723e-297	0.596939	0.188	0.063	1.94825e-292	pig_Sertoli	ALDH1A1
9.53039e-297	0.818075	0.173	0.054	3.7342e-292	pig_Sertoli	RRAD
5.8032e-296	0.313858	0.195	0.065	2.27381e-291	pig_Sertoli	NT5C3A
2.70665e-295	0.422539	0.593	0.393	1.06052e-290	pig_Sertoli	SUCLG1
3.37901e-295	0.300118	0.157	0.044	1.32396e-290	pig_Sertoli	TLE2
3.84957e-295	0.340184	0.325	0.156	1.50834e-290	pig_Sertoli	COMMD3
1.08283e-294	0.364471	0.486	0.274	4.24275e-290	pig_Sertoli	DDX21
1.62462e-294	0.368994	0.661	0.417	6.36559e-290	pig_Sertoli	RND3
1.94816e-294	0.338675	0.261	0.107	7.63328e-290	pig_Sertoli	APEX1
2.11396e-294	0.343614	0.305	0.137	8.2829e-290	pig_Sertoli	PITPNA
1.33357e-293	0.328048	0.234	0.092	5.22517e-289	pig_Sertoli	BAG2
9.26882e-293	0.321533	0.204	0.071	3.63171e-288	pig_Sertoli	GNPNAT1
1.42967e-292	0.338842	0.482	0.262	5.60175e-288	pig_Sertoli	ENAH
2.0595e-292	0.260686	0.13	0.028	8.06954e-288	pig_Sertoli	ARNT2
2.37182e-292	0.396927	0.35	0.18	9.29326e-288	pig_Sertoli	ACOT4
3.28853e-292	0.404285	0.56	0.354	1.28851e-287	pig_Sertoli	CBX5
2.41474e-291	0.307101	0.221	0.08	9.46141e-287	pig_Sertoli	EPS8
2.43608e-291	0.322007	0.22	0.081	9.54504e-287	pig_Sertoli	IGSF8
9.98685e-291	0.277339	0.983	0.91	3.91305e-286	pig_Sertoli	RPL27
1.01713e-289	0.286471	0.146	0.038	3.98533e-285	pig_Sertoli	RRM2B
1.27748e-289	0.282247	0.132	0.031	5.00541e-285	pig_Sertoli	TRIM27
3.65084e-289	0.326836	0.385	0.192	1.43047e-284	pig_Sertoli	ENSSSCG00000000107
6.90355e-289	0.38641	0.668	0.453	2.70495e-284	pig_Sertoli	TRAPPC5
4.65186e-287	0.319398	0.969	0.927	1.82269e-282	pig_Sertoli	UBC
1.02499e-286	0.255465	0.115	0.022	4.01613e-282	pig_Sertoli	MSS51
3.75623e-286	0.281482	0.339	0.159	1.47177e-281	pig_Sertoli	PPP1R1A
9.72229e-286	0.335422	0.417	0.216	3.80939e-281	pig_Sertoli	VDAC1
1.85285e-285	0.400421	0.448	0.247	7.25984e-281	pig_Sertoli	CLSTN1
6.16554e-285	0.250981	0.101	0.016	2.41578e-280	pig_Sertoli	NINL
6.69987e-285	0.351019	0.305	0.14	2.62514e-280	pig_Sertoli	ENSSSCG00000050320
6.8808e-285	0.30289	0.916	0.773	2.69604e-280	pig_Sertoli	SERBP1
3.44481e-284	0.286062	0.148	0.04	1.34975e-279	pig_Sertoli	LRRC8D
6.94899e-284	0.364355	0.417	0.221	2.72275e-279	pig_Sertoli	SLC10A3
6.55475e-283	0.276602	0.146	0.038	2.56828e-278	pig_Sertoli	PRKD1
1.04943e-282	0.357748	0.417	0.22	4.11187e-278	pig_Sertoli	ENSSSCG00000050627
4.05267e-282	0.32026	0.59	0.348	1.58792e-277	pig_Sertoli	ENSSSCG00000006777
4.13869e-282	0.321355	0.431	0.229	1.62162e-277	pig_Sertoli	DCAF8
1.35689e-281	0.351034	0.224	0.087	5.31657e-277	pig_Sertoli	SLC20A1
1.37242e-281	0.356656	0.43	0.233	5.37742e-277	pig_Sertoli	PHF14
2.85893e-281	0.340091	0.307	0.142	1.12018e-276	pig_Sertoli	DHDH
3.37585e-281	0.380658	0.537	0.324	1.32272e-276	pig_Sertoli	ACAP2
1.81297e-279	0.326697	0.563	0.329	7.10358e-275	pig_Sertoli	HOOK3
1.07799e-278	0.30144	0.25	0.101	4.22376e-274	pig_Sertoli	LZTS2
4.66697e-278	0.314363	0.718	0.491	1.82861e-273	pig_Sertoli	PPP1R12A
7.39054e-278	0.274371	0.154	0.043	2.89576e-273	pig_Sertoli	WNT6
2.00107e-277	0.289793	0.16	0.048	7.84059e-273	pig_Sertoli	ENSSSCG00000008383
2.02816e-277	0.292064	0.144	0.038	7.94673e-273	pig_Sertoli	ENSSSCG00000042711
2.59067e-277	0.298722	0.386	0.199	1.01508e-272	pig_Sertoli	REL
7.04867e-277	0.328019	0.602	0.379	2.76181e-272	pig_Sertoli	ZFAND6
9.17091e-277	0.251826	0.121	0.026	3.59335e-272	pig_Sertoli	CRELD1
1.88386e-276	0.27307	0.145	0.039	7.38134e-272	pig_Sertoli	CAD
1.96619e-276	0.378044	0.405	0.219	7.70391e-272	pig_Sertoli	EVI5
5.17638e-276	0.361566	0.674	0.458	2.02821e-271	pig_Sertoli	SRSF11
9.91259e-276	0.276413	0.301	0.132	3.88395e-271	pig_Sertoli	ENSSSCG00000029771
2.95309e-275	0.338445	0.501	0.293	1.15708e-270	pig_Sertoli	KDM5B
4.31012e-275	0.37857	0.428	0.244	1.68879e-270	pig_Sertoli	RO60
4.64618e-275	0.389533	0.44	0.257	1.82047e-270	pig_Sertoli	SLC25A39
5.35414e-275	0.321623	0.877	0.685	2.09786e-270	pig_Sertoli	ENSSSCG00000005656
1.06465e-274	0.355254	0.326	0.162	4.17151e-270	pig_Sertoli	GPD1
3.77258e-273	0.327539	0.406	0.213	1.47817e-268	pig_Sertoli	P3H1
4.32302e-273	0.328182	0.734	0.483	1.69385e-268	pig_Sertoli	NDUFA4
9.09826e-272	0.314282	0.49	0.276	3.56488e-267	pig_Sertoli	SERTAD1
1.13672e-271	0.290849	0.831	0.629	4.45391e-267	pig_Sertoli	SRSF7
1.88419e-271	0.305466	0.221	0.086	7.38262e-267	pig_Sertoli	SFXN1
3.17984e-271	0.36942	0.352	0.18	1.24592e-266	pig_Sertoli	ZFC3H1
6.23958e-271	0.340206	0.449	0.247	2.44479e-266	pig_Sertoli	H3-3A
6.40472e-271	0.273293	0.124	0.029	2.5095e-266	pig_Sertoli	NFATC2IP
2.88067e-270	0.263503	0.112	0.023	1.1287e-265	pig_Sertoli	ENSSSCG00000042593
6.0333e-270	0.340996	0.229	0.093	2.36397e-265	pig_Sertoli	ENSSSCG00000007735
6.39725e-270	0.335676	0.7	0.499	2.50657e-265	pig_Sertoli	ATP5F1C
1.23399e-269	0.324481	0.345	0.171	4.83504e-265	pig_Sertoli	CASP6
5.09281e-269	0.294268	0.15	0.045	1.99546e-264	pig_Sertoli	PLEKHB1
1.46437e-268	0.254886	0.99	0.927	5.7377e-264	pig_Sertoli	ENSSSCG00000011272
9.92404e-268	0.313348	0.221	0.088	3.88844e-263	pig_Sertoli	IP6K2
1.56233e-267	0.341823	0.366	0.19	6.12152e-263	pig_Sertoli	TUSC3
2.03894e-267	0.373742	0.59	0.385	7.98899e-263	pig_Sertoli	NDUFA8
3.26643e-267	0.322797	0.224	0.089	1.27985e-262	pig_Sertoli	MBOAT7
1.80913e-266	0.347222	0.312	0.151	7.08852e-262	pig_Sertoli	PRPF31
2.3177e-266	0.327223	0.296	0.137	9.08121e-262	pig_Sertoli	RAP2A
8.42495e-266	0.289683	0.154	0.046	3.30107e-261	pig_Sertoli	ENSSSCG00000009683
1.46337e-265	0.328543	0.632	0.391	5.73378e-261	pig_Sertoli	SPCS2
1.03097e-264	0.357146	0.396	0.217	4.03956e-260	pig_Sertoli	ENSSSCG00000008274
1.96912e-264	0.424224	0.275	0.13	7.71541e-260	pig_Sertoli	GLB1L2
6.81328e-264	0.26108	0.138	0.037	2.66958e-259	pig_Sertoli	ENSSSCG00000025224
6.8795e-264	0.339776	0.352	0.178	2.69552e-259	pig_Sertoli	DDB1
9.96123e-264	0.323651	0.298	0.14	3.90301e-259	pig_Sertoli	USP10
1.72171e-263	0.297554	0.163	0.052	6.74599e-259	pig_Sertoli	ACSS1
2.2849e-263	0.361127	0.561	0.353	8.9527e-259	pig_Sertoli	CHD1
2.45117e-263	0.369947	0.414	0.234	9.60418e-259	pig_Sertoli	NECAP2
3.50534e-263	0.274689	0.168	0.053	1.37346e-258	pig_Sertoli	PRRG1
3.72534e-262	0.323633	0.364	0.185	1.45966e-257	pig_Sertoli	N4BP1
8.53517e-262	0.33908	0.35	0.18	3.34425e-257	pig_Sertoli	MAN1A2
3.53504e-261	0.256689	0.124	0.03	1.3851e-256	pig_Sertoli	BORCS6
7.07564e-261	0.33137	0.769	0.554	2.77238e-256	pig_Sertoli	PNN
9.59508e-261	0.354676	0.388	0.212	3.75954e-256	pig_Sertoli	KDM1A
1.29868e-260	0.328515	0.281	0.129	5.08849e-256	pig_Sertoli	STRN
1.4768e-260	0.261911	0.143	0.04	5.78641e-256	pig_Sertoli	FAM167B
3.26288e-260	0.292413	0.171	0.058	1.27846e-255	pig_Sertoli	ADK
2.63933e-259	0.325351	0.252	0.11	1.03414e-254	pig_Sertoli	GCHFR
6.80156e-259	0.31785	0.473	0.266	2.66499e-254	pig_Sertoli	VDAC2
1.03782e-258	0.343539	0.563	0.351	4.0664e-254	pig_Sertoli	SCAF11
3.33434e-258	0.338076	0.695	0.479	1.30646e-253	pig_Sertoli	CLTA
6.6184e-258	0.310883	0.579	0.345	2.59322e-253	pig_Sertoli	ITM2C
1.65996e-256	0.323006	0.337	0.17	6.50404e-252	pig_Sertoli	AHCYL1
2.18558e-256	0.330998	0.277	0.126	8.56355e-252	pig_Sertoli	DENND4C
7.23765e-256	0.289668	0.303	0.141	2.83586e-251	pig_Sertoli	CRTC3
9.87813e-256	0.333009	0.651	0.447	3.87045e-251	pig_Sertoli	PSMD2
7.15537e-255	0.283991	0.201	0.076	2.80362e-250	pig_Sertoli	NIT2
2.00371e-254	0.341577	0.322	0.161	7.85095e-250	pig_Sertoli	RAB3GAP2
3.43317e-254	0.320381	0.541	0.322	1.34519e-249	pig_Sertoli	PSMD8
5.24436e-254	0.250806	0.134	0.036	2.05485e-249	pig_Sertoli	ENSSSCG00000038594
7.77972e-254	0.31168	0.144	0.043	3.04825e-249	pig_Sertoli	WIPF3
5.28803e-253	0.334715	0.366	0.192	2.07196e-248	pig_Sertoli	CTTN
6.77319e-253	0.407236	0.302	0.15	2.65387e-248	pig_Sertoli	UNC119
1.52403e-252	0.265682	0.243	0.102	5.97145e-248	pig_Sertoli	LGALSL
1.56107e-252	0.315507	0.566	0.341	6.11657e-248	pig_Sertoli	CD164
7.11435e-252	0.322771	0.242	0.107	2.78755e-247	pig_Sertoli	CLCN3
1.34403e-251	0.334981	0.27	0.125	5.26618e-247	pig_Sertoli	NCOA3
5.59713e-251	0.316926	0.227	0.095	2.19307e-246	pig_Sertoli	JADE1
6.54011e-251	0.269348	0.984	0.911	2.56254e-246	pig_Sertoli	ENSSSCG00000033019
7.86005e-251	0.324064	0.385	0.208	3.07972e-246	pig_Sertoli	GLUD1
3.03684e-250	0.321659	0.39	0.209	1.18989e-245	pig_Sertoli	ENSSSCG00000032116
5.78729e-250	0.27201	0.37	0.193	2.26758e-245	pig_Sertoli	ENSSSCG00000028794
3.98868e-248	0.350732	0.601	0.398	1.56285e-243	pig_Sertoli	YTHDC1
5.30311e-248	0.268103	0.145	0.043	2.07786e-243	pig_Sertoli	ENSSSCG00000047701
7.62244e-248	0.357695	0.537	0.34	2.98663e-243	pig_Sertoli	ILF2
1.55413e-247	0.282608	0.432	0.237	6.0894e-243	pig_Sertoli	ACTN4
4.13742e-247	0.311493	0.232	0.1	1.62112e-242	pig_Sertoli	ITPA
1.37258e-246	0.322529	0.398	0.215	5.37805e-242	pig_Sertoli	H1-0
5.53341e-246	0.296779	0.454	0.256	2.1681e-241	pig_Sertoli	PIK3R1
8.6823e-246	0.301022	0.356	0.181	3.4019e-241	pig_Sertoli	FNBP1
2.64491e-245	0.384547	0.413	0.242	1.03633e-240	pig_Sertoli	OSBPL8
4.47619e-245	0.335772	0.394	0.214	1.75386e-240	pig_Sertoli	EPRS1
5.33528e-245	0.319392	0.309	0.155	2.09047e-240	pig_Sertoli	RCC2
8.76073e-245	0.301765	0.234	0.1	3.43263e-240	pig_Sertoli	SLC4A2
1.21099e-244	0.348166	0.574	0.372	4.74491e-240	pig_Sertoli	ACIN1
2.3156e-244	0.382087	0.523	0.332	9.07297e-240	pig_Sertoli	TLE4
1.66852e-243	0.337016	0.373	0.204	6.53759e-239	pig_Sertoli	HMBOX1
1.85802e-243	0.324543	0.317	0.158	7.28011e-239	pig_Sertoli	ZNF106
1.89772e-243	0.376909	0.319	0.163	7.43566e-239	pig_Sertoli	FKBP14
2.28114e-243	0.263357	0.159	0.052	8.93796e-239	pig_Sertoli	DAB2IP
2.97177e-243	0.298041	0.204	0.081	1.1644e-238	pig_Sertoli	ENSSSCG00000011081
4.6468e-243	0.321705	0.423	0.235	1.82071e-238	pig_Sertoli	UQCRFS1
1.02689e-242	0.331842	0.37	0.2	4.02357e-238	pig_Sertoli	PHF6
2.05917e-242	0.277636	0.184	0.067	8.06822e-238	pig_Sertoli	POLR2A
4.08563e-242	0.325209	0.909	0.781	1.60083e-237	pig_Sertoli	CALR
5.76985e-241	0.321309	0.399	0.22	2.26074e-236	pig_Sertoli	PHIP
1.0337e-240	0.273844	0.258	0.115	4.05026e-236	pig_Sertoli	ENSSSCG00000017146
2.33245e-240	0.310426	0.355	0.186	9.13902e-236	pig_Sertoli	SCAF8
2.49008e-240	0.325259	0.433	0.245	9.75664e-236	pig_Sertoli	PUM1
3.69495e-240	0.313275	0.824	0.652	1.44775e-235	pig_Sertoli	PNRC1
1.75273e-239	0.337406	0.461	0.272	6.86755e-235	pig_Sertoli	APC
5.94763e-239	0.296072	0.418	0.228	2.3304e-234	pig_Sertoli	ENSSSCG00000012523
1.51376e-238	0.285006	0.418	0.23	5.9312e-234	pig_Sertoli	P3H4
1.9693e-238	0.336827	0.428	0.247	7.7161e-234	pig_Sertoli	ZNF326
5.2918e-238	0.30905	0.195	0.078	2.07343e-233	pig_Sertoli	RRAGD
3.35045e-237	0.320608	0.345	0.182	1.31277e-232	pig_Sertoli	KIN
1.83606e-236	0.2866	0.151	0.049	7.19406e-232	pig_Sertoli	TBC1D8
8.39325e-236	0.345675	0.446	0.264	3.28864e-231	pig_Sertoli	ENSSSCG00000009341
9.70555e-236	0.31065	0.274	0.128	3.80283e-231	pig_Sertoli	ENSSSCG00000022634
2.39193e-235	0.333694	0.605	0.402	9.37208e-231	pig_Sertoli	PPIG
3.54445e-235	0.325665	0.461	0.275	1.38879e-230	pig_Sertoli	MDH1
3.3985e-234	0.258483	0.177	0.064	1.3316e-229	pig_Sertoli	IGF2BP2
4.06078e-234	0.270444	0.183	0.069	1.59109e-229	pig_Sertoli	PDLIM5
6.47321e-234	0.327769	0.392	0.221	2.53633e-229	pig_Sertoli	TMED3
8.03806e-234	0.297197	0.8	0.593	3.14947e-229	pig_Sertoli	NANS
1.1848e-233	0.264171	0.806	0.568	4.64227e-229	pig_Sertoli	ENSSSCG00000003046
2.84673e-233	0.326792	0.359	0.195	1.11541e-228	pig_Sertoli	TMEM50B
3.29958e-233	0.315731	0.668	0.454	1.29284e-228	pig_Sertoli	HECTD1
3.41341e-233	0.267487	0.851	0.67	1.33744e-228	pig_Sertoli	TRA2B
1.08705e-232	0.34307	0.431	0.256	4.25927e-228	pig_Sertoli	HBP1
3.42195e-232	0.320496	0.309	0.158	1.34079e-227	pig_Sertoli	C11orf68
7.7369e-232	0.2706	0.22	0.092	3.03147e-227	pig_Sertoli	FRMD4A
2.36709e-231	0.254251	0.187	0.07	9.27473e-227	pig_Sertoli	IRS2
6.04259e-231	0.334371	0.429	0.253	2.36761e-226	pig_Sertoli	SMARCC1
1.10613e-230	0.295623	0.214	0.091	4.33404e-226	pig_Sertoli	PON2
1.17422e-230	0.307362	0.221	0.096	4.60081e-226	pig_Sertoli	SLC37A4
7.18207e-230	0.337166	0.418	0.248	2.81408e-225	pig_Sertoli	SMARCA4
4.69158e-229	0.325369	0.493	0.306	1.83826e-224	pig_Sertoli	FAM162A
7.12841e-229	0.300815	0.408	0.228	2.79305e-224	pig_Sertoli	SMIM19
5.55124e-228	0.266355	0.163	0.057	2.17509e-223	pig_Sertoli	L3MBTL3
7.05859e-228	0.332224	0.438	0.262	2.7657e-223	pig_Sertoli	SPART
1.44853e-226	0.260318	0.39	0.208	5.67562e-222	pig_Sertoli	PCDHGA4
2.38007e-226	0.256219	0.142	0.045	9.32559e-222	pig_Sertoli	MARK1
6.6696e-226	0.272378	0.136	0.043	2.61328e-221	pig_Sertoli	PPIF
8.83404e-226	0.30041	0.512	0.318	3.46135e-221	pig_Sertoli	SPTAN1
2.61741e-225	0.320213	0.667	0.46	1.02556e-220	pig_Sertoli	HNRNPR
2.64714e-225	0.314361	0.518	0.323	1.0372e-220	pig_Sertoli	CTNNB1
1.1783e-224	0.279983	0.171	0.065	4.61682e-220	pig_Sertoli	STXBP2
1.78103e-224	0.302929	0.527	0.332	6.97843e-220	pig_Sertoli	CCT8
3.3974e-224	0.29812	0.347	0.186	1.33117e-219	pig_Sertoli	ENSSSCG00000004963
2.40425e-223	0.26642	0.894	0.742	9.42032e-219	pig_Sertoli	COX5B
2.89161e-223	0.289791	0.155	0.055	1.13299e-218	pig_Sertoli	CEMIP2
3.10755e-223	0.293196	0.283	0.137	1.2176e-218	pig_Sertoli	METTL25
6.59067e-223	0.295131	0.473	0.277	2.58236e-218	pig_Sertoli	WTAP
8.05414e-223	0.28435	0.629	0.404	3.15577e-218	pig_Sertoli	SYNCRIP
1.7451e-222	0.276425	0.726	0.526	6.83764e-218	pig_Sertoli	BZW1
9.61241e-222	0.274469	0.161	0.058	3.76633e-217	pig_Sertoli	ACACA
1.75994e-221	0.344314	0.523	0.337	6.89579e-217	pig_Sertoli	RAB18
2.06996e-221	0.27862	0.19	0.076	8.1105e-217	pig_Sertoli	ENSSSCG00000038249
2.62778e-221	0.276761	0.536	0.328	1.02962e-216	pig_Sertoli	RBBP6
6.48667e-221	0.281938	0.158	0.056	2.54161e-216	pig_Sertoli	ENSSSCG00000051549
9.60223e-221	0.283439	0.594	0.384	3.76235e-216	pig_Sertoli	MRPS26
1.60834e-220	0.286681	0.887	0.743	6.30181e-216	pig_Sertoli	NPM1
2.70298e-220	0.323003	0.58	0.388	1.05908e-215	pig_Sertoli	TRIR
1.62078e-219	0.277066	0.192	0.077	6.35054e-215	pig_Sertoli	ATP9A
2.66319e-219	0.282649	0.506	0.304	1.04349e-214	pig_Sertoli	PGLS
5.6599e-219	0.285819	0.854	0.685	2.21766e-214	pig_Sertoli	PPIB
1.36483e-218	0.275871	0.247	0.113	5.34768e-214	pig_Sertoli	FADS2
2.2084e-218	0.271518	0.366	0.197	8.65297e-214	pig_Sertoli	IARS1
4.0401e-218	0.285361	0.479	0.285	1.58299e-213	pig_Sertoli	PTOV1
4.66999e-218	0.263995	0.148	0.052	1.8298e-213	pig_Sertoli	SMYD2
9.5544e-218	0.321669	0.377	0.215	3.7436e-213	pig_Sertoli	MGMT
1.77721e-217	0.251905	0.889	0.737	6.96348e-213	pig_Sertoli	ATP5PF
2.09358e-217	0.259263	0.144	0.047	8.20307e-213	pig_Sertoli	TIAM1
1.81303e-216	0.30132	0.501	0.314	7.10381e-212	pig_Sertoli	SUCO
2.40342e-216	0.284288	0.332	0.174	9.41706e-212	pig_Sertoli	MPDZ
7.72966e-216	0.259652	0.163	0.06	3.02864e-211	pig_Sertoli	CGRRF1
1.18601e-215	0.276397	0.187	0.076	4.64703e-211	pig_Sertoli	PTPN4
2.20772e-215	0.278697	0.217	0.095	8.65027e-211	pig_Sertoli	SERTAD3
7.30855e-215	0.253378	0.994	0.796	2.86364e-210	pig_Sertoli	ENSSSCG00000037274
2.01314e-214	0.262451	0.465	0.274	7.88789e-210	pig_Sertoli	DENND2C
4.52947e-213	0.255848	0.165	0.062	1.77474e-208	pig_Sertoli	RRAGB
6.89632e-213	0.287474	0.36	0.197	2.70212e-208	pig_Sertoli	ANKRD11
3.27308e-212	0.315573	0.684	0.484	1.28246e-207	pig_Sertoli	TPR
5.13043e-212	0.2971	0.311	0.166	2.01021e-207	pig_Sertoli	RCHY1
2.82512e-211	0.304037	0.328	0.177	1.10694e-206	pig_Sertoli	SMARCC2
1.15338e-210	0.315113	0.275	0.141	4.51917e-206	pig_Sertoli	UBN2
1.2308e-210	0.280547	0.293	0.15	4.8225e-206	pig_Sertoli	DIP2B
1.85533e-210	0.304955	0.376	0.216	7.26956e-206	pig_Sertoli	USP14
2.00268e-210	0.294493	0.297	0.153	7.84689e-206	pig_Sertoli	CPD
2.32519e-210	0.254381	0.27	0.13	9.11056e-206	pig_Sertoli	ZADH2
2.67477e-210	0.287569	0.586	0.373	1.04803e-205	pig_Sertoli	ENSSSCG00000033653
1.32288e-209	0.40415	0.258	0.125	5.18332e-205	pig_Sertoli	DEFB123
5.59255e-209	0.2507	0.243	0.111	2.19127e-204	pig_Sertoli	CILK1
3.18133e-208	0.251687	0.244	0.113	1.24651e-203	pig_Sertoli	MFSD3
3.24006e-208	0.299417	0.317	0.171	1.26952e-203	pig_Sertoli	GTF2A1
1.17186e-207	0.317146	0.198	0.084	4.5916e-203	pig_Sertoli	ID4
6.7408e-207	0.269944	0.266	0.132	2.64118e-202	pig_Sertoli	ZNF444
1.07964e-206	0.299012	0.335	0.184	4.23024e-202	pig_Sertoli	ARHGEF11
1.43371e-206	0.274711	0.723	0.525	5.61755e-202	pig_Sertoli	PNISR
1.67234e-206	0.306272	0.396	0.232	6.55257e-202	pig_Sertoli	ATXN2
1.32195e-204	0.299005	0.401	0.237	5.17967e-200	pig_Sertoli	SDF2
6.9385e-203	0.308743	0.474	0.294	2.71864e-198	pig_Sertoli	ENSSSCG00000023324
2.85097e-202	0.277775	0.265	0.132	1.11707e-197	pig_Sertoli	SMARCAD1
5.28461e-202	0.261023	0.236	0.109	2.07062e-197	pig_Sertoli	CDCA4
2.78911e-201	0.26667	0.212	0.095	1.09283e-196	pig_Sertoli	ZC3H8
4.82569e-201	0.290714	0.297	0.158	1.8908e-196	pig_Sertoli	JMY
6.84601e-201	0.286999	0.319	0.175	2.6824e-196	pig_Sertoli	CDK2AP2
9.22255e-201	0.297913	0.631	0.438	3.61358e-196	pig_Sertoli	ZRANB2
9.27084e-201	0.258571	0.249	0.12	3.6325e-196	pig_Sertoli	BLOC1S6
1.47301e-200	0.327358	0.578	0.39	5.77155e-196	pig_Sertoli	LAMTOR5
2.27247e-200	0.251181	0.171	0.067	8.90399e-196	pig_Sertoli	ENSSSCG00000045263
6.9172e-200	0.256263	0.22	0.1	2.7103e-195	pig_Sertoli	ZSWIM8
8.08687e-200	0.282526	0.315	0.171	3.1686e-195	pig_Sertoli	ENSSSCG00000012046
1.97816e-199	0.275367	0.716	0.509	7.75083e-195	pig_Sertoli	SRSF3
2.43673e-199	0.255193	0.334	0.178	9.54759e-195	pig_Sertoli	FAT1
1.40724e-198	0.261722	0.247	0.119	5.51384e-194	pig_Sertoli	RARA
2.30184e-196	0.256891	0.223	0.103	9.01905e-192	pig_Sertoli	ENSSSCG00000040103
2.93955e-196	0.253176	0.197	0.086	1.15177e-191	pig_Sertoli	NNT
3.31568e-196	0.251511	0.992	0.845	1.29915e-191	pig_Sertoli	NUDT3
9.87408e-196	0.268234	0.991	0.795	3.86886e-191	pig_Sertoli	RPS15A
2.35131e-195	0.286207	0.206	0.092	9.21291e-191	pig_Sertoli	POGLUT1
5.38723e-195	0.309549	0.609	0.43	2.11083e-190	pig_Sertoli	ATP5MD
7.91342e-195	0.27625	0.326	0.179	3.10063e-190	pig_Sertoli	DLD
3.84318e-194	0.283346	0.271	0.14	1.50583e-189	pig_Sertoli	FYCO1
4.72626e-192	0.299239	0.551	0.367	1.85184e-187	pig_Sertoli	SAFB
9.03637e-192	0.251825	0.213	0.098	3.54063e-187	pig_Sertoli	EPM2AIP1
2.1631e-191	0.263177	0.234	0.114	8.47548e-187	pig_Sertoli	OXSR1
4.81954e-191	0.254323	0.327	0.177	1.88839e-186	pig_Sertoli	IPO4
6.11249e-191	0.252664	0.197	0.087	2.395e-186	pig_Sertoli	ARHGAP20
6.59295e-191	0.283612	0.442	0.272	2.58325e-186	pig_Sertoli	ZNF644
3.63105e-190	0.263481	0.207	0.096	1.42272e-185	pig_Sertoli	ENSSSCG00000013723
1.49982e-189	0.254432	0.243	0.119	5.87661e-185	pig_Sertoli	BMP2K
2.67216e-189	0.287573	0.251	0.128	1.04701e-184	pig_Sertoli	CUL4B
6.19665e-189	0.253775	0.201	0.091	2.42797e-184	pig_Sertoli	MCMBP
8.60482e-189	0.279097	0.42	0.256	3.37154e-184	pig_Sertoli	NSD1
1.95906e-188	0.296622	0.325	0.177	7.67598e-184	pig_Sertoli	ENSSSCG00000047511
2.15209e-188	0.27183	0.279	0.146	8.4323e-184	pig_Sertoli	SEC23IP
4.92302e-188	0.276485	0.328	0.18	1.92894e-183	pig_Sertoli	CHRNB1
8.90423e-188	0.278032	0.455	0.285	3.48885e-183	pig_Sertoli	TFG
1.03191e-187	0.283748	0.244	0.124	4.04324e-183	pig_Sertoli	ZBTB8OS
1.1997e-183	0.297721	0.336	0.197	4.70068e-179	pig_Sertoli	RNF14
1.38533e-183	0.258893	0.227	0.11	5.42802e-179	pig_Sertoli	LEO1
6.51616e-183	0.322322	0.302	0.166	2.55316e-178	pig_Sertoli	DDIT4
9.24351e-183	0.250937	0.229	0.111	3.62179e-178	pig_Sertoli	PCNX1
4.66374e-182	0.27456	0.306	0.17	1.82735e-177	pig_Sertoli	TBC1D15
1.57021e-181	0.255262	0.258	0.133	6.1524e-177	pig_Sertoli	CAMSAP2
5.78215e-181	0.27856	0.316	0.179	2.26556e-176	pig_Sertoli	KATNA1
4.62645e-179	0.302492	0.652	0.474	1.81273e-174	pig_Sertoli	SRSF2
1.26361e-178	0.262728	0.16	0.067	4.95106e-174	pig_Sertoli	AOX1
1.31941e-178	0.255007	0.656	0.465	5.1697e-174	pig_Sertoli	SCAND1
2.42647e-178	0.258009	0.304	0.167	9.50739e-174	pig_Sertoli	FLOT1
1.18385e-177	0.266568	0.224	0.11	4.63856e-173	pig_Sertoli	ENSSSCG00000038633
2.35833e-177	0.303911	0.657	0.488	9.24042e-173	pig_Sertoli	ISCU
2.63935e-177	0.289261	0.405	0.25	1.03415e-172	pig_Sertoli	TERF1
5.90266e-177	0.256983	0.438	0.272	2.31278e-172	pig_Sertoli	ENSSSCG00000007692
1.69597e-176	0.265587	0.273	0.146	6.64515e-172	pig_Sertoli	SNX14
3.91739e-176	0.268593	0.272	0.146	1.53491e-171	pig_Sertoli	SIRT1
9.11263e-176	0.264534	0.292	0.162	3.57051e-171	pig_Sertoli	GTF2B
1.3367e-175	0.269233	0.64	0.454	5.23748e-171	pig_Sertoli	YY1
2.09824e-175	0.258619	0.261	0.137	8.22131e-171	pig_Sertoli	PIP5K1A
3.04133e-175	0.266378	0.332	0.191	1.19166e-170	pig_Sertoli	DHX29
5.87477e-175	0.302713	0.496	0.337	2.30185e-170	pig_Sertoli	RAB10
8.98841e-174	0.282301	0.762	0.605	3.52184e-169	pig_Sertoli	PDIA3
5.34956e-173	0.250067	0.312	0.172	2.09606e-168	pig_Sertoli	ENSSSCG00000013380
8.90541e-173	0.281169	0.349	0.212	3.48932e-168	pig_Sertoli	MRPS15
1.63027e-172	0.254168	0.359	0.208	6.38772e-168	pig_Sertoli	SRSF1
7.348e-172	0.286499	0.584	0.413	2.8791e-167	pig_Sertoli	SRSF5
1.30136e-169	0.252086	0.348	0.204	5.099e-165	pig_Sertoli	URI1
2.04208e-169	0.256849	0.734	0.537	8.00128e-165	pig_Sertoli	SSB
3.41793e-169	0.273658	0.353	0.209	1.33921e-164	pig_Sertoli	WDR33
1.124e-168	0.315032	0.278	0.152	4.40405e-164	pig_Sertoli	TCF7
8.98698e-168	0.326688	0.263	0.145	3.52128e-163	pig_Sertoli	PAK3
4.48416e-166	0.257018	0.386	0.238	1.75698e-161	pig_Sertoli	ENSSSCG00000014280
1.18606e-165	0.27399	0.474	0.313	4.64722e-161	pig_Sertoli	AHI1
1.38625e-165	0.256384	0.247	0.131	5.43159e-161	pig_Sertoli	KDM3A
1.59784e-165	0.296876	0.165	0.072	6.26066e-161	pig_Sertoli	ENSSSCG00000040820
1.52081e-162	0.255114	0.756	0.586	5.95885e-158	pig_Sertoli	EIF4A1
3.74132e-162	0.261278	0.318	0.187	1.46592e-157	pig_Sertoli	SS18L2
1.51326e-161	0.251068	0.233	0.12	5.92926e-157	pig_Sertoli	TSC22D2
1.46257e-160	0.286578	0.269	0.151	5.73063e-156	pig_Sertoli	RNF115
1.54273e-160	0.253185	0.354	0.213	6.04473e-156	pig_Sertoli	PHAX
3.46905e-160	0.279864	0.347	0.215	1.35924e-155	pig_Sertoli	SND1
6.21891e-160	0.267987	0.364	0.227	2.4367e-155	pig_Sertoli	EIF4G1
9.34428e-158	0.322877	0.563	0.406	3.66128e-153	pig_Sertoli	RTN4
9.93874e-158	0.261278	0.575	0.402	3.8942e-153	pig_Sertoli	NDUFS4
2.16385e-157	0.262582	0.6	0.427	8.47838e-153	pig_Sertoli	ILF3
2.56295e-155	0.256212	0.797	0.636	1.00422e-150	pig_Sertoli	HNRNPH1
3.53224e-155	0.26075	0.745	0.577	1.384e-150	pig_Sertoli	RBM39
7.69121e-154	0.319334	0.315	0.185	3.01357e-149	pig_Sertoli	ENSSSCG00000029160
1.5386e-153	0.271917	0.545	0.371	6.02853e-149	pig_Sertoli	CLIC4
1.7446e-152	0.268043	0.44	0.293	6.83568e-148	pig_Sertoli	ENSSSCG00000005255
5.09344e-152	0.251279	0.405	0.257	1.99571e-147	pig_Sertoli	ITGA2B
4.79947e-150	0.26274	0.331	0.204	1.88053e-145	pig_Sertoli	ITSN2
1.65017e-149	0.425394	0.313	0.193	6.46569e-145	pig_Sertoli	CRABP1
1.58291e-148	0.253907	0.322	0.194	6.20216e-144	pig_Sertoli	TAOK1
4.30552e-148	0.251512	0.321	0.195	1.68699e-143	pig_Sertoli	PSMD6
5.67446e-146	0.258207	0.562	0.404	2.22337e-141	pig_Sertoli	PUF60
5.71938e-143	0.25652	0.56	0.395	2.24097e-138	pig_Sertoli	GSPT1
3.71627e-138	0.259701	0.184	0.092	1.45611e-133	pig_Sertoli	ENSSSCG00000037808
2.67762e-106	0.431777	0.118	0.055	1.04915e-101	pig_Sertoli	CLEC12B
1.55109e-78	0.561827	0.185	0.116	6.07749e-74	pig_Sertoli	ENSSSCG00000007221
8.46379e-29	0.281765	0.248	0.193	3.31628e-24	pig_Sertoli	ENSSSCG00000032946
0	4.06394	0.928	0.224	0	pig_Leydig&Peritubular myoid	DCN
0	3.99072	0.941	0.234	0	pig_Leydig&Peritubular myoid	COL1A2
0	3.93114	0.902	0.207	0	pig_Leydig&Peritubular myoid	COL1A1
0	3.867	0.958	0.264	0	pig_Leydig&Peritubular myoid	COL3A1
0	3.32492	0.809	0.116	0	pig_Leydig&Peritubular myoid	PTN
0	3.07539	0.773	0.12	0	pig_Leydig&Peritubular myoid	CXCL12
0	2.94973	0.402	0.254	0	pig_Leydig&Peritubular myoid	DHRS4
0	2.91148	0.85	0.134	0	pig_Leydig&Peritubular myoid	COL6A1
0	2.82033	0.476	0.076	0	pig_Leydig&Peritubular myoid	PENK
0	2.80467	0.488	0.081	0	pig_Leydig&Peritubular myoid	A2M
0	2.70393	0.801	0.113	0	pig_Leydig&Peritubular myoid	LTBP4
0	2.66953	0.46	0.057	0	pig_Leydig&Peritubular myoid	ENSSSCG00000000261
0	2.66557	0.789	0.358	0	pig_Leydig&Peritubular myoid	ENSSSCG00000044051
0	2.64699	0.948	0.251	0	pig_Leydig&Peritubular myoid	SELENOP
0	2.52768	0.728	0.128	0	pig_Leydig&Peritubular myoid	RARRES2
0	2.45778	0.733	0.107	0	pig_Leydig&Peritubular myoid	FSTL1
0	2.4568	0.982	0.654	0	pig_Leydig&Peritubular myoid	IGFBP7
0	2.41856	0.725	0.068	0	pig_Leydig&Peritubular myoid	CYP1B1
0	2.38013	0.651	0.124	0	pig_Leydig&Peritubular myoid	FBN1
0	2.29367	0.591	0.159	0	pig_Leydig&Peritubular myoid	ANGPTL4
0	2.28996	0.656	0.132	0	pig_Leydig&Peritubular myoid	COL15A1
0	2.2582	0.533	0.053	0	pig_Leydig&Peritubular myoid	HHIP
0	2.22799	0.365	0.054	0	pig_Leydig&Peritubular myoid	SFRP1
0	2.21535	0.735	0.107	0	pig_Leydig&Peritubular myoid	NR2F2
0	2.20742	0.692	0.132	0	pig_Leydig&Peritubular myoid	FBLN1
0	2.20456	0.628	0.08	0	pig_Leydig&Peritubular myoid	OGN
0	2.20231	0.711	0.099	0	pig_Leydig&Peritubular myoid	BGN
0	2.19816	0.651	0.077	0	pig_Leydig&Peritubular myoid	ENSSSCG00000035293
0	2.19237	0.737	0.229	0	pig_Leydig&Peritubular myoid	ENSSSCG00000044700
0	2.19068	0.785	0.36	0	pig_Leydig&Peritubular myoid	ENSSSCG00000013260
0	2.18219	0.859	0.2	0	pig_Leydig&Peritubular myoid	CALD1
0	2.17854	0.683	0.122	0	pig_Leydig&Peritubular myoid	LAMC3
0	2.16032	0.525	0.119	0	pig_Leydig&Peritubular myoid	ACTA2
0	2.11577	0.631	0.062	0	pig_Leydig&Peritubular myoid	PDGFRA
0	2.0611	0.603	0.103	0	pig_Leydig&Peritubular myoid	PCOLCE
0	2.04248	0.327	0.067	0	pig_Leydig&Peritubular myoid	ENSSSCG00000028691
0	2.04207	0.769	0.486	0	pig_Leydig&Peritubular myoid	LUM
0	2.01255	0.824	0.446	0	pig_Leydig&Peritubular myoid	COL4A2
0	1.99687	0.751	0.29	0	pig_Leydig&Peritubular myoid	SERPING1
0	1.93579	0.375	0.04	0	pig_Leydig&Peritubular myoid	PI15
0	1.92734	0.501	0.142	0	pig_Leydig&Peritubular myoid	APOD
0	1.92483	0.8	0.378	0	pig_Leydig&Peritubular myoid	NREP
0	1.92253	0.658	0.097	0	pig_Leydig&Peritubular myoid	TGFBR3
0	1.92098	0.688	0.204	0	pig_Leydig&Peritubular myoid	LAMB1
0	1.91776	0.564	0.061	0	pig_Leydig&Peritubular myoid	COL5A1
0	1.90356	0.544	0.053	0	pig_Leydig&Peritubular myoid	PAPSS2
0	1.89476	0.639	0.121	0	pig_Leydig&Peritubular myoid	ENSSSCG00000010893
0	1.88117	0.621	0.101	0	pig_Leydig&Peritubular myoid	MGP
0	1.83874	0.473	0.095	0	pig_Leydig&Peritubular myoid	PTCH1
0	1.83267	0.537	0.067	0	pig_Leydig&Peritubular myoid	COL5A2
0	1.83015	0.43	0.035	0	pig_Leydig&Peritubular myoid	LHX9
0	1.82768	0.541	0.075	0	pig_Leydig&Peritubular myoid	NID2
0	1.82536	0.541	0.077	0	pig_Leydig&Peritubular myoid	ECM2
0	1.79466	0.583	0.089	0	pig_Leydig&Peritubular myoid	MMP2
0	1.7868	0.584	0.125	0	pig_Leydig&Peritubular myoid	SDC2
0	1.77718	0.547	0.12	0	pig_Leydig&Peritubular myoid	ALDH1A3
0	1.75211	0.722	0.336	0	pig_Leydig&Peritubular myoid	MFGE8
0	1.74878	0.556	0.054	0	pig_Leydig&Peritubular myoid	CPED1
0	1.73665	0.566	0.2	0	pig_Leydig&Peritubular myoid	HMCN1
0	1.73299	0.603	0.08	0	pig_Leydig&Peritubular myoid	ENSSSCG00000021374
0	1.72312	0.599	0.221	0	pig_Leydig&Peritubular myoid	S100A10
0	1.69755	0.543	0.074	0	pig_Leydig&Peritubular myoid	SELENOM
0	1.69539	0.607	0.223	0	pig_Leydig&Peritubular myoid	ENSSSCG00000003839
0	1.6829	0.498	0.052	0	pig_Leydig&Peritubular myoid	CDH11
0	1.67779	0.627	0.146	0	pig_Leydig&Peritubular myoid	ENSSSCG00000046054
0	1.67361	0.326	0.037	0	pig_Leydig&Peritubular myoid	NPR3
0	1.66527	0.597	0.13	0	pig_Leydig&Peritubular myoid	NRP1
0	1.66449	0.407	0.029	0	pig_Leydig&Peritubular myoid	NRK
0	1.65261	0.301	0.033	0	pig_Leydig&Peritubular myoid	SFRP4
0	1.6513	0.448	0.06	0	pig_Leydig&Peritubular myoid	MFAP2
0	1.64048	0.43	0.044	0	pig_Leydig&Peritubular myoid	SERPINF1
0	1.61003	0.466	0.184	0	pig_Leydig&Peritubular myoid	AKAP12
0	1.60157	0.52	0.081	0	pig_Leydig&Peritubular myoid	IGFBP4
0	1.59929	0.502	0.166	0	pig_Leydig&Peritubular myoid	PKDCC
0	1.58748	0.851	0.469	0	pig_Leydig&Peritubular myoid	ISG12(A)
0	1.56679	0.475	0.067	0	pig_Leydig&Peritubular myoid	EMILIN1
0	1.56205	0.344	0.034	0	pig_Leydig&Peritubular myoid	IGF1
0	1.5585	0.134	0.028	0	pig_Leydig&Peritubular myoid	RDH12
0	1.54905	0.86	0.6	0	pig_Leydig&Peritubular myoid	C4A
0	1.54813	0.576	0.216	0	pig_Leydig&Peritubular myoid	SOCS3
0	1.54514	0.523	0.145	0	pig_Leydig&Peritubular myoid	APOE
0	1.54157	0.488	0.137	0	pig_Leydig&Peritubular myoid	HSPB6
0	1.53988	0.325	0.027	0	pig_Leydig&Peritubular myoid	ADGRD1
0	1.52409	0.581	0.149	0	pig_Leydig&Peritubular myoid	ABLIM1
0	1.51845	0.5	0.078	0	pig_Leydig&Peritubular myoid	NID1
0	1.51729	0.61	0.221	0	pig_Leydig&Peritubular myoid	TIMP1
0	1.51665	0.359	0.052	0	pig_Leydig&Peritubular myoid	EBF1
0	1.50502	0.44	0.043	0	pig_Leydig&Peritubular myoid	EDNRA
0	1.49629	0.279	0.063	0	pig_Leydig&Peritubular myoid	COL4A4
0	1.49013	0.867	0.507	0	pig_Leydig&Peritubular myoid	ZFP36L1
0	1.48617	0.418	0.129	0	pig_Leydig&Peritubular myoid	TFPI2
0	1.48507	0.477	0.084	0	pig_Leydig&Peritubular myoid	TMEM47
0	1.48377	0.544	0.201	0	pig_Leydig&Peritubular myoid	SELENBP1
0	1.4512	0.282	0.02	0	pig_Leydig&Peritubular myoid	ENSSSCG00000031292
0	1.44973	0.427	0.048	0	pig_Leydig&Peritubular myoid	EGFLAM
0	1.42072	0.729	0.474	0	pig_Leydig&Peritubular myoid	TXNIP
0	1.41968	0.399	0.058	0	pig_Leydig&Peritubular myoid	FOXS1
0	1.41939	0.549	0.247	0	pig_Leydig&Peritubular myoid	LHFPL2
0	1.41784	0.408	0.049	0	pig_Leydig&Peritubular myoid	CPXM1
0	1.41437	0.994	0.772	0	pig_Leydig&Peritubular myoid	VIM
0	1.41077	0.399	0.037	0	pig_Leydig&Peritubular myoid	CREB3L1
0	1.407	0.143	0.039	0	pig_Leydig&Peritubular myoid	RDH16
0	1.40247	0.447	0.057	0	pig_Leydig&Peritubular myoid	COX4I2
0	1.38545	0.235	0.053	0	pig_Leydig&Peritubular myoid	CXCL10
0	1.38387	0.296	0.049	0	pig_Leydig&Peritubular myoid	MFAP4
0	1.37922	0.398	0.031	0	pig_Leydig&Peritubular myoid	OSR2
0	1.37332	0.497	0.108	0	pig_Leydig&Peritubular myoid	EMP3
0	1.36571	0.314	0.081	0	pig_Leydig&Peritubular myoid	IGFBP5
0	1.35866	0.502	0.12	0	pig_Leydig&Peritubular myoid	EFEMP2
0	1.35035	0.393	0.049	0	pig_Leydig&Peritubular myoid	SPON1
0	1.35031	0.369	0.026	0	pig_Leydig&Peritubular myoid	ARX
0	1.34714	0.389	0.048	0	pig_Leydig&Peritubular myoid	ADAMTS2
0	1.34232	0.365	0.038	0	pig_Leydig&Peritubular myoid	COL6A3
0	1.34218	0.484	0.113	0	pig_Leydig&Peritubular myoid	ENSSSCG00000038144
0	1.33696	0.506	0.201	0	pig_Leydig&Peritubular myoid	ARHGAP28
0	1.32449	0.49	0.096	0	pig_Leydig&Peritubular myoid	EMP1
0	1.32069	0.196	0.021	0	pig_Leydig&Peritubular myoid	AGT
0	1.31215	0.373	0.032	0	pig_Leydig&Peritubular myoid	ENSSSCG00000004207
0	1.30924	0.481	0.133	0	pig_Leydig&Peritubular myoid	RBMS3
0	1.27556	0.518	0.132	0	pig_Leydig&Peritubular myoid	ENSSSCG00000032436
0	1.26549	0.682	0.271	0	pig_Leydig&Peritubular myoid	IFITM3
0	1.26212	0.23	0.027	0	pig_Leydig&Peritubular myoid	COL14A1
0	1.26178	0.345	0.036	0	pig_Leydig&Peritubular myoid	CYP7B1
0	1.26131	0.332	0.061	0	pig_Leydig&Peritubular myoid	IGFBP2
0	1.25744	0.613	0.342	0	pig_Leydig&Peritubular myoid	LMNA
0	1.25466	0.855	0.673	0	pig_Leydig&Peritubular myoid	ENSSSCG00000047299
0	1.24758	0.427	0.085	0	pig_Leydig&Peritubular myoid	LHFPL6
0	1.2437	0.308	0.04	0	pig_Leydig&Peritubular myoid	HS3ST1
0	1.23827	0.259	0.03	0	pig_Leydig&Peritubular myoid	ITGBL1
0	1.22388	0.37	0.055	0	pig_Leydig&Peritubular myoid	TRIB2
0	1.21656	0.501	0.175	0	pig_Leydig&Peritubular myoid	ENSSSCG00000013318
0	1.21399	0.313	0.026	0	pig_Leydig&Peritubular myoid	ISLR
0	1.21214	0.389	0.155	0	pig_Leydig&Peritubular myoid	GADD45A
0	1.2036	0.524	0.237	0	pig_Leydig&Peritubular myoid	LAMC1
0	1.2018	0.226	0.07	0	pig_Leydig&Peritubular myoid	GALP
0	1.19916	0.525	0.232	0	pig_Leydig&Peritubular myoid	PBX1
0	1.1893	1	0.998	0	pig_Leydig&Peritubular myoid	ENSSSCG00000014540
0	1.1636	0.213	0.07	0	pig_Leydig&Peritubular myoid	CYP26B1
0	1.16055	0.206	0.058	0	pig_Leydig&Peritubular myoid	MYH11
0	1.15621	0.311	0.022	0	pig_Leydig&Peritubular myoid	FZD2
0	1.14471	0.632	0.323	0	pig_Leydig&Peritubular myoid	SERPINH1
0	1.14224	0.479	0.116	0	pig_Leydig&Peritubular myoid	CAVIN3
0	1.1323	0.329	0.162	0	pig_Leydig&Peritubular myoid	S100A6
0	1.12893	0.32	0.03	0	pig_Leydig&Peritubular myoid	NR2F1
0	1.12779	0.847	0.627	0	pig_Leydig&Peritubular myoid	SPTBN1
0	1.12242	0.349	0.07	0	pig_Leydig&Peritubular myoid	ACTN1
0	1.11499	0.843	0.604	0	pig_Leydig&Peritubular myoid	S100A11
0	1.11037	0.306	0.065	0	pig_Leydig&Peritubular myoid	FAM111A
0	1.10889	0.601	0.354	0	pig_Leydig&Peritubular myoid	STAT1
0	1.10839	0.975	0.833	0	pig_Leydig&Peritubular myoid	ENSSSCG00000048856
0	1.10822	0.41	0.158	0	pig_Leydig&Peritubular myoid	ADD3
0	1.1059	0.388	0.135	0	pig_Leydig&Peritubular myoid	RNASE4
0	1.09952	0.373	0.094	0	pig_Leydig&Peritubular myoid	NDRG2
0	1.09589	0.331	0.112	0	pig_Leydig&Peritubular myoid	VCAN
0	1.09384	0.267	0.041	0	pig_Leydig&Peritubular myoid	OMD
0	1.09174	0.379	0.117	0	pig_Leydig&Peritubular myoid	COL16A1
0	1.09091	0.279	0.037	0	pig_Leydig&Peritubular myoid	ALPL
0	1.08843	0.361	0.11	0	pig_Leydig&Peritubular myoid	ADAMTS1
0	1.08579	0.317	0.082	0	pig_Leydig&Peritubular myoid	ENSSSCG00000033010
0	1.08424	0.271	0.028	0	pig_Leydig&Peritubular myoid	CRISPLD2
0	1.08356	0.397	0.134	0	pig_Leydig&Peritubular myoid	NFIX
0	1.06931	0.281	0.024	0	pig_Leydig&Peritubular myoid	ADAMTS12
0	1.06068	0.304	0.036	0	pig_Leydig&Peritubular myoid	COL4A5
0	1.05986	0.802	0.546	0	pig_Leydig&Peritubular myoid	TPM4
0	1.05948	0.52	0.233	0	pig_Leydig&Peritubular myoid	DDAH2
0	1.05472	0.26	0.041	0	pig_Leydig&Peritubular myoid	HTRA3
0	1.04649	0.285	0.022	0	pig_Leydig&Peritubular myoid	ANGPT4
0	1.04381	0.337	0.071	0	pig_Leydig&Peritubular myoid	CALCRL
0	1.04342	0.358	0.091	0	pig_Leydig&Peritubular myoid	ZCCHC24
0	1.04034	0.557	0.387	0	pig_Leydig&Peritubular myoid	TMEM97
0	1.03461	0.398	0.122	0	pig_Leydig&Peritubular myoid	COPZ2
0	1.02889	0.868	0.715	0	pig_Leydig&Peritubular myoid	MARCKS
0	1.02774	0.241	0.027	0	pig_Leydig&Peritubular myoid	HEYL
0	1.02753	0.225	0.017	0	pig_Leydig&Peritubular myoid	C7
0	1.02705	0.352	0.093	0	pig_Leydig&Peritubular myoid	SRPX
0	1.02568	0.265	0.024	0	pig_Leydig&Peritubular myoid	LRRC17
0	1.02542	0.354	0.089	0	pig_Leydig&Peritubular myoid	PTPRG
0	1.02523	0.705	0.425	0	pig_Leydig&Peritubular myoid	KLF2
0	1.02499	0.217	0.019	0	pig_Leydig&Peritubular myoid	ADAMTS5
0	1.01079	0.274	0.053	0	pig_Leydig&Peritubular myoid	LOX
0	1.00937	0.228	0.037	0	pig_Leydig&Peritubular myoid	FN1
0	1.00792	0.249	0.032	0	pig_Leydig&Peritubular myoid	LGALS3
0	1.00664	0.976	0.863	0	pig_Leydig&Peritubular myoid	CD63
0	1.00361	0.514	0.295	0	pig_Leydig&Peritubular myoid	TPM2
0	1.00092	0.357	0.104	0	pig_Leydig&Peritubular myoid	CTDSPL
0	1.00021	0.546	0.327	0	pig_Leydig&Peritubular myoid	HSPG2
0	0.999504	0.504	0.242	0	pig_Leydig&Peritubular myoid	REEP3
0	0.998481	0.465	0.112	0	pig_Leydig&Peritubular myoid	SPARCL1
0	0.996784	0.248	0.042	0	pig_Leydig&Peritubular myoid	CCDC80
0	0.987292	0.352	0.086	0	pig_Leydig&Peritubular myoid	NFIB
0	0.984781	0.252	0.047	0	pig_Leydig&Peritubular myoid	FGL2
0	0.981223	0.514	0.29	0	pig_Leydig&Peritubular myoid	FLNA
0	0.976364	0.259	0.042	0	pig_Leydig&Peritubular myoid	PTCH2
0	0.97253	0.238	0.042	0	pig_Leydig&Peritubular myoid	DES
0	0.970589	0.334	0.102	0	pig_Leydig&Peritubular myoid	ANXA1
0	0.968364	0.263	0.024	0	pig_Leydig&Peritubular myoid	PID1
0	0.968234	0.29	0.124	0	pig_Leydig&Peritubular myoid	ID1
0	0.966374	0.372	0.097	0	pig_Leydig&Peritubular myoid	ENSSSCG00000049524
0	0.961098	0.355	0.104	0	pig_Leydig&Peritubular myoid	RBP1
0	0.960367	0.267	0.056	0	pig_Leydig&Peritubular myoid	FBLN5
0	0.958211	0.287	0.032	0	pig_Leydig&Peritubular myoid	FAP
0	0.956235	0.294	0.055	0	pig_Leydig&Peritubular myoid	PCDH18
0	0.950128	0.383	0.231	0	pig_Leydig&Peritubular myoid	GFPT2
0	0.944737	0.279	0.063	0	pig_Leydig&Peritubular myoid	FRMD6
0	0.944424	0.23	0.034	0	pig_Leydig&Peritubular myoid	NEXN
0	0.93776	0.242	0.021	0	pig_Leydig&Peritubular myoid	LOXL1
0	0.937303	0.256	0.037	0	pig_Leydig&Peritubular myoid	SCN1A
0	0.935449	0.3	0.058	0	pig_Leydig&Peritubular myoid	PPP1R14A
0	0.934328	0.463	0.233	0	pig_Leydig&Peritubular myoid	SSPN
0	0.928372	0.176	0.03	0	pig_Leydig&Peritubular myoid	CPXM2
0	0.923564	0.263	0.031	0	pig_Leydig&Peritubular myoid	OLFML3
0	0.922174	0.587	0.375	0	pig_Leydig&Peritubular myoid	GLUL
0	0.920968	0.247	0.037	0	pig_Leydig&Peritubular myoid	AEBP1
0	0.918779	0.293	0.089	0	pig_Leydig&Peritubular myoid	NES
0	0.911376	0.932	0.684	0	pig_Leydig&Peritubular myoid	ENSSSCG00000001229
0	0.911312	0.273	0.05	0	pig_Leydig&Peritubular myoid	PEAR1
0	0.90953	0.349	0.114	0	pig_Leydig&Peritubular myoid	KANK2
0	0.906596	0.221	0.021	0	pig_Leydig&Peritubular myoid	LGI1
0	0.897542	0.216	0.053	0	pig_Leydig&Peritubular myoid	TNXB
0	0.893706	0.386	0.153	0	pig_Leydig&Peritubular myoid	CRTAP
0	0.892821	0.814	0.569	0	pig_Leydig&Peritubular myoid	ENSSSCG00000022176
0	0.889999	0.1	0.01	0	pig_Leydig&Peritubular myoid	SULT2A1
0	0.888928	0.262	0.039	0	pig_Leydig&Peritubular myoid	PDGFRB
0	0.887752	0.282	0.048	0	pig_Leydig&Peritubular myoid	LDB2
0	0.886107	0.246	0.031	0	pig_Leydig&Peritubular myoid	ADGRA2
0	0.88392	0.247	0.033	0	pig_Leydig&Peritubular myoid	ADAM12
0	0.879934	0.915	0.762	0	pig_Leydig&Peritubular myoid	SLC25A6
0	0.875939	0.621	0.364	0	pig_Leydig&Peritubular myoid	FCGRT
0	0.870866	0.287	0.103	0	pig_Leydig&Peritubular myoid	CCND3
0	0.861029	0.751	0.607	0	pig_Leydig&Peritubular myoid	RRBP1
0	0.859594	0.479	0.293	0	pig_Leydig&Peritubular myoid	GADD45G
0	0.859378	0.244	0.057	0	pig_Leydig&Peritubular myoid	NUPR1
0	0.858342	0.413	0.203	0	pig_Leydig&Peritubular myoid	MMP23B
0	0.85721	0.404	0.198	0	pig_Leydig&Peritubular myoid	CEBPB
0	0.85515	0.222	0.019	0	pig_Leydig&Peritubular myoid	VGLL3
0	0.847061	0.202	0.019	0	pig_Leydig&Peritubular myoid	ENSSSCG00000043263
0	0.842068	0.259	0.051	0	pig_Leydig&Peritubular myoid	CLEC11A
0	0.840945	0.254	0.04	0	pig_Leydig&Peritubular myoid	ENSSSCG00000012257
0	0.839166	0.363	0.153	0	pig_Leydig&Peritubular myoid	THRA
0	0.838439	0.305	0.088	0	pig_Leydig&Peritubular myoid	LIMA1
0	0.838302	0.467	0.271	0	pig_Leydig&Peritubular myoid	WSB1
0	0.827897	0.295	0.077	0	pig_Leydig&Peritubular myoid	EVA1B
0	0.826793	0.754	0.593	0	pig_Leydig&Peritubular myoid	ENSSSCG00000044572
0	0.826321	0.191	0.023	0	pig_Leydig&Peritubular myoid	FLRT2
0	0.825433	0.97	0.726	0	pig_Leydig&Peritubular myoid	B2M
0	0.82537	0.943	0.789	0	pig_Leydig&Peritubular myoid	LGALS1
0	0.823699	0.696	0.523	0	pig_Leydig&Peritubular myoid	ENSSSCG00000012452
0	0.822355	0.232	0.091	0	pig_Leydig&Peritubular myoid	TST
0	0.821202	0.201	0.051	0	pig_Leydig&Peritubular myoid	LAMA4
0	0.81549	0.297	0.121	0	pig_Leydig&Peritubular myoid	SH3PXD2A
0	0.814799	0.63	0.446	0	pig_Leydig&Peritubular myoid	MATN2
0	0.81071	0.228	0.021	0	pig_Leydig&Peritubular myoid	PLA2G4A
0	0.807467	0.698	0.331	0	pig_Leydig&Peritubular myoid	ENSSSCG00000001341
0	0.806745	0.229	0.044	0	pig_Leydig&Peritubular myoid	ITGA1
0	0.806001	0.207	0.038	0	pig_Leydig&Peritubular myoid	LTBP1
0	0.804411	0.409	0.233	0	pig_Leydig&Peritubular myoid	KLF6
0	0.803587	0.191	0.013	0	pig_Leydig&Peritubular myoid	MSC
0	0.802318	0.219	0.027	0	pig_Leydig&Peritubular myoid	MRC2
0	0.802136	0.253	0.044	0	pig_Leydig&Peritubular myoid	RBPMS
0	0.798002	0.376	0.202	0	pig_Leydig&Peritubular myoid	ATP2B4
0	0.797291	0.352	0.167	0	pig_Leydig&Peritubular myoid	ENSSSCG00000037832
0	0.795114	0.924	0.765	0	pig_Leydig&Peritubular myoid	CD81
0	0.79179	0.43	0.251	0	pig_Leydig&Peritubular myoid	FAM114A1
0	0.785963	0.202	0.017	0	pig_Leydig&Peritubular myoid	ROBO2
0	0.785781	0.28	0.086	0	pig_Leydig&Peritubular myoid	GPX7
0	0.782032	0.263	0.078	0	pig_Leydig&Peritubular myoid	SMTN
0	0.774498	0.264	0.088	0	pig_Leydig&Peritubular myoid	CEBPD
0	0.769067	0.204	0.016	0	pig_Leydig&Peritubular myoid	FMOD
0	0.768686	0.392	0.193	0	pig_Leydig&Peritubular myoid	MYL9
0	0.768054	0.669	0.512	0	pig_Leydig&Peritubular myoid	PSAT1
0	0.76621	0.229	0.062	0	pig_Leydig&Peritubular myoid	C1QTNF1
0	0.765794	0.967	0.785	0	pig_Leydig&Peritubular myoid	ACTG1
0	0.764978	0.295	0.105	0	pig_Leydig&Peritubular myoid	SEPTIN11
0	0.763636	0.138	0.013	0	pig_Leydig&Peritubular myoid	PI16
0	0.763495	0.745	0.599	0	pig_Leydig&Peritubular myoid	ITGB1
0	0.757258	0.191	0.013	0	pig_Leydig&Peritubular myoid	ENSSSCG00000045922
0	0.756704	0.228	0.071	0	pig_Leydig&Peritubular myoid	THSD7A
0	0.754124	0.225	0.043	0	pig_Leydig&Peritubular myoid	CGNL1
0	0.751104	0.352	0.185	0	pig_Leydig&Peritubular myoid	FKBP10
0	0.750973	0.211	0.043	0	pig_Leydig&Peritubular myoid	ITGA9
0	0.750569	0.239	0.067	0	pig_Leydig&Peritubular myoid	EMP2
0	0.748391	0.174	0.014	0	pig_Leydig&Peritubular myoid	ABI3BP
0	0.74369	0.175	0.019	0	pig_Leydig&Peritubular myoid	ENSSSCG00000009672
0	0.743538	0.302	0.123	0	pig_Leydig&Peritubular myoid	ARL6IP5
0	0.738991	0.201	0.022	0	pig_Leydig&Peritubular myoid	LPAR1
0	0.735775	0.999	0.918	0	pig_Leydig&Peritubular myoid	RPL10
0	0.735414	0.212	0.022	0	pig_Leydig&Peritubular myoid	TMEM100
0	0.731008	0.306	0.117	0	pig_Leydig&Peritubular myoid	NIN
0	0.728872	0.47	0.185	0	pig_Leydig&Peritubular myoid	RAMP2
0	0.728637	0.279	0.08	0	pig_Leydig&Peritubular myoid	TGFBR2
0	0.725619	0.23	0.046	0	pig_Leydig&Peritubular myoid	PDE5A
0	0.723538	0.182	0.021	0	pig_Leydig&Peritubular myoid	IL1R1
0	0.717628	0.276	0.116	0	pig_Leydig&Peritubular myoid	CHSY1
0	0.714593	0.809	0.659	0	pig_Leydig&Peritubular myoid	ENSSSCG00000017164
0	0.707875	0.274	0.108	0	pig_Leydig&Peritubular myoid	DMD
0	0.705964	0.182	0.02	0	pig_Leydig&Peritubular myoid	SNAI2
0	0.704486	0.784	0.639	0	pig_Leydig&Peritubular myoid	SEPTIN7
0	0.703777	0.239	0.082	0	pig_Leydig&Peritubular myoid	ENSSSCG00000003253
0	0.703215	0.238	0.08	0	pig_Leydig&Peritubular myoid	FGF2
0	0.701295	0.195	0.021	0	pig_Leydig&Peritubular myoid	ENSSSCG00000000435
0	0.70073	0.225	0.058	0	pig_Leydig&Peritubular myoid	CNN2
0	0.696344	0.183	0.022	0	pig_Leydig&Peritubular myoid	PRRX1
0	0.696193	0.365	0.191	0	pig_Leydig&Peritubular myoid	ANXA6
0	0.694446	0.187	0.03	0	pig_Leydig&Peritubular myoid	ANGPT2
0	0.694359	0.182	0.027	0	pig_Leydig&Peritubular myoid	C1QTNF2
0	0.69214	0.208	0.048	0	pig_Leydig&Peritubular myoid	JAZF1
0	0.691979	0.207	0.039	0	pig_Leydig&Peritubular myoid	SLC8A1
0	0.691769	0.582	0.424	0	pig_Leydig&Peritubular myoid	APP
0	0.68827	0.272	0.115	0	pig_Leydig&Peritubular myoid	PWWP2A
0	0.68705	0.302	0.149	0	pig_Leydig&Peritubular myoid	TSKU
0	0.685654	0.229	0.061	0	pig_Leydig&Peritubular myoid	ENSSSCG00000032591
0	0.683073	0.277	0.134	0	pig_Leydig&Peritubular myoid	EFNB1
0	0.682734	0.16	0.018	0	pig_Leydig&Peritubular myoid	WNT5A
0	0.682521	0.169	0.022	0	pig_Leydig&Peritubular myoid	ANGPTL2
0	0.681696	0.112	0.011	0	pig_Leydig&Peritubular myoid	RSPO3
0	0.67966	0.184	0.031	0	pig_Leydig&Peritubular myoid	PDGFRL
0	0.678965	0.368	0.153	0	pig_Leydig&Peritubular myoid	CTSH
0	0.676483	0.722	0.588	0	pig_Leydig&Peritubular myoid	ENSSSCG00000005453
0	0.675688	0.592	0.396	0	pig_Leydig&Peritubular myoid	SH3BGRL3
0	0.675549	0.939	0.857	0	pig_Leydig&Peritubular myoid	ITM2B
0	0.670206	0.245	0.083	0	pig_Leydig&Peritubular myoid	ENSSSCG00000036505
0	0.668025	0.416	0.255	0	pig_Leydig&Peritubular myoid	CAVIN1
0	0.667655	0.267	0.097	0	pig_Leydig&Peritubular myoid	FARP1
0	0.661093	0.121	0.019	0	pig_Leydig&Peritubular myoid	GPX3
0	0.659986	0.159	0.012	0	pig_Leydig&Peritubular myoid	NRG1
0	0.65912	0.186	0.031	0	pig_Leydig&Peritubular myoid	FBLIM1
0	0.655675	0.167	0.014	0	pig_Leydig&Peritubular myoid	THSD4
0	0.655487	0.878	0.729	0	pig_Leydig&Peritubular myoid	EGR1
0	0.65371	0.152	0.015	0	pig_Leydig&Peritubular myoid	SULT1A3
0	0.651649	0.157	0.017	0	pig_Leydig&Peritubular myoid	OSR1
0	0.647693	0.268	0.098	0	pig_Leydig&Peritubular myoid	PHLDB2
0	0.646525	0.442	0.248	0	pig_Leydig&Peritubular myoid	DAB2
0	0.646422	0.204	0.049	0	pig_Leydig&Peritubular myoid	ITPR1
0	0.646309	0.159	0.013	0	pig_Leydig&Peritubular myoid	NECAB1
0	0.643928	0.13	0.022	0	pig_Leydig&Peritubular myoid	ENSSSCG00000050649
0	0.643503	0.183	0.029	0	pig_Leydig&Peritubular myoid	ENSSSCG00000024009
0	0.643199	0.141	0.012	0	pig_Leydig&Peritubular myoid	WNT2B
0	0.641714	0.192	0.033	0	pig_Leydig&Peritubular myoid	PREX2
0	0.638811	0.19	0.037	0	pig_Leydig&Peritubular myoid	KLF12
0	0.637385	0.225	0.081	0	pig_Leydig&Peritubular myoid	MMP16
0	0.634839	0.187	0.04	0	pig_Leydig&Peritubular myoid	ATRNL1
0	0.630205	0.197	0.041	0	pig_Leydig&Peritubular myoid	IGDCC4
0	0.624162	0.167	0.026	0	pig_Leydig&Peritubular myoid	COL27A1
0	0.624155	0.167	0.023	0	pig_Leydig&Peritubular myoid	ENSSSCG00000009625
0	0.622872	0.141	0.015	0	pig_Leydig&Peritubular myoid	LRRN1
0	0.619596	0.202	0.053	0	pig_Leydig&Peritubular myoid	TNS1
0	0.617277	0.158	0.03	0	pig_Leydig&Peritubular myoid	COL12A1
0	0.616978	0.178	0.023	0	pig_Leydig&Peritubular myoid	HOXD9
0	0.615515	0.124	0.018	0	pig_Leydig&Peritubular myoid	ENSSSCG00000051274
0	0.615488	0.158	0.017	0	pig_Leydig&Peritubular myoid	NTRK3
0	0.613872	0.139	0.018	0	pig_Leydig&Peritubular myoid	COL21A1
0	0.613254	0.193	0.043	0	pig_Leydig&Peritubular myoid	DLC1
0	0.612665	0.128	0.023	0	pig_Leydig&Peritubular myoid	CCL11
0	0.608988	0.893	0.792	0	pig_Leydig&Peritubular myoid	NUCKS1
0	0.604241	0.217	0.078	0	pig_Leydig&Peritubular myoid	ENSSSCG00000008241
0	0.603874	0.174	0.022	0	pig_Leydig&Peritubular myoid	TBX2
0	0.602211	0.17	0.023	0	pig_Leydig&Peritubular myoid	ENSSSCG00000049811
0	0.601921	0.207	0.074	0	pig_Leydig&Peritubular myoid	BIN1
0	0.601369	0.964	0.816	0	pig_Leydig&Peritubular myoid	ENSSSCG00000028850
0	0.60089	0.176	0.024	0	pig_Leydig&Peritubular myoid	ENDOD1
0	0.600262	0.139	0.015	0	pig_Leydig&Peritubular myoid	CD248
0	0.599042	0.201	0.048	0	pig_Leydig&Peritubular myoid	OTULINL
0	0.598848	0.145	0.017	0	pig_Leydig&Peritubular myoid	DPYSL3
0	0.596476	0.149	0.012	0	pig_Leydig&Peritubular myoid	GLT8D2
0	0.595093	0.141	0.013	0	pig_Leydig&Peritubular myoid	ENSSSCG00000033350
0	0.592421	0.169	0.047	0	pig_Leydig&Peritubular myoid	PRDM1
0	0.592002	0.158	0.019	0	pig_Leydig&Peritubular myoid	MDFI
0	0.591693	0.14	0.013	0	pig_Leydig&Peritubular myoid	DPT
0	0.586797	0.279	0.083	0	pig_Leydig&Peritubular myoid	IFI30
0	0.579258	0.188	0.061	0	pig_Leydig&Peritubular myoid	NAALADL2
0	0.577854	0.175	0.044	0	pig_Leydig&Peritubular myoid	MAN1C1
0	0.574534	0.138	0.01	0	pig_Leydig&Peritubular myoid	ENSSSCG00000027124
0	0.574454	0.174	0.038	0	pig_Leydig&Peritubular myoid	EGFR
0	0.573899	0.148	0.02	0	pig_Leydig&Peritubular myoid	COL5A3
0	0.572989	0.158	0.029	0	pig_Leydig&Peritubular myoid	C2CD2
0	0.572884	0.137	0.022	0	pig_Leydig&Peritubular myoid	TAFA5
0	0.572467	0.182	0.056	0	pig_Leydig&Peritubular myoid	MME
0	0.571719	0.148	0.039	0	pig_Leydig&Peritubular myoid	PDLIM1
0	0.570863	0.153	0.022	0	pig_Leydig&Peritubular myoid	ABCA9
0	0.569396	0.134	0.021	0	pig_Leydig&Peritubular myoid	ART4
0	0.568629	0.146	0.008	0	pig_Leydig&Peritubular myoid	ENSSSCG00000044735
0	0.566388	0.151	0.04	0	pig_Leydig&Peritubular myoid	PCDH9
0	0.562931	0.94	0.747	0	pig_Leydig&Peritubular myoid	SPARC
0	0.557019	0.166	0.04	0	pig_Leydig&Peritubular myoid	SULF1
0	0.552263	0.713	0.584	0	pig_Leydig&Peritubular myoid	LAPTM4B
0	0.551477	0.19	0.055	0	pig_Leydig&Peritubular myoid	TGFBI
0	0.54971	0.104	0.014	0	pig_Leydig&Peritubular myoid	COL4A3
0	0.548956	0.138	0.018	0	pig_Leydig&Peritubular myoid	ENSSSCG00000041292
0	0.547408	0.153	0.029	0	pig_Leydig&Peritubular myoid	SCARF2
0	0.544234	0.149	0.03	0	pig_Leydig&Peritubular myoid	S1PR2
0	0.544129	0.11	0.009	0	pig_Leydig&Peritubular myoid	GABRG1
0	0.543813	0.218	0.078	0	pig_Leydig&Peritubular myoid	SLC9A3R2
0	0.54303	0.132	0.017	0	pig_Leydig&Peritubular myoid	ADAMTS3
0	0.542773	0.151	0.025	0	pig_Leydig&Peritubular myoid	LOXL2
0	0.542416	0.854	0.786	0	pig_Leydig&Peritubular myoid	SSR2
0	0.540002	1	0.994	0	pig_Leydig&Peritubular myoid	ENSSSCG00000004489
0	0.538579	0.107	0.017	0	pig_Leydig&Peritubular myoid	DPEP1
0	0.535677	0.143	0.026	0	pig_Leydig&Peritubular myoid	NHS
0	0.535151	0.154	0.026	0	pig_Leydig&Peritubular myoid	GUCY1A1
0	0.534759	0.14	0.018	0	pig_Leydig&Peritubular myoid	PAPLN
0	0.533102	0.259	0.094	0	pig_Leydig&Peritubular myoid	ENG
0	0.531874	0.103	0.007	0	pig_Leydig&Peritubular myoid	ENSSSCG00000008421
0	0.531084	0.19	0.054	0	pig_Leydig&Peritubular myoid	HOXD8
0	0.527041	0.403	0.154	0	pig_Leydig&Peritubular myoid	ENSSSCG00000014565
0	0.523566	0.157	0.038	0	pig_Leydig&Peritubular myoid	FBN2
0	0.516682	0.154	0.03	0	pig_Leydig&Peritubular myoid	RFTN2
0	0.513022	0.141	0.023	0	pig_Leydig&Peritubular myoid	CACNA1D
0	0.511209	0.19	0.055	0	pig_Leydig&Peritubular myoid	CD34
0	0.510234	0.164	0.043	0	pig_Leydig&Peritubular myoid	CAV2
0	0.508987	0.146	0.03	0	pig_Leydig&Peritubular myoid	KLF9
0	0.507295	0.147	0.038	0	pig_Leydig&Peritubular myoid	TMEM150C
0	0.504344	0.156	0.039	0	pig_Leydig&Peritubular myoid	ENSSSCG00000017643
0	0.502425	0.143	0.031	0	pig_Leydig&Peritubular myoid	RNASE1
0	0.499145	0.125	0.01	0	pig_Leydig&Peritubular myoid	GLI1
0	0.497658	0.131	0.02	0	pig_Leydig&Peritubular myoid	ADAM19
0	0.495468	0.11	0.015	0	pig_Leydig&Peritubular myoid	NRXN1
0	0.495123	0.973	0.754	0	pig_Leydig&Peritubular myoid	TMSB4X
0	0.492766	0.132	0.021	0	pig_Leydig&Peritubular myoid	FAM174B
0	0.491471	0.133	0.025	0	pig_Leydig&Peritubular myoid	KLHL13
0	0.486019	0.148	0.033	0	pig_Leydig&Peritubular myoid	ENSSSCG00000004441
0	0.484692	0.124	0.01	0	pig_Leydig&Peritubular myoid	KCND3
0	0.484307	0.147	0.032	0	pig_Leydig&Peritubular myoid	DEPTOR
0	0.482449	0.964	0.823	0	pig_Leydig&Peritubular myoid	ENSSSCG00000006081
0	0.481088	0.139	0.031	0	pig_Leydig&Peritubular myoid	ENPP6
0	0.479559	0.137	0.034	0	pig_Leydig&Peritubular myoid	ENSSSCG00000048263
0	0.478734	0.962	0.84	0	pig_Leydig&Peritubular myoid	ENSSSCG00000012427
0	0.476898	0.972	0.833	0	pig_Leydig&Peritubular myoid	ENSSSCG00000013906
0	0.472172	0.113	0.011	0	pig_Leydig&Peritubular myoid	AGTR1
0	0.472022	0.854	0.735	0	pig_Leydig&Peritubular myoid	EIF4G2
0	0.466268	0.889	0.773	0	pig_Leydig&Peritubular myoid	EEF1G
0	0.46532	0.116	0.019	0	pig_Leydig&Peritubular myoid	ENSSSCG00000044141
0	0.46482	0.124	0.017	0	pig_Leydig&Peritubular myoid	ENSSSCG00000010650
0	0.464298	0.115	0.016	0	pig_Leydig&Peritubular myoid	BOC
0	0.460711	0.105	0.008	0	pig_Leydig&Peritubular myoid	SLC24A2
0	0.458117	0.125	0.02	0	pig_Leydig&Peritubular myoid	DDR2
0	0.456888	0.141	0.032	0	pig_Leydig&Peritubular myoid	BICC1
0	0.451086	0.107	0.006	0	pig_Leydig&Peritubular myoid	COL25A1
0	0.446508	0.101	0.007	0	pig_Leydig&Peritubular myoid	HAPLN1
0	0.445087	0.125	0.026	0	pig_Leydig&Peritubular myoid	MMP14
0	0.440694	0.13	0.022	0	pig_Leydig&Peritubular myoid	BNC2
0	0.431643	0.109	0.017	0	pig_Leydig&Peritubular myoid	CA11
0	0.42756	0.101	0.008	0	pig_Leydig&Peritubular myoid	LRP1B
0	0.422568	0.96	0.824	0	pig_Leydig&Peritubular myoid	SERF2
0	0.41096	0.104	0.016	0	pig_Leydig&Peritubular myoid	ENSSSCG00000050616
0	0.40934	0.109	0.02	0	pig_Leydig&Peritubular myoid	CERCAM
0	0.40761	0.12	0.023	0	pig_Leydig&Peritubular myoid	SLC47A1
0	0.40534	0.118	0.019	0	pig_Leydig&Peritubular myoid	GRIA3
0	0.40348	0.1	0.006	0	pig_Leydig&Peritubular myoid	HOXC6
0	0.402873	0.107	0.015	0	pig_Leydig&Peritubular myoid	GUCY1A2
0	0.399952	0.116	0.022	0	pig_Leydig&Peritubular myoid	GREB1L
0	0.388742	0.106	0.017	0	pig_Leydig&Peritubular myoid	MFRP
0	0.385778	0.993	0.969	0	pig_Leydig&Peritubular myoid	RPS11
0	0.381433	0.125	0.026	0	pig_Leydig&Peritubular myoid	MAPK12
0	0.376897	0.975	0.836	0	pig_Leydig&Peritubular myoid	RPS19
0	0.369908	0.999	0.985	0	pig_Leydig&Peritubular myoid	RPS27A
0	0.366477	0.997	0.99	0	pig_Leydig&Peritubular myoid	ENSSSCG00000034448
0	0.362472	0.959	0.877	0	pig_Leydig&Peritubular myoid	ENSSSCG00000030849
0	0.334003	0.976	0.838	0	pig_Leydig&Peritubular myoid	RPLP1
6.97342e-308	0.931566	0.523	0.402	2.73232e-303	pig_Leydig&Peritubular myoid	ENSSSCG00000004578
1.29183e-307	0.416513	0.121	0.026	5.06165e-303	pig_Leydig&Peritubular myoid	UNC5C
1.56125e-307	0.448648	0.126	0.028	6.11729e-303	pig_Leydig&Peritubular myoid	EPHB3
3.69982e-306	0.607207	0.247	0.108	1.44966e-301	pig_Leydig&Peritubular myoid	AR
4.26861e-306	0.61033	0.256	0.116	1.67253e-301	pig_Leydig&Peritubular myoid	ARNT
2.27534e-305	0.450312	0.149	0.04	8.91525e-301	pig_Leydig&Peritubular myoid	ITGA7
5.09788e-305	0.515713	0.137	0.034	1.99745e-300	pig_Leydig&Peritubular myoid	TAC3
4.6102e-304	0.564771	0.173	0.057	1.80637e-299	pig_Leydig&Peritubular myoid	VSTM4
4.2688e-303	0.519884	0.144	0.039	1.6726e-298	pig_Leydig&Peritubular myoid	IER5L
7.8646e-303	0.639094	0.266	0.125	3.08151e-298	pig_Leydig&Peritubular myoid	TET1
1.08556e-302	0.663859	0.473	0.333	4.25344e-298	pig_Leydig&Peritubular myoid	CHD9
2.68647e-301	0.449261	0.132	0.032	1.05261e-296	pig_Leydig&Peritubular myoid	PTK7
3.15687e-301	0.867466	0.504	0.355	1.23693e-296	pig_Leydig&Peritubular myoid	GADD45B
7.0833e-301	0.399019	0.156	0.043	2.77538e-296	pig_Leydig&Peritubular myoid	VCAM1
7.55968e-300	0.402412	0.13	0.031	2.96203e-295	pig_Leydig&Peritubular myoid	ITGA5
1.75589e-299	0.523175	0.125	0.029	6.87992e-295	pig_Leydig&Peritubular myoid	THBS2
1.52942e-294	0.553459	0.238	0.102	5.99256e-290	pig_Leydig&Peritubular myoid	SEPTIN8
2.44159e-294	0.603118	0.176	0.06	9.56665e-290	pig_Leydig&Peritubular myoid	CCN4
2.95401e-293	0.447676	0.134	0.033	1.15744e-288	pig_Leydig&Peritubular myoid	PGM5
7.94274e-293	0.670251	0.498	0.362	3.11212e-288	pig_Leydig&Peritubular myoid	PDLIM7
1.18389e-290	0.456809	0.809	0.7	4.63872e-286	pig_Leydig&Peritubular myoid	ENSSSCG00000004945
2.7941e-290	0.440354	0.123	0.028	1.09479e-285	pig_Leydig&Peritubular myoid	ZNF503
3.58595e-288	0.3876	0.1	0.017	1.40505e-283	pig_Leydig&Peritubular myoid	PTH1R
3.17384e-287	0.447186	0.784	0.677	1.24357e-282	pig_Leydig&Peritubular myoid	SNRPD2
6.15677e-287	0.588571	0.231	0.099	2.41235e-282	pig_Leydig&Peritubular myoid	RUNX1T1
1.90575e-286	0.621632	0.508	0.378	7.4671e-282	pig_Leydig&Peritubular myoid	LAMP2
6.79838e-286	0.391425	0.105	0.02	2.66374e-281	pig_Leydig&Peritubular myoid	MEIS1
1.49935e-284	0.560566	0.237	0.104	5.87474e-280	pig_Leydig&Peritubular myoid	ENSSSCG00000035733
3.21028e-284	0.463872	0.152	0.046	1.25785e-279	pig_Leydig&Peritubular myoid	ENSSSCG00000014812
2.60761e-283	0.375035	0.102	0.019	1.02171e-278	pig_Leydig&Peritubular myoid	ADAMTS7
7.31988e-282	0.426508	0.11	0.023	2.86807e-277	pig_Leydig&Peritubular myoid	PTX3
1.11043e-280	0.656318	0.301	0.161	4.35087e-276	pig_Leydig&Peritubular myoid	ETV1
7.38674e-279	0.479067	0.878	0.857	2.89427e-274	pig_Leydig&Peritubular myoid	NAP1L1
8.88375e-278	0.402441	0.111	0.024	3.48083e-273	pig_Leydig&Peritubular myoid	ENSSSCG00000036096
4.58712e-276	0.371457	0.967	0.83	1.79732e-271	pig_Leydig&Peritubular myoid	RPL29
1.47636e-272	0.621601	0.279	0.145	5.78468e-268	pig_Leydig&Peritubular myoid	IKBIP
2.91844e-272	0.494864	0.165	0.056	1.1435e-267	pig_Leydig&Peritubular myoid	PLSCR4
2.45672e-271	0.565022	0.611	0.503	9.62592e-267	pig_Leydig&Peritubular myoid	NFIC
3.04688e-271	0.497659	0.187	0.07	1.19383e-266	pig_Leydig&Peritubular myoid	UGDH
3.05854e-271	0.542228	0.148	0.045	1.1984e-266	pig_Leydig&Peritubular myoid	DIPK2A
7.4922e-269	0.406271	0.128	0.034	2.9356e-264	pig_Leydig&Peritubular myoid	CD82
8.52775e-267	0.612496	0.436	0.298	3.34134e-262	pig_Leydig&Peritubular myoid	SCARB2
1.26684e-266	0.403581	0.118	0.028	4.96374e-262	pig_Leydig&Peritubular myoid	FRMD3
1.46799e-266	0.518785	0.127	0.032	5.75189e-262	pig_Leydig&Peritubular myoid	ENSSSCG00000032383
1.70319e-266	0.458492	0.199	0.076	6.67345e-262	pig_Leydig&Peritubular myoid	FSCN1
2.87842e-266	0.383554	0.907	0.874	1.12782e-261	pig_Leydig&Peritubular myoid	EEF2
1.2457e-265	0.406974	0.109	0.024	4.88091e-261	pig_Leydig&Peritubular myoid	VEGFC
6.90912e-265	0.375436	0.102	0.021	2.70713e-260	pig_Leydig&Peritubular myoid	CPT1C
6.05542e-261	0.505591	0.159	0.054	2.37263e-256	pig_Leydig&Peritubular myoid	HSPA12A
9.27105e-258	0.425446	0.137	0.04	3.63258e-253	pig_Leydig&Peritubular myoid	TAMALIN
9.53368e-258	0.670191	0.156	0.051	3.73549e-253	pig_Leydig&Peritubular myoid	THBS1
2.29059e-256	0.476053	0.129	0.036	8.97497e-252	pig_Leydig&Peritubular myoid	PREX1
7.31859e-254	0.607927	0.192	0.076	2.86757e-249	pig_Leydig&Peritubular myoid	IFIT1
2.56743e-253	0.51328	0.186	0.074	1.00597e-248	pig_Leydig&Peritubular myoid	KDELR3
3.59779e-253	0.345048	0.961	0.957	1.40969e-248	pig_Leydig&Peritubular myoid	RPS6
1.77697e-251	0.595798	0.508	0.38	6.96252e-247	pig_Leydig&Peritubular myoid	ENSSSCG00000038991
3.99597e-251	0.40054	0.131	0.037	1.5657e-246	pig_Leydig&Peritubular myoid	ENSSSCG00000049158
5.05575e-251	0.560393	0.196	0.082	1.98094e-246	pig_Leydig&Peritubular myoid	MDFIC
1.40468e-249	0.668619	0.2	0.08	5.50383e-245	pig_Leydig&Peritubular myoid	ICAM1
2.52951e-249	0.614695	0.374	0.245	9.91114e-245	pig_Leydig&Peritubular myoid	GPX8
7.01416e-248	0.629981	0.364	0.232	2.74829e-243	pig_Leydig&Peritubular myoid	GPCPD1
8.81303e-248	0.483889	0.173	0.065	3.45312e-243	pig_Leydig&Peritubular myoid	TRIOBP
3.15544e-247	0.500224	0.166	0.061	1.23636e-242	pig_Leydig&Peritubular myoid	IKZF4
4.94276e-245	0.401386	0.172	0.062	1.93667e-240	pig_Leydig&Peritubular myoid	PLP2
2.11403e-242	0.521064	0.223	0.103	8.2832e-238	pig_Leydig&Peritubular myoid	BMP1
7.88188e-242	0.611405	0.445	0.323	3.08828e-237	pig_Leydig&Peritubular myoid	REEP5
1.37554e-241	0.567323	0.53	0.415	5.38964e-237	pig_Leydig&Peritubular myoid	CALU
1.48014e-241	0.334457	0.103	0.023	5.7995e-237	pig_Leydig&Peritubular myoid	NFATC4
3.2596e-241	0.442169	0.16	0.057	1.27718e-236	pig_Leydig&Peritubular myoid	TNS2
3.01551e-239	0.459003	0.138	0.044	1.18154e-234	pig_Leydig&Peritubular myoid	FHL2
9.76646e-239	0.419934	0.114	0.03	3.8267e-234	pig_Leydig&Peritubular myoid	RGMB
1.42039e-238	0.555233	0.242	0.12	5.56537e-234	pig_Leydig&Peritubular myoid	P4HA2
2.54246e-238	0.341113	0.957	0.827	9.96185e-234	pig_Leydig&Peritubular myoid	ENSSSCG00000009303
7.09644e-238	0.471898	0.704	0.609	2.78053e-233	pig_Leydig&Peritubular myoid	MYL12A
1.71046e-237	0.358191	0.964	0.827	6.70193e-233	pig_Leydig&Peritubular myoid	RPL15
2.96998e-236	0.476258	0.192	0.078	1.1637e-231	pig_Leydig&Peritubular myoid	FILIP1
6.83525e-236	0.57832	0.243	0.121	2.67819e-231	pig_Leydig&Peritubular myoid	SPATS2L
5.18577e-235	0.515787	0.112	0.028	2.03189e-230	pig_Leydig&Peritubular myoid	ADAMTS4
6.10266e-235	0.349615	0.903	0.8	2.39114e-230	pig_Leydig&Peritubular myoid	GAPDH
8.05008e-234	0.583626	0.336	0.208	3.15418e-229	pig_Leydig&Peritubular myoid	CTDSP2
3.78107e-233	0.412473	0.88	0.773	1.4815e-228	pig_Leydig&Peritubular myoid	ERBB3
9.46397e-232	0.566855	0.232	0.114	3.70817e-227	pig_Leydig&Peritubular myoid	SESN3
4.97397e-229	0.557978	0.639	0.52	1.9489e-224	pig_Leydig&Peritubular myoid	HTRA1
1.07816e-227	0.594991	0.343	0.214	4.22445e-223	pig_Leydig&Peritubular myoid	ZBTB1
1.33337e-226	0.577056	0.355	0.227	5.22441e-222	pig_Leydig&Peritubular myoid	PHACTR2
3.58392e-226	0.575704	0.229	0.114	1.40425e-221	pig_Leydig&Peritubular myoid	ZEB1
1.58175e-225	0.613035	0.352	0.23	6.1976e-221	pig_Leydig&Peritubular myoid	FKBP9
2.89453e-224	1.36574	0.198	0.092	1.13414e-219	pig_Leydig&Peritubular myoid	ENSSSCG00000051428
2.31236e-222	0.477272	0.172	0.07	9.06028e-218	pig_Leydig&Peritubular myoid	OLFM2
8.03149e-221	0.537584	0.224	0.11	3.1469e-216	pig_Leydig&Peritubular myoid	PTPRS
6.26038e-220	0.657315	0.333	0.208	2.45294e-215	pig_Leydig&Peritubular myoid	ENSSSCG00000032599
6.71282e-220	0.463685	0.172	0.07	2.63022e-215	pig_Leydig&Peritubular myoid	PARVA
6.98428e-220	0.5622	0.319	0.193	2.73658e-215	pig_Leydig&Peritubular myoid	NR3C1
1.42577e-217	0.541315	0.247	0.13	5.58646e-213	pig_Leydig&Peritubular myoid	CCDC9
2.11953e-217	0.525283	0.232	0.117	8.30476e-213	pig_Leydig&Peritubular myoid	RHOQ
1.36869e-216	0.449453	0.16	0.062	5.36279e-212	pig_Leydig&Peritubular myoid	TRPS1
1.63601e-216	0.454276	0.158	0.061	6.41021e-212	pig_Leydig&Peritubular myoid	CISH
2.53259e-216	0.453295	0.287	0.151	9.92318e-212	pig_Leydig&Peritubular myoid	ICA1
3.64193e-216	0.627989	0.227	0.108	1.42698e-211	pig_Leydig&Peritubular myoid	ENSSSCG00000032480
4.44533e-216	0.36274	0.114	0.033	1.74177e-211	pig_Leydig&Peritubular myoid	MCTP2
2.30812e-215	0.497696	0.189	0.081	9.04366e-211	pig_Leydig&Peritubular myoid	TGM2
2.52419e-215	0.574403	0.619	0.551	9.8903e-211	pig_Leydig&Peritubular myoid	JMJD1C
3.05528e-215	0.388872	0.111	0.031	1.19712e-210	pig_Leydig&Peritubular myoid	DACT1
3.31802e-215	0.293074	0.827	0.793	1.30007e-210	pig_Leydig&Peritubular myoid	CALM1
7.78001e-215	0.399269	0.143	0.05	3.04836e-210	pig_Leydig&Peritubular myoid	CACNA2D1
1.11743e-214	0.391746	0.117	0.035	4.3783e-210	pig_Leydig&Peritubular myoid	ENSSSCG00000011859
2.10377e-214	0.32804	0.957	0.822	8.24301e-210	pig_Leydig&Peritubular myoid	RPL24
7.09282e-213	0.37613	0.796	0.736	2.77911e-208	pig_Leydig&Peritubular myoid	PPIB
2.89912e-212	0.434903	0.138	0.048	1.13593e-207	pig_Leydig&Peritubular myoid	AMOT
3.2678e-212	1.56227	0.287	0.178	1.28039e-207	pig_Leydig&Peritubular myoid	ACSF2
1.01229e-211	0.408748	0.648	0.552	3.96635e-207	pig_Leydig&Peritubular myoid	ENSSSCG00000012961
2.27294e-210	0.575933	0.354	0.232	8.90583e-206	pig_Leydig&Peritubular myoid	TMEM176A
1.98562e-209	0.502723	0.261	0.143	7.78007e-205	pig_Leydig&Peritubular myoid	ENSSSCG00000022295
6.95532e-209	1.00826	0.518	0.444	2.72523e-204	pig_Leydig&Peritubular myoid	CYCS
5.82522e-208	0.484453	0.194	0.088	2.28244e-203	pig_Leydig&Peritubular myoid	CSRP2
1.59957e-207	0.57401	0.501	0.403	6.26743e-203	pig_Leydig&Peritubular myoid	FNDC3B
2.19898e-207	0.296774	0.103	0.027	8.61605e-203	pig_Leydig&Peritubular myoid	GUCY1B1
3.64471e-207	0.512315	0.212	0.104	1.42807e-202	pig_Leydig&Peritubular myoid	ERCC6L2
2.75542e-206	0.359591	0.11	0.032	1.07963e-201	pig_Leydig&Peritubular myoid	GRK5
5.11529e-205	0.509527	0.276	0.157	2.00427e-200	pig_Leydig&Peritubular myoid	HACD3
2.92093e-204	0.352551	0.103	0.028	1.14448e-199	pig_Leydig&Peritubular myoid	ENSSSCG00000041957
1.02982e-203	1.39652	0.205	0.102	4.03506e-199	pig_Leydig&Peritubular myoid	STAR
1.24032e-203	0.255761	0.993	0.959	4.85984e-199	pig_Leydig&Peritubular myoid	RPS23
1.79347e-203	0.483695	0.189	0.086	7.02718e-199	pig_Leydig&Peritubular myoid	ENSSSCG00000016186
2.26071e-201	0.580935	0.263	0.147	8.85793e-197	pig_Leydig&Peritubular myoid	LDLR
3.70145e-201	0.417327	0.728	0.639	1.4503e-196	pig_Leydig&Peritubular myoid	ENSSSCG00000003046
3.93263e-200	0.282691	0.988	0.975	1.54088e-195	pig_Leydig&Peritubular myoid	RPS9
2.06771e-199	0.363207	0.1	0.028	8.10169e-195	pig_Leydig&Peritubular myoid	CSF1
1.48006e-198	0.445606	0.177	0.077	5.79918e-194	pig_Leydig&Peritubular myoid	SASH1
3.18823e-198	0.50851	0.216	0.11	1.24921e-193	pig_Leydig&Peritubular myoid	SSBP3
6.16441e-197	0.554614	0.315	0.203	2.41534e-192	pig_Leydig&Peritubular myoid	RBFOX2
7.31172e-196	0.475273	0.201	0.097	2.86488e-191	pig_Leydig&Peritubular myoid	PPIC
4.92947e-195	0.287536	0.975	0.837	1.93146e-190	pig_Leydig&Peritubular myoid	RPS8
1.35871e-194	0.59134	0.261	0.151	5.3237e-190	pig_Leydig&Peritubular myoid	PDLIM3
3.46985e-194	0.410097	0.109	0.033	1.35956e-189	pig_Leydig&Peritubular myoid	GREB1
2.13561e-193	0.391396	0.108	0.032	8.36774e-189	pig_Leydig&Peritubular myoid	CAV1
2.27962e-193	0.480294	0.171	0.075	8.932e-189	pig_Leydig&Peritubular myoid	PALM
1.59572e-188	0.413868	0.142	0.055	6.25234e-184	pig_Leydig&Peritubular myoid	FAM102B
3.58862e-188	0.435846	0.169	0.074	1.40609e-183	pig_Leydig&Peritubular myoid	RGS22
2.1311e-187	1.68356	0.163	0.074	8.35007e-183	pig_Leydig&Peritubular myoid	CYP11A1
4.06903e-187	0.502583	0.435	0.329	1.59433e-182	pig_Leydig&Peritubular myoid	PNRC2
1.7501e-185	0.365902	0.124	0.043	6.85724e-181	pig_Leydig&Peritubular myoid	FAM13A
2.22617e-185	0.411793	0.19	0.088	8.72259e-181	pig_Leydig&Peritubular myoid	CLMN
8.55516e-185	0.526839	0.276	0.165	3.35208e-180	pig_Leydig&Peritubular myoid	TEAD1
2.27143e-184	0.540363	0.202	0.1	8.89993e-180	pig_Leydig&Peritubular myoid	RNF122
5.90039e-184	0.594861	0.351	0.238	2.31189e-179	pig_Leydig&Peritubular myoid	LIFR
6.66557e-184	0.317398	0.111	0.035	2.6117e-179	pig_Leydig&Peritubular myoid	NOL3
3.66893e-183	0.509943	0.297	0.186	1.43756e-178	pig_Leydig&Peritubular myoid	HEBP1
3.62035e-182	1.55868	0.114	0.038	1.41853e-177	pig_Leydig&Peritubular myoid	CBR1
6.08273e-182	0.427863	0.153	0.063	2.38334e-177	pig_Leydig&Peritubular myoid	TGFB2
8.40989e-182	0.465885	0.22	0.116	3.29516e-177	pig_Leydig&Peritubular myoid	LASP1
8.78884e-182	0.36693	0.126	0.045	3.44364e-177	pig_Leydig&Peritubular myoid	ENSSSCG00000027348
4.44716e-181	0.513554	0.259	0.152	1.74249e-176	pig_Leydig&Peritubular myoid	MXRA8
6.63399e-180	0.609065	0.312	0.197	2.59933e-175	pig_Leydig&Peritubular myoid	HES1
1.25155e-177	0.347749	0.104	0.032	4.90383e-173	pig_Leydig&Peritubular myoid	ENSSSCG00000010212
4.06771e-177	0.393968	0.153	0.065	1.59381e-172	pig_Leydig&Peritubular myoid	CTDSP1
6.75146e-177	0.383078	0.13	0.049	2.64536e-172	pig_Leydig&Peritubular myoid	CBX6
1.79902e-176	0.365765	0.12	0.043	7.04892e-172	pig_Leydig&Peritubular myoid	PDLIM4
4.11523e-176	0.548129	0.246	0.137	1.61243e-171	pig_Leydig&Peritubular myoid	PLK2
7.59195e-176	0.446975	0.639	0.588	2.97468e-171	pig_Leydig&Peritubular myoid	HMGN3
8.90471e-176	0.669907	0.288	0.176	3.48904e-171	pig_Leydig&Peritubular myoid	RASD1
1.40683e-175	0.53501	0.273	0.169	5.51224e-171	pig_Leydig&Peritubular myoid	PXDN
2.6733e-174	0.463962	0.539	0.457	1.04745e-169	pig_Leydig&Peritubular myoid	ENSSSCG00000003132
1.0284e-173	0.419038	0.185	0.089	4.02946e-169	pig_Leydig&Peritubular myoid	ENSSSCG00000004082
1.21612e-173	0.498682	0.225	0.123	4.76501e-169	pig_Leydig&Peritubular myoid	TSHZ1
6.32512e-172	0.328392	0.11	0.037	2.47831e-167	pig_Leydig&Peritubular myoid	ENSSSCG00000049765
5.1754e-170	0.485786	0.231	0.13	2.02783e-165	pig_Leydig&Peritubular myoid	SPRED1
6.37655e-170	0.421516	0.164	0.071	2.49846e-165	pig_Leydig&Peritubular myoid	GHSR
1.74186e-168	0.453187	0.217	0.116	6.82497e-164	pig_Leydig&Peritubular myoid	SYNPO2
2.96188e-168	0.614653	0.321	0.223	1.16052e-163	pig_Leydig&Peritubular myoid	CAT
2.7696e-167	0.458864	0.621	0.543	1.08518e-162	pig_Leydig&Peritubular myoid	ENSSSCG00000039894
5.24212e-167	0.474522	0.227	0.127	2.05397e-162	pig_Leydig&Peritubular myoid	PLOD1
1.33475e-166	0.3868	0.132	0.053	5.2298e-162	pig_Leydig&Peritubular myoid	CLIP3
3.5326e-166	0.303954	0.166	0.073	1.38414e-161	pig_Leydig&Peritubular myoid	ELK3
6.5311e-166	0.531108	0.329	0.229	2.55902e-161	pig_Leydig&Peritubular myoid	ALDH3A2
1.14286e-164	0.519431	0.301	0.198	4.47795e-160	pig_Leydig&Peritubular myoid	ARL5A
4.23021e-164	0.387615	0.126	0.05	1.65748e-159	pig_Leydig&Peritubular myoid	PDZRN3
2.61956e-163	0.478023	0.48	0.392	1.0264e-158	pig_Leydig&Peritubular myoid	CAPZA2
7.70092e-162	0.497397	0.326	0.221	3.01738e-157	pig_Leydig&Peritubular myoid	TMOD3
1.91715e-161	0.327194	0.102	0.034	7.51179e-157	pig_Leydig&Peritubular myoid	PYCR1
1.98504e-161	0.506873	0.281	0.179	7.7778e-157	pig_Leydig&Peritubular myoid	EIF4EBP2
9.63758e-160	0.638656	0.433	0.342	3.77619e-155	pig_Leydig&Peritubular myoid	LGALS3BP
2.51728e-159	0.516173	0.266	0.166	9.86321e-155	pig_Leydig&Peritubular myoid	ANKRD50
2.73286e-159	0.324359	0.114	0.042	1.07079e-154	pig_Leydig&Peritubular myoid	GLI3
9.05587e-159	0.487745	0.328	0.225	3.54827e-154	pig_Leydig&Peritubular myoid	SELENOW
9.37073e-159	0.25783	0.985	0.971	3.67164e-154	pig_Leydig&Peritubular myoid	RPL17-C18orf32
1.05094e-157	0.392124	0.116	0.044	4.1178e-153	pig_Leydig&Peritubular myoid	ENSSSCG00000031661
5.04074e-157	0.307836	0.113	0.041	1.97506e-152	pig_Leydig&Peritubular myoid	ENSSSCG00000045477
7.17398e-157	0.507794	0.374	0.273	2.81091e-152	pig_Leydig&Peritubular myoid	ENSSSCG00000016444
2.21147e-154	0.450126	0.254	0.152	8.66498e-150	pig_Leydig&Peritubular myoid	JAG1
5.06164e-154	0.317602	0.121	0.047	1.98325e-149	pig_Leydig&Peritubular myoid	PACSIN3
6.31112e-154	0.429416	0.194	0.103	2.47282e-149	pig_Leydig&Peritubular myoid	GALNT2
1.02476e-153	0.323149	0.128	0.052	4.01521e-149	pig_Leydig&Peritubular myoid	SLC2A4RG
2.40998e-153	0.429402	0.167	0.081	9.44277e-149	pig_Leydig&Peritubular myoid	BLVRB
1.38057e-152	0.45609	0.226	0.129	5.40934e-148	pig_Leydig&Peritubular myoid	TET2
3.21997e-150	0.496707	0.402	0.309	1.26165e-145	pig_Leydig&Peritubular myoid	SMC1A
4.37621e-150	0.421934	0.586	0.487	1.71469e-145	pig_Leydig&Peritubular myoid	RND3
7.342e-150	0.26562	0.97	0.832	2.87674e-145	pig_Leydig&Peritubular myoid	RPS15A
3.34977e-149	0.490169	0.208	0.118	1.31251e-144	pig_Leydig&Peritubular myoid	FMNL2
3.94646e-149	0.600959	0.211	0.119	1.5463e-144	pig_Leydig&Peritubular myoid	ENSSSCG00000049098
8.28025e-149	0.39892	0.153	0.072	3.24437e-144	pig_Leydig&Peritubular myoid	PLSCR3
1.64898e-148	0.350954	0.117	0.046	6.46105e-144	pig_Leydig&Peritubular myoid	MYC
1.34428e-147	0.666711	0.34	0.231	5.26717e-143	pig_Leydig&Peritubular myoid	IER3
1.67443e-147	0.397444	0.151	0.071	6.56075e-143	pig_Leydig&Peritubular myoid	RGMA
1.69409e-147	0.45055	0.221	0.127	6.6378e-143	pig_Leydig&Peritubular myoid	MCFD2
3.25221e-147	0.430972	0.194	0.104	1.27428e-142	pig_Leydig&Peritubular myoid	CDK14
4.96391e-147	0.491547	0.407	0.32	1.94496e-142	pig_Leydig&Peritubular myoid	MAGED1
5.07869e-147	0.568226	0.425	0.339	1.98993e-142	pig_Leydig&Peritubular myoid	SKIL
7.53852e-147	0.374899	0.155	0.073	2.95374e-142	pig_Leydig&Peritubular myoid	PKIA
5.83794e-146	0.394138	0.161	0.078	2.28742e-141	pig_Leydig&Peritubular myoid	P3H2
1.97495e-143	0.396852	0.167	0.084	7.73826e-139	pig_Leydig&Peritubular myoid	ENSSSCG00000032942
8.10327e-143	0.361717	0.145	0.067	3.17502e-138	pig_Leydig&Peritubular myoid	ENSSSCG00000009501
2.39064e-142	0.483584	0.263	0.17	9.36699e-138	pig_Leydig&Peritubular myoid	VAMP5
3.24687e-142	0.546881	0.612	0.56	1.27219e-137	pig_Leydig&Peritubular myoid	ZFP36
6.00338e-142	0.502729	0.432	0.354	2.35224e-137	pig_Leydig&Peritubular myoid	C12orf57
4.69238e-141	0.454404	0.213	0.123	1.83857e-136	pig_Leydig&Peritubular myoid	PHYH
1.98868e-140	0.450089	0.313	0.213	7.79206e-136	pig_Leydig&Peritubular myoid	MBNL1
2.46277e-140	0.638003	0.476	0.408	9.64963e-136	pig_Leydig&Peritubular myoid	GPC1
[truncated: 10,441 more rows]

## Sheet: mouse-rna_celltype_all
Markers for distinct cell types in murine testicular tissue
p_val	avg_log2FC	pct.1	pct.2	p_val_adj	cluster	gene
0	2.96149	0.884	0.122	0	mouse_Spermatids	Fam209
0	2.79105	0.858	0.107	0	mouse_Spermatids	Acrv1
0	2.65897	0.86	0.126	0	mouse_Spermatids	1700015E13Rik
0	2.63391	0.819	0.101	0	mouse_Spermatids	Spaca1
0	2.60754	0.885	0.196	0	mouse_Spermatids	Tsga8
0	2.55404	0.83	0.099	0	mouse_Spermatids	Spaca3
0	2.55106	0.824	0.107	0	mouse_Spermatids	Spata45
0	2.51107	0.851	0.118	0	mouse_Spermatids	Efcab9
0	2.42639	0.862	0.171	0	mouse_Spermatids	Gtsf1l
0	2.38124	0.753	0.067	0	mouse_Spermatids	Tex36
0	2.33106	0.908	0.259	0	mouse_Spermatids	Kif2b
0	2.32341	0.807	0.096	0	mouse_Spermatids	Tmem190
0	2.31288	0.884	0.213	0	mouse_Spermatids	Tex33
0	2.30748	0.781	0.105	0	mouse_Spermatids	Sox5
0	2.29144	0.773	0.094	0	mouse_Spermatids	RP23-407B16.3
0	2.26069	0.872	0.194	0	mouse_Spermatids	Ccer1
0	2.25716	0.73	0.056	0	mouse_Spermatids	Lyzl6
0	2.24035	0.775	0.101	0	mouse_Spermatids	1700013D24Rik
0	2.23099	0.72	0.061	0	mouse_Spermatids	Spata31
0	2.21641	0.64	0.035	0	mouse_Spermatids	1700001P01Rik
0	2.17479	0.878	0.224	0	mouse_Spermatids	Rnf151
0	2.16884	0.746	0.082	0	mouse_Spermatids	Ccdc81
0	2.13394	0.758	0.077	0	mouse_Spermatids	Lyzl1
0	2.12523	0.861	0.295	0	mouse_Spermatids	Actl7b
0	2.10261	0.88	0.273	0	mouse_Spermatids	Cypt4
0	2.09685	0.804	0.23	0	mouse_Spermatids	1700028P14Rik
0	2.08154	0.771	0.111	0	mouse_Spermatids	1700049L16Rik
0	2.07875	0.806	0.148	0	mouse_Spermatids	1700001J03Rik
0	2.06931	0.7	0.072	0	mouse_Spermatids	4931409K22Rik
0	2.06428	0.727	0.066	0	mouse_Spermatids	1700113H08Rik
0	2.06293	0.742	0.064	0	mouse_Spermatids	Pdilt
0	2.06127	0.937	0.457	0	mouse_Spermatids	Tulp2
0	2.05992	0.788	0.112	0	mouse_Spermatids	Dusp13
0	2.04166	0.856	0.226	0	mouse_Spermatids	Cast
0	2.03993	0.802	0.19	0	mouse_Spermatids	Scp2d1
0	2.00992	0.744	0.117	0	mouse_Spermatids	BC051628
0	1.99581	0.702	0.071	0	mouse_Spermatids	1700011A15Rik
0	1.9917	0.735	0.072	0	mouse_Spermatids	Fam24a
0	1.98861	0.709	0.067	0	mouse_Spermatids	Spaca4
0	1.97821	0.795	0.135	0	mouse_Spermatids	1700093K21Rik
0	1.97145	0.777	0.128	0	mouse_Spermatids	1700001L19Rik
0	1.96912	0.703	0.061	0	mouse_Spermatids	1700016G14Rik
0	1.96068	0.804	0.257	0	mouse_Spermatids	Tekt2
0	1.95897	0.694	0.064	0	mouse_Spermatids	1700067P10Rik
0	1.95356	0.838	0.214	0	mouse_Spermatids	Creb3l4
0	1.95338	0.764	0.101	0	mouse_Spermatids	Arrdc5
0	1.93935	0.78	0.17	0	mouse_Spermatids	Tsc22d4
0	1.93011	0.739	0.111	0	mouse_Spermatids	Fyb
0	1.91282	0.623	0.076	0	mouse_Spermatids	Tex29
0	1.91052	0.784	0.129	0	mouse_Spermatids	Spaca7
0	1.91002	0.681	0.08	0	mouse_Spermatids	1700007K09Rik
0	1.89801	0.823	0.202	0	mouse_Spermatids	Cabyr
0	1.89722	0.728	0.088	0	mouse_Spermatids	Best1
0	1.88632	0.774	0.181	0	mouse_Spermatids	Dgat2
0	1.88223	0.589	0.049	0	mouse_Spermatids	1700041C23Rik
0	1.87995	0.684	0.066	0	mouse_Spermatids	1700031L13Rik
0	1.87789	0.609	0.054	0	mouse_Spermatids	4930527J03Rik
0	1.87095	0.713	0.134	0	mouse_Spermatids	Hist1h2bp
0	1.82242	0.755	0.228	0	mouse_Spermatids	BC048502
0	1.81567	0.684	0.072	0	mouse_Spermatids	Spag6l
0	1.81516	0.855	0.348	0	mouse_Spermatids	1700021F07Rik
0	1.81382	0.676	0.058	0	mouse_Spermatids	Pdzk1ip1
0	1.80491	0.762	0.27	0	mouse_Spermatids	Ccdc89
0	1.79993	0.669	0.045	0	mouse_Spermatids	Spata9
0	1.7995	0.754	0.168	0	mouse_Spermatids	Zfp37
0	1.77401	0.485	0.038	0	mouse_Spermatids	4930432E11Rik
0	1.77186	0.627	0.041	0	mouse_Spermatids	Prr27
0	1.76964	0.751	0.109	0	mouse_Spermatids	Ttc23l
0	1.76782	0.667	0.113	0	mouse_Spermatids	Gm4275
0	1.76096	0.8	0.241	0	mouse_Spermatids	Clip1
0	1.75706	0.824	0.18	0	mouse_Spermatids	Erich3
0	1.74883	0.643	0.037	0	mouse_Spermatids	Eqtn
0	1.73771	0.764	0.137	0	mouse_Spermatids	Fam183b
0	1.72635	0.693	0.092	0	mouse_Spermatids	Odf3
0	1.71909	0.673	0.077	0	mouse_Spermatids	Tmem225
0	1.71591	0.663	0.058	0	mouse_Spermatids	Prkg1
0	1.70088	0.75	0.127	0	mouse_Spermatids	1700016D06Rik
0	1.70071	0.732	0.137	0	mouse_Spermatids	Tex43
0	1.7	0.762	0.136	0	mouse_Spermatids	4930578I06Rik
0	1.69954	0.755	0.213	0	mouse_Spermatids	Slc16a7
0	1.6903	0.657	0.07	0	mouse_Spermatids	1700029I15Rik
0	1.6771	0.745	0.272	0	mouse_Spermatids	Ankrd7
0	1.67101	0.77	0.161	0	mouse_Spermatids	Ccdc183
0	1.66703	0.866	0.356	0	mouse_Spermatids	Gm128
0	1.66284	0.679	0.069	0	mouse_Spermatids	Lyzl4
0	1.66203	0.697	0.103	0	mouse_Spermatids	1700109H08Rik
0	1.65902	0.603	0.026	0	mouse_Spermatids	Triml1
0	1.65316	0.713	0.088	0	mouse_Spermatids	Atp6v1e2
0	1.64592	0.715	0.096	0	mouse_Spermatids	Fam170b
0	1.64567	0.609	0.041	0	mouse_Spermatids	Nipsnap3a
0	1.62364	0.658	0.132	0	mouse_Spermatids	Ccdc105
0	1.61702	0.634	0.048	0	mouse_Spermatids	Odf3l1
0	1.61542	0.781	0.178	0	mouse_Spermatids	BC049762
0	1.60456	0.726	0.119	0	mouse_Spermatids	Cxxc5
0	1.60276	0.673	0.141	0	mouse_Spermatids	Tex21
0	1.59713	0.896	0.317	0	mouse_Spermatids	Ropn1
0	1.59164	0.624	0.055	0	mouse_Spermatids	Ftmt
0	1.58935	0.832	0.332	0	mouse_Spermatids	1700086L19Rik
0	1.58765	0.776	0.223	0	mouse_Spermatids	Efcab3
0	1.58169	0.637	0.165	0	mouse_Spermatids	Fsip1
0	1.58027	0.697	0.114	0	mouse_Spermatids	Ttll7
0	1.57636	0.726	0.12	0	mouse_Spermatids	Ccdc63
0	1.57031	0.626	0.073	0	mouse_Spermatids	Pfn3
0	1.57	0.727	0.206	0	mouse_Spermatids	Ppp1r32
0	1.56559	0.623	0.048	0	mouse_Spermatids	Kcne3
0	1.56419	0.838	0.364	0	mouse_Spermatids	Cfap45
0	1.55766	0.572	0.027	0	mouse_Spermatids	Hsfy2
0	1.55729	0.652	0.072	0	mouse_Spermatids	4930522H14Rik
0	1.55708	0.635	0.055	0	mouse_Spermatids	Tssk4
0	1.54986	0.665	0.105	0	mouse_Spermatids	4930404N11Rik
0	1.54869	0.773	0.282	0	mouse_Spermatids	Dpy30
0	1.54219	0.61	0.116	0	mouse_Spermatids	Scamp1
0	1.51823	0.803	0.235	0	mouse_Spermatids	Smkr-ps
0	1.5169	0.843	0.268	0	mouse_Spermatids	1700034O15Rik
0	1.51546	0.746	0.256	0	mouse_Spermatids	Gm5142
0	1.50984	0.765	0.283	0	mouse_Spermatids	1700034J05Rik
0	1.5092	0.779	0.306	0	mouse_Spermatids	Lgals8
0	1.50582	0.794	0.193	0	mouse_Spermatids	Tssk1
0	1.50405	0.898	0.473	0	mouse_Spermatids	Gtsf1
0	1.49627	0.731	0.157	0	mouse_Spermatids	Col22a1
0	1.49372	0.587	0.043	0	mouse_Spermatids	Izumo1
0	1.49255	0.604	0.141	0	mouse_Spermatids	Cnbd2
0	1.49139	0.721	0.217	0	mouse_Spermatids	Tekt4
0	1.48112	0.728	0.209	0	mouse_Spermatids	Scamp2
0	1.48106	0.649	0.086	0	mouse_Spermatids	2900092C05Rik
0	1.47867	0.78	0.197	0	mouse_Spermatids	1700015F17Rik
0	1.47521	0.649	0.211	0	mouse_Spermatids	Glipr1l1
0	1.46917	0.618	0.067	0	mouse_Spermatids	Gm6569
0	1.46601	0.579	0.04	0	mouse_Spermatids	Dnah3
0	1.46248	0.528	0.034	0	mouse_Spermatids	Gm20268
0	1.4619	0.412	0.057	0	mouse_Spermatids	Pex5l
0	1.45555	0.812	0.386	0	mouse_Spermatids	Ccdc173
0	1.45044	0.734	0.28	0	mouse_Spermatids	Ccdc175
0	1.45009	0.622	0.077	0	mouse_Spermatids	1700020L24Rik
0	1.44845	0.661	0.116	0	mouse_Spermatids	Mbd3l1
0	1.44648	0.777	0.339	0	mouse_Spermatids	Cep290
0	1.44584	0.814	0.251	0	mouse_Spermatids	1700013F07Rik
0	1.44338	0.581	0.045	0	mouse_Spermatids	Tex38
0	1.4411	0.509	0.061	0	mouse_Spermatids	Tbc1d23
0	1.43887	0.72	0.314	0	mouse_Spermatids	Lrrc34
0	1.43449	0.785	0.323	0	mouse_Spermatids	Phyhipl
0	1.43177	0.631	0.062	0	mouse_Spermatids	Slc22a14
0	1.43048	0.601	0.137	0	mouse_Spermatids	Cfap58
0	1.42795	0.692	0.232	0	mouse_Spermatids	Saxo2
0	1.42723	0.606	0.05	0	mouse_Spermatids	Apobec4
0	1.42652	0.896	0.319	0	mouse_Spermatids	Hils1
0	1.42196	0.718	0.237	0	mouse_Spermatids	Mycbpap
0	1.42184	0.67	0.125	0	mouse_Spermatids	4933417A18Rik
0	1.42029	0.795	0.206	0	mouse_Spermatids	Akap3
0	1.41062	0.58	0.068	0	mouse_Spermatids	4930579F01Rik
0	1.40944	0.797	0.261	0	mouse_Spermatids	Fam221b
0	1.39937	0.724	0.181	0	mouse_Spermatids	Uri1
0	1.39832	0.45	0.059	0	mouse_Spermatids	1700101O22Rik
0	1.39484	0.577	0.074	0	mouse_Spermatids	Pnmal2
0	1.39002	0.712	0.178	0	mouse_Spermatids	D11Wsu47e
0	1.38981	0.892	0.511	0	mouse_Spermatids	Saysd1
0	1.38624	0.576	0.039	0	mouse_Spermatids	Zp3r
0	1.3862	0.848	0.402	0	mouse_Spermatids	Gykl1
0	1.38381	0.812	0.263	0	mouse_Spermatids	Sh3d21
0	1.37971	0.613	0.057	0	mouse_Spermatids	1700073E17Rik
0	1.37418	0.704	0.153	0	mouse_Spermatids	Spatc1l
0	1.37209	0.71	0.215	0	mouse_Spermatids	Dnajb13
0	1.37057	0.679	0.235	0	mouse_Spermatids	Zswim2
0	1.36932	0.605	0.058	0	mouse_Spermatids	Slc35g3
0	1.3661	0.611	0.075	0	mouse_Spermatids	4930451I11Rik
0	1.35883	0.583	0.047	0	mouse_Spermatids	Adam24
0	1.35734	0.54	0.031	0	mouse_Spermatids	Sun5
0	1.3564	0.638	0.088	0	mouse_Spermatids	Ankrd61
0	1.35429	0.633	0.13	0	mouse_Spermatids	Arl13b
0	1.35288	0.623	0.097	0	mouse_Spermatids	Tmc5
0	1.34658	0.706	0.231	0	mouse_Spermatids	RP24-543J12.1
0	1.34068	0.489	0.032	0	mouse_Spermatids	Spam1
0	1.33809	0.799	0.259	0	mouse_Spermatids	Bbx
0	1.33646	0.578	0.05	0	mouse_Spermatids	1700061G19Rik
0	1.33593	0.588	0.072	0	mouse_Spermatids	1700007K13Rik
0	1.33366	0.531	0.051	0	mouse_Spermatids	4933434M16Rik
0	1.32936	0.627	0.088	0	mouse_Spermatids	Ribc1
0	1.32551	0.727	0.195	0	mouse_Spermatids	Chd5
0	1.32353	0.868	0.333	0	mouse_Spermatids	Cypt12
0	1.3201	0.755	0.223	0	mouse_Spermatids	Tescl
0	1.31374	0.618	0.122	0	mouse_Spermatids	Pphln1
0	1.31008	0.798	0.349	0	mouse_Spermatids	Efcab10
0	1.30693	0.945	0.536	0	mouse_Spermatids	BC051142
0	1.30658	0.746	0.182	0	mouse_Spermatids	1700012B07Rik
0	1.30307	0.438	0.086	0	mouse_Spermatids	Banf2
0	1.30277	0.573	0.053	0	mouse_Spermatids	BC048609
0	1.30158	0.808	0.376	0	mouse_Spermatids	Enkur
0	1.30022	0.775	0.347	0	mouse_Spermatids	Crem
0	1.29386	0.746	0.183	0	mouse_Spermatids	Sqrdl
0	1.29182	0.582	0.055	0	mouse_Spermatids	Catsper4
0	1.2918	0.566	0.05	0	mouse_Spermatids	Gm26844
0	1.29151	0.538	0.065	0	mouse_Spermatids	4921504E06Rik
0	1.29137	0.831	0.24	0	mouse_Spermatids	Tmco2
0	1.28431	0.665	0.124	0	mouse_Spermatids	Tbata
0	1.28073	0.804	0.336	0	mouse_Spermatids	Ccdc67
0	1.27866	0.521	0.026	0	mouse_Spermatids	Hyal5
0	1.27843	0.524	0.11	0	mouse_Spermatids	Prss46
0	1.27551	0.791	0.243	0	mouse_Spermatids	Txndc8
0	1.27405	0.761	0.275	0	mouse_Spermatids	1700003H04Rik
0	1.27389	0.529	0.035	0	mouse_Spermatids	Ccdc37
0	1.26879	0.767	0.324	0	mouse_Spermatids	Ppm1d
0	1.26641	0.554	0.06	0	mouse_Spermatids	Lmnb2
0	1.26466	0.523	0.026	0	mouse_Spermatids	Catsper3
0	1.26357	0.745	0.189	0	mouse_Spermatids	Izumo3
0	1.26322	0.543	0.059	0	mouse_Spermatids	Nrm
0	1.26202	0.867	0.519	0	mouse_Spermatids	Knop1
0	1.26138	0.776	0.346	0	mouse_Spermatids	1700012B09Rik
0	1.25992	0.525	0.026	0	mouse_Spermatids	4933405O20Rik
0	1.25806	0.626	0.157	0	mouse_Spermatids	Fhl5
0	1.25185	0.545	0.064	0	mouse_Spermatids	1700029J07Rik
0	1.25109	0.663	0.161	0	mouse_Spermatids	Nabp1
0	1.25083	0.764	0.332	0	mouse_Spermatids	2810408I11Rik
0	1.24989	0.58	0.075	0	mouse_Spermatids	Prr22
0	1.24743	0.724	0.344	0	mouse_Spermatids	Fsip2
0	1.24276	0.59	0.126	0	mouse_Spermatids	Gnpda2
0	1.24268	0.683	0.198	0	mouse_Spermatids	Aptx
0	1.24226	0.558	0.079	0	mouse_Spermatids	Chn1
0	1.24223	0.883	0.322	0	mouse_Spermatids	Tmco5
0	1.23986	0.713	0.259	0	mouse_Spermatids	Sypl
0	1.23882	0.602	0.163	0	mouse_Spermatids	Lrif1
0	1.2383	0.767	0.22	0	mouse_Spermatids	1700011L22Rik
0	1.23718	0.527	0.051	0	mouse_Spermatids	Fancd2os
0	1.23519	0.569	0.064	0	mouse_Spermatids	Fbxl13
0	1.2293	0.922	0.373	0	mouse_Spermatids	Fam229a
0	1.22825	0.653	0.136	0	mouse_Spermatids	Tes
0	1.2197	0.548	0.046	0	mouse_Spermatids	Lyzl4os
0	1.21957	0.56	0.076	0	mouse_Spermatids	Ccdc116
0	1.21715	0.765	0.317	0	mouse_Spermatids	Zpbp
0	1.21693	0.643	0.134	0	mouse_Spermatids	Zcchc8
0	1.21371	0.788	0.266	0	mouse_Spermatids	Fam217a
0	1.20917	0.603	0.155	0	mouse_Spermatids	Pigf
0	1.20829	0.766	0.394	0	mouse_Spermatids	Creld2
0	1.20784	0.808	0.391	0	mouse_Spermatids	Erich2
0	1.20689	0.819	0.372	0	mouse_Spermatids	Tekt1
0	1.20681	0.554	0.066	0	mouse_Spermatids	Gm20389
0	1.20671	0.862	0.487	0	mouse_Spermatids	Kifap3
0	1.20626	0.657	0.183	0	mouse_Spermatids	Fam208b
0	1.2057	0.763	0.245	0	mouse_Spermatids	Samd4
0	1.2056	0.506	0.031	0	mouse_Spermatids	Adam26a
0	1.20344	0.764	0.34	0	mouse_Spermatids	Cfap126
0	1.19689	0.857	0.392	0	mouse_Spermatids	Lypd4
0	1.19525	0.552	0.053	0	mouse_Spermatids	Ttc39a
0	1.19213	0.664	0.219	0	mouse_Spermatids	Ccdc186
0	1.1917	0.805	0.35	0	mouse_Spermatids	1700030J22Rik
0	1.19111	0.731	0.203	0	mouse_Spermatids	Actl7a
0	1.18936	0.544	0.046	0	mouse_Spermatids	Lrrc72
0	1.18935	0.525	0.102	0	mouse_Spermatids	Tmigd3
0	1.18588	0.804	0.429	0	mouse_Spermatids	Zfp451
0	1.18273	0.697	0.308	0	mouse_Spermatids	Rsbn1
0	1.1815	0.489	0.023	0	mouse_Spermatids	4921534H16Rik
0	1.18128	0.706	0.277	0	mouse_Spermatids	Nme5
0	1.17824	0.728	0.224	0	mouse_Spermatids	Pde1a
0	1.17758	0.534	0.066	0	mouse_Spermatids	BC061237
0	1.17572	0.512	0.041	0	mouse_Spermatids	Hist1h4a
0	1.17559	0.762	0.371	0	mouse_Spermatids	Dzip1
0	1.17341	0.888	0.447	0	mouse_Spermatids	1700003M02Rik
0	1.16875	0.503	0.032	0	mouse_Spermatids	4930557F10Rik
0	1.16543	0.555	0.164	0	mouse_Spermatids	Efhb
0	1.16539	0.759	0.223	0	mouse_Spermatids	4930505A04Rik
0	1.16475	0.712	0.27	0	mouse_Spermatids	Tmem89
0	1.15922	0.73	0.184	0	mouse_Spermatids	Trim36
0	1.15609	0.601	0.277	0	mouse_Spermatids	Ccser2
0	1.15429	0.634	0.116	0	mouse_Spermatids	Lrp2bp
0	1.14805	0.511	0.041	0	mouse_Spermatids	4933411G06Rik
0	1.14739	0.398	0.044	0	mouse_Spermatids	Saxo1
0	1.14657	0.676	0.199	0	mouse_Spermatids	Dcun1d4
0	1.14461	0.751	0.217	0	mouse_Spermatids	Ccdc101
0	1.14401	0.528	0.13	0	mouse_Spermatids	Crls1
0	1.14379	0.691	0.27	0	mouse_Spermatids	4933434E20Rik
0	1.14141	0.757	0.342	0	mouse_Spermatids	Bcas2
0	1.14131	0.501	0.04	0	mouse_Spermatids	Mgat4c
0	1.14062	0.727	0.284	0	mouse_Spermatids	Lrrc9
0	1.139	0.292	0.03	0	mouse_Spermatids	4921528I07Rik
0	1.13779	0.719	0.29	0	mouse_Spermatids	Arf4
0	1.1371	0.487	0.065	0	mouse_Spermatids	Il31
0	1.1311	0.472	0.025	0	mouse_Spermatids	Pla2g10
0	1.12827	0.72	0.185	0	mouse_Spermatids	Spag4
0	1.12515	0.707	0.272	0	mouse_Spermatids	Rnf4
0	1.12162	0.983	0.644	0	mouse_Spermatids	Ropn1l
0	1.12101	0.491	0.034	0	mouse_Spermatids	Plac8l1
0	1.11399	0.415	0.069	0	mouse_Spermatids	Ccin
0	1.11377	0.469	0.063	0	mouse_Spermatids	BC048562
0	1.10834	0.495	0.09	0	mouse_Spermatids	1700095A21Rik
0	1.10782	0.572	0.177	0	mouse_Spermatids	Sun3
0	1.10556	0.538	0.069	0	mouse_Spermatids	RP23-77E18.3
0	1.10367	0.679	0.18	0	mouse_Spermatids	4921539E11Rik
0	1.10038	0.515	0.038	0	mouse_Spermatids	St8sia3
0	1.09823	0.614	0.252	0	mouse_Spermatids	Iqub
0	1.09807	0.552	0.115	0	mouse_Spermatids	4933427G17Rik
0	1.09654	0.551	0.072	0	mouse_Spermatids	Coro2a
0	1.09613	0.623	0.125	0	mouse_Spermatids	Lpcat2b
0	1.0923	0.577	0.109	0	mouse_Spermatids	Ttll9
0	1.08968	0.798	0.261	0	mouse_Spermatids	Ddi1
0	1.08684	0.495	0.056	0	mouse_Spermatids	Gm5800
0	1.08599	0.489	0.047	0	mouse_Spermatids	Tex24
0	1.08575	0.699	0.221	0	mouse_Spermatids	Spanxn4
0	1.08331	0.545	0.058	0	mouse_Spermatids	Zdhhc19
0	1.08192	0.706	0.215	0	mouse_Spermatids	Dpysl3
0	1.07949	0.506	0.086	0	mouse_Spermatids	Cyp51
0	1.07928	0.469	0.039	0	mouse_Spermatids	Adgb
0	1.07848	0.58	0.122	0	mouse_Spermatids	Aqp7
0	1.07302	0.668	0.22	0	mouse_Spermatids	Ccdc169
0	1.07299	0.659	0.155	0	mouse_Spermatids	1700007B14Rik
0	1.07193	0.67	0.165	0	mouse_Spermatids	Gm16541
0	1.07034	0.622	0.188	0	mouse_Spermatids	Tmem191c
0	1.07027	0.8	0.464	0	mouse_Spermatids	Smap1
0	1.06468	0.751	0.364	0	mouse_Spermatids	Usp7
0	1.06215	0.679	0.223	0	mouse_Spermatids	1700037C18Rik
0	1.05813	0.516	0.078	0	mouse_Spermatids	Got1l1
0	1.05639	0.425	0.03	0	mouse_Spermatids	Gm29508
0	1.05597	0.515	0.051	0	mouse_Spermatids	4930415O20Rik
0	1.05551	0.808	0.368	0	mouse_Spermatids	Ssmem1
0	1.0539	0.55	0.148	0	mouse_Spermatids	1700006E09Rik
0	1.05322	0.659	0.249	0	mouse_Spermatids	4833427G06Rik
0	1.05026	0.42	0.124	0	mouse_Spermatids	Calr3
0	1.04988	0.518	0.068	0	mouse_Spermatids	Gm595
0	1.04875	0.643	0.19	0	mouse_Spermatids	R3hcc1
0	1.04762	0.76	0.286	0	mouse_Spermatids	1700017N19Rik
0	1.04749	0.575	0.104	0	mouse_Spermatids	Psd3
0	1.04645	0.537	0.086	0	mouse_Spermatids	Carlr
0	1.04613	0.633	0.121	0	mouse_Spermatids	Rbms1
0	1.04606	0.486	0.043	0	mouse_Spermatids	1700106J16Rik
0	1.04453	0.615	0.209	0	mouse_Spermatids	Nfatc2ip
0	1.04309	0.724	0.308	0	mouse_Spermatids	Atxn3
0	1.04268	0.568	0.174	0	mouse_Spermatids	Dnajb7
0	1.03943	0.651	0.222	0	mouse_Spermatids	Wdfy1
0	1.03753	0.59	0.096	0	mouse_Spermatids	Tsga13
0	1.02962	0.71	0.329	0	mouse_Spermatids	Gfer
0	1.02949	0.461	0.028	0	mouse_Spermatids	Sgms2
0	1.02883	0.299	0.081	0	mouse_Spermatids	Hemgn
0	1.02798	0.439	0.019	0	mouse_Spermatids	Gm15904
0	1.02788	0.487	0.048	0	mouse_Spermatids	Nkx2-6
0	1.02592	0.622	0.198	0	mouse_Spermatids	Tmx4
0	1.02582	0.558	0.097	0	mouse_Spermatids	BC050972
0	1.019	0.762	0.239	0	mouse_Spermatids	Allc
0	1.01571	0.73	0.365	0	mouse_Spermatids	Usp15
0	1.01519	0.618	0.207	0	mouse_Spermatids	Cdkn2aip
0	1.01376	0.686	0.272	0	mouse_Spermatids	Siah2
0	1.01273	0.495	0.095	0	mouse_Spermatids	Micalcl
0	1.01188	0.522	0.112	0	mouse_Spermatids	Nupl2
0	1.01081	0.678	0.288	0	mouse_Spermatids	Ddx20
0	1.01017	0.663	0.26	0	mouse_Spermatids	Btbd16
0	1.01016	0.607	0.199	0	mouse_Spermatids	4921511H03Rik
0	1.01001	0.405	0.029	0	mouse_Spermatids	Dscc1
0	1.00822	0.592	0.127	0	mouse_Spermatids	Gm11213
0	1.00719	0.586	0.194	0	mouse_Spermatids	Oit1
0	1.00526	0.588	0.195	0	mouse_Spermatids	Tmem232
0	1.00445	0.472	0.097	0	mouse_Spermatids	Spata25
0	1.00093	0.81	0.371	0	mouse_Spermatids	1700019A02Rik
0	1.00075	0.534	0.108	0	mouse_Spermatids	4930415F15Rik
0	1.00073	0.453	0.047	0	mouse_Spermatids	Ccdc27
0	0.99831	0.822	0.305	0	mouse_Spermatids	Tmem247
0	0.99807	0.495	0.062	0	mouse_Spermatids	RP23-375E13.6
0	0.997986	0.757	0.307	0	mouse_Spermatids	Ccdc150
0	0.997214	0.737	0.343	0	mouse_Spermatids	Spesp1
0	0.996458	0.62	0.227	0	mouse_Spermatids	Arih1
0	0.992405	0.779	0.251	0	mouse_Spermatids	Izumo2
0	0.991944	0.469	0.066	0	mouse_Spermatids	Tnrc18
0	0.991899	0.753	0.316	0	mouse_Spermatids	Vwa3b
0	0.991829	0.475	0.044	0	mouse_Spermatids	Gm28411
0	0.990106	0.588	0.13	0	mouse_Spermatids	Tbc1d21
0	0.989949	0.676	0.32	0	mouse_Spermatids	Tor1aip1
0	0.987395	0.475	0.045	0	mouse_Spermatids	Tmc7
0	0.985334	0.517	0.092	0	mouse_Spermatids	Ctdp1
0	0.982441	0.737	0.26	0	mouse_Spermatids	1700001C02Rik
0	0.977832	0.43	0.037	0	mouse_Spermatids	4921501E09Rik
0	0.977075	0.377	0.021	0	mouse_Spermatids	4933436I01Rik
0	0.976586	0.393	0.033	0	mouse_Spermatids	1700024J04Rik
0	0.971213	0.828	0.338	0	mouse_Spermatids	Nupr1l
0	0.97016	0.766	0.463	0	mouse_Spermatids	Scand1
0	0.969804	0.434	0.051	0	mouse_Spermatids	Fam228b
0	0.969525	0.543	0.083	0	mouse_Spermatids	1700095B10Rik
0	0.969445	0.423	0.02	0	mouse_Spermatids	Spaca5
0	0.966058	0.581	0.151	0	mouse_Spermatids	Lyrm7
0	0.965635	0.598	0.205	0	mouse_Spermatids	Pi4k2b
0	0.964937	0.53	0.078	0	mouse_Spermatids	Fam83e
0	0.964636	0.646	0.182	0	mouse_Spermatids	Pmis2
0	0.962686	0.301	0.028	0	mouse_Spermatids	4930405D11Rik
0	0.961422	0.874	0.606	0	mouse_Spermatids	Mtdh
0	0.960586	0.677	0.286	0	mouse_Spermatids	Ak8
0	0.959007	0.615	0.242	0	mouse_Spermatids	Gm17359
0	0.958819	0.746	0.344	0	mouse_Spermatids	Lkaaear1
0	0.958537	0.494	0.109	0	mouse_Spermatids	Sox6
0	0.957141	0.74	0.357	0	mouse_Spermatids	Ccl27a
0	0.955733	0.46	0.047	0	mouse_Spermatids	Gm527
0	0.95525	0.642	0.248	0	mouse_Spermatids	Cep41
0	0.952834	0.445	0.034	0	mouse_Spermatids	Nat6
0	0.952823	0.861	0.575	0	mouse_Spermatids	Eif5b
0	0.952038	0.495	0.07	0	mouse_Spermatids	Cldnd2
0	0.951862	0.422	0.019	0	mouse_Spermatids	Stambpl1
0	0.951721	0.632	0.172	0	mouse_Spermatids	Cacul1
0	0.950503	0.705	0.319	0	mouse_Spermatids	Ccdc65
0	0.949529	0.588	0.203	0	mouse_Spermatids	Sel1l2
0	0.949055	0.642	0.286	0	mouse_Spermatids	Ddhd1
0	0.948065	0.471	0.094	0	mouse_Spermatids	Mdm1
0	0.947879	0.511	0.1	0	mouse_Spermatids	1700012P22Rik
0	0.94703	0.488	0.07	0	mouse_Spermatids	Erich6
0	0.946063	0.63	0.167	0	mouse_Spermatids	Impdh2
0	0.945565	0.664	0.303	0	mouse_Spermatids	Lrrc6
0	0.944896	0.829	0.455	0	mouse_Spermatids	1700016K19Rik
0	0.942991	0.817	0.438	0	mouse_Spermatids	Zbbx
0	0.942969	0.755	0.36	0	mouse_Spermatids	Gm973
0	0.941547	0.463	0.13	0	mouse_Spermatids	Tnfaip2
0	0.939366	0.677	0.303	0	mouse_Spermatids	Pex3
0	0.939362	0.795	0.352	0	mouse_Spermatids	Gk2
0	0.93876	0.79	0.273	0	mouse_Spermatids	1700018C11Rik
0	0.938672	0.824	0.286	0	mouse_Spermatids	Cylc2
0	0.938033	0.602	0.152	0	mouse_Spermatids	1700003P14Rik
0	0.937511	0.815	0.469	0	mouse_Spermatids	Actr10
0	0.937175	0.68	0.282	0	mouse_Spermatids	Acr
0	0.937137	0.451	0.04	0	mouse_Spermatids	Tmem210
0	0.936299	0.633	0.235	0	mouse_Spermatids	Dyrk3
0	0.935488	0.778	0.353	0	mouse_Spermatids	1700019N19Rik
0	0.934981	0.538	0.169	0	mouse_Spermatids	Cpeb2
0	0.933801	0.589	0.209	0	mouse_Spermatids	Sox30
0	0.933372	0.62	0.145	0	mouse_Spermatids	Armc12
0	0.93154	0.715	0.213	0	mouse_Spermatids	Klhl10
0	0.929933	0.768	0.367	0	mouse_Spermatids	Zfand6
0	0.929606	0.426	0.02	0	mouse_Spermatids	Adam20
0	0.928944	0.503	0.086	0	mouse_Spermatids	Diap3
0	0.928822	0.766	0.446	0	mouse_Spermatids	Rbbp6
0	0.928466	0.512	0.176	0	mouse_Spermatids	Tmem205
0	0.927552	0.685	0.29	0	mouse_Spermatids	Plcd4
0	0.925562	0.67	0.313	0	mouse_Spermatids	Ift81
0	0.923828	0.771	0.359	0	mouse_Spermatids	Cdkn3
0	0.923603	0.665	0.334	0	mouse_Spermatids	Hacd2
0	0.921556	0.827	0.462	0	mouse_Spermatids	Sucla2
0	0.921545	0.386	0.011	0	mouse_Spermatids	Adam29
0	0.921447	0.636	0.253	0	mouse_Spermatids	Tekt3
0	0.919279	0.72	0.327	0	mouse_Spermatids	Adad1
0	0.917531	0.482	0.1	0	mouse_Spermatids	G2e3
0	0.917361	0.479	0.062	0	mouse_Spermatids	Hdac5
0	0.915146	0.611	0.165	0	mouse_Spermatids	Rbl2
0	0.914929	0.255	0.036	0	mouse_Spermatids	Tmco5b
0	0.914884	0.335	0.031	0	mouse_Spermatids	Gm6588
0	0.913947	0.464	0.061	0	mouse_Spermatids	Ppil6
0	0.912658	0.847	0.508	0	mouse_Spermatids	Cep57
0	0.911155	0.539	0.159	0	mouse_Spermatids	A930018P22Rik
0	0.91024	0.397	0.018	0	mouse_Spermatids	1700092C10Rik
0	0.91004	0.425	0.028	0	mouse_Spermatids	1700030M09Rik
0	0.909871	0.876	0.425	0	mouse_Spermatids	Gm11837
0	0.907525	0.419	0.05	0	mouse_Spermatids	1700105P06Rik
0	0.907363	0.837	0.406	0	mouse_Spermatids	Hrasls
0	0.907044	0.52	0.173	0	mouse_Spermatids	Cdyl
0	0.906608	0.811	0.458	0	mouse_Spermatids	Sclt1
0	0.906288	0.741	0.234	0	mouse_Spermatids	Capza3
0	0.905896	0.414	0.026	0	mouse_Spermatids	1700017J07Rik
0	0.905877	0.417	0.065	0	mouse_Spermatids	Smco4
0	0.904529	0.709	0.335	0	mouse_Spermatids	1700018B08Rik
0	0.90342	0.846	0.507	0	mouse_Spermatids	Cdkl3
0	0.901515	0.747	0.383	0	mouse_Spermatids	Ppp2r2d
0	0.901308	0.448	0.049	0	mouse_Spermatids	Lmntd1
0	0.90078	0.647	0.301	0	mouse_Spermatids	Trim27
0	0.900044	0.862	0.443	0	mouse_Spermatids	Ccdc30
0	0.899922	0.478	0.107	0	mouse_Spermatids	4930519G04Rik
0	0.899694	0.467	0.073	0	mouse_Spermatids	1700061F12Rik
0	0.899673	0.393	0.022	0	mouse_Spermatids	4930440I19Rik
0	0.899269	0.685	0.301	0	mouse_Spermatids	Ppp1r42
0	0.896772	0.34	0.13	0	mouse_Spermatids	Tuba8
0	0.893586	0.657	0.25	0	mouse_Spermatids	Mipep
0	0.893168	0.786	0.398	0	mouse_Spermatids	1700129C05Rik
0	0.892809	0.493	0.159	0	mouse_Spermatids	Fam186a
0	0.891322	0.946	0.556	0	mouse_Spermatids	Dkkl1
0	0.889217	0.4	0.032	0	mouse_Spermatids	Ankrd9
0	0.888658	0.46	0.05	0	mouse_Spermatids	RP24-459D3.1
0	0.88809	0.622	0.19	0	mouse_Spermatids	Zfp330
0	0.885869	0.691	0.307	0	mouse_Spermatids	Pfn4
0	0.885333	0.659	0.306	0	mouse_Spermatids	Arl6ip6
0	0.885286	0.466	0.055	0	mouse_Spermatids	1700108F19Rik
0	0.882164	0.746	0.236	0	mouse_Spermatids	Stat4
0	0.881984	0.391	0.027	0	mouse_Spermatids	Lurap1
0	0.88196	0.434	0.031	0	mouse_Spermatids	Pp2d1
0	0.881198	0.484	0.076	0	mouse_Spermatids	Dpf3
0	0.881005	0.495	0.082	0	mouse_Spermatids	Ttll8
0	0.880791	0.745	0.348	0	mouse_Spermatids	1700026L06Rik
0	0.876586	0.734	0.215	0	mouse_Spermatids	Cypt1
0	0.87654	0.459	0.047	0	mouse_Spermatids	Amer2
0	0.875631	0.445	0.075	0	mouse_Spermatids	Lrriq4
0	0.87538	0.462	0.052	0	mouse_Spermatids	1700028D13Rik
0	0.875101	0.433	0.049	0	mouse_Spermatids	Ccdc184
0	0.875037	0.423	0.104	0	mouse_Spermatids	C030039L03Rik
0	0.874462	0.498	0.157	0	mouse_Spermatids	Armc4
0	0.873824	0.43	0.053	0	mouse_Spermatids	Limch1
0	0.873548	0.41	0.025	0	mouse_Spermatids	1700014D04Rik
0	0.872504	0.511	0.146	0	mouse_Spermatids	Ppp1r2-ps3
0	0.871235	0.709	0.332	0	mouse_Spermatids	Ttc25
0	0.864682	0.579	0.135	0	mouse_Spermatids	Fam122c
0	0.864609	0.406	0.032	0	mouse_Spermatids	Efcab12
0	0.864552	0.455	0.054	0	mouse_Spermatids	1700071M16Rik
0	0.862818	0.442	0.047	0	mouse_Spermatids	Ube2a
0	0.862483	0.796	0.419	0	mouse_Spermatids	C530008M17Rik
0	0.862291	0.389	0.024	0	mouse_Spermatids	Akap14
0	0.862052	0.814	0.301	0	mouse_Spermatids	4430402I18Rik
0	0.861752	0.713	0.357	0	mouse_Spermatids	Ankrd42
0	0.861101	0.829	0.308	0	mouse_Spermatids	Chl1
0	0.860086	0.531	0.19	0	mouse_Spermatids	1700125H20Rik
0	0.859922	0.769	0.398	0	mouse_Spermatids	Gtf2a2
0	0.859868	0.628	0.282	0	mouse_Spermatids	Btbd10
0	0.859737	0.814	0.363	0	mouse_Spermatids	1700020D05Rik
0	0.857533	0.431	0.032	0	mouse_Spermatids	Pln
0	0.856344	0.356	0.01	0	mouse_Spermatids	Acot10
0	0.85418	0.363	0.014	0	mouse_Spermatids	RP23-477D20.2
0	0.85333	0.862	0.325	0	mouse_Spermatids	Spata19
0	0.852619	0.464	0.06	0	mouse_Spermatids	Prss54
0	0.852436	0.351	0.125	0	mouse_Spermatids	Cst13
0	0.852247	0.425	0.046	0	mouse_Spermatids	4933428M09Rik
0	0.850252	0.804	0.293	0	mouse_Spermatids	4933402J07Rik
0	0.849436	0.595	0.144	0	mouse_Spermatids	4930406D18Rik
0	0.849009	0.688	0.326	0	mouse_Spermatids	Gm33589
0	0.848883	0.564	0.228	0	mouse_Spermatids	Iqce
0	0.848444	0.563	0.162	0	mouse_Spermatids	Usp25
0	0.847928	0.523	0.097	0	mouse_Spermatids	Pacs2
0	0.847049	0.486	0.074	0	mouse_Spermatids	1700025B11Rik
0	0.846951	0.469	0.137	0	mouse_Spermatids	Fam179b
0	0.843588	0.48	0.065	0	mouse_Spermatids	Isg20
0	0.842835	0.268	0.021	0	mouse_Spermatids	Lrrd1
0	0.84244	0.39	0.016	0	mouse_Spermatids	Dcst1
0	0.840354	0.789	0.442	0	mouse_Spermatids	Chchd6
0	0.839922	0.466	0.06	0	mouse_Spermatids	RP23-260N17.1
0	0.838561	0.857	0.544	0	mouse_Spermatids	Dnajc15
0	0.838199	0.688	0.313	0	mouse_Spermatids	Als2cr11
0	0.836235	0.807	0.386	0	mouse_Spermatids	Acrbp
0	0.836204	0.406	0.035	0	mouse_Spermatids	Pyhin1
0	0.834701	0.697	0.32	0	mouse_Spermatids	Syce3
0	0.833842	0.376	0.03	0	mouse_Spermatids	Zdhhc11
0	0.831931	0.416	0.03	0	mouse_Spermatids	RP23-213H20.2
0	0.830136	0.874	0.461	0	mouse_Spermatids	Nphp1
0	0.829799	0.354	0.036	0	mouse_Spermatids	4930523C07Rik
0	0.829501	0.539	0.239	0	mouse_Spermatids	4930550C14Rik
0	0.829006	0.468	0.059	0	mouse_Spermatids	BC089491
0	0.827174	0.651	0.277	0	mouse_Spermatids	Rsph9
0	0.826482	0.366	0.012	0	mouse_Spermatids	4930471D02Rik
0	0.823611	0.494	0.129	0	mouse_Spermatids	Bbs5
0	0.822863	0.402	0.069	0	mouse_Spermatids	1700056E22Rik
0	0.820735	0.758	0.413	0	mouse_Spermatids	Pacrg
0	0.819821	0.83	0.321	0	mouse_Spermatids	Spata21
0	0.818487	0.429	0.054	0	mouse_Spermatids	Fam46d
0	0.817834	0.736	0.297	0	mouse_Spermatids	Ccdc50
0	0.817076	0.48	0.083	0	mouse_Spermatids	1700007P06Rik
0	0.816453	0.429	0.05	0	mouse_Spermatids	1700084F23Rik
0	0.816385	0.421	0.042	0	mouse_Spermatids	Hipk4
0	0.815612	0.665	0.294	0	mouse_Spermatids	Armc3
0	0.815579	0.692	0.309	0	mouse_Spermatids	Dynlrb2
0	0.815051	0.822	0.303	0	mouse_Spermatids	Gstt4
0	0.814257	0.406	0.035	0	mouse_Spermatids	1700092E19Rik
0	0.81363	0.538	0.105	0	mouse_Spermatids	Cypt2
0	0.812559	0.741	0.391	0	mouse_Spermatids	Ttll13
0	0.809272	0.761	0.345	0	mouse_Spermatids	Gtf2a1l
0	0.80892	0.552	0.178	0	mouse_Spermatids	Nr6a1
0	0.807455	0.433	0.048	0	mouse_Spermatids	RP24-372J8.3
0	0.807304	0.369	0.032	0	mouse_Spermatids	Smim6
0	0.806971	0.384	0.029	0	mouse_Spermatids	Rbm43
0	0.806841	0.765	0.254	0	mouse_Spermatids	Ccdc70
0	0.806775	0.588	0.15	0	mouse_Spermatids	1700024G13Rik
0	0.805514	0.588	0.215	0	mouse_Spermatids	Tomm20l
0	0.804612	0.76	0.419	0	mouse_Spermatids	Fam76a
0	0.804148	0.731	0.335	0	mouse_Spermatids	Fam50b
0	0.803785	0.607	0.231	0	mouse_Spermatids	Rogdi
0	0.800471	0.572	0.233	0	mouse_Spermatids	Gm10382
0	0.800014	0.333	0.012	0	mouse_Spermatids	Clec4a2
0	0.79795	0.413	0.047	0	mouse_Spermatids	Tubb6
0	0.797869	0.683	0.327	0	mouse_Spermatids	Spata17
0	0.796711	0.49	0.086	0	mouse_Spermatids	Rpgr
0	0.796224	0.319	0.073	0	mouse_Spermatids	Adig
0	0.795808	0.614	0.267	0	mouse_Spermatids	Mak
0	0.795254	0.398	0.024	0	mouse_Spermatids	Catsper1
0	0.795172	0.352	0.03	0	mouse_Spermatids	Gm355
0	0.795163	0.489	0.178	0	mouse_Spermatids	6820408C15Rik
0	0.794988	0.476	0.145	0	mouse_Spermatids	Zfp597
0	0.794691	0.415	0.056	0	mouse_Spermatids	Fam71e2
0	0.79433	0.845	0.478	0	mouse_Spermatids	Papolb
0	0.793974	0.81	0.436	0	mouse_Spermatids	Spata1
0	0.793019	0.631	0.264	0	mouse_Spermatids	Dnajc18
0	0.792277	0.311	0.021	0	mouse_Spermatids	4930571N24Rik
0	0.791728	0.654	0.301	0	mouse_Spermatids	B9d1
0	0.791672	0.706	0.31	0	mouse_Spermatids	1700025F22Rik
0	0.790795	0.364	0.017	0	mouse_Spermatids	4930562F07Rik
0	0.790503	0.334	0.024	0	mouse_Spermatids	Itgad
0	0.790256	0.614	0.273	0	mouse_Spermatids	Brms1
0	0.790249	0.606	0.185	0	mouse_Spermatids	Ubp1
0	0.790204	0.858	0.349	0	mouse_Spermatids	Pmfbp1
0	0.789895	0.318	0.049	0	mouse_Spermatids	Sox5os3
0	0.788727	0.388	0.033	0	mouse_Spermatids	RP23-73O10.1
0	0.788155	0.365	0.029	0	mouse_Spermatids	1700124L16Rik
0	0.786047	0.533	0.208	0	mouse_Spermatids	Fam174a
0	0.785395	0.796	0.468	0	mouse_Spermatids	Desi1
0	0.785329	0.943	0.617	0	mouse_Spermatids	Pdcl2
0	0.78372	0.734	0.384	0	mouse_Spermatids	Dnali1
0	0.78274	0.715	0.33	0	mouse_Spermatids	Ccpg1os
0	0.780525	0.799	0.382	0	mouse_Spermatids	Morn5
0	0.780348	0.559	0.198	0	mouse_Spermatids	Ttc21a
0	0.778759	0.634	0.339	0	mouse_Spermatids	Ift43
0	0.778579	0.688	0.319	0	mouse_Spermatids	Cfap53
0	0.778562	0.367	0.02	0	mouse_Spermatids	Mdm4-ps
0	0.776942	0.386	0.033	0	mouse_Spermatids	Gm4868
0	0.776932	0.668	0.304	0	mouse_Spermatids	Fdft1
0	0.776037	0.4	0.043	0	mouse_Spermatids	Arid3a
0	0.774953	0.373	0.053	0	mouse_Spermatids	1700001F09Rik
0	0.773681	0.524	0.148	0	mouse_Spermatids	Slc25a46
0	0.773195	0.513	0.168	0	mouse_Spermatids	Akirin1
0	0.773163	0.502	0.117	0	mouse_Spermatids	Osbp
0	0.772914	0.496	0.145	0	mouse_Spermatids	1700019L03Rik
0	0.7729	0.336	0.014	0	mouse_Spermatids	4930474N05Rik
0	0.772326	0.376	0.031	0	mouse_Spermatids	Fam47c
0	0.771723	0.386	0.028	0	mouse_Spermatids	1700047F07Rik
0	0.771446	0.341	0.011	0	mouse_Spermatids	1700010H22Rik
0	0.770841	0.734	0.424	0	mouse_Spermatids	Atp6v1f
0	0.769715	0.878	0.472	0	mouse_Spermatids	Cmtm2a
0	0.769161	0.887	0.54	0	mouse_Spermatids	Cfap36
0	0.767462	0.763	0.27	0	mouse_Spermatids	BC049635
0	0.767439	0.488	0.099	0	mouse_Spermatids	Ell2
0	0.767359	0.564	0.252	0	mouse_Spermatids	Ribc2
0	0.767217	0.46	0.159	0	mouse_Spermatids	Zfp438
0	0.767065	0.469	0.176	0	mouse_Spermatids	Cep162
0	0.766924	0.296	0.036	0	mouse_Spermatids	Tmem144
0	0.766692	0.323	0.009	0	mouse_Spermatids	1700121L03Rik
0	0.76259	0.429	0.096	0	mouse_Spermatids	Homez
0	0.762067	0.629	0.199	0	mouse_Spermatids	Enah
0	0.76168	0.482	0.09	0	mouse_Spermatids	Anxa3
0	0.761327	0.538	0.182	0	mouse_Spermatids	Pias1
0	0.760156	0.696	0.323	0	mouse_Spermatids	Ccdc60
0	0.75986	0.737	0.407	0	mouse_Spermatids	Ngly1
0	0.759832	0.871	0.61	0	mouse_Spermatids	Sltm
0	0.759074	0.482	0.082	0	mouse_Spermatids	Tex26
0	0.758558	0.577	0.247	0	mouse_Spermatids	Mtf1
0	0.75854	0.873	0.367	0	mouse_Spermatids	D830044I16Rik
0	0.758501	0.538	0.187	0	mouse_Spermatids	Aldh3b1
0	0.756973	0.291	0.019	0	mouse_Spermatids	Gm14145
0	0.756494	0.892	0.564	0	mouse_Spermatids	Lrrc46
0	0.756183	0.554	0.197	0	mouse_Spermatids	Usp37
0	0.754818	0.349	0.061	0	mouse_Spermatids	Cct8l1
0	0.752106	0.509	0.113	0	mouse_Spermatids	Rbm7
0	0.751568	0.695	0.343	0	mouse_Spermatids	Tiprl
0	0.750241	0.497	0.11	0	mouse_Spermatids	Sec11c
0	0.749787	0.861	0.544	0	mouse_Spermatids	Bag5
0	0.74828	0.705	0.365	0	mouse_Spermatids	Mycbp
0	0.748018	0.359	0.024	0	mouse_Spermatids	Cep112os1
0	0.74789	0.353	0.048	0	mouse_Spermatids	Iqca
0	0.747615	0.309	0.135	0	mouse_Spermatids	Trp53tg5
0	0.746684	0.886	0.494	0	mouse_Spermatids	Prdx6b
0	0.745396	0.513	0.103	0	mouse_Spermatids	Tmod2
0	0.743545	0.381	0.032	0	mouse_Spermatids	Dram1
0	0.743529	0.607	0.207	0	mouse_Spermatids	Ccdc28a
0	0.742162	0.796	0.433	0	mouse_Spermatids	Oscp1
0	0.742125	0.601	0.159	0	mouse_Spermatids	Ica1
0	0.741982	0.7	0.229	0	mouse_Spermatids	Aldoart2
0	0.741402	0.264	0.095	0	mouse_Spermatids	Fam71a
0	0.740344	0.686	0.322	0	mouse_Spermatids	Etf1
0	0.738591	0.823	0.308	0	mouse_Spermatids	1700013G24Rik
0	0.736835	0.777	0.418	0	mouse_Spermatids	Fhad1
0	0.73652	0.399	0.045	0	mouse_Spermatids	1700095J12Rik
0	0.736134	0.454	0.16	0	mouse_Spermatids	Chrne
0	0.735354	0.701	0.372	0	mouse_Spermatids	Ndufaf2
0	0.735155	0.815	0.476	0	mouse_Spermatids	Pvrl3
0	0.73427	0.672	0.318	0	mouse_Spermatids	1700011I03Rik
0	0.733939	0.259	0.048	0	mouse_Spermatids	Gm28269
0	0.733685	0.429	0.108	0	mouse_Spermatids	Eftud1
0	0.732902	0.645	0.195	0	mouse_Spermatids	Usp50
0	0.732642	0.348	0.025	0	mouse_Spermatids	RP24-396D16.3
0	0.731087	0.516	0.124	0	mouse_Spermatids	1700057G04Rik
0	0.72998	0.403	0.103	0	mouse_Spermatids	Gm21103
0	0.729449	0.7	0.348	0	mouse_Spermatids	Ccdc96
0	0.727915	0.428	0.105	0	mouse_Spermatids	Zhx3
0	0.727866	0.376	0.025	0	mouse_Spermatids	Adam39
0	0.726852	0.383	0.034	0	mouse_Spermatids	Mmel1
0	0.726702	0.39	0.068	0	mouse_Spermatids	Gm4787
0	0.726464	0.595	0.161	0	mouse_Spermatids	BC048671
0	0.726141	0.255	0.068	0	mouse_Spermatids	Fam71b
0	0.725812	0.751	0.322	0	mouse_Spermatids	BC100451
0	0.725192	0.548	0.266	0	mouse_Spermatids	Vhl
0	0.724994	0.52	0.162	0	mouse_Spermatids	Trim17
0	0.72499	0.549	0.248	0	mouse_Spermatids	Fam184a
0	0.723478	0.581	0.272	0	mouse_Spermatids	Ccdc146
0	0.723039	0.362	0.057	0	mouse_Spermatids	Foxj1
0	0.721546	0.74	0.412	0	mouse_Spermatids	Cfap69
0	0.719352	0.292	0.017	0	mouse_Spermatids	Spata31d1d
0	0.719274	0.839	0.338	0	mouse_Spermatids	Lrrc18
0	0.718345	0.66	0.314	0	mouse_Spermatids	Itgb1bp1
0	0.717658	0.277	0.014	0	mouse_Spermatids	RP23-346P15.3
0	0.71749	0.714	0.398	0	mouse_Spermatids	Ppm1b
0	0.717477	0.517	0.192	0	mouse_Spermatids	AV039307
0	0.716978	0.804	0.477	0	mouse_Spermatids	Riiad1
0	0.715628	0.508	0.194	0	mouse_Spermatids	Pacrgl
0	0.715508	0.391	0.045	0	mouse_Spermatids	Spaca6
0	0.714471	0.45	0.134	0	mouse_Spermatids	Wdr54
0	0.714133	0.892	0.39	0	mouse_Spermatids	Gm9999
0	0.713907	0.755	0.299	0	mouse_Spermatids	Stard10
0	0.711105	0.374	0.054	0	mouse_Spermatids	Shcbp1
0	0.710961	0.572	0.154	0	mouse_Spermatids	Clip4
0	0.710939	0.401	0.116	0	mouse_Spermatids	Dusp3
0	0.708925	0.304	0.034	0	mouse_Spermatids	4932415D10Rik
0	0.708052	0.644	0.311	0	mouse_Spermatids	Azi2
0	0.707341	0.648	0.222	0	mouse_Spermatids	Dnaja4
0	0.706573	0.341	0.058	0	mouse_Spermatids	Gm5458
0	0.705006	0.315	0.031	0	mouse_Spermatids	4932416K20Rik
0	0.704996	0.421	0.08	0	mouse_Spermatids	Hsf2
0	0.704914	0.808	0.368	0	mouse_Spermatids	2025-03-11
0	0.704176	0.406	0.054	0	mouse_Spermatids	Gm16159
0	0.703935	0.735	0.375	0	mouse_Spermatids	Pam16
0	0.70356	0.444	0.077	0	mouse_Spermatids	Gpx6
0	0.703538	0.517	0.112	0	mouse_Spermatids	Suv39h2
0	0.702587	0.597	0.27	0	mouse_Spermatids	Toporsl
0	0.69969	0.811	0.362	0	mouse_Spermatids	Spata7
0	0.69966	0.363	0.027	0	mouse_Spermatids	4930458D05Rik
0	0.699612	0.912	0.682	0	mouse_Spermatids	Mpc2
0	0.699121	0.326	0.013	0	mouse_Spermatids	Fam135b
0	0.698761	0.693	0.227	0	mouse_Spermatids	Znrf4
0	0.698488	0.763	0.422	0	mouse_Spermatids	Lrrc27
0	0.697996	0.409	0.104	0	mouse_Spermatids	Tmem132cos
0	0.697712	0.592	0.275	0	mouse_Spermatids	Immp1l
0	0.696995	0.698	0.227	0	mouse_Spermatids	Cypt3
0	0.696663	0.304	0.012	0	mouse_Spermatids	4930596D02Rik
0	0.696526	0.401	0.092	0	mouse_Spermatids	Abhd2
0	0.695734	0.304	0.008	0	mouse_Spermatids	Cldn34c4
0	0.695318	0.374	0.045	0	mouse_Spermatids	4930525G20Rik
0	0.694415	0.927	0.588	0	mouse_Spermatids	Serf1
0	0.693895	0.553	0.146	0	mouse_Spermatids	Rab3il1
0	0.693211	0.412	0.145	0	mouse_Spermatids	Gm884
0	0.690494	0.739	0.429	0	mouse_Spermatids	Wdr60
0	0.6903	0.854	0.6	0	mouse_Spermatids	H3f3b
0	0.688467	0.284	0.008	0	mouse_Spermatids	Dsg1a
0	0.687492	0.514	0.208	0	mouse_Spermatids	Tmem107
0	0.687356	0.877	0.578	0	mouse_Spermatids	2025-03-10
0	0.686894	0.748	0.384	0	mouse_Spermatids	1700008F21Rik
0	0.686199	0.476	0.153	0	mouse_Spermatids	Kpna6
0	0.686121	0.625	0.292	0	mouse_Spermatids	1700020N01Rik
0	0.68477	0.434	0.119	0	mouse_Spermatids	Tfb1m
0	0.683546	0.778	0.288	0	mouse_Spermatids	Tssk2
0	0.683116	0.568	0.254	0	mouse_Spermatids	Tex2
0	0.680484	0.859	0.478	0	mouse_Spermatids	Pabpc2
0	0.679679	0.676	0.34	0	mouse_Spermatids	Med9os
0	0.679676	0.334	0.088	0	mouse_Spermatids	Ccdc185
0	0.678957	0.267	0.005	0	mouse_Spermatids	1700029E06Rik
0	0.678528	0.542	0.189	0	mouse_Spermatids	Acbd3
0	0.677772	0.897	0.606	0	mouse_Spermatids	Ggnbp2
0	0.676459	0.677	0.346	0	mouse_Spermatids	Chchd3
0	0.676154	0.316	0.025	0	mouse_Spermatids	Gm6117
0	0.676004	0.462	0.083	0	mouse_Spermatids	Zfp474
0	0.675664	0.811	0.502	0	mouse_Spermatids	Pias2
0	0.675423	0.808	0.31	0	mouse_Spermatids	1700019D03Rik
0	0.675328	0.319	0.022	0	mouse_Spermatids	Efhc2
0	0.675179	0.836	0.503	0	mouse_Spermatids	Ift74
0	0.674965	0.54	0.172	0	mouse_Spermatids	BC049715
0	0.674963	0.844	0.545	0	mouse_Spermatids	Mtch2
0	0.674815	0.428	0.132	0	mouse_Spermatids	Dnaaf3
0	0.673698	0.341	0.021	0	mouse_Spermatids	1600014K23Rik
0	0.673387	0.7	0.384	0	mouse_Spermatids	Naa38
0	0.673346	0.809	0.37	0	mouse_Spermatids	Spata20
0	0.673075	0.42	0.066	0	mouse_Spermatids	Amotl1
0	0.672784	0.608	0.303	0	mouse_Spermatids	Mmadhc
0	0.67206	0.358	0.036	0	mouse_Spermatids	4930558N11Rik
0	0.671973	0.329	0.016	0	mouse_Spermatids	Rasal1
0	0.671489	0.947	0.678	0	mouse_Spermatids	Fam229b
0	0.671488	0.486	0.1	0	mouse_Spermatids	Osbpl10
0	0.671309	0.607	0.295	0	mouse_Spermatids	4930503L19Rik
0	0.670188	0.765	0.461	0	mouse_Spermatids	Ipo5
0	0.66861	0.762	0.469	0	mouse_Spermatids	Cep83
0	0.6683	0.354	0.028	0	mouse_Spermatids	4931413K12Rik
0	0.667961	0.356	0.071	0	mouse_Spermatids	Rnf148
0	0.667812	0.828	0.441	0	mouse_Spermatids	Adam32
0	0.667558	0.827	0.442	0	mouse_Spermatids	1700123L14Rik
0	0.666908	0.286	0.009	0	mouse_Spermatids	Gm7073
0	0.666611	0.339	0.038	0	mouse_Spermatids	Adat2
0	0.666414	0.638	0.302	0	mouse_Spermatids	Ube2u
0	0.6658	0.457	0.147	0	mouse_Spermatids	Bet1
0	0.66453	0.614	0.328	0	mouse_Spermatids	Fndc3a
0	0.664408	0.536	0.255	0	mouse_Spermatids	Dctn3
0	0.664365	0.65	0.318	0	mouse_Spermatids	Ttc29
0	0.664153	0.291	0.114	0	mouse_Spermatids	Prss37
0	0.664043	0.578	0.154	0	mouse_Spermatids	4930584F24Rik
0	0.664025	0.356	0.065	0	mouse_Spermatids	4930562C15Rik
0	0.663582	0.475	0.127	0	mouse_Spermatids	Snhg8
0	0.66334	0.307	0.011	0	mouse_Spermatids	Csrnp3
0	0.663322	0.338	0.029	0	mouse_Spermatids	Plin2
0	0.662906	0.577	0.259	0	mouse_Spermatids	Atp5s
0	0.662753	0.537	0.223	0	mouse_Spermatids	Ubxn10
0	0.661589	0.523	0.223	0	mouse_Spermatids	Iqch
0	0.660646	0.608	0.294	0	mouse_Spermatids	Ppp1r10
0	0.659842	0.734	0.392	0	mouse_Spermatids	Efcab2
0	0.659364	0.455	0.151	0	mouse_Spermatids	Ppp2r3d
0	0.65934	0.644	0.278	0	mouse_Spermatids	1700010K23Rik
0	0.658214	0.453	0.15	0	mouse_Spermatids	1700018A04Rik
0	0.656912	0.485	0.182	0	mouse_Spermatids	Rnf220
0	0.656705	0.796	0.507	0	mouse_Spermatids	Ssx2ip
0	0.655992	0.735	0.402	0	mouse_Spermatids	Kif27
0	0.655917	0.859	0.417	0	mouse_Spermatids	Fbp1
0	0.655463	0.402	0.078	0	mouse_Spermatids	1700023F06Rik
0	0.655233	0.509	0.162	0	mouse_Spermatids	Nhp2l1
0	0.654699	0.368	0.046	0	mouse_Spermatids	1700120G07Rik
0	0.653954	0.292	0.013	0	mouse_Spermatids	4930558K02Rik
0	0.653656	0.548	0.236	0	mouse_Spermatids	Btg1
0	0.652937	0.321	0.018	0	mouse_Spermatids	Adam25
0	0.652282	0.418	0.095	0	mouse_Spermatids	Taf13
0	0.651154	0.405	0.088	0	mouse_Spermatids	Cd96
0	0.650943	0.293	0.028	0	mouse_Spermatids	Adam6a
0	0.649079	0.403	0.058	0	mouse_Spermatids	Acot9
0	0.648666	0.46	0.15	0	mouse_Spermatids	Ascc1
0	0.648624	0.332	0.02	0	mouse_Spermatids	Gm27227
0	0.648096	0.244	0.012	0	mouse_Spermatids	1700025N23Rik
0	0.647847	0.468	0.134	0	mouse_Spermatids	1700030C14Rik
0	0.646157	0.771	0.418	0	mouse_Spermatids	Ankrd36
0	0.646134	0.501	0.202	0	mouse_Spermatids	Cep19
0	0.645962	0.472	0.167	0	mouse_Spermatids	Med29
0	0.645895	0.816	0.472	0	mouse_Spermatids	Znhit2
0	0.645823	0.242	0.071	0	mouse_Spermatids	Actrt3
0	0.645615	0.832	0.522	0	mouse_Spermatids	1110032A03Rik
0	0.645449	0.393	0.049	0	mouse_Spermatids	Cib4
0	0.644099	0.378	0.073	0	mouse_Spermatids	Tubb4b-ps1
0	0.643761	0.329	0.027	0	mouse_Spermatids	Gm15873
0	0.643703	0.67	0.209	0	mouse_Spermatids	Plcz1
0	0.643502	0.425	0.106	0	mouse_Spermatids	Otud6b
0	0.642883	0.868	0.46	0	mouse_Spermatids	Tex40
0	0.642293	0.376	0.062	0	mouse_Spermatids	Spsb2
0	0.642269	0.267	0.034	0	mouse_Spermatids	1700029M03Rik
0	0.642069	0.323	0.021	0	mouse_Spermatids	4930440C22Rik
0	0.6415	0.609	0.303	0	mouse_Spermatids	Cir1
0	0.64008	0.465	0.142	0	mouse_Spermatids	Trim59
0	0.638928	0.497	0.116	0	mouse_Spermatids	1700109G14Rik
0	0.637626	0.775	0.523	0	mouse_Spermatids	Tceb1
0	0.63721	0.309	0.025	0	mouse_Spermatids	Trpm6
0	0.636771	0.406	0.092	0	mouse_Spermatids	4932438H23Rik
0	0.636628	0.348	0.059	0	mouse_Spermatids	Gm11978
0	0.636586	0.715	0.372	0	mouse_Spermatids	Tsnaxip1
0	0.636495	0.445	0.166	0	mouse_Spermatids	2310010J17Rik
0	0.636115	0.818	0.302	0	mouse_Spermatids	Galntl5
0	0.634741	0.396	0.097	0	mouse_Spermatids	C87436
0	0.63455	0.353	0.089	0	mouse_Spermatids	Slco6b1
0	0.634411	0.825	0.332	0	mouse_Spermatids	1700003F12Rik
0	0.634387	0.768	0.344	0	mouse_Spermatids	Ankef1
0	0.634249	0.61	0.309	0	mouse_Spermatids	4932414N04Rik
0	0.633953	0.783	0.39	0	mouse_Spermatids	Insl6
0	0.633821	0.783	0.497	0	mouse_Spermatids	Lrrfip2
0	0.633742	0.304	0.017	0	mouse_Spermatids	Adam34
0	0.63369	0.738	0.37	0	mouse_Spermatids	Tex22
0	0.633089	0.637	0.287	0	mouse_Spermatids	1700001J11Rik
0	0.631903	0.403	0.079	0	mouse_Spermatids	Bri3
0	0.631596	0.54	0.267	0	mouse_Spermatids	Mdm2
0	0.630452	0.663	0.351	0	mouse_Spermatids	Pold3
0	0.62998	0.278	0.03	0	mouse_Spermatids	Gm5415
0	0.629855	0.346	0.151	0	mouse_Spermatids	Tekt5
0	0.629654	0.673	0.328	0	mouse_Spermatids	2300009A05Rik
0	0.629385	0.394	0.072	0	mouse_Spermatids	Gphn
0	0.627483	0.309	0.012	0	mouse_Spermatids	Lrrc52
0	0.626699	0.453	0.111	0	mouse_Spermatids	Ap2a2
0	0.626664	0.355	0.05	0	mouse_Spermatids	Antxrl
0	0.625906	0.655	0.302	0	mouse_Spermatids	1700007G11Rik
0	0.62532	0.384	0.053	0	mouse_Spermatids	Gzmn
0	0.623984	0.66	0.36	0	mouse_Spermatids	Mtx1
0	0.623606	0.414	0.085	0	mouse_Spermatids	Lmbrd1
0	0.62344	0.665	0.305	0	mouse_Spermatids	Ccdc110
0	0.622776	0.661	0.347	0	mouse_Spermatids	Aven
0	0.622729	0.518	0.25	0	mouse_Spermatids	4930444P10Rik
0	0.622263	0.339	0.084	0	mouse_Spermatids	Ckmt2
0	0.622175	0.643	0.322	0	mouse_Spermatids	B230118H07Rik
0	0.621063	0.271	0.031	0	mouse_Spermatids	4931428F04Rik
0	0.620665	0.611	0.299	0	mouse_Spermatids	Bpgm
0	0.619389	0.22	0.006	0	mouse_Spermatids	Gm16555
0	0.618732	0.334	0.032	0	mouse_Spermatids	Adam26b
0	0.618482	0.372	0.045	0	mouse_Spermatids	Far1os
0	0.617537	0.457	0.127	0	mouse_Spermatids	Kif1bp
0	0.617496	0.698	0.397	0	mouse_Spermatids	Msl1
0	0.617305	0.99	0.757	0	mouse_Spermatids	Meig1
0	0.61719	0.256	0.063	0	mouse_Spermatids	Iqcf6
0	0.616531	0.479	0.193	0	mouse_Spermatids	Znrd1
0	0.614391	0.637	0.3	0	mouse_Spermatids	Hsdl2
0	0.614208	0.436	0.137	0	mouse_Spermatids	Arl4aos
0	0.614091	0.477	0.119	0	mouse_Spermatids	Arhgef2
0	0.613924	0.416	0.081	0	mouse_Spermatids	Gm13872
0	0.61332	0.382	0.133	0	mouse_Spermatids	Gm20878
0	0.611678	0.622	0.335	0	mouse_Spermatids	Pcf11
0	0.611275	0.282	0.01	0	mouse_Spermatids	RP24-263A3.2
0	0.611038	0.576	0.258	0	mouse_Spermatids	Lrrc43
0	0.610658	0.298	0.01	0	mouse_Spermatids	Adtrp
0	0.610456	0.787	0.465	0	mouse_Spermatids	Znrd1as
0	0.610094	0.689	0.323	0	mouse_Spermatids	4930544G11Rik
0	0.609817	0.423	0.11	0	mouse_Spermatids	Stk36
0	0.608989	0.377	0.114	0	mouse_Spermatids	4921530L21Rik
0	0.60879	0.6	0.282	0	mouse_Spermatids	4930589P08Rik
0	0.60878	0.352	0.055	0	mouse_Spermatids	Stpg1
0	0.608738	0.57	0.262	0	mouse_Spermatids	Efhc1
0	0.6084	0.197	0.021	0	mouse_Spermatids	Dyrk4
0	0.608119	0.465	0.246	0	mouse_Spermatids	Lrriq1
0	0.607708	0.358	0.044	0	mouse_Spermatids	Gm17673
0	0.60683	0.316	0.017	0	mouse_Spermatids	Muc4
0	0.605932	0.515	0.258	0	mouse_Spermatids	Traf3ip1
0	0.605678	0.589	0.292	0	mouse_Spermatids	Pifo
0	0.605531	0.435	0.083	0	mouse_Spermatids	Ppm1j
0	0.605026	0.345	0.096	0	mouse_Spermatids	4930441J16Rik
0	0.604949	0.431	0.135	0	mouse_Spermatids	Akap10
0	0.604118	0.94	0.647	0	mouse_Spermatids	Spata24
0	0.603559	0.292	0.019	0	mouse_Spermatids	Lhx2
0	0.603393	0.708	0.404	0	mouse_Spermatids	Serp1
0	0.603109	0.284	0.021	0	mouse_Spermatids	1700040K01Rik
0	0.601889	0.315	0.053	0	mouse_Spermatids	Fbxo24
0	0.601756	0.725	0.392	0	mouse_Spermatids	Rnf17
0	0.601609	0.85	0.493	0	mouse_Spermatids	Dnaaf1
0	0.601507	0.288	0.02	0	mouse_Spermatids	Gm12206
0	0.600826	0.344	0.037	0	mouse_Spermatids	Spsb1
0	0.60052	0.925	0.499	0	mouse_Spermatids	Spink2
0	0.599887	0.496	0.214	0	mouse_Spermatids	Iqcd
0	0.59988	0.637	0.205	0	mouse_Spermatids	Ubqln3
0	0.599566	0.638	0.297	0	mouse_Spermatids	1700019G24Rik
0	0.598813	0.751	0.431	0	mouse_Spermatids	Cage1
0	0.598737	0.321	0.026	0	mouse_Spermatids	4933400F21Rik
0	0.59766	0.873	0.529	0	mouse_Spermatids	Mael
0	0.597353	0.717	0.396	0	mouse_Spermatids	Nsmce1
0	0.59693	0.53	0.233	0	mouse_Spermatids	Cluap1
0	0.59555	0.453	0.128	0	mouse_Spermatids	Nol4
0	0.595499	0.395	0.069	0	mouse_Spermatids	Ccdc93
0	0.594536	0.675	0.364	0	mouse_Spermatids	Sugt1
0	0.593406	0.549	0.208	0	mouse_Spermatids	Vps36
0	0.591311	0.72	0.418	0	mouse_Spermatids	1700037H04Rik
0	0.591272	0.692	0.327	0	mouse_Spermatids	Pdha2
0	0.591223	0.689	0.355	0	mouse_Spermatids	Cep126
0	0.590709	0.788	0.399	0	mouse_Spermatids	Tctex1d2
0	0.5906	0.253	0.026	0	mouse_Spermatids	Gm37294
0	0.59022	0.835	0.571	0	mouse_Spermatids	Psme4
0	0.590086	0.678	0.345	0	mouse_Spermatids	4930504O13Rik
0	0.589982	0.581	0.284	0	mouse_Spermatids	Wdr31
0	0.589595	0.993	0.766	0	mouse_Spermatids	Ldhc
0	0.589369	0.536	0.164	0	mouse_Spermatids	Otud4
0	0.589064	0.622	0.307	0	mouse_Spermatids	Ttll6
0	0.588118	0.54	0.145	0	mouse_Spermatids	1700011H14Rik
0	0.586846	0.632	0.192	0	mouse_Spermatids	Cylc1
0	0.586568	0.723	0.413	0	mouse_Spermatids	Zc3h14
0	0.586398	0.522	0.241	0	mouse_Spermatids	Fbxo36
0	0.58599	0.333	0.035	0	mouse_Spermatids	Rec8
0	0.585593	0.341	0.109	0	mouse_Spermatids	1700022I11Rik
0	0.585524	0.881	0.646	0	mouse_Spermatids	Fam104a
0	0.583866	0.337	0.051	0	mouse_Spermatids	Nup160
0	0.583453	0.389	0.076	0	mouse_Spermatids	Lmntd2
0	0.58243	0.372	0.077	0	mouse_Spermatids	Nudcd2
0	0.581947	0.284	0.026	0	mouse_Spermatids	Zfp607
0	0.581633	0.608	0.311	0	mouse_Spermatids	Ptdss2
0	0.581319	0.472	0.119	0	mouse_Spermatids	Asb9
0	0.580318	0.486	0.117	0	mouse_Spermatids	Ccnd3
0	0.579984	0.559	0.258	0	mouse_Spermatids	Myl10
0	0.579707	0.693	0.329	0	mouse_Spermatids	Atp6ap1l
0	0.579488	0.278	0.018	0	mouse_Spermatids	Cldn34b4
0	0.578739	0.414	0.161	0	mouse_Spermatids	Mapk10
0	0.577161	0.322	0.04	0	mouse_Spermatids	Kcnu1
0	0.576721	0.503	0.224	0	mouse_Spermatids	Wfdc3
0	0.576681	0.385	0.16	0	mouse_Spermatids	Maats1
0	0.57581	0.327	0.032	0	mouse_Spermatids	4930545L23Rik
0	0.575277	0.8	0.545	0	mouse_Spermatids	Psmc2
0	0.574878	0.809	0.441	0	mouse_Spermatids	Sccpdh
0	0.573949	0.316	0.031	0	mouse_Spermatids	Pde4a
0	0.572794	0.297	0.014	0	mouse_Spermatids	Gm29601
0	0.572542	0.914	0.635	0	mouse_Spermatids	Hsbp1
0	0.572238	0.791	0.453	0	mouse_Spermatids	Med28
0	0.572061	0.271	0.008	0	mouse_Spermatids	4930447F04Rik
0	0.571941	0.478	0.238	0	mouse_Spermatids	Tdrd7
0	0.571845	0.441	0.167	0	mouse_Spermatids	Stx2
0	0.571295	0.27	0.016	0	mouse_Spermatids	Gm11217
0	0.570905	0.278	0.018	0	mouse_Spermatids	4921509A06Rik
0	0.570592	0.629	0.197	0	mouse_Spermatids	Fscb
0	0.569614	0.533	0.265	0	mouse_Spermatids	Ift57
0	0.567927	0.713	0.247	0	mouse_Spermatids	BB014433
0	0.567747	0.272	0.013	0	mouse_Spermatids	1700030L20Rik
0	0.567213	0.227	0.031	0	mouse_Spermatids	4930579C12Rik
0	0.565795	0.627	0.24	0	mouse_Spermatids	Epb4.1l2
0	0.565196	0.491	0.248	0	mouse_Spermatids	Dnal4
0	0.565104	0.274	0.016	0	mouse_Spermatids	4932411K12Rik
0	0.564114	0.403	0.075	0	mouse_Spermatids	Pdk3
0	0.563669	0.27	0.019	0	mouse_Spermatids	A930024E05Rik
0	0.563272	0.563	0.176	0	mouse_Spermatids	Ttll10
0	0.562988	0.307	0.025	0	mouse_Spermatids	Nubpl
0	0.562956	0.521	0.233	0	mouse_Spermatids	Gm26787
0	0.561589	0.24	0.006	0	mouse_Spermatids	Asb15
0	0.561201	0.859	0.449	0	mouse_Spermatids	1700010I14Rik
0	0.560122	0.549	0.277	0	mouse_Spermatids	Ip6k1
0	0.56001	0.583	0.178	0	mouse_Spermatids	Prr30
0	0.559807	0.375	0.133	0	mouse_Spermatids	4931429I11Rik
0	0.559779	0.88	0.506	0	mouse_Spermatids	Cmtm2b
0	0.559734	0.477	0.092	0	mouse_Spermatids	1700013H16Rik
0	0.559207	0.235	0.007	0	mouse_Spermatids	Stk-ps2
0	0.558712	0.705	0.336	0	mouse_Spermatids	1700108J01Rik
0	0.558679	0.573	0.278	0	mouse_Spermatids	Samd8
0	0.558398	0.255	0.094	0	mouse_Spermatids	Cd55
0	0.557801	0.459	0.153	0	mouse_Spermatids	Rhno1
0	0.557412	0.548	0.246	0	mouse_Spermatids	Fcf1
0	0.557408	0.739	0.301	0	mouse_Spermatids	Gpd2
0	0.557185	0.352	0.053	0	mouse_Spermatids	Gm13266
0	0.556445	0.429	0.185	0	mouse_Spermatids	Lrrc73
0	0.556152	0.551	0.204	0	mouse_Spermatids	4933421O10Rik
0	0.555805	0.3	0.023	0	mouse_Spermatids	A630023A22Rik
0	0.555522	0.756	0.281	0	mouse_Spermatids	Dnajc5b
0	0.553873	0.532	0.239	0	mouse_Spermatids	Atoh8
0	0.553726	0.301	0.031	0	mouse_Spermatids	4931429L15Rik
0	0.553166	0.385	0.065	0	mouse_Spermatids	AY702102
0	0.552064	0.535	0.139	0	mouse_Spermatids	Aldoart1
0	0.551861	0.318	0.028	0	mouse_Spermatids	1700099I09Rik
0	0.551539	0.607	0.315	0	mouse_Spermatids	Synj2bp
0	0.551394	0.269	0.012	0	mouse_Spermatids	1700027I24Rik
0	0.551103	0.322	0.034	0	mouse_Spermatids	1700123M08Rik
0	0.550492	0.815	0.474	0	mouse_Spermatids	Cetn4
0	0.550446	0.579	0.293	0	mouse_Spermatids	Ranbp9
0	0.550209	0.286	0.016	0	mouse_Spermatids	Gm13923
0	0.549788	0.785	0.519	0	mouse_Spermatids	Ube2d3
0	0.548664	0.566	0.253	0	mouse_Spermatids	Rnf216
0	0.548147	0.29	0.017	0	mouse_Spermatids	Actl10
0	0.547613	0.261	0.011	0	mouse_Spermatids	Vav3
0	0.547355	0.805	0.426	0	mouse_Spermatids	Ddx25
0	0.546895	0.327	0.059	0	mouse_Spermatids	Tmem243
0	0.546645	0.468	0.155	0	mouse_Spermatids	Dgkh
0	0.54603	0.799	0.298	0	mouse_Spermatids	Ms4a5
0	0.545679	0.715	0.32	0	mouse_Spermatids	Cep112
0	0.545383	0.733	0.379	0	mouse_Spermatids	Ccdc113
0	0.54526	0.28	0.014	0	mouse_Spermatids	4930517O19Rik
0	0.54502	0.824	0.423	0	mouse_Spermatids	Rnf32
0	0.544732	0.625	0.309	0	mouse_Spermatids	Rimbp3
0	0.544427	0.644	0.325	0	mouse_Spermatids	Zdbf2
0	0.544249	0.656	0.367	0	mouse_Spermatids	Rgs22
0	0.541375	0.736	0.358	0	mouse_Spermatids	Nlrp14
0	0.541356	0.881	0.498	0	mouse_Spermatids	Ldhal6b
0	0.540832	0.674	0.338	0	mouse_Spermatids	Itgae
0	0.540512	0.285	0.036	0	mouse_Spermatids	Gm3486
0	0.540472	0.296	0.082	0	mouse_Spermatids	Asns
0	0.539051	0.358	0.077	0	mouse_Spermatids	4933433C11Rik
0	0.536379	0.484	0.222	0	mouse_Spermatids	Cab39l
0	0.536367	0.283	0.021	0	mouse_Spermatids	1700023C21Rik
0	0.53606	0.258	0.019	0	mouse_Spermatids	Gm12209
0	0.53588	0.458	0.226	0	mouse_Spermatids	Ccdc42
0	0.535608	0.832	0.519	0	mouse_Spermatids	1700074P13Rik
0	0.535575	0.29	0.02	0	mouse_Spermatids	Dyrk2
0	0.534508	0.241	0.015	0	mouse_Spermatids	Klf5
0	0.534395	0.968	0.694	0	mouse_Spermatids	Phf7
0	0.534319	0.496	0.138	0	mouse_Spermatids	Map2
0	0.534112	0.534	0.226	0	mouse_Spermatids	Mgea5
0	0.533832	0.293	0.025	0	mouse_Spermatids	4930422M22Rik
0	0.533498	0.491	0.212	0	mouse_Spermatids	Uck2
0	0.53267	0.662	0.378	0	mouse_Spermatids	Cript
0	0.532111	0.369	0.106	0	mouse_Spermatids	Sec24b
0	0.530409	0.328	0.057	0	mouse_Spermatids	Naif1
0	0.529565	0.188	0.031	0	mouse_Spermatids	Plbd1
0	0.528544	0.371	0.085	0	mouse_Spermatids	Igsf11
0	0.528312	0.269	0.025	0	mouse_Spermatids	Ttll3
0	0.528135	0.27	0.026	0	mouse_Spermatids	Prox2
0	0.527996	0.496	0.239	0	mouse_Spermatids	2810402E24Rik
0	0.527863	0.465	0.193	0	mouse_Spermatids	Gpank1
0	0.527283	0.272	0.036	0	mouse_Spermatids	Pole2
0	0.526871	0.326	0.085	0	mouse_Spermatids	Trim80
0	0.526829	0.607	0.38	0	mouse_Spermatids	Ccdc55
0	0.526481	0.281	0.018	0	mouse_Spermatids	4930451E10Rik
0	0.525939	0.24	0.007	0	mouse_Spermatids	RP24-372H3.4
0	0.525934	0.442	0.19	0	mouse_Spermatids	Agbl3
0	0.525688	0.214	0.01	0	mouse_Spermatids	Slc25a41
0	0.524314	0.425	0.168	0	mouse_Spermatids	Ccdc103
0	0.524086	0.666	0.231	0	mouse_Spermatids	Pdzk1
0	0.523707	0.843	0.605	0	mouse_Spermatids	Pdcd5
0	0.523177	0.477	0.223	0	mouse_Spermatids	4921506M07Rik
0	0.522924	0.241	0.01	0	mouse_Spermatids	Heatr9
0	0.522853	0.417	0.107	0	mouse_Spermatids	Ntan1
0	0.522765	0.942	0.66	0	mouse_Spermatids	Mlf1
0	0.522711	0.463	0.18	0	mouse_Spermatids	Rpf2
0	0.522483	0.454	0.185	0	mouse_Spermatids	Map4k1
0	0.522018	0.464	0.229	0	mouse_Spermatids	Spef2
0	0.521771	0.764	0.494	0	mouse_Spermatids	Tomm7
0	0.521296	0.261	0.015	0	mouse_Spermatids	Mroh9
0	0.521244	0.399	0.1	0	mouse_Spermatids	Camk4
0	0.520557	0.77	0.376	0	mouse_Spermatids	1700011E24Rik
0	0.519462	0.763	0.444	0	mouse_Spermatids	Gmps
0	0.51919	0.259	0.024	0	mouse_Spermatids	1700027F09Rik
0	0.518374	0.685	0.437	0	mouse_Spermatids	Manf
0	0.517408	0.271	0.021	0	mouse_Spermatids	Smad6
0	0.516785	0.94	0.694	0	mouse_Spermatids	Spata33
0	0.51662	0.482	0.127	0	mouse_Spermatids	1700052I22Rik
0	0.515648	0.612	0.321	0	mouse_Spermatids	Gm10138
0	0.515619	0.354	0.12	0	mouse_Spermatids	Thnsl1
0	0.515486	0.299	0.046	0	mouse_Spermatids	1700066B17Rik
0	0.514888	0.585	0.3	0	mouse_Spermatids	Ehd1
0	0.514196	0.31	0.073	0	mouse_Spermatids	1700096K18Rik
0	0.514169	0.655	0.372	0	mouse_Spermatids	Letm2
0	0.51362	0.463	0.202	0	mouse_Spermatids	Psen1
0	0.513284	0.902	0.6	0	mouse_Spermatids	Gsg2
0	0.513246	0.624	0.308	0	mouse_Spermatids	Gm3448
0	0.512271	0.464	0.211	0	mouse_Spermatids	Dydc1
0	0.512137	0.326	0.053	0	mouse_Spermatids	Brsk2
0	0.511732	0.228	0.011	0	mouse_Spermatids	Slc10a2
0	0.511619	0.196	0.033	0	mouse_Spermatids	2200002J24Rik
0	0.511227	0.42	0.094	0	mouse_Spermatids	Sort1
0	0.510706	0.625	0.314	0	mouse_Spermatids	Slc2a5
0	0.510173	0.635	0.367	0	mouse_Spermatids	Yme1l1
0	0.509969	0.415	0.153	0	mouse_Spermatids	Gm16226
0	0.50948	0.343	0.071	0	mouse_Spermatids	Phf6
0	0.509382	0.295	0.042	0	mouse_Spermatids	Nutm1
0	0.508987	0.257	0.037	0	mouse_Spermatids	8030451A03Rik
0	0.508569	0.256	0.013	0	mouse_Spermatids	1700083H02Rik
0	0.507935	0.348	0.056	0	mouse_Spermatids	4930507D10Rik
0	0.507912	0.252	0.027	0	mouse_Spermatids	4930528D03Rik
0	0.507827	0.933	0.743	0	mouse_Spermatids	Morf4l1
0	0.506877	0.214	0.052	0	mouse_Spermatids	Spata31d1b
0	0.504662	0.328	0.055	0	mouse_Spermatids	1700030N03Rik
0	0.504305	0.419	0.094	0	mouse_Spermatids	Ireb2
0	0.50289	0.371	0.102	0	mouse_Spermatids	Uqcc1
0	0.502228	0.486	0.133	0	mouse_Spermatids	Rmnd1
0	0.502169	0.239	0.007	0	mouse_Spermatids	Ube2dnl1
0	0.501866	0.774	0.298	0	mouse_Spermatids	Proca1
0	0.501584	0.277	0.028	0	mouse_Spermatids	Gm16982
0	0.501078	0.559	0.31	0	mouse_Spermatids	Sec23ip
0	0.500999	0.256	0.011	0	mouse_Spermatids	Ccdc34os
0	0.500871	0.185	0.017	0	mouse_Spermatids	4921509C19Rik
0	0.500821	0.268	0.052	0	mouse_Spermatids	4930563M21Rik
0	0.500442	0.673	0.316	0	mouse_Spermatids	Ccdc83
0	0.499153	0.844	0.516	0	mouse_Spermatids	Adam5
0	0.499054	0.297	0.033	0	mouse_Spermatids	Ank2
0	0.4981	0.21	0.004	0	mouse_Spermatids	4930513O06Rik
0	0.497771	0.298	0.097	0	mouse_Spermatids	1700101I11Rik
0	0.497467	0.314	0.046	0	mouse_Spermatids	4930562A09Rik
0	0.497117	0.428	0.104	0	mouse_Spermatids	Rfk
0	0.495353	0.77	0.468	0	mouse_Spermatids	Ndufa12
0	0.495225	0.205	0.02	0	mouse_Spermatids	Gm13547
0	0.493854	0.973	0.736	0	mouse_Spermatids	Spa17
0	0.493034	0.728	0.389	0	mouse_Spermatids	Fam161a
0	0.492951	0.489	0.237	0	mouse_Spermatids	Lekr1
0	0.492621	0.213	0.016	0	mouse_Spermatids	Dusp21
0	0.492495	0.472	0.211	0	mouse_Spermatids	Tnks
0	0.492427	0.329	0.082	0	mouse_Spermatids	Rhbdd1
0	0.492345	0.422	0.16	0	mouse_Spermatids	Fam96b
0	0.491987	0.535	0.27	0	mouse_Spermatids	Ccdc13
0	0.491796	0.461	0.202	0	mouse_Spermatids	Anapc10
0	0.491094	0.248	0.013	0	mouse_Spermatids	1700029N11Rik
0	0.491021	0.281	0.023	0	mouse_Spermatids	4921513D11Rik
0	0.490541	0.304	0.089	0	mouse_Spermatids	Rasef
0	0.490255	0.333	0.125	0	mouse_Spermatids	Fam227a
0	0.489781	0.826	0.329	0	mouse_Spermatids	Aif1
0	0.489601	0.359	0.063	0	mouse_Spermatids	RP24-263A3.1
0	0.489552	0.249	0.032	0	mouse_Spermatids	Adam4
0	0.489402	0.289	0.037	0	mouse_Spermatids	Serhl
0	0.48939	0.235	0.019	0	mouse_Spermatids	Fer1l5
0	0.489219	0.254	0.013	0	mouse_Spermatids	1700110C19Rik
0	0.488973	0.644	0.351	0	mouse_Spermatids	Tmbim6
0	0.487851	0.716	0.44	0	mouse_Spermatids	Ndufa5
0	0.486487	0.653	0.336	0	mouse_Spermatids	Lca5l
0	0.485658	0.913	0.57	0	mouse_Spermatids	Cetn1
0	0.484958	0.413	0.101	0	mouse_Spermatids	Kif17
0	0.48476	0.398	0.184	0	mouse_Spermatids	Zfp608
0	0.484348	0.581	0.296	0	mouse_Spermatids	Efcab6
0	0.484235	0.248	0.026	0	mouse_Spermatids	Vgll3
0	0.484083	0.516	0.251	0	mouse_Spermatids	Sertad2
0	0.48389	0.661	0.387	0	mouse_Spermatids	Clpx
0	0.483865	0.287	0.032	0	mouse_Spermatids	Adipoq
0	0.483572	0.312	0.046	0	mouse_Spermatids	Galnt7
0	0.48345	0.314	0.067	0	mouse_Spermatids	Gm14966
0	0.483245	0.307	0.088	0	mouse_Spermatids	Lrrc36
0	0.482338	0.338	0.088	0	mouse_Spermatids	Slc33a1
0	0.481452	0.246	0.012	0	mouse_Spermatids	Rassf9
0	0.481029	0.272	0.03	0	mouse_Spermatids	Fcnaos
0	0.480426	0.264	0.023	0	mouse_Spermatids	4930551O13Rik
0	0.478867	0.293	0.04	0	mouse_Spermatids	Cnbd1
0	0.478383	0.222	0.049	0	mouse_Spermatids	Ccdc159
0	0.478317	0.47	0.21	0	mouse_Spermatids	Ubtd2
0	0.47807	0.55	0.288	0	mouse_Spermatids	Rwdd4a
0	0.477889	0.34	0.075	0	mouse_Spermatids	Ispd
0	0.477885	0.404	0.164	0	mouse_Spermatids	Tctn2
0	0.477331	0.84	0.509	0	mouse_Spermatids	Mns1
0	0.477284	0.392	0.188	0	mouse_Spermatids	Etnk1
0	0.476804	0.357	0.067	0	mouse_Spermatids	Psmd10
0	0.476726	0.437	0.102	0	mouse_Spermatids	Ypel3
0	0.476237	0.243	0.068	0	mouse_Spermatids	4930428N03Rik
0	0.475067	0.371	0.155	0	mouse_Spermatids	4930407I10Rik
0	0.473117	0.328	0.083	0	mouse_Spermatids	Rnf41
0	0.473018	0.712	0.424	0	mouse_Spermatids	Tsga10
0	0.472467	0.318	0.101	0	mouse_Spermatids	Mtbp
0	0.472435	0.748	0.448	0	mouse_Spermatids	Lancl1
0	0.472203	0.604	0.323	0	mouse_Spermatids	Mrpl39
0	0.472023	0.259	0.024	0	mouse_Spermatids	1700101E01Rik
0	0.47176	0.29	0.041	0	mouse_Spermatids	Gm11651
0	0.47146	0.229	0.011	0	mouse_Spermatids	Tas1r1
0	0.470515	0.879	0.619	0	mouse_Spermatids	Psmc3
0	0.470058	0.85	0.543	0	mouse_Spermatids	Lrrc51
0	0.469972	0.836	0.546	0	mouse_Spermatids	Zfand3
0	0.469895	0.421	0.113	0	mouse_Spermatids	Ccdc33
0	0.469424	0.71	0.381	0	mouse_Spermatids	Hagh
0	0.469002	0.377	0.085	0	mouse_Spermatids	1700100L14Rik
0	0.468966	0.284	0.032	0	mouse_Spermatids	Gm1141
0	0.468741	0.474	0.231	0	mouse_Spermatids	Tbcc
0	0.468598	0.217	0.01	0	mouse_Spermatids	4930488N24Rik
0	0.468171	0.229	0.013	0	mouse_Spermatids	Gm13857
0	0.467473	0.411	0.159	0	mouse_Spermatids	Wdr64
0	0.467229	0.531	0.26	0	mouse_Spermatids	Nfkbib
0	0.466379	0.27	0.027	0	mouse_Spermatids	Gm6880
0	0.466361	0.593	0.189	0	mouse_Spermatids	Gm5941
0	0.46615	0.922	0.702	0	mouse_Spermatids	Arl4a
0	0.465416	0.234	0.007	0	mouse_Spermatids	Gm20611
0	0.465044	0.462	0.215	0	mouse_Spermatids	4933427D14Rik
0	0.464903	0.456	0.193	0	mouse_Spermatids	Adcy10
0	0.464458	0.239	0.022	0	mouse_Spermatids	Gm20642
0	0.464074	0.411	0.154	0	mouse_Spermatids	Slc38a9
0	0.464052	0.261	0.077	0	mouse_Spermatids	Fndc8
0	0.463008	0.286	0.046	0	mouse_Spermatids	4930449E01Rik
0	0.462938	0.688	0.343	0	mouse_Spermatids	Als2cr12
0	0.462375	0.413	0.17	0	mouse_Spermatids	Ankrd45
0	0.462295	0.461	0.222	0	mouse_Spermatids	Mrpl32
0	0.461634	0.882	0.512	0	mouse_Spermatids	Ppp3r2
0	0.461061	0.442	0.129	0	mouse_Spermatids	Rffl
0	0.460645	0.656	0.225	0	mouse_Spermatids	Ms4a14
0	0.460522	0.439	0.196	0	mouse_Spermatids	4933405L10Rik
0	0.460126	0.404	0.166	0	mouse_Spermatids	4933406K04Rik
0	0.459089	0.37	0.129	0	mouse_Spermatids	Rpgrip1l
0	0.458851	0.457	0.207	0	mouse_Spermatids	D16Ertd472e
0	0.458806	0.699	0.25	0	mouse_Spermatids	Iqcf5
0	0.458636	0.422	0.189	0	mouse_Spermatids	Casc1
0	0.458305	0.403	0.187	0	mouse_Spermatids	Zfp105
0	0.458088	0.323	0.058	0	mouse_Spermatids	Lrrc16a
0	0.457908	0.574	0.303	0	mouse_Spermatids	Med9
0	0.457273	0.183	0.006	0	mouse_Spermatids	1700023G09Rik
0	0.457125	0.166	0.025	0	mouse_Spermatids	Dcdc2c
0	0.456291	0.48	0.176	0	mouse_Spermatids	Fam166a
0	0.455694	0.216	0.005	0	mouse_Spermatids	RP24-270K7.1
0	0.455217	0.561	0.304	0	mouse_Spermatids	Txndc9
0	0.455158	0.238	0.02	0	mouse_Spermatids	RP23-247A1.6
0	0.454824	0.661	0.37	0	mouse_Spermatids	Lrriq3
0	0.454624	0.238	0.036	0	mouse_Spermatids	Vps37b
0	0.453822	0.907	0.544	0	mouse_Spermatids	Dynll2
0	0.453821	0.759	0.44	0	mouse_Spermatids	Txnrd3
0	0.453791	0.47	0.219	0	mouse_Spermatids	Gfpt1
0	0.453682	0.963	0.781	0	mouse_Spermatids	Ybx1
0	0.453563	0.825	0.548	0	mouse_Spermatids	4930453N24Rik
0	0.453259	0.25	0.021	0	mouse_Spermatids	Elovl6
0	0.452962	0.304	0.125	0	mouse_Spermatids	Ubxn8
0	0.452827	0.477	0.221	0	mouse_Spermatids	Rtfdc1
0	0.45247	0.531	0.244	0	mouse_Spermatids	1700092M07Rik
0	0.452358	0.373	0.145	0	mouse_Spermatids	Clk3
0	0.452248	0.503	0.244	0	mouse_Spermatids	Frs3os
0	0.452153	0.604	0.319	0	mouse_Spermatids	4930518J20Rik
0	0.451843	0.227	0.026	0	mouse_Spermatids	Adam6b
0	0.451599	0.237	0.031	0	mouse_Spermatids	1700123K08Rik
0	0.451432	0.416	0.178	0	mouse_Spermatids	Pcsk4
0	0.451133	0.454	0.206	0	mouse_Spermatids	Ubr4
0	0.450692	0.305	0.078	0	mouse_Spermatids	Rd3
0	0.450523	0.159	0.008	0	mouse_Spermatids	RP23-477L20.1
0	0.450495	0.244	0.038	0	mouse_Spermatids	Gm8362
0	0.449891	0.669	0.385	0	mouse_Spermatids	Mrpl57
0	0.449657	0.702	0.383	0	mouse_Spermatids	Fam98c
0	0.449597	0.364	0.089	0	mouse_Spermatids	Cldnd1
0	0.44823	0.233	0.008	0	mouse_Spermatids	Gm4985
0	0.448224	0.229	0.024	0	mouse_Spermatids	4930433I11Rik
0	0.448096	0.723	0.283	0	mouse_Spermatids	Tsks
0	0.448032	0.437	0.2	0	mouse_Spermatids	Zfp423
0	0.447791	0.318	0.079	0	mouse_Spermatids	Poli
0	0.447706	0.584	0.348	0	mouse_Spermatids	Cdca2
0	0.447527	0.699	0.354	0	mouse_Spermatids	Zpbp2
0	0.447285	0.243	0.072	0	mouse_Spermatids	Dennd6b
0	0.446689	0.534	0.28	0	mouse_Spermatids	Dynlt1a
0	0.446466	0.358	0.115	0	mouse_Spermatids	Zfp821
0	0.446314	0.828	0.443	0	mouse_Spermatids	Dmrtb1
0	0.446217	0.57	0.298	0	mouse_Spermatids	4930430A15Rik
0	0.445937	0.941	0.643	0	mouse_Spermatids	Ybx3
0	0.44571	0.242	0.045	0	mouse_Spermatids	Hdac11
0	0.445179	0.42	0.169	0	mouse_Spermatids	Rsph10b
0	0.444663	0.283	0.036	0	mouse_Spermatids	Runx2os3
0	0.443664	0.26	0.023	0	mouse_Spermatids	G6pd2
0	0.443171	0.57	0.322	0	mouse_Spermatids	Prkag2
0	0.443059	0.227	0.01	0	mouse_Spermatids	Gm14891
0	0.442946	0.554	0.299	0	mouse_Spermatids	Ms4a13
0	0.442263	0.229	0.008	0	mouse_Spermatids	4930568D16Rik
0	0.441995	0.655	0.355	0	mouse_Spermatids	Cfap43
0	0.441781	0.241	0.012	0	mouse_Spermatids	Gm29994
0	0.441752	0.616	0.349	0	mouse_Spermatids	Ppp1r7
0	0.441604	0.318	0.059	0	mouse_Spermatids	St5
0	0.441452	0.192	0.035	0	mouse_Spermatids	Defb30
0	0.440792	0.307	0.084	0	mouse_Spermatids	Pex12
0	0.440413	0.503	0.246	0	mouse_Spermatids	Trim69
0	0.440257	0.848	0.453	0	mouse_Spermatids	Ggnbp1
0	0.440198	0.79	0.541	0	mouse_Spermatids	Gtf2f1
0	0.439314	0.318	0.075	0	mouse_Spermatids	Lmbrd2
0	0.439269	0.273	0.053	0	mouse_Spermatids	Tesk2
0	0.43899	0.524	0.152	0	mouse_Spermatids	Mfap3l
0	0.438678	0.406	0.099	0	mouse_Spermatids	Tln2
0	0.438606	0.419	0.103	0	mouse_Spermatids	Cul4b
0	0.438448	0.667	0.36	0	mouse_Spermatids	Itgb3bp
0	0.438125	0.532	0.197	0	mouse_Spermatids	Gm15756
0	0.437964	0.572	0.254	0	mouse_Spermatids	Gsk3b
0	0.43787	0.345	0.069	0	mouse_Spermatids	RP23-209N19.2
0	0.437616	0.638	0.341	0	mouse_Spermatids	Irak1bp1
0	0.437408	0.253	0.021	0	mouse_Spermatids	4933423P22Rik
0	0.437072	0.548	0.294	0	mouse_Spermatids	Ing1
0	0.436359	0.207	0.004	0	mouse_Spermatids	RP23-174N20.2
0	0.436178	0.216	0.016	0	mouse_Spermatids	Lrrc37a
0	0.435798	0.494	0.143	0	mouse_Spermatids	Ctag2
0	0.435355	0.693	0.413	0	mouse_Spermatids	Mtfr1
0	0.435335	0.286	0.039	0	mouse_Spermatids	Cpsf4l
0	0.434779	0.36	0.053	0	mouse_Spermatids	Glb1l3
0	0.434345	0.317	0.053	0	mouse_Spermatids	Grip1os1
0	0.43378	0.479	0.262	0	mouse_Spermatids	Arfgap3
0	0.4335	0.414	0.206	0	mouse_Spermatids	Rwdd2a
0	0.433142	0.229	0.016	0	mouse_Spermatids	1600025M17Rik
0	0.433019	0.537	0.292	0	mouse_Spermatids	Amn1
0	0.432563	0.234	0.023	0	mouse_Spermatids	Agpat9
0	0.432331	0.506	0.268	0	mouse_Spermatids	Skiv2l2
0	0.432251	0.46	0.23	0	mouse_Spermatids	Zdhhc5
0	0.431921	0.233	0.016	0	mouse_Spermatids	Msr1
0	0.431702	0.457	0.129	0	mouse_Spermatids	Fam220a
0	0.430699	0.257	0.022	0	mouse_Spermatids	Gata2
0	0.430349	0.248	0.028	0	mouse_Spermatids	Adgrl3
0	0.430311	0.567	0.301	0	mouse_Spermatids	Mrpl1
0	0.430045	0.214	0.027	0	mouse_Spermatids	Gm6309
0	0.429702	0.307	0.069	0	mouse_Spermatids	1700112J05Rik
0	0.429593	0.631	0.247	0	mouse_Spermatids	4930563D23Rik
0	0.429371	0.537	0.271	0	mouse_Spermatids	1700039E15Rik
0	0.429227	0.132	0.012	0	mouse_Spermatids	Cd46
0	0.429159	0.17	0.029	0	mouse_Spermatids	Tmod1
0	0.429102	0.724	0.441	0	mouse_Spermatids	Zfand4
0	0.428877	0.666	0.411	0	mouse_Spermatids	N4bp2l2
0	0.428709	0.207	0.055	0	mouse_Spermatids	4930511M06Rik
0	0.428698	0.676	0.394	0	mouse_Spermatids	Rnf139
0	0.427924	0.345	0.069	0	mouse_Spermatids	Kat2b
0	0.427703	0.556	0.298	0	mouse_Spermatids	Ppp3cc
0	0.426836	0.894	0.614	0	mouse_Spermatids	Calm3
0	0.426613	0.592	0.32	0	mouse_Spermatids	Ccnb2
0	0.426406	0.602	0.287	0	mouse_Spermatids	Ccdc178
0	0.426292	0.309	0.053	0	mouse_Spermatids	Vash2
0	0.425845	0.246	0.05	0	mouse_Spermatids	Cftr
0	0.425741	0.673	0.394	0	mouse_Spermatids	Exosc5
0	0.425712	0.253	0.03	0	mouse_Spermatids	1700056N10Rik
0	0.4251	0.556	0.235	0	mouse_Spermatids	Chn2
0	0.424932	0.263	0.037	0	mouse_Spermatids	Trp53inp2
0	0.424753	0.22	0.013	0	mouse_Spermatids	Nlrc4
0	0.424534	0.37	0.09	0	mouse_Spermatids	Rpain
0	0.424368	0.397	0.185	0	mouse_Spermatids	Dedd
0	0.423688	0.246	0.031	0	mouse_Spermatids	Aknad1
0	0.423378	0.217	0.044	0	mouse_Spermatids	4933438K21Rik
0	0.423233	0.207	0.012	0	mouse_Spermatids	4930408O17Rik
0	0.423106	0.247	0.026	0	mouse_Spermatids	1700010I02Rik
0	0.422044	0.547	0.288	0	mouse_Spermatids	Ero1lb
0	0.421592	0.336	0.064	0	mouse_Spermatids	Fam3b
0	0.421359	0.463	0.225	0	mouse_Spermatids	Ndfip2
0	0.421081	0.343	0.066	0	mouse_Spermatids	Apoh
0	0.420767	0.341	0.06	0	mouse_Spermatids	Ankrd53
0	0.420669	0.762	0.517	0	mouse_Spermatids	Usp16
0	0.41968	0.776	0.463	0	mouse_Spermatids	Vdac2
0	0.419102	0.26	0.06	0	mouse_Spermatids	1700030F04Rik
0	0.418696	0.671	0.339	0	mouse_Spermatids	Catsper2
0	0.418383	0.254	0.039	0	mouse_Spermatids	Mex3c
0	0.417995	0.5	0.149	0	mouse_Spermatids	Gm6657
0	0.416771	0.355	0.074	0	mouse_Spermatids	Tcp11x2
0	0.416678	0.248	0.032	0	mouse_Spermatids	4930563I02Rik
0	0.416659	0.422	0.199	0	mouse_Spermatids	Csl
0	0.415751	0.173	0.006	0	mouse_Spermatids	1700122O11Rik
0	0.415227	0.52	0.28	0	mouse_Spermatids	Fam178b
0	0.414673	0.389	0.119	0	mouse_Spermatids	Gm4984
0	0.414625	0.502	0.255	0	mouse_Spermatids	Ppp2cb
0	0.413953	0.162	0.013	0	mouse_Spermatids	Slc36a3
0	0.413875	0.422	0.181	0	mouse_Spermatids	Fam78a
0	0.413793	0.483	0.245	0	mouse_Spermatids	Alkbh3
0	0.413561	0.249	0.026	0	mouse_Spermatids	Gm26555
0	0.412755	0.19	0.052	0	mouse_Spermatids	4930417H01Rik
0	0.412235	0.505	0.244	0	mouse_Spermatids	Col4a3bp
0	0.411074	0.321	0.07	0	mouse_Spermatids	Inadl
0	0.411058	0.187	0.006	0	mouse_Spermatids	Klf17
0	0.410975	0.294	0.11	0	mouse_Spermatids	1700008O03Rik
0	0.410845	0.476	0.237	0	mouse_Spermatids	Crlf1
0	0.41005	0.3	0.114	0	mouse_Spermatids	Rfx4
0	0.40944	0.278	0.041	0	mouse_Spermatids	Rfx1
0	0.409073	0.416	0.195	0	mouse_Spermatids	Tmem217
0	0.40853	0.22	0.014	0	mouse_Spermatids	4930524N10Rik
0	0.407825	0.452	0.147	0	mouse_Spermatids	Swt1
0	0.407654	0.244	0.044	0	mouse_Spermatids	Sh3yl1
0	0.407627	0.424	0.107	0	mouse_Spermatids	Theg
0	0.407563	0.234	0.02	0	mouse_Spermatids	Olfr701
0	0.40726	0.426	0.213	0	mouse_Spermatids	Kpna2
0	0.406882	0.723	0.404	0	mouse_Spermatids	Tbpl1
0	0.40653	0.498	0.242	0	mouse_Spermatids	Zfp644
0	0.406375	0.355	0.075	0	mouse_Spermatids	2025-09-04
0	0.406305	0.427	0.208	0	mouse_Spermatids	Gas8
0	0.406213	0.396	0.185	0	mouse_Spermatids	Tdp1
0	0.406024	0.736	0.447	0	mouse_Spermatids	Stk39
0	0.405699	0.282	0.064	0	mouse_Spermatids	Scgn
0	0.405324	0.22	0.027	0	mouse_Spermatids	Gm4211
0	0.405144	0.353	0.126	0	mouse_Spermatids	Sufu
0	0.405099	0.233	0.048	0	mouse_Spermatids	Tmem184c
0	0.404627	0.399	0.126	0	mouse_Spermatids	RP24-89O12.3
0	0.404486	0.703	0.26	0	mouse_Spermatids	Bcl2l14
0	0.404422	0.23	0.019	0	mouse_Spermatids	Necab3
0	0.404057	0.716	0.413	0	mouse_Spermatids	Daf2
0	0.403778	0.778	0.308	0	mouse_Spermatids	Ccdc54
0	0.403522	0.618	0.356	0	mouse_Spermatids	Fbxo30
0	0.40283	0.219	0.019	0	mouse_Spermatids	3830417A13Rik
0	0.402493	0.671	0.413	0	mouse_Spermatids	Nop14
0	0.402202	0.5	0.253	0	mouse_Spermatids	Fam170a
0	0.401794	0.184	0.012	0	mouse_Spermatids	Dapl1
0	0.401627	0.388	0.152	0	mouse_Spermatids	Fam103a1
0	0.401235	0.269	0.053	0	mouse_Spermatids	Tmem246
0	0.400838	0.164	0.003	0	mouse_Spermatids	Gip
0	0.40018	0.17	0.01	0	mouse_Spermatids	Gm14147
0	0.400066	0.813	0.511	0	mouse_Spermatids	Adam3
0	0.399925	0.534	0.283	0	mouse_Spermatids	Spag16
0	0.399843	0.61	0.319	0	mouse_Spermatids	Mzt2
0	0.39984	0.425	0.206	0	mouse_Spermatids	Ulk4
0	0.399621	0.255	0.047	0	mouse_Spermatids	1700023H06Rik
0	0.399618	0.631	0.366	0	mouse_Spermatids	Asap1
0	0.399228	0.946	0.621	0	mouse_Spermatids	Rbakdn
0	0.398801	0.216	0.016	0	mouse_Spermatids	Gm20736
0	0.39867	0.272	0.041	0	mouse_Spermatids	Myo5b
0	0.398541	0.217	0.013	0	mouse_Spermatids	Gm12440
0	0.398212	0.207	0.01	0	mouse_Spermatids	Cldn34d
0	0.397034	0.199	0.026	0	mouse_Spermatids	Gm6370
0	0.397016	0.493	0.265	0	mouse_Spermatids	Ctnnbl1
0	0.396449	0.672	0.381	0	mouse_Spermatids	Psmc3ip
0	0.395461	0.507	0.27	0	mouse_Spermatids	Arih2
0	0.394997	0.472	0.242	0	mouse_Spermatids	Dcaf12
0	0.394913	0.205	0.008	0	mouse_Spermatids	Gm29154
0	0.394722	0.512	0.24	0	mouse_Spermatids	Hook2
0	0.394493	0.504	0.272	0	mouse_Spermatids	Ufd1l
0	0.394483	0.607	0.342	0	mouse_Spermatids	Gorasp2
0	0.394409	0.384	0.179	0	mouse_Spermatids	Eno4
0	0.394348	0.444	0.226	0	mouse_Spermatids	Zfp830
0	0.393559	0.724	0.438	0	mouse_Spermatids	2010107E04Rik
0	0.393181	0.159	0.021	0	mouse_Spermatids	4933406M09Rik
0	0.392972	0.761	0.407	0	mouse_Spermatids	Chrac1
0	0.392803	0.384	0.099	0	mouse_Spermatids	RP24-377L12.1
0	0.392724	0.217	0.021	0	mouse_Spermatids	Dusp10
0	0.391749	0.375	0.122	0	mouse_Spermatids	Mrps12
0	0.391314	0.196	0.032	0	mouse_Spermatids	Gm3149
0	0.38999	0.333	0.065	0	mouse_Spermatids	Pldi
0	0.389566	0.255	0.052	0	mouse_Spermatids	Mcu
0	0.389109	0.485	0.159	0	mouse_Spermatids	Irgc1
0	0.389075	0.214	0.026	0	mouse_Spermatids	Gm26891
0	0.388912	0.176	0.009	0	mouse_Spermatids	1700109G15Rik
0	0.388445	0.3	0.074	0	mouse_Spermatids	Tmem123
0	0.388104	0.525	0.289	0	mouse_Spermatids	Slc25a33
0	0.387484	0.249	0.025	0	mouse_Spermatids	Ceacam2
0	0.387227	0.341	0.134	0	mouse_Spermatids	Parp11
0	0.387204	0.573	0.32	0	mouse_Spermatids	Rnf19b
0	0.387192	0.277	0.051	0	mouse_Spermatids	Pqlc1
0	0.386989	0.362	0.172	0	mouse_Spermatids	Slc39a10
0	0.386639	0.588	0.341	0	mouse_Spermatids	Axdnd1
0	0.386415	0.391	0.109	0	mouse_Spermatids	Atp8a2
0	0.386119	0.165	0.009	0	mouse_Spermatids	4930548H24Rik
0	0.385854	0.201	0.008	0	mouse_Spermatids	4933413L06Rik
0	0.385231	0.263	0.063	0	mouse_Spermatids	1700021N21Rik
0	0.385225	0.223	0.022	0	mouse_Spermatids	Zfp87
0	0.38488	0.741	0.28	0	mouse_Spermatids	1700019M22Rik
0	0.384809	0.258	0.044	0	mouse_Spermatids	2610528A11Rik
0	0.384573	0.628	0.342	0	mouse_Spermatids	Rpl10l
0	0.384479	0.142	0.014	0	mouse_Spermatids	Gm2396
0	0.384441	0.385	0.156	0	mouse_Spermatids	Tepp
0	0.384421	0.552	0.268	0	mouse_Spermatids	Ccnl1
0	0.384032	0.679	0.371	0	mouse_Spermatids	Fam46c
0	0.383524	0.155	0.024	0	mouse_Spermatids	Gm37406
0	0.383479	0.249	0.082	0	mouse_Spermatids	Gm13830
0	0.383018	0.225	0.015	0	mouse_Spermatids	Gm732
0	0.382513	0.893	0.656	0	mouse_Spermatids	Hspa4l
0	0.382489	0.198	0.013	0	mouse_Spermatids	Cldn34b2
0	0.382438	0.21	0.02	0	mouse_Spermatids	Dopey2
0	0.382395	0.87	0.612	0	mouse_Spermatids	Ppp1r11
0	0.382272	0.268	0.037	0	mouse_Spermatids	1700041M19Rik
0	0.382251	0.28	0.044	0	mouse_Spermatids	Gm362
0	0.381732	0.203	0.022	0	mouse_Spermatids	Fbxo47
0	0.381435	0.219	0.017	0	mouse_Spermatids	Nudt12os
0	0.381434	0.787	0.309	0	mouse_Spermatids	Nt5c1b
0	0.381238	0.194	0.023	0	mouse_Spermatids	Tpte
0	0.381123	0.309	0.113	0	mouse_Spermatids	AW554918
0	0.380845	0.205	0.024	0	mouse_Spermatids	Gm26763
0	0.380763	0.358	0.138	0	mouse_Spermatids	Akip1
0	0.380566	0.555	0.298	0	mouse_Spermatids	Sass6
0	0.379927	0.26	0.044	0	mouse_Spermatids	Slc25a25
0	0.379634	0.323	0.065	0	mouse_Spermatids	4930470B04Rik
0	0.379406	0.221	0.02	0	mouse_Spermatids	4933402D24Rik
0	0.378701	0.664	0.387	0	mouse_Spermatids	Gmfb
0	0.378591	0.207	0.018	0	mouse_Spermatids	4931400O07Rik
0	0.378224	0.187	0.034	0	mouse_Spermatids	Gm9047
0	0.377332	0.21	0.013	0	mouse_Spermatids	Ube2dnl2
0	0.377168	0.528	0.296	0	mouse_Spermatids	Kif9
0	0.377144	0.203	0.03	0	mouse_Spermatids	1700006F04Rik
0	0.376759	0.776	0.473	0	mouse_Spermatids	Smc1b
0	0.376597	0.351	0.122	0	mouse_Spermatids	Polk
0	0.376393	0.149	0.014	0	mouse_Spermatids	Cd59b
0	0.376092	0.334	0.074	0	mouse_Spermatids	Tjp2
0	0.375882	0.333	0.155	0	mouse_Spermatids	Spag8
0	0.37526	0.205	0.015	0	mouse_Spermatids	Gm28356
0	0.37518	0.405	0.18	0	mouse_Spermatids	Aste1
0	0.375116	0.27	0.039	0	mouse_Spermatids	1700074H08Rik
0	0.375099	0.251	0.034	0	mouse_Spermatids	4930594C11Rik
0	0.374142	0.558	0.317	0	mouse_Spermatids	Abcf2
0	0.374008	0.395	0.186	0	mouse_Spermatids	Tmem237
0	0.37326	0.245	0.032	0	mouse_Spermatids	Adam21
0	0.373004	0.185	0.01	0	mouse_Spermatids	Tmem81
0	0.372583	0.239	0.03	0	mouse_Spermatids	Gm16015
0	0.372547	0.217	0.019	0	mouse_Spermatids	Lhb
0	0.372505	0.568	0.288	0	mouse_Spermatids	1700051A21Rik
0	0.372261	0.193	0.013	0	mouse_Spermatids	Zfp458
0	0.371904	0.402	0.19	0	mouse_Spermatids	Mcts2
0	0.371836	0.321	0.132	0	mouse_Spermatids	2210408I21Rik
0	0.371795	0.203	0.017	0	mouse_Spermatids	4932411N23Rik
0	0.37177	0.46	0.226	0	mouse_Spermatids	4932412D23Rik
0	0.37153	0.721	0.4	0	mouse_Spermatids	Ube2d2b
0	0.371461	0.161	0.038	0	mouse_Spermatids	Gm6432
0	0.3712	0.739	0.417	0	mouse_Spermatids	Prss39
0	0.370959	0.631	0.374	0	mouse_Spermatids	Pkig
0	0.370897	0.518	0.259	0	mouse_Spermatids	4931417E11Rik
0	0.370885	0.238	0.027	0	mouse_Spermatids	Pknox2
0	0.37081	0.383	0.131	0	mouse_Spermatids	Rnf146
0	0.37077	0.451	0.175	0	mouse_Spermatids	D7Ertd443e
0	0.37064	0.253	0.052	0	mouse_Spermatids	WI1-2065I1.2
0	0.370314	0.268	0.103	0	mouse_Spermatids	Zfp428
0	0.370244	0.353	0.17	0	mouse_Spermatids	Atpaf2
0	0.370121	0.184	0.009	0	mouse_Spermatids	Cntnap5a
0	0.369992	0.183	0.011	0	mouse_Spermatids	Myh15
0	0.369847	0.43	0.137	0	mouse_Spermatids	Dis3
0	0.369112	0.821	0.45	0	mouse_Spermatids	Cox6b2
0	0.368554	0.195	0.037	0	mouse_Spermatids	Gm3453
0	0.368348	0.18	0.035	0	mouse_Spermatids	1700128A07Rik
0	0.368199	0.187	0.007	0	mouse_Spermatids	AC117623.1
0	0.367978	0.171	0.007	0	mouse_Spermatids	Samt3
0	0.367931	0.247	0.054	0	mouse_Spermatids	1700022A22Rik
0	0.367775	0.264	0.047	0	mouse_Spermatids	Zfp558
0	0.367318	0.221	0.023	0	mouse_Spermatids	Sncaip
0	0.365743	0.829	0.559	0	mouse_Spermatids	Morn2
0	0.365671	0.865	0.637	0	mouse_Spermatids	Psma6
0	0.365279	0.723	0.347	0	mouse_Spermatids	Luzp1
0	0.364694	0.507	0.281	0	mouse_Spermatids	Thop1
0	0.364233	0.409	0.176	0	mouse_Spermatids	Rbmxl2
0	0.363962	0.222	0.018	0	mouse_Spermatids	RP24-79A6.9
0	0.363806	0.516	0.287	0	mouse_Spermatids	Ankrd49
0	0.363033	0.159	0.003	0	mouse_Spermatids	Gm29663
0	0.362904	0.23	0.029	0	mouse_Spermatids	4933402C06Rik
0	0.362387	0.22	0.068	0	mouse_Spermatids	Gm7568
0	0.361637	0.332	0.065	0	mouse_Spermatids	Xpnpep1
0	0.361411	0.23	0.036	0	mouse_Spermatids	Hepacam
0	0.361223	0.242	0.071	0	mouse_Spermatids	4930538E20Rik
0	0.3612	0.28	0.045	0	mouse_Spermatids	Gm4907
0	0.360805	0.196	0.049	0	mouse_Spermatids	Parn
0	0.360796	0.21	0.03	0	mouse_Spermatids	4930595M18Rik
0	0.360226	0.213	0.018	0	mouse_Spermatids	Acpt
0	0.359892	0.8	0.528	0	mouse_Spermatids	Hmox2
0	0.359403	0.178	0.009	0	mouse_Spermatids	4930583P06Rik
0	0.358547	0.218	0.023	0	mouse_Spermatids	Plekha6
0	0.358539	0.739	0.456	0	mouse_Spermatids	1700017D01Rik
0	0.358427	0.185	0.01	0	mouse_Spermatids	Cytl1
0	0.358405	0.987	0.852	0	mouse_Spermatids	Pabpc1
0	0.358283	0.335	0.079	0	mouse_Spermatids	Phlpp1
0	0.358085	0.347	0.155	0	mouse_Spermatids	Cenpk
0	0.35802	0.66	0.421	0	mouse_Spermatids	H3f3a
0	0.35788	0.483	0.148	0	mouse_Spermatids	Fabp12
0	0.357749	0.197	0.009	0	mouse_Spermatids	1700011B04Rik
0	0.357678	0.415	0.212	0	mouse_Spermatids	Mul1
0	0.357638	0.38	0.156	0	mouse_Spermatids	Rabl2
0	0.357367	0.288	0.05	0	mouse_Spermatids	RP23-325M18.3
0	0.357247	0.401	0.15	0	mouse_Spermatids	BC048507
0	0.356765	0.552	0.31	0	mouse_Spermatids	Rimklb
0	0.356671	0.333	0.125	0	mouse_Spermatids	Fto
0	0.356511	0.503	0.178	0	mouse_Spermatids	Ace
0	0.356382	0.201	0.015	0	mouse_Spermatids	Gm15522
0	0.356077	0.186	0.012	0	mouse_Spermatids	Cpvl
0	0.356032	0.25	0.045	0	mouse_Spermatids	E330034G19Rik
0	0.356006	0.165	0.004	0	mouse_Spermatids	4930461G14Rik
0	0.355347	0.241	0.035	0	mouse_Spermatids	Spta1
0	0.354631	0.23	0.03	0	mouse_Spermatids	Ppp6r2
0	0.35338	0.333	0.133	0	mouse_Spermatids	Pmpca
0	0.353162	0.235	0.079	0	mouse_Spermatids	Micall1
0	0.352934	0.16	0.034	0	mouse_Spermatids	1190005I06Rik
0	0.352339	0.513	0.275	0	mouse_Spermatids	Tm9sf2
0	0.352156	0.213	0.023	0	mouse_Spermatids	Atp10a
0	0.352124	0.372	0.167	0	mouse_Spermatids	1700086P04Rik
0	0.351977	0.133	0.008	0	mouse_Spermatids	4930590H14Rik
0	0.351667	0.401	0.195	0	mouse_Spermatids	Peli2
0	0.351393	0.44	0.22	0	mouse_Spermatids	Tmem248
0	0.35113	0.265	0.065	0	mouse_Spermatids	Vwa3a
0	0.351076	0.422	0.129	0	mouse_Spermatids	Gas2l1
0	0.351043	0.262	0.083	0	mouse_Spermatids	Fbxo44
0	0.350632	0.295	0.127	0	mouse_Spermatids	Iqck
0	0.349254	0.249	0.066	0	mouse_Spermatids	Rsph14
0	0.348696	0.201	0.04	0	mouse_Spermatids	Gm3127
0	0.348596	0.186	0.012	0	mouse_Spermatids	RP23-245O13.2
0	0.348057	0.181	0.01	0	mouse_Spermatids	Gm382
0	0.347893	0.241	0.043	0	mouse_Spermatids	1700063D05Rik
0	0.346654	0.567	0.327	0	mouse_Spermatids	Bud31
0	0.346523	0.187	0.016	0	mouse_Spermatids	1700025D23Rik
0	0.346302	0.354	0.167	0	mouse_Spermatids	Styxl1
0	0.345225	0.206	0.029	0	mouse_Spermatids	1700049G17Rik
0	0.345207	0.211	0.027	0	mouse_Spermatids	Zfp759
0	0.345137	0.463	0.243	0	mouse_Spermatids	Cdc42se1
0	0.34451	0.386	0.188	0	mouse_Spermatids	2010109A12Rik
0	0.343979	0.561	0.262	0	mouse_Spermatids	Dnm1l
0	0.343791	0.198	0.017	0	mouse_Spermatids	Gm11482
0	0.343787	0.178	0.025	0	mouse_Spermatids	4930449I24Rik
0	0.342634	0.175	0.007	0	mouse_Spermatids	4930480E11Rik
0	0.342046	0.191	0.011	0	mouse_Spermatids	Tbc1d9
0	0.341919	0.49	0.263	0	mouse_Spermatids	Ppp1r14b
0	0.34166	0.472	0.167	0	mouse_Spermatids	Kctd16
0	0.341364	0.149	0.015	0	mouse_Spermatids	Cyb5d1
0	0.341046	0.288	0.056	0	mouse_Spermatids	Cstf2
0	0.340713	0.213	0.019	0	mouse_Spermatids	RP24-188G23.3
0	0.340411	0.176	0.015	0	mouse_Spermatids	9530080O11Rik
0	0.340142	0.183	0.006	0	mouse_Spermatids	Gm4764
0	0.339037	0.202	0.045	0	mouse_Spermatids	Ncoa4
0	0.338915	0.255	0.04	0	mouse_Spermatids	Serp2
0	0.338445	0.192	0.013	0	mouse_Spermatids	Gm6890
0	0.338338	0.361	0.128	0	mouse_Spermatids	Dnajc19
0	0.338231	0.234	0.05	0	mouse_Spermatids	1700080N15Rik
0	0.338107	0.189	0.012	0	mouse_Spermatids	Gm381
0	0.337101	0.183	0.009	0	mouse_Spermatids	Cd247
0	0.336985	0.569	0.311	0	mouse_Spermatids	Xrra1
0	0.336883	0.727	0.415	0	mouse_Spermatids	Nme8
0	0.336296	0.536	0.203	0	mouse_Spermatids	1700031P21Rik
0	0.336242	0.579	0.323	0	mouse_Spermatids	Fkbpl
0	0.336082	0.183	0.009	0	mouse_Spermatids	Fam124b
0	0.336022	0.327	0.114	0	mouse_Spermatids	Stard9
0	0.335721	0.205	0.018	0	mouse_Spermatids	1700058P15Rik
0	0.335628	0.78	0.408	0	mouse_Spermatids	1700028J19Rik
0	0.335241	0.176	0.009	0	mouse_Spermatids	Vwa5b1
0	0.335036	0.301	0.083	0	mouse_Spermatids	Slc30a1
0	0.334832	0.288	0.075	0	mouse_Spermatids	1700080O16Rik
0	0.334356	0.183	0.01	0	mouse_Spermatids	Tmem178b
0	0.334269	0.169	0.017	0	mouse_Spermatids	Gm9839
0	0.33426	0.618	0.354	0	mouse_Spermatids	Ttc39d
0	0.334173	0.285	0.056	0	mouse_Spermatids	4933417D19Rik
0	0.334082	0.22	0.041	0	mouse_Spermatids	Gm4181
0	0.334077	0.189	0.026	0	mouse_Spermatids	Tac1
0	0.333908	0.43	0.121	0	mouse_Spermatids	4930442L01Rik
0	0.333788	0.451	0.23	0	mouse_Spermatids	1700108N11Rik
0	0.333738	0.305	0.105	0	mouse_Spermatids	Ptpn4
0	0.332714	0.2	0.055	0	mouse_Spermatids	1700065J18Rik
0	0.332679	0.663	0.349	0	mouse_Spermatids	Slc9b1
0	0.332035	0.195	0.018	0	mouse_Spermatids	Fam179a
0	0.332012	0.559	0.318	0	mouse_Spermatids	Gm166
0	0.331463	0.346	0.105	0	mouse_Spermatids	Bco1
0	0.330849	0.192	0.031	0	mouse_Spermatids	Speer4b
0	0.330666	0.188	0.015	0	mouse_Spermatids	Sag
0	0.330242	0.195	0.018	0	mouse_Spermatids	Mas1
0	0.330067	0.193	0.014	0	mouse_Spermatids	1700054O19Rik
0	0.329793	0.34	0.094	0	mouse_Spermatids	C030037D09Rik
0	0.329614	0.358	0.153	0	mouse_Spermatids	Tsga10ip
0	0.329429	0.369	0.17	0	mouse_Spermatids	Katnb1
0	0.329333	0.171	0.005	0	mouse_Spermatids	RP23-148J20.4
0	0.329223	0.21	0.046	0	mouse_Spermatids	Col6a4
0	0.329209	0.263	0.083	0	mouse_Spermatids	Rhobtb3
0	0.328397	0.206	0.033	0	mouse_Spermatids	1700039M10Rik
0	0.328044	0.135	0.009	0	mouse_Spermatids	Gm14151
0	0.327749	0.181	0.029	0	mouse_Spermatids	Gm3476
0	0.327473	0.338	0.108	0	mouse_Spermatids	Rmdn2
0	0.327095	0.495	0.259	0	mouse_Spermatids	Nup153
0	0.32641	0.15	0.032	0	mouse_Spermatids	Cntn1
0	0.326399	0.472	0.255	0	mouse_Spermatids	Fbxw10
0	0.325937	0.175	0.01	0	mouse_Spermatids	Impg2
0	0.325876	0.445	0.143	0	mouse_Spermatids	Zfyve1
0	0.325768	0.432	0.19	0	mouse_Spermatids	Rufy3
0	0.325215	0.246	0.035	0	mouse_Spermatids	Ston1
0	0.324613	0.198	0.017	0	mouse_Spermatids	1700025K24Rik
0	0.32257	0.164	0.004	0	mouse_Spermatids	4921511C20Rik
0	0.322214	0.255	0.067	0	mouse_Spermatids	Timm21
0	0.321427	0.185	0.05	0	mouse_Spermatids	Lrrc69
0	0.321148	0.374	0.105	0	mouse_Spermatids	Zdhhc25
0	0.320992	0.18	0.013	0	mouse_Spermatids	Cldn34b3
0	0.31985	0.141	0.003	0	mouse_Spermatids	1700061E18Rik
0	0.31974	0.127	0.017	0	mouse_Spermatids	Spata31d1c
0	0.319373	0.181	0.013	0	mouse_Spermatids	AC113029.6
0	0.319291	0.265	0.066	0	mouse_Spermatids	Galm
0	0.319026	0.404	0.2	0	mouse_Spermatids	Myl4
0	0.319006	0.19	0.012	0	mouse_Spermatids	4930519F24Rik
0	0.318981	0.224	0.045	0	mouse_Spermatids	Gm27211
0	0.318414	0.164	0.02	0	mouse_Spermatids	Speer4f
0	0.318271	0.528	0.28	0	mouse_Spermatids	Cep57l1
0	0.318073	0.181	0.03	0	mouse_Spermatids	Gm15813
0	0.317859	0.118	0.01	0	mouse_Spermatids	Nim1k
0	0.31776	0.251	0.04	0	mouse_Spermatids	Fam210a
0	0.317678	0.233	0.054	0	mouse_Spermatids	Mras
0	0.317084	0.641	0.364	0	mouse_Spermatids	Lrrc28
0	0.316915	0.452	0.22	0	mouse_Spermatids	Prss21
0	0.316874	0.194	0.017	0	mouse_Spermatids	Rab11fip4os2
0	0.316596	0.648	0.406	0	mouse_Spermatids	Ubap2l
0	0.31629	0.228	0.035	0	mouse_Spermatids	Fam167a
0	0.316274	0.174	0.011	0	mouse_Spermatids	Gm5169
0	0.316174	0.28	0.055	0	mouse_Spermatids	Gm12434
0	0.316131	0.271	0.089	0	mouse_Spermatids	Ing3
0	0.315892	0.327	0.136	0	mouse_Spermatids	Fam110a
0	0.315756	0.906	0.499	0	mouse_Spermatids	Clgn
0	0.314262	0.484	0.193	0	mouse_Spermatids	Gm7008
0	0.313654	0.238	0.085	0	mouse_Spermatids	Gm13112
0	0.313278	0.212	0.051	0	mouse_Spermatids	4930524J08Rik
0	0.310862	0.58	0.317	0	mouse_Spermatids	Xrn2
0	0.31074	0.314	0.138	0	mouse_Spermatids	4931428L18Rik
0	0.310539	0.179	0.026	0	mouse_Spermatids	1700119I11Rik
0	0.310508	0.191	0.018	0	mouse_Spermatids	4930535L15Rik
0	0.309321	0.166	0.006	0	mouse_Spermatids	Cngb3
0	0.308956	0.308	0.068	0	mouse_Spermatids	Pla2g7
0	0.307421	0.2	0.021	0	mouse_Spermatids	Gm15886
0	0.307153	0.323	0.137	0	mouse_Spermatids	Uaca
0	0.30695	0.428	0.193	0	mouse_Spermatids	Ppp4r2
0	0.30695	0.259	0.045	0	mouse_Spermatids	RP23-37N15.4
0	0.306425	0.154	0.009	0	mouse_Spermatids	Dlx6os1
0	0.305499	0.608	0.339	0	mouse_Spermatids	Ubr7
0	0.305412	0.136	0.017	0	mouse_Spermatids	Gxylt2
0	0.305312	0.182	0.015	0	mouse_Spermatids	4930542C16Rik
0	0.305213	0.168	0.009	0	mouse_Spermatids	Gm7461
0	0.305195	0.189	0.032	0	mouse_Spermatids	Grcc10
0	0.304933	0.519	0.232	0	mouse_Spermatids	Atad1
0	0.304335	0.317	0.088	0	mouse_Spermatids	Lats2
0	0.303979	0.21	0.029	0	mouse_Spermatids	Sorcs2
0	0.303736	0.187	0.014	0	mouse_Spermatids	Gm37945
0	0.303095	0.564	0.286	0	mouse_Spermatids	Pnpla8
0	0.302738	0.169	0.008	0	mouse_Spermatids	Npb
0	0.302038	0.371	0.175	0	mouse_Spermatids	Sqle
0	0.301888	0.182	0.032	0	mouse_Spermatids	4930519D14Rik
0	0.301609	0.162	0.006	0	mouse_Spermatids	A630095N17Rik
0	0.301529	0.474	0.244	0	mouse_Spermatids	Oxct1
0	0.301109	0.263	0.069	0	mouse_Spermatids	Atat1
0	0.300702	0.216	0.029	0	mouse_Spermatids	Nckap1l
0	0.300697	0.224	0.048	0	mouse_Spermatids	Itga1
0	0.300411	0.156	0.02	0	mouse_Spermatids	Gm3495
0	0.300199	0.162	0.009	0	mouse_Spermatids	BB019430
0	0.300198	0.119	0.008	0	mouse_Spermatids	Cd109
0	0.300106	0.155	0.013	0	mouse_Spermatids	Slc5a4b
0	0.300062	0.157	0.009	0	mouse_Spermatids	4932429P05Rik
0	0.299953	0.303	0.123	0	mouse_Spermatids	Cpeb4
0	0.299749	0.258	0.097	0	mouse_Spermatids	Eya3
0	0.299638	0.718	0.451	0	mouse_Spermatids	1700003E16Rik
0	0.299429	0.202	0.066	0	mouse_Spermatids	Cfap221
0	0.298911	0.33	0.145	0	mouse_Spermatids	2410004B18Rik
0	0.298807	0.217	0.027	0	mouse_Spermatids	Aox3
0	0.298787	0.498	0.251	0	mouse_Spermatids	Fmn1
0	0.298135	0.27	0.061	0	mouse_Spermatids	Tgfbr1
0	0.297903	0.241	0.06	0	mouse_Spermatids	Klk1b7-ps
0	0.297438	0.223	0.043	0	mouse_Spermatids	Mroh7
0	0.296712	0.188	0.042	0	mouse_Spermatids	RP23-37N15.2
0	0.296433	0.291	0.094	0	mouse_Spermatids	Srp54b
0	0.295734	0.632	0.237	0	mouse_Spermatids	Fam71f1
0	0.295068	0.329	0.064	0	mouse_Spermatids	Mtap7d3
0	0.294963	0.191	0.022	0	mouse_Spermatids	Ppp1r2-ps1
0	0.294963	0.16	0.005	0	mouse_Spermatids	Dlx6
0	0.294437	0.195	0.049	0	mouse_Spermatids	1700034P13Rik
0	0.294426	0.177	0.026	0	mouse_Spermatids	Fgd2
0	0.293282	0.206	0.041	0	mouse_Spermatids	Akna
0	0.293014	0.226	0.038	0	mouse_Spermatids	Nsun6
0	0.292976	0.273	0.11	0	mouse_Spermatids	Ydjc
0	0.292533	0.139	0.003	0	mouse_Spermatids	Gm20484
0	0.291929	0.146	0.003	0	mouse_Spermatids	4930448I06Rik
0	0.291851	0.228	0.057	0	mouse_Spermatids	Cdc25c
0	0.291155	0.474	0.177	0	mouse_Spermatids	1700022A21Rik
0	0.290921	0.214	0.029	0	mouse_Spermatids	Wwtr1
0	0.290898	0.167	0.009	0	mouse_Spermatids	Cemip
0	0.290817	0.407	0.175	0	mouse_Spermatids	Commd3
0	0.290739	0.191	0.032	0	mouse_Spermatids	Gm34732
0	0.290313	0.313	0.123	0	mouse_Spermatids	Aldh3b2
0	0.289784	0.319	0.14	0	mouse_Spermatids	Rnf141
0	0.289568	0.29	0.118	0	mouse_Spermatids	1700036G14Rik
0	0.289338	0.383	0.188	0	mouse_Spermatids	Phc1
0	0.288764	0.333	0.123	0	mouse_Spermatids	Tbc1d14
0	0.288364	0.345	0.095	0	mouse_Spermatids	Grip1
0	0.288349	0.226	0.037	0	mouse_Spermatids	1700063H06Rik
0	0.287978	0.119	0.01	0	mouse_Spermatids	Gm13609
0	0.287969	0.246	0.045	0	mouse_Spermatids	Kif16bos
0	0.286965	0.146	0.016	0	mouse_Spermatids	Zic5
0	0.286735	0.143	0.004	0	mouse_Spermatids	RP23-92N2.1
0	0.28652	0.304	0.079	0	mouse_Spermatids	Nt5c3b
0	0.286399	0.167	0.015	0	mouse_Spermatids	4933401B06Rik
0	0.286228	0.175	0.018	0	mouse_Spermatids	4930443O20Rik
0	0.285955	0.168	0.013	0	mouse_Spermatids	Olfr112
0	0.285288	0.147	0.006	0	mouse_Spermatids	Smim9
0	0.285156	0.159	0.011	0	mouse_Spermatids	Hs3st4
0	0.285104	0.342	0.121	0	mouse_Spermatids	Kpna1
0	0.284942	0.164	0.023	0	mouse_Spermatids	Gm1527
0	0.284593	0.136	0.027	0	mouse_Spermatids	Trim42
0	0.284501	0.205	0.049	0	mouse_Spermatids	Ston2
0	0.283763	0.289	0.12	0	mouse_Spermatids	1700019B03Rik
0	0.283481	0.512	0.236	0	mouse_Spermatids	Asb17
0	0.283295	0.332	0.09	0	mouse_Spermatids	Gm15104
0	0.283249	0.322	0.124	0	mouse_Spermatids	Ube2h
0	0.283237	0.139	0.012	0	mouse_Spermatids	RP23-468H22.3
0	0.282703	0.565	0.288	0	mouse_Spermatids	Usmg5
0	0.282667	0.401	0.118	0	mouse_Spermatids	Eif2s3y
0	0.28145	0.2	0.025	0	mouse_Spermatids	Cpa5
0	0.281273	0.185	0.021	0	mouse_Spermatids	Smpd3
0	0.28082	0.15	0.016	0	mouse_Spermatids	Gm3676
0	0.280485	0.175	0.024	0	mouse_Spermatids	Atcayos
0	0.279559	0.481	0.25	0	mouse_Spermatids	Cep170
0	0.279116	0.186	0.024	0	mouse_Spermatids	4931403G20Rik
0	0.279065	0.175	0.018	0	mouse_Spermatids	Ndst3
0	0.27872	0.194	0.056	0	mouse_Spermatids	4933430I17Rik
0	0.27872	0.292	0.12	0	mouse_Spermatids	Naf1
0	0.278638	0.244	0.08	0	mouse_Spermatids	Arl5b
0	0.278403	0.166	0.017	0	mouse_Spermatids	Gm15653
0	0.27813	0.366	0.137	0	mouse_Spermatids	C78339
0	0.277298	0.184	0.026	0	mouse_Spermatids	Ccdc71l
0	0.276869	0.173	0.037	0	mouse_Spermatids	4930578G10Rik
0	0.276615	0.205	0.061	0	mouse_Spermatids	Mnt
0	0.275894	0.493	0.178	0	mouse_Spermatids	Tns1
0	0.274804	0.175	0.045	0	mouse_Spermatids	Rdh10
0	0.274751	0.128	0.014	0	mouse_Spermatids	1700022F17Rik
0	0.2743	0.222	0.042	0	mouse_Spermatids	4930435C17Rik
0	0.274034	0.154	0.011	0	mouse_Spermatids	Itga2
0	0.273667	0.593	0.229	0	mouse_Spermatids	Atp1a4
0	0.272953	0.254	0.078	0	mouse_Spermatids	Trim52
0	0.27293	0.205	0.043	0	mouse_Spermatids	Zfp13
0	0.272491	0.165	0.024	0	mouse_Spermatids	Gm3460
0	0.272489	0.143	0.005	0	mouse_Spermatids	Pard3bos1
0	0.271594	0.139	0.01	0	mouse_Spermatids	Cdh12
0	0.271386	0.12	0.009	0	mouse_Spermatids	P2rx3
0	0.271149	0.23	0.043	0	mouse_Spermatids	Ccdc132
0	0.271137	0.553	0.211	0	mouse_Spermatids	Actg2
0	0.270973	0.416	0.127	0	mouse_Spermatids	Csnka2ip
0	0.270784	0.354	0.125	0	mouse_Spermatids	Cdc16
0	0.270604	0.259	0.055	0	mouse_Spermatids	Rlim
0	0.270303	0.254	0.081	0	mouse_Spermatids	RP23-357H5.5
0	0.270129	0.227	0.052	0	mouse_Spermatids	Abcg2
0	0.270054	0.146	0.005	0	mouse_Spermatids	4933436F18Rik
0	0.269013	0.113	0.008	0	mouse_Spermatids	1700057H21Rik
0	0.268555	0.199	0.064	0	mouse_Spermatids	Idi1
0	0.268188	0.15	0.003	0	mouse_Spermatids	4930403O15Rik
0	0.268173	0.144	0.005	0	mouse_Spermatids	RP24-294N3.1
0	0.267936	0.157	0.028	0	mouse_Spermatids	Gm5797
0	0.267468	0.129	0.006	0	mouse_Spermatids	4930555M17Rik
0	0.267338	0.198	0.046	0	mouse_Spermatids	Pfkfb2
0	0.26692	0.21	0.068	0	mouse_Spermatids	1700066O22Rik
0	0.266821	0.167	0.01	0	mouse_Spermatids	RP23-347G20.6
0	0.266704	0.174	0.034	0	mouse_Spermatids	4930444G20Rik
0	0.266704	0.22	0.036	0	mouse_Spermatids	Slc31a2
0	0.266698	0.146	0.011	0	mouse_Spermatids	Gm28510
0	0.2665	0.172	0.028	0	mouse_Spermatids	Stox2
0	0.265999	0.219	0.051	0	mouse_Spermatids	1700010J16Rik
0	0.265785	0.295	0.064	0	mouse_Spermatids	Rab31
0	0.265096	0.32	0.074	0	mouse_Spermatids	Slc6a6
0	0.264101	0.709	0.273	0	mouse_Spermatids	Fam71d
0	0.263982	0.895	0.592	0	mouse_Spermatids	Spata6
0	0.263748	0.241	0.076	0	mouse_Spermatids	Ap2a1
0	0.263516	0.232	0.076	0	mouse_Spermatids	Cyb5d2
0	0.263327	0.158	0.01	0	mouse_Spermatids	4930505O20Rik
0	0.263205	0.142	0.01	0	mouse_Spermatids	C030013C21Rik
0	0.262895	0.134	0.003	0	mouse_Spermatids	RP23-174N20.1
0	0.26267	0.15	0.014	0	mouse_Spermatids	Dnmt3l
0	0.261893	0.336	0.088	0	mouse_Spermatids	Wwp1
0	0.261522	0.192	0.034	0	mouse_Spermatids	9330104G04Rik
0	0.261021	0.167	0.042	0	mouse_Spermatids	Dlg2
0	0.26018	0.147	0.01	0	mouse_Spermatids	Gm6660
0	0.260044	0.144	0.016	0	mouse_Spermatids	1700016L21Rik
0	0.259925	0.342	0.128	0	mouse_Spermatids	Sh3kbp1
0	0.259534	0.326	0.142	0	mouse_Spermatids	Herc4
0	0.259408	0.177	0.025	0	mouse_Spermatids	Fam185a
0	0.2594	0.185	0.034	0	mouse_Spermatids	Myo18b
0	0.259246	0.145	0.008	0	mouse_Spermatids	Gm16907
0	0.2587	0.402	0.166	0	mouse_Spermatids	Abhd4
0	0.258102	0.138	0.005	0	mouse_Spermatids	Samt4
0	0.257706	0.138	0.011	0	mouse_Spermatids	Gm20557
0	0.256762	0.129	0.016	0	mouse_Spermatids	4930444A19Rik
0	0.256717	0.155	0.02	0	mouse_Spermatids	Gm10376
0	0.256029	0.329	0.143	0	mouse_Spermatids	Pptc7
0	0.255741	0.174	0.026	0	mouse_Spermatids	AI846148
0	0.255672	0.123	0.006	0	mouse_Spermatids	RP23-380D12.1
0	0.255511	0.136	0.007	0	mouse_Spermatids	4933424G06Rik
0	0.254992	0.181	0.049	0	mouse_Spermatids	Fmn2
0	0.254866	0.191	0.027	0	mouse_Spermatids	Slc9a3r1
0	0.254195	0.309	0.118	0	mouse_Spermatids	Bcl2l11
0	0.254013	0.144	0.006	0	mouse_Spermatids	Gm14781
0	0.253819	0.135	0.005	0	mouse_Spermatids	RP24-333I1.6
0	0.253592	0.263	0.074	0	mouse_Spermatids	Tmx2
0	0.252413	0.28	0.075	0	mouse_Spermatids	Gm11927
0	0.252087	0.173	0.042	0	mouse_Spermatids	Msh4
0	0.251485	0.523	0.182	0	mouse_Spermatids	1700084M14Rik
0	0.251393	0.175	0.042	0	mouse_Spermatids	RP23-136A1.2
0	0.251265	0.363	0.127	0	mouse_Spermatids	Slc4a7
0	0.250994	0.381	0.11	0	mouse_Spermatids	Ppp1r2-ps9
0	0.250961	0.145	0.011	0	mouse_Spermatids	Spata2l
0	0.250871	0.145	0.02	0	mouse_Spermatids	2010109I03Rik
0	0.250335	0.363	0.105	0	mouse_Spermatids	Acsbg2
0	0.250225	0.463	0.236	0	mouse_Spermatids	Oxr1
8.79053e-308	0.327041	0.472	0.255	3.27368e-303	mouse_Spermatids	Msto1
1.8349e-307	0.35616	0.394	0.2	6.83334e-303	mouse_Spermatids	Agbl4
2.66397e-307	0.417724	0.354	0.175	9.9209e-303	mouse_Spermatids	Pomgnt1
3.69455e-307	0.398196	0.764	0.515	1.37589e-302	mouse_Spermatids	Ndufa7
1.48103e-306	0.327878	0.801	0.505	5.51552e-302	mouse_Spermatids	Aqp11
1.95639e-305	0.356637	0.49	0.271	7.28581e-301	mouse_Spermatids	Sssca1
2.18704e-305	0.42533	0.818	0.535	8.14477e-301	mouse_Spermatids	Usp2
2.57583e-304	0.345325	0.189	0.058	9.59264e-300	mouse_Spermatids	1700066J03Rik
2.66073e-304	0.32639	0.617	0.346	9.90882e-300	mouse_Spermatids	Tmbim4
9.37752e-304	0.352834	0.387	0.192	3.49228e-299	mouse_Spermatids	Rnf168
2.4652e-303	0.387682	0.494	0.273	9.18067e-299	mouse_Spermatids	Agbl5
2.5156e-303	0.359638	0.475	0.26	9.36834e-299	mouse_Spermatids	Mok
2.42504e-302	0.338836	0.409	0.211	9.03109e-298	mouse_Spermatids	Ndst4
5.7029e-302	0.325477	0.422	0.219	2.12382e-297	mouse_Spermatids	Ppp2r1b
6.66346e-302	0.340348	0.498	0.276	2.48154e-297	mouse_Spermatids	Sil1
2.5791e-301	0.273078	0.415	0.206	9.60481e-297	mouse_Spermatids	Prss40
2.61368e-300	0.425121	0.903	0.586	9.73362e-296	mouse_Spermatids	Spata4
9.0933e-300	0.401336	0.81	0.587	3.38644e-295	mouse_Spermatids	Fgfr1op2
1.81687e-299	0.350432	0.668	0.414	6.7662e-295	mouse_Spermatids	Rabepk
9.0296e-299	0.251342	0.302	0.132	3.36271e-294	mouse_Spermatids	Dnajb12
2.83474e-297	0.355711	0.653	0.407	1.05569e-292	mouse_Spermatids	Klhdc3
2.26777e-296	0.271645	0.139	0.032	8.44542e-292	mouse_Spermatids	Gm10354
3.22869e-296	0.356635	0.613	0.373	1.2024e-291	mouse_Spermatids	Cep350
6.70883e-296	0.366369	0.56	0.304	2.49843e-291	mouse_Spermatids	Galnt3
1.37269e-295	0.272865	0.241	0.094	5.11205e-291	mouse_Spermatids	Slc22a15
9.54168e-295	0.319352	0.736	0.407	3.55342e-290	mouse_Spermatids	Ccdc176
1.40015e-294	0.322269	0.358	0.176	5.2143e-290	mouse_Spermatids	Sf3b4
4.15805e-294	0.267354	0.451	0.245	1.5485e-289	mouse_Spermatids	Cux1
1.60592e-293	0.288278	0.247	0.097	5.98059e-289	mouse_Spermatids	Bcas1
1.84626e-293	0.26764	0.271	0.109	6.87565e-289	mouse_Spermatids	Slc35a5
3.2958e-293	0.361608	0.733	0.511	1.22739e-288	mouse_Spermatids	Cct2
4.72549e-293	0.269647	0.136	0.031	1.75982e-288	mouse_Spermatids	Glt6d1
4.80147e-293	0.339241	0.207	0.068	1.78812e-288	mouse_Spermatids	Fbxo39
6.08795e-292	0.261077	0.361	0.176	2.26721e-287	mouse_Spermatids	Mrrf
9.008e-292	0.258602	0.191	0.06	3.35467e-287	mouse_Spermatids	Plb1
9.78158e-292	0.415636	0.82	0.522	3.64276e-287	mouse_Spermatids	Usp1
3.76044e-291	0.344044	0.493	0.272	1.40043e-286	mouse_Spermatids	Pdpk1
3.85691e-290	0.34016	0.408	0.214	1.43635e-285	mouse_Spermatids	Dcp1b
7.55251e-290	0.26318	0.264	0.108	2.81263e-285	mouse_Spermatids	Lmbr1
6.04166e-289	0.368313	0.39	0.198	2.24997e-284	mouse_Spermatids	Clasrp
6.65939e-289	0.412531	0.719	0.46	2.48002e-284	mouse_Spermatids	Arhgap29
6.04975e-288	0.34961	0.815	0.463	2.25299e-283	mouse_Spermatids	Cenpv
3.2398e-287	0.317608	0.527	0.299	1.20653e-282	mouse_Spermatids	Nup50
6.73832e-287	0.288482	0.248	0.097	2.50942e-282	mouse_Spermatids	4933427I04Rik
1.50643e-286	0.356343	0.72	0.437	5.61011e-282	mouse_Spermatids	Btbd1
1.62931e-286	0.342184	0.451	0.241	6.06772e-282	mouse_Spermatids	Pnpla2
2.94502e-286	0.374159	0.81	0.617	1.09676e-281	mouse_Spermatids	Naca
1.00394e-285	0.291788	0.502	0.28	3.73878e-281	mouse_Spermatids	Fgfr1op
1.70703e-285	0.341646	0.392	0.205	6.35715e-281	mouse_Spermatids	Nme7
2.24984e-285	0.358756	0.808	0.484	8.37864e-281	mouse_Spermatids	Pebp4
3.91995e-285	0.384791	0.824	0.523	1.45983e-280	mouse_Spermatids	Spag17
1.87891e-284	0.293748	0.349	0.171	6.99725e-280	mouse_Spermatids	Gm9828
3.59266e-284	0.259431	0.264	0.108	1.33794e-279	mouse_Spermatids	Ccdc138
6.7912e-284	0.268212	0.316	0.135	2.52911e-279	mouse_Spermatids	Lemd1
1.3124e-283	0.31829	0.657	0.375	4.88749e-279	mouse_Spermatids	Brdt
3.01858e-283	0.32246	0.689	0.397	1.12415e-278	mouse_Spermatids	Vps26a
6.28493e-283	0.362021	0.44	0.237	2.34057e-278	mouse_Spermatids	Cfap44
6.62372e-283	0.269416	0.291	0.129	2.46674e-278	mouse_Spermatids	Pcnxl4
1.07765e-282	0.349757	0.696	0.4	4.01327e-278	mouse_Spermatids	Bscl2
1.88667e-282	0.298882	0.299	0.135	7.02615e-278	mouse_Spermatids	Tbc1d31
3.2307e-281	0.270781	0.444	0.234	1.20315e-276	mouse_Spermatids	Zmynd15
3.88669e-281	0.294017	0.542	0.312	1.44744e-276	mouse_Spermatids	Fem1b
1.28588e-280	0.392376	0.766	0.505	4.78873e-276	mouse_Spermatids	Btf3
1.56022e-280	0.393249	0.561	0.339	5.81041e-276	mouse_Spermatids	Baz2b
1.6588e-280	0.312902	0.424	0.225	6.17753e-276	mouse_Spermatids	Fzr1
2.88789e-280	0.32985	0.672	0.446	1.07548e-275	mouse_Spermatids	Ergic2
4.69332e-280	0.372303	0.708	0.449	1.74784e-275	mouse_Spermatids	Stt3b
4.83657e-280	0.301041	0.239	0.096	1.80119e-275	mouse_Spermatids	Zscan2
3.68992e-279	0.322142	0.549	0.301	1.37416e-274	mouse_Spermatids	Lancl2
4.72158e-278	0.332897	0.907	0.623	1.75836e-273	mouse_Spermatids	Gkap1
6.39014e-278	0.276251	0.715	0.393	2.37975e-273	mouse_Spermatids	Spata16
5.32526e-277	0.282062	0.239	0.096	1.98318e-272	mouse_Spermatids	Armc2
2.14968e-276	0.34649	0.436	0.24	8.00563e-272	mouse_Spermatids	Gpatch2
4.16872e-276	0.266142	0.354	0.176	1.55247e-271	mouse_Spermatids	Snap23
4.66936e-276	0.339343	0.49	0.269	1.73892e-271	mouse_Spermatids	Cenpn
9.91654e-276	0.349925	0.45	0.247	3.69302e-271	mouse_Spermatids	1700088E04Rik
1.93748e-275	0.286075	0.792	0.445	7.21538e-271	mouse_Spermatids	RP23-340E6.2
2.26044e-275	0.312031	0.353	0.175	8.41811e-271	mouse_Spermatids	Hoxd8
1.52734e-274	0.307895	0.549	0.303	5.68798e-270	mouse_Spermatids	Katnal1
2.81355e-274	0.342609	0.719	0.406	1.04779e-269	mouse_Spermatids	Arl3
1.63528e-273	0.342046	0.398	0.21	6.08993e-269	mouse_Spermatids	Gm15492
2.12145e-272	0.325651	0.603	0.378	7.90051e-268	mouse_Spermatids	Mprip
1.00097e-271	0.330522	0.449	0.244	3.72771e-267	mouse_Spermatids	4933429H19Rik
5.47909e-271	0.326739	0.559	0.329	2.04047e-266	mouse_Spermatids	Dgcr6
9.609e-271	0.38319	0.864	0.586	3.57849e-266	mouse_Spermatids	C1qtnf4
9.87262e-271	0.287788	0.445	0.246	3.67666e-266	mouse_Spermatids	Hgs
2.30463e-270	0.307831	0.368	0.189	8.58266e-266	mouse_Spermatids	Tex264
6.36507e-270	0.33743	0.469	0.258	2.37041e-265	mouse_Spermatids	Dnaic1
6.90492e-269	0.394204	0.5	0.288	2.57146e-264	mouse_Spermatids	Abhd17b
1.03463e-268	0.385102	0.458	0.252	3.85306e-264	mouse_Spermatids	Drc1
3.43752e-268	0.305676	0.447	0.247	1.28017e-263	mouse_Spermatids	Ift88
5.8819e-268	0.254649	0.564	0.3	2.19048e-263	mouse_Spermatids	Slc22a16
1.69044e-267	0.292972	0.417	0.22	6.29536e-263	mouse_Spermatids	1700001G01Rik
6.86764e-265	0.324641	0.596	0.362	2.55758e-260	mouse_Spermatids	Hnrnpf
1.24561e-264	0.261103	0.352	0.176	4.63879e-260	mouse_Spermatids	Bola1
1.63222e-264	0.279208	0.229	0.092	6.07855e-260	mouse_Spermatids	Ttc41
3.24213e-264	0.300701	0.191	0.068	1.2074e-259	mouse_Spermatids	4933421I07Rik
2.85459e-263	0.278884	0.706	0.444	1.06308e-258	mouse_Spermatids	Dnajb14
3.70505e-263	0.319025	0.23	0.093	1.3798e-258	mouse_Spermatids	Gm13306
2.79506e-262	0.3018	0.464	0.263	1.04091e-257	mouse_Spermatids	Dnm2
5.28087e-262	0.307847	0.674	0.385	1.96665e-257	mouse_Spermatids	Haus1
7.4125e-262	0.269934	0.579	0.313	2.76049e-257	mouse_Spermatids	1700018L02Rik
3.67515e-261	0.26629	0.51	0.297	1.36866e-256	mouse_Spermatids	Hdhd1a
1.96376e-260	0.321433	0.442	0.242	7.31322e-256	mouse_Spermatids	1700023E05Rik
3.80294e-260	0.407812	0.344	0.179	1.41625e-255	mouse_Spermatids	Atl1
5.7422e-260	0.303201	0.603	0.371	2.13845e-255	mouse_Spermatids	Ap3b1
6.80448e-260	0.303399	0.68	0.45	2.53406e-255	mouse_Spermatids	Ap2b1
4.4194e-259	0.264463	0.608	0.33	1.64583e-254	mouse_Spermatids	Tdrd6
4.77089e-259	0.351659	0.756	0.459	1.77673e-254	mouse_Spermatids	Fank1
8.85061e-259	0.315787	0.812	0.482	3.29605e-254	mouse_Spermatids	Ldha
7.6132e-258	0.260174	0.407	0.212	2.83523e-253	mouse_Spermatids	Poc1b
1.12291e-257	0.306537	0.393	0.209	4.18183e-253	mouse_Spermatids	Slc30a3
1.20274e-257	0.251511	0.17	0.053	4.47911e-253	mouse_Spermatids	Mrps36
3.3364e-255	0.313995	0.673	0.403	1.24251e-250	mouse_Spermatids	Smco2
6.96994e-255	0.354605	0.135	0.034	2.59568e-250	mouse_Spermatids	4931408C20Rik
4.30077e-254	0.302687	0.611	0.378	1.60165e-249	mouse_Spermatids	Kiz
2.31406e-252	0.674002	0.219	0.085	8.61781e-248	mouse_Spermatids	Gm8251
5.72537e-252	0.320522	0.372	0.197	2.13219e-247	mouse_Spermatids	Ccdc74a
6.04148e-252	0.301499	0.514	0.308	2.24991e-247	mouse_Spermatids	Smg6
4.80339e-251	0.275026	0.493	0.275	1.78883e-246	mouse_Spermatids	Armt1
8.09078e-251	0.37039	0.831	0.55	3.01309e-246	mouse_Spermatids	Ccdc181
1.97737e-249	0.356146	0.559	0.336	7.36391e-245	mouse_Spermatids	Bola3
3.2635e-249	0.328201	0.706	0.425	1.21536e-244	mouse_Spermatids	Wdr12
4.46581e-249	0.319117	0.378	0.202	1.66311e-244	mouse_Spermatids	Pick1
5.74605e-248	0.278183	0.25	0.108	2.13989e-243	mouse_Spermatids	Lca5
7.52933e-247	0.301747	0.565	0.317	2.804e-242	mouse_Spermatids	Slco6c1
5.07751e-246	0.362932	0.79	0.513	1.89091e-241	mouse_Spermatids	Mkrn1
4.16676e-245	0.277106	0.624	0.386	1.55174e-240	mouse_Spermatids	Rnf19a
4.66591e-245	0.303729	0.5	0.286	1.73763e-240	mouse_Spermatids	Ints10
8.49229e-245	0.259631	0.458	0.245	3.16261e-240	mouse_Spermatids	Rsph6a
3.88671e-243	0.26028	0.303	0.146	1.44745e-238	mouse_Spermatids	Mocs3
8.33095e-243	0.301689	0.411	0.223	3.10253e-238	mouse_Spermatids	RP24-349N15.3
4.70751e-242	0.263119	0.13	0.034	1.75313e-237	mouse_Spermatids	Slc29a3
1.17494e-241	0.256736	0.407	0.223	4.3756e-237	mouse_Spermatids	Hmgcr
1.66238e-241	0.256191	0.418	0.224	6.19086e-237	mouse_Spermatids	A730035I17Rik
1.69731e-241	0.288463	0.538	0.309	6.32094e-237	mouse_Spermatids	Lrwd1
1.92722e-241	0.271644	0.769	0.433	7.17715e-237	mouse_Spermatids	Hspa2
1.80033e-240	0.28009	0.531	0.323	6.70461e-236	mouse_Spermatids	Gnpat
3.77854e-240	0.264463	0.615	0.377	1.40717e-235	mouse_Spermatids	Ezh2
8.97802e-239	0.31884	0.546	0.332	3.3435e-234	mouse_Spermatids	Eapp
1.87472e-238	0.303017	0.629	0.382	6.98164e-234	mouse_Spermatids	Pih1d1
[truncated: 19,286 more rows]

## Sheet: human-rna_celltype_sp
Markers for different cell types in human testicular tissue
p_val	avg_log2FC	pct.1	pct.2	p_val_adj	cluster	gene
0	3.19937	0.764	0.235	0	human_early_spt	CCDC168
0	2.22029	0.926	0.398	0	human_early_spt	FAM209A
0	2.16542	0.912	0.4	0	human_early_spt	FAM209B
0	2.11884	0.739	0.278	0	human_early_spt	FAM71A
0	2.08453	0.892	0.406	0	human_early_spt	SPACA3
0	2.07113	0.876	0.417	0	human_early_spt	IQGAP2
0	2.06455	0.824	0.382	0	human_early_spt	C20orf144
0	1.98244	0.921	0.496	0	human_early_spt	CYLC2
0	1.96893	0.616	0.232	0	human_early_spt	TMEM190
0	1.95327	0.739	0.304	0	human_early_spt	TMEM191C
0	1.94342	0.739	0.271	0	human_early_spt	TXNDC2
0	1.93666	0.778	0.364	0	human_early_spt	ACRV1
0	1.90246	0.85	0.368	0	human_early_spt	LINC00919
0	1.88012	0.797	0.425	0	human_early_spt	G2E3
0	1.84869	0.92	0.513	0	human_early_spt	ERICH2
0	1.83324	0.678	0.387	0	human_early_spt	SPACA1
0	1.82525	0.698	0.21	0	human_early_spt	TP53TG5
0	1.81091	0.795	0.328	0	human_early_spt	RP11-545G3-1
0	1.7922	0.915	0.403	0	human_early_spt	RNF151
0	1.78839	0.855	0.487	0	human_early_spt	CAST
0	1.76915	0.594	0.241	0	human_early_spt	CD46
0	1.76416	0.664	0.216	0	human_early_spt	FAM71B
0	1.73507	0.609	0.251	0	human_early_spt	TMEM191B
0	1.72043	0.588	0.18	0	human_early_spt	PRSS37
0	1.6759	0.563	0.152	0	human_early_spt	LRRC37A
0	1.67336	0.998	0.719	0	human_early_spt	HMGB4
0	1.67052	0.697	0.201	0	human_early_spt	C10orf120
0	1.66909	0.64	0.197	0	human_early_spt	TEX29
0	1.66274	0.651	0.251	0	human_early_spt	OLAH
0	1.6316	0.674	0.185	0	human_early_spt	CCDC185
0	1.62366	0.791	0.34	0	human_early_spt	WBSCR28
0	1.62144	0.81	0.378	0	human_early_spt	MS4A6E
0	1.60975	0.635	0.223	0	human_early_spt	FAM186A
0	1.60887	0.763	0.353	0	human_early_spt	SUN3
0	1.59084	0.577	0.156	0	human_early_spt	DNAJB7
0	1.58697	0.576	0.192	0	human_early_spt	AC109829-1
0	1.58084	0.692	0.286	0	human_early_spt	AC006019-3
0	1.5664	0.652	0.278	0	human_early_spt	EQTN
0	1.56425	0.832	0.407	0	human_early_spt	SPACA7
0	1.56277	0.732	0.311	0	human_early_spt	HEMGN
0	1.55162	0.688	0.249	0	human_early_spt	ZNF683
0	1.54848	0.686	0.231	0	human_early_spt	SUN5
0	1.54699	0.648	0.258	0	human_early_spt	CNTN4
0	1.5444	0.682	0.3	0	human_early_spt	ZBTB38
0	1.53953	0.85	0.416	0	human_early_spt	ACTL7B
0	1.53897	0.679	0.221	0	human_early_spt	SCP2D1
0	1.53606	0.808	0.403	0	human_early_spt	NDRG3
0	1.52787	0.79	0.362	0	human_early_spt	SPACA4
0	1.52389	0.786	0.366	0	human_early_spt	ACTRT3
0	1.51855	0.768	0.325	0	human_early_spt	CCIN
0	1.49981	0.802	0.353	0	human_early_spt	TEX33
0	1.49916	0.783	0.603	0	human_early_spt	TFDP2
0	1.49633	0.596	0.194	0	human_early_spt	FAM205A
0	1.49319	0.88	0.424	0	human_early_spt	IRGC
0	1.4863	0.782	0.534	0	human_early_spt	AKAP3
0	1.47965	0.746	0.316	0	human_early_spt	TMEM210
0	1.47912	0.724	0.338	0	human_early_spt	C2orf40
0	1.45847	0.895	0.47	0	human_early_spt	TMCO2
0	1.45305	0.552	0.223	0	human_early_spt	CD55
0	1.45253	0.657	0.304	0	human_early_spt	KIF5C
0	1.44883	0.563	0.242	0	human_early_spt	PFN3
0	1.44784	0.729	0.35	0	human_early_spt	NFKBIB
0	1.43727	0.795	0.359	0	human_early_spt	SPERT
0	1.43321	0.855	0.451	0	human_early_spt	FAM229A
0	1.42972	0.836	0.452	0	human_early_spt	SAMD4A
0	1.42354	0.753	0.316	0	human_early_spt	FAM134B
0	1.40188	0.53	0.162	0	human_early_spt	PRSS58
0	1.39448	0.772	0.396	0	human_early_spt	PDCL2
0	1.3895	0.801	0.449	0	human_early_spt	TSKS
0	1.38916	0.899	0.493	0	human_early_spt	GTSF1L
0	1.38446	0.566	0.286	0	human_early_spt	PKHD1
0	1.38429	0.899	0.478	0	human_early_spt	H1FNT
0	1.38119	0.608	0.321	0	human_early_spt	IL13RA2
0	1.37995	0.658	0.227	0	human_early_spt	C19orf71
0	1.37001	0.493	0.136	0	human_early_spt	SLPI
0	1.36502	0.747	0.349	0	human_early_spt	ASB17
0	1.3615	0.738	0.354	0	human_early_spt	FBXO24
0	1.35747	0.781	0.496	0	human_early_spt	HOOK1
0	1.34486	0.596	0.278	0	human_early_spt	PCCB
0	1.34226	0.742	0.358	0	human_early_spt	LYZL2
0	1.34213	0.757	0.422	0	human_early_spt	ARHGAP28
0	1.34067	0.591	0.18	0	human_early_spt	C20orf173
0	1.33751	0.818	0.388	0	human_early_spt	C17orf105
0	1.33726	0.725	0.394	0	human_early_spt	PLCZ1
0	1.32867	0.739	0.325	0	human_early_spt	C1orf111
0	1.32844	0.673	0.37	0	human_early_spt	TES
0	1.31994	0.78	0.332	0	human_early_spt	ACTL9
0	1.31976	0.769	0.374	0	human_early_spt	ZNRF4
0	1.31549	0.809	0.409	0	human_early_spt	FHL5
0	1.31426	0.662	0.289	0	human_early_spt	SAXO1
0	1.30818	0.806	0.504	0	human_early_spt	SPATA7
0	1.30354	0.798	0.344	0	human_early_spt	DNAJB8
0	1.30145	0.641	0.251	0	human_early_spt	MAP3K14-AS1
0	1.30081	0.511	0.159	0	human_early_spt	SRRM5
0	1.29499	0.668	0.34	0	human_early_spt	CHD5
0	1.29479	0.467	0.118	0	human_early_spt	RP11-166P13-4
0	1.29026	0.575	0.251	0	human_early_spt	C11orf94
0	1.28442	0.671	0.4	0	human_early_spt	TMEM205
0	1.28228	0.692	0.441	0	human_early_spt	MEX3C
0	1.27353	0.904	0.61	0	human_early_spt	CCDC91
0	1.27051	0.606	0.216	0	human_early_spt	TEKT5
0	1.26969	0.697	0.371	0	human_early_spt	ADAM29
0	1.26608	0.717	0.383	0	human_early_spt	PSD3
0	1.2654	0.63	0.334	0	human_early_spt	SOX6
0	1.26527	0.652	0.286	0	human_early_spt	SMIM6
0	1.26225	0.574	0.244	0	human_early_spt	CCDC80
0	1.2591	0.61	0.3	0	human_early_spt	ACSL1
0	1.25574	0.546	0.334	0	human_early_spt	FDPS
0	1.25343	0.554	0.188	0	human_early_spt	SPAM1
0	1.24975	0.764	0.433	0	human_early_spt	FAM71F1
0	1.24757	0.858	0.443	0	human_early_spt	ACTRT2
0	1.24676	0.817	0.619	0	human_early_spt	BBX
0	1.24404	0.488	0.143	0	human_early_spt	C2orf16
0	1.24307	0.511	0.194	0	human_early_spt	SIRT2
0	1.24238	0.728	0.365	0	human_early_spt	RFPL3S
0	1.24178	0.813	0.495	0	human_early_spt	C12orf50
0	1.23805	0.92	0.614	0	human_early_spt	DKKL1
0	1.23371	0.552	0.224	0	human_early_spt	MAN1A1
0	1.23341	0.794	0.387	0	human_early_spt	C10orf82
0	1.23267	0.737	0.375	0	human_early_spt	KIF2B
0	1.23089	0.753	0.444	0	human_early_spt	FEM1B
0	1.2282	0.539	0.274	0	human_early_spt	CEP152
0	1.22577	0.618	0.233	0	human_early_spt	OXCT2
0	1.22532	0.483	0.159	0	human_early_spt	IQCF6
0	1.22515	0.555	0.296	0	human_early_spt	FAM27C
0	1.22481	0.613	0.289	0	human_early_spt	SERP2
0	1.22471	0.594	0.256	0	human_early_spt	RNF148
0	1.22438	0.646	0.374	0	human_early_spt	DIAPH3
0	1.2242	0.795	0.34	0	human_early_spt	C20orf141
0	1.22204	0.726	0.436	0	human_early_spt	ICA1
0	1.22081	0.845	0.677	0	human_early_spt	SSX2IP
0	1.2201	0.503	0.16	0	human_early_spt	TEX43
0	1.21964	0.815	0.384	0	human_early_spt	IQCF3
0	1.2189	0.815	0.447	0	human_early_spt	TIMD4
0	1.21588	0.689	0.333	0	human_early_spt	IZUMO2
0	1.21394	0.645	0.267	0	human_early_spt	RNF133
0	1.21256	0.445	0.13	0	human_early_spt	LRRC37A2
0	1.20883	0.999	0.788	0	human_early_spt	TNP1
0	1.20454	0.547	0.238	0	human_early_spt	CATSPER3
0	1.20305	0.681	0.295	0	human_early_spt	TBX18-AS1
0	1.19881	0.54	0.352	0	human_early_spt	ETNK1
0	1.19583	0.9	0.531	0	human_early_spt	TEX38
0	1.18472	0.781	0.388	0	human_early_spt	TEX35
0	1.18437	0.815	0.408	0	human_early_spt	CCDC70
0	1.18424	0.6	0.315	0	human_early_spt	AFF4
0	1.184	0.576	0.278	0	human_early_spt	MEX3B
0	1.18362	0.534	0.222	0	human_early_spt	FAM153B
0	1.17304	0.343	0.105	0	human_early_spt	TTN
0	1.1717	0.685	0.442	0	human_early_spt	ZNF677
0	1.16915	0.754	0.349	0	human_early_spt	IQCF2
0	1.16912	0.806	0.63	0	human_early_spt	PCMT1
0	1.16624	0.792	0.369	0	human_early_spt	CABS1
0	1.16432	0.613	0.263	0	human_early_spt	RP11-498B4-5
0	1.15505	0.479	0.202	0	human_early_spt	FAM71C
0	1.1545	0.522	0.198	0	human_early_spt	TRIM17
0	1.15278	0.913	0.544	0	human_early_spt	SPTY2D1-AS1
0	1.147	0.67	0.408	0	human_early_spt	FAM8A1
0	1.14596	0.671	0.406	0	human_early_spt	PCAT6
0	1.1427	0.528	0.282	0	human_early_spt	RP11-219J21-1
0	1.14246	0.858	0.485	0	human_early_spt	CAPZA3
0	1.13999	0.639	0.326	0	human_early_spt	LYZL1
0	1.13859	0.636	0.299	0	human_early_spt	DRICH1
0	1.13354	0.625	0.315	0	human_early_spt	ZBTB20
0	1.13116	0.71	0.364	0	human_early_spt	TEX26
0	1.13095	0.757	0.488	0	human_early_spt	SWI5
0	1.12683	0.727	0.555	0	human_early_spt	USP7
0	1.12506	0.641	0.468	0	human_early_spt	LPGAT1
0	1.12284	0.648	0.347	0	human_early_spt	CYLC1
0	1.12158	0.555	0.239	0	human_early_spt	NEBL
0	1.11893	0.847	0.517	0	human_early_spt	FAM71E1
0	1.11618	0.616	0.281	0	human_early_spt	SIRPD
0	1.11613	0.675	0.379	0	human_early_spt	FTMT
0	1.11581	0.452	0.114	0	human_early_spt	TBC1D3B
0	1.11122	0.842	0.484	0	human_early_spt	SH3RF2
0	1.1109	0.586	0.298	0	human_early_spt	C6orf10
0	1.10834	0.791	0.393	0	human_early_spt	IQCF1
0	1.10727	0.793	0.537	0	human_early_spt	NRDC
0	1.10672	0.477	0.15	0	human_early_spt	CA9
0	1.10558	0.843	0.469	0	human_early_spt	ACTL7A
0	1.10554	0.577	0.244	0	human_early_spt	PRRX2-AS1
0	1.10105	0.656	0.32	0	human_early_spt	DAB1-AS1
0	1.09934	0.543	0.198	0	human_early_spt	TEPP
0	1.09852	0.627	0.292	0	human_early_spt	LYZL4
0	1.0981	0.834	0.48	0	human_early_spt	TMCO5A
0	1.09603	0.417	0.191	0	human_early_spt	C17orf98
0	1.09594	0.55	0.285	0	human_early_spt	CCDC63
0	1.09589	0.565	0.264	0	human_early_spt	XYLT2
0	1.0934	0.501	0.181	0	human_early_spt	SPATA25
0	1.09253	0.686	0.374	0	human_early_spt	GLRX2
0	1.09129	0.675	0.277	0	human_early_spt	C1orf100
0	1.09052	0.681	0.378	0	human_early_spt	FANCD2OS
0	1.0876	0.574	0.277	0	human_early_spt	ZNF829
0	1.08695	0.639	0.304	0	human_early_spt	GALNTL5
0	1.08586	0.612	0.237	0	human_early_spt	SPATA12
0	1.08557	0.624	0.353	0	human_early_spt	LYZL6
0	1.08528	0.489	0.25	0	human_early_spt	GABARAPL1
0	1.08487	0.659	0.448	0	human_early_spt	TMEM247
0	1.08426	0.606	0.4	0	human_early_spt	CAMK4
0	1.0787	0.567	0.34	0	human_early_spt	EIF4G1
0	1.07799	0.553	0.242	0	human_early_spt	CCDC159
0	1.07687	0.786	0.437	0	human_early_spt	CCDC54
0	1.07486	0.651	0.494	0	human_early_spt	SOX30
0	1.07366	0.457	0.153	0	human_early_spt	AC015971-2
0	1.07092	0.506	0.2	0	human_early_spt	CCDC188
0	1.06987	0.575	0.294	0	human_early_spt	ORMDL3
0	1.06638	0.583	0.275	0	human_early_spt	TNFAIP6
0	1.06519	0.614	0.34	0	human_early_spt	ATP6V1E2
0	1.06464	0.775	0.459	0	human_early_spt	FAM81B
0	1.05916	0.434	0.146	0	human_early_spt	SMIM23
0	1.05809	0.851	0.489	0	human_early_spt	AC007557-1
0	1.05781	0.777	0.513	0	human_early_spt	DNAJA4
0	1.05775	0.774	0.616	0	human_early_spt	CALCOCO2
0	1.0576	0.363	0.064	0	human_early_spt	SPATA31D3
0	1.05534	0.592	0.294	0	human_early_spt	TRABD2A
0	1.05441	0.414	0.146	0	human_early_spt	AGAP4
0	1.05397	0.582	0.372	0	human_early_spt	FILIP1L
0	1.05301	0.48	0.231	0	human_early_spt	MAP3K19
0	1.04871	0.603	0.292	0	human_early_spt	RP11-561E1-1
0	1.04778	0.767	0.535	0	human_early_spt	RNF141
0	1.04153	0.693	0.318	0	human_early_spt	BANF2
0	1.04007	0.515	0.264	0	human_early_spt	IZUMO3
0	1.03945	0.654	0.338	0	human_early_spt	PRSS54
0	1.03864	0.639	0.394	0	human_early_spt	RTKN2
0	1.03684	0.683	0.398	0	human_early_spt	INPP1
0	1.03666	0.467	0.15	0	human_early_spt	TRIML1
0	1.03618	0.891	0.571	0	human_early_spt	SMKR1
0	1.03479	0.446	0.163	0	human_early_spt	PDILT
0	1.03476	0.668	0.383	0	human_early_spt	VWA3B
0	1.03363	0.725	0.503	0	human_early_spt	CSNK1G2
0	1.03095	0.621	0.311	0	human_early_spt	C1orf185
0	1.03068	0.447	0.204	0	human_early_spt	RP11-12M5-1
0	1.02987	0.499	0.221	0	human_early_spt	LINC00917
0	1.02794	0.393	0.088	0	human_early_spt	AKNAD1
0	1.02312	0.522	0.229	0	human_early_spt	C9orf153
0	1.02129	0.854	0.647	0	human_early_spt	TRIM36
0	1.02088	0.792	0.535	0	human_early_spt	ATAD1
0	1.019	0.516	0.271	0	human_early_spt	LATS2
0	1.01591	0.563	0.234	0	human_early_spt	ANKEF1
0	1.01424	0.564	0.283	0	human_early_spt	C7orf34
0	1.01411	0.526	0.253	0	human_early_spt	DOC2A
0	1.01309	0.454	0.161	0	human_early_spt	STARD9
0	1.01248	0.626	0.375	0	human_early_spt	MAPRE3
0	1.01064	0.72	0.455	0	human_early_spt	SPATA20
0	1.0089	0.508	0.189	0	human_early_spt	RP11-309L24-4
0	1.00889	0.703	0.477	0	human_early_spt	TFAM
0	1.00878	0.453	0.178	0	human_early_spt	JRKL
0	1.00872	0.545	0.226	0	human_early_spt	ADIG
0	1.00612	0.56	0.314	0	human_early_spt	CTNNA2
0	1.00548	0.807	0.531	0	human_early_spt	CCSER2
0	1.00024	0.509	0.194	0	human_early_spt	CCT8L2
0	0.995518	0.677	0.395	0	human_early_spt	GNG2
0	0.994999	0.511	0.237	0	human_early_spt	TP53INP2
0	0.99488	0.676	0.458	0	human_early_spt	ARMC3
0	0.991856	0.888	0.704	0	human_early_spt	IFT57
0	0.990623	0.517	0.266	0	human_early_spt	LMNB2
0	0.990521	0.72	0.448	0	human_early_spt	UBQLN3
0	0.988104	0.766	0.361	0	human_early_spt	PCP2
0	0.986067	0.789	0.535	0	human_early_spt	FUZ
0	0.984753	0.646	0.429	0	human_early_spt	EFCAB6
0	0.98415	0.55	0.286	0	human_early_spt	RP11-983G14-1
0	0.98265	0.721	0.419	0	human_early_spt	RP11-597D13-8
0	0.982215	0.649	0.369	0	human_early_spt	LINC00943
0	0.979532	0.892	0.555	0	human_early_spt	GSG1
0	0.978381	0.529	0.293	0	human_early_spt	CLIP1
0	0.977737	0.521	0.196	0	human_early_spt	FAM205C
0	0.976743	0.777	0.555	0	human_early_spt	NDUFB2
0	0.971778	0.726	0.45	0	human_early_spt	C2orf88
0	0.971713	0.602	0.323	0	human_early_spt	CUL9
0	0.971191	0.612	0.312	0	human_early_spt	SPATA9
0	0.968483	0.569	0.266	0	human_early_spt	PP2D1
0	0.96678	0.605	0.326	0	human_early_spt	EPB41L3
0	0.96636	0.858	0.69	0	human_early_spt	BAG5
0	0.965133	0.972	0.608	0	human_early_spt	NUPR2
0	0.962831	0.88	0.645	0	human_early_spt	CABYR
0	0.962631	0.455	0.192	0	human_early_spt	SH3BP5
0	0.962095	0.664	0.429	0	human_early_spt	CXXC5
0	0.961652	0.642	0.278	0	human_early_spt	LINC01350
0	0.960944	0.712	0.47	0	human_early_spt	ACE
0	0.958464	0.428	0.195	0	human_early_spt	KIAA1211
0	0.95772	0.859	0.765	0	human_early_spt	IPO5
0	0.956898	0.634	0.372	0	human_early_spt	MS4A5
0	0.956619	0.324	0.094	0	human_early_spt	AC105339-1
0	0.954899	0.541	0.236	0	human_early_spt	GRID2
0	0.954556	0.499	0.229	0	human_early_spt	ASGR1
0	0.950775	0.747	0.477	0	human_early_spt	CEP112
0	0.950172	0.528	0.261	0	human_early_spt	C9orf131
0	0.947722	0.567	0.285	0	human_early_spt	PLAC8L1
0	0.947685	0.657	0.391	0	human_early_spt	ST6GALNAC2
0	0.947169	0.695	0.364	0	human_early_spt	SPATA19
0	0.946215	0.647	0.353	0	human_early_spt	LACE1
0	0.945418	0.459	0.184	0	human_early_spt	C5orf46
0	0.94492	0.51	0.244	0	human_early_spt	RP11-404L6-2
0	0.944494	0.599	0.315	0	human_early_spt	ACTL10
0	0.944145	0.716	0.354	0	human_early_spt	LEMD1
0	0.943804	0.674	0.322	0	human_early_spt	LINC00608
0	0.94333	0.821	0.684	0	human_early_spt	YWHAZ
0	0.942119	0.562	0.318	0	human_early_spt	MBD3L1
0	0.942043	0.498	0.222	0	human_early_spt	SULF1
0	0.9409	0.914	0.795	0	human_early_spt	CREM
0	0.939641	0.373	0.079	0	human_early_spt	TBC1D3D
0	0.938673	0.369	0.155	0	human_early_spt	CXorf66
0	0.937961	0.673	0.397	0	human_early_spt	ETNK2
0	0.936426	0.659	0.438	0	human_early_spt	SESN3
0	0.936216	0.642	0.415	0	human_early_spt	CCDC126
0	0.935357	0.725	0.553	0	human_early_spt	ACOT13
0	0.934761	0.999	0.781	0	human_early_spt	PRM1
0	0.933782	0.681	0.355	0	human_early_spt	LPP
0	0.933671	0.426	0.139	0	human_early_spt	CST8
0	0.929319	0.588	0.279	0	human_early_spt	OTUB2
0	0.929173	0.458	0.213	0	human_early_spt	RP11-684B21-1
0	0.928044	0.518	0.243	0	human_early_spt	RP11-502N13-2
0	0.927956	0.482	0.208	0	human_early_spt	SLC38A7
0	0.926593	0.558	0.257	0	human_early_spt	TUBA4A
0	0.923663	0.781	0.448	0	human_early_spt	TSSK2
0	0.923179	0.534	0.251	0	human_early_spt	PRM3
0	0.923113	0.701	0.394	0	human_early_spt	IQCF5
0	0.921001	0.728	0.418	0	human_early_spt	DNAJC5B
0	0.919143	0.715	0.541	0	human_early_spt	RASSF8
0	0.917941	0.865	0.474	0	human_early_spt	GAPDHS
0	0.916427	0.584	0.378	0	human_early_spt	MIEF1
0	0.914564	0.689	0.422	0	human_early_spt	C17orf50
0	0.913814	0.539	0.229	0	human_early_spt	SPATA3-AS1
0	0.911857	0.653	0.425	0	human_early_spt	PRR30
0	0.908738	0.71	0.517	0	human_early_spt	RNF139
0	0.908609	0.651	0.359	0	human_early_spt	GSTK1
0	0.907889	0.427	0.142	0	human_early_spt	KLF17
0	0.907496	0.607	0.339	0	human_early_spt	LINC01304
0	0.906243	0.458	0.192	0	human_early_spt	LRRC52
0	0.906233	0.659	0.384	0	human_early_spt	TSSK1B
0	0.905233	0.609	0.331	0	human_early_spt	ZDHHC19
0	0.902738	0.558	0.318	0	human_early_spt	KLF5
0	0.902418	0.52	0.286	0	human_early_spt	HOMEZ
0	0.898316	0.58	0.368	0	human_early_spt	RAI14
0	0.894614	0.709	0.603	0	human_early_spt	TMF1
0	0.890297	0.552	0.301	0	human_early_spt	UTRN
0	0.888186	0.573	0.353	0	human_early_spt	CLMN
0	0.887036	0.551	0.272	0	human_early_spt	C3orf30
0	0.886823	0.561	0.271	0	human_early_spt	CEP295NL
0	0.886595	0.447	0.184	0	human_early_spt	SLC44A2
0	0.883962	0.484	0.225	0	human_early_spt	LINC01095
0	0.883296	0.591	0.346	0	human_early_spt	C12orf60
0	0.883266	0.774	0.372	0	human_early_spt	TSPAN16
0	0.881465	0.56	0.327	0	human_early_spt	EFHD2
0	0.876638	0.629	0.339	0	human_early_spt	CSMD2-AS1
0	0.874867	0.757	0.578	0	human_early_spt	EHD1
0	0.8697	0.506	0.277	0	human_early_spt	USP2-AS1
0	0.869361	0.505	0.225	0	human_early_spt	FBXO39
0	0.869116	0.503	0.269	0	human_early_spt	USP46
0	0.869048	0.509	0.26	0	human_early_spt	SLC38A9
0	0.868021	0.488	0.211	0	human_early_spt	RP11-165M1-3
0	0.867878	0.453	0.232	0	human_early_spt	CLIP4
0	0.863664	0.51	0.25	0	human_early_spt	CDC14A
0	0.863514	0.757	0.61	0	human_early_spt	TLE4
0	0.862144	0.609	0.319	0	human_early_spt	TBC1D21
0	0.861825	0.47	0.227	0	human_early_spt	PRSS55
0	0.861481	0.412	0.173	0	human_early_spt	ATP1A4
0	0.861134	0.38	0.141	0	human_early_spt	CCDC27
0	0.860666	0.442	0.165	0	human_early_spt	TTLL2
0	0.859408	0.639	0.367	0	human_early_spt	AKAP1
0	0.855223	0.583	0.333	0	human_early_spt	HDAC11
0	0.854698	0.447	0.199	0	human_early_spt	MIR193BHG
0	0.854167	0.834	0.489	0	human_early_spt	TPPP2
0	0.853762	0.503	0.229	0	human_early_spt	LPAR6
0	0.853513	0.502	0.198	0	human_early_spt	RP11-147C23-1
0	0.852148	0.582	0.286	0	human_early_spt	UBTD2
0	0.851067	0.373	0.119	0	human_early_spt	RP11-470L19-6
0	0.849142	0.603	0.35	0	human_early_spt	FAM120B
0	0.847537	0.691	0.466	0	human_early_spt	ISG20L2
0	0.846853	0.617	0.373	0	human_early_spt	C7orf61
0	0.842724	0.798	0.494	0	human_early_spt	OAZ3
0	0.842264	0.35	0.12	0	human_early_spt	C22orf46
0	0.841719	0.424	0.161	0	human_early_spt	TRIM42
0	0.840936	0.292	0.077	0	human_early_spt	SLC25A41
0	0.840346	0.625	0.388	0	human_early_spt	SLC39A13
0	0.837639	0.33	0.097	0	human_early_spt	LRRC37A3
0	0.83679	0.425	0.181	0	human_early_spt	TBC1D26
0	0.834893	0.645	0.396	0	human_early_spt	TEKT1
0	0.834853	0.622	0.372	0	human_early_spt	TEKT2
0	0.832247	0.575	0.31	0	human_early_spt	RP4-586O15-1
0	0.831514	0.515	0.239	0	human_early_spt	FAM187B
0	0.831168	0.889	0.817	0	human_early_spt	TMBIM6
0	0.830322	0.288	0.089	0	human_early_spt	RP11-665J16-1
0	0.828624	0.529	0.267	0	human_early_spt	ZBTB20-AS1
0	0.825612	0.821	0.426	0	human_early_spt	C10orf62
0	0.824524	0.508	0.249	0	human_early_spt	MIR7515HG
0	0.82431	0.413	0.168	0	human_early_spt	CTNNA3
0	0.822401	0.536	0.274	0	human_early_spt	SPZ1
0	0.822373	0.777	0.367	0	human_early_spt	SPATA42
0	0.82173	0.378	0.142	0	human_early_spt	FRAT1
0	0.819921	0.665	0.452	0	human_early_spt	FAM46C
0	0.819525	0.374	0.115	0	human_early_spt	RP11-779O18-1
0	0.81449	0.545	0.249	0	human_early_spt	FAM166A
0	0.80895	0.515	0.226	0	human_early_spt	TEX37
0	0.806788	0.373	0.123	0	human_early_spt	AC116614-1
0	0.805573	0.619	0.363	0	human_early_spt	CCER1
0	0.803962	0.532	0.246	0	human_early_spt	OSBPL10
0	0.800836	0.302	0.07	0	human_early_spt	SPATA31D1
0	0.798153	0.448	0.191	0	human_early_spt	GTF3C2-AS1
0	0.79815	0.637	0.414	0	human_early_spt	PQLC1
0	0.797542	0.831	0.633	0	human_early_spt	ADAD1
0	0.796077	0.57	0.346	0	human_early_spt	USP25
0	0.793538	0.769	0.633	0	human_early_spt	C11orf71
0	0.792686	0.73	0.467	0	human_early_spt	C9orf24
0	0.790535	0.34	0.105	0	human_early_spt	C22orf31
0	0.790066	0.521	0.272	0	human_early_spt	BPI
0	0.789696	0.432	0.188	0	human_early_spt	PLCH1
0	0.787668	0.734	0.585	0	human_early_spt	RGS22
0	0.78704	0.533	0.285	0	human_early_spt	LINC01539
0	0.786744	0.824	0.634	0	human_early_spt	SPATA6
0	0.786251	0.28	0.064	0	human_early_spt	SPATA31E1
0	0.784937	0.602	0.324	0	human_early_spt	C12orf54
0	0.784788	0.498	0.261	0	human_early_spt	ENOX1
0	0.781269	0.689	0.477	0	human_early_spt	SH3GL3
0	0.772214	0.63	0.299	0	human_early_spt	PRH1
0	0.769327	0.762	0.646	0	human_early_spt	TPP2
0	0.766429	0.44	0.211	0	human_early_spt	AC079354-3
0	0.765726	0.542	0.242	0	human_early_spt	RP11-80B9-4
0	0.764779	0.394	0.148	0	human_early_spt	LINC01548
0	0.761883	0.679	0.443	0	human_early_spt	ACSBG2
0	0.761763	0.806	0.46	0	human_early_spt	UBL4B
0	0.758276	0.427	0.169	0	human_early_spt	LINC01364
0	0.757041	0.598	0.333	0	human_early_spt	C1orf234
0	0.756722	0.777	0.634	0	human_early_spt	BAG1
0	0.753824	0.693	0.411	0	human_early_spt	AKAP4
0	0.745511	0.353	0.13	0	human_early_spt	LINC00494
0	0.745188	0.386	0.147	0	human_early_spt	TNFAIP2
0	0.743462	0.291	0.085	0	human_early_spt	EFCAB3
0	0.74288	0.493	0.244	0	human_early_spt	ANKRD53
0	0.742049	0.282	0.082	0	human_early_spt	AC113607-2
0	0.741025	0.481	0.208	0	human_early_spt	SLFNL1
0	0.738754	0.41	0.174	0	human_early_spt	FAM135B
0	0.735977	0.465	0.217	0	human_early_spt	INPP4B
0	0.735777	0.544	0.27	0	human_early_spt	RP11-402G3-5
0	0.722965	0.807	0.61	0	human_early_spt	PROCA1
0	0.721176	0.728	0.382	0	human_early_spt	SPATA3
0	0.720068	0.9	0.635	0	human_early_spt	CDKN3
0	0.719035	0.57	0.287	0	human_early_spt	GABRG3-AS1
0	0.718313	0.927	0.582	0	human_early_spt	SMCP
0	0.709549	0.724	0.446	0	human_early_spt	CXCL16
0	0.708343	0.323	0.111	0	human_early_spt	FAM153A
0	0.707498	0.262	0.077	0	human_early_spt	TBC1D28
0	0.706793	0.841	0.628	0	human_early_spt	CARHSP1
0	0.706439	0.787	0.498	0	human_early_spt	CLPB
0	0.70585	0.364	0.134	0	human_early_spt	MMEL1
0	0.697338	0.901	0.684	0	human_early_spt	LELP1
0	0.695298	0.978	0.954	0	human_early_spt	UBC
0	0.695056	0.632	0.301	0	human_early_spt	C2orf57
0	0.690737	0.315	0.101	0	human_early_spt	DACT3
0	0.687166	0.526	0.246	0	human_early_spt	FNDC8
0	0.685934	0.324	0.106	0	human_early_spt	WSCD1
0	0.683528	0.256	0.065	0	human_early_spt	LMO1
0	0.67988	0.947	0.749	0	human_early_spt	FAM229B
0	0.676071	0.705	0.436	0	human_early_spt	C16orf82
0	0.662598	0.354	0.137	0	human_early_spt	MICAL2
0	0.662218	0.791	0.744	0	human_early_spt	SRPK2
0	0.654742	0.253	0.068	0	human_early_spt	MOXD1
0	0.649088	0.33	0.105	0	human_early_spt	FAT2
0	0.644838	0.312	0.108	0	human_early_spt	RP11-696N14-1
0	0.64319	0.971	0.858	0	human_early_spt	MLF1
0	0.641997	0.269	0.069	0	human_early_spt	AP000345-1
0	0.63598	0.229	0.036	0	human_early_spt	AHNAK2
0	0.619699	0.272	0.069	0	human_early_spt	OR4N4
0	0.616174	0.866	0.677	0	human_early_spt	DCUN1D1
0	0.61599	0.276	0.062	0	human_early_spt	LINC01377
0	0.610568	0.717	0.448	0	human_early_spt	DNAJC4
0	0.600574	0.242	0.066	0	human_early_spt	RP11-557J10-5
0	0.594011	0.302	0.08	0	human_early_spt	RP11-87C7-3
0	0.567198	1	0.79	0	human_early_spt	PRM2
0	0.565191	0.885	0.751	0	human_early_spt	ODF2
0	0.549477	0.797	0.572	0	human_early_spt	GLUL
0	0.502862	0.23	0.056	0	human_early_spt	RP11-73O6-3
0	0.485396	0.948	0.704	0	human_early_spt	CRISP2
0	0.44516	0.627	0.34	0	human_early_spt	TSSK6
0	0.431968	0.191	0.025	0	human_early_spt	GFI1B
4.60321e-308	0.603548	0.286	0.093	1.40329e-303	human_early_spt	PACRG-AS2
8.50789e-308	0.803644	0.641	0.375	2.59363e-303	human_early_spt	EFCAB1
8.95764e-308	0.711398	0.814	0.649	2.73074e-303	human_early_spt	CFAP36
3.67259e-306	0.818602	0.636	0.431	1.11959e-301	human_early_spt	PMS1
1.89121e-305	0.663664	0.471	0.214	5.76537e-301	human_early_spt	CXorf65
2.53138e-305	0.687486	0.364	0.147	7.7169e-301	human_early_spt	LNX1-AS1
1.78154e-304	0.641892	0.651	0.394	5.43102e-300	human_early_spt	BPIFA3
2.08264e-304	0.769554	0.493	0.245	6.34893e-300	human_early_spt	LINC00929
3.35824e-304	0.588548	0.287	0.093	1.02376e-299	human_early_spt	DNAH3
1.87036e-303	0.917285	0.759	0.681	5.70178e-299	human_early_spt	DHX36
2.69516e-302	1.01476	0.55	0.344	8.21619e-298	human_early_spt	IFT172
4.50136e-302	0.739966	0.477	0.242	1.37224e-297	human_early_spt	LCP1
8.37282e-302	0.822459	0.596	0.385	2.55245e-297	human_early_spt	MS4A14
9.23196e-302	0.858509	0.611	0.415	2.81436e-297	human_early_spt	DYRK4
2.02428e-301	0.798244	0.652	0.43	6.17101e-297	human_early_spt	DNAJC18
2.0993e-301	0.765	0.328	0.122	6.3997e-297	human_early_spt	RP11-544A12-4
3.79e-301	0.990833	0.701	0.524	1.15538e-296	human_early_spt	EIF4H
4.75293e-301	0.846175	0.634	0.443	1.44893e-296	human_early_spt	C6orf201
1.16247e-300	0.734919	0.384	0.168	3.5438e-296	human_early_spt	RP4-569M23-5
2.0676e-300	0.713062	0.421	0.198	6.30307e-296	human_early_spt	WDR37
2.17535e-300	1.00137	0.55	0.348	6.63155e-296	human_early_spt	RP11-614F17-2
3.86434e-300	0.763286	0.369	0.159	1.17804e-295	human_early_spt	HK2
9.41518e-299	0.668349	0.341	0.131	2.87022e-294	human_early_spt	OSBPL10-AS1
1.61753e-298	0.781586	0.251	0.075	4.93103e-294	human_early_spt	CTD-3035K23-7
2.33401e-298	0.813642	0.431	0.21	7.11522e-294	human_early_spt	TUBB6
5.76231e-298	0.63558	0.51	0.26	1.75664e-293	human_early_spt	FSCN3
9.19902e-298	0.566927	0.297	0.1	2.80432e-293	human_early_spt	LINC00906
2.51051e-297	0.880032	0.58	0.383	7.6533e-293	human_early_spt	VARS
5.55045e-296	0.880742	0.605	0.359	1.69206e-291	human_early_spt	NPIPB15
7.71462e-296	0.696649	0.314	0.115	2.3518e-291	human_early_spt	WDR64
2.57341e-295	1.22774	0.391	0.175	7.84505e-291	human_early_spt	PTK7
8.20219e-295	0.427939	0.205	0.048	2.50044e-290	human_early_spt	MURC
9.62527e-295	0.759384	0.434	0.206	2.93426e-290	human_early_spt	TMEM91
1.13587e-294	0.549156	0.165	0.03	3.46269e-290	human_early_spt	EVX2
1.3699e-294	0.774659	0.55	0.319	4.17614e-290	human_early_spt	PPP1R32
2.32158e-294	0.647834	0.645	0.414	7.07733e-290	human_early_spt	SPATA18
2.80678e-294	0.718231	0.43	0.205	8.55647e-290	human_early_spt	C19orf45
4.90771e-294	0.672113	0.292	0.1	1.49612e-289	human_early_spt	AC016912-3
4.99963e-294	0.615342	0.334	0.127	1.52414e-289	human_early_spt	KLK5
8.71968e-294	0.866897	0.409	0.197	2.6582e-289	human_early_spt	LRRC9
2.47429e-293	0.725169	0.433	0.21	7.54286e-289	human_early_spt	DCC
2.6927e-293	0.815235	0.378	0.166	8.2087e-289	human_early_spt	AC004510-3
7.89201e-293	0.787705	0.421	0.182	2.40588e-288	human_early_spt	SLIT1-AS1
8.15065e-293	0.932829	0.617	0.434	2.48473e-288	human_early_spt	2025-03-08
1.64093e-292	0.629413	0.163	0.029	5.00238e-288	human_early_spt	LINC00442
8.53304e-292	0.791035	0.561	0.323	2.6013e-287	human_early_spt	TSSK3
1.75386e-291	0.711738	0.592	0.365	5.34664e-287	human_early_spt	HK1
2.27877e-290	0.879804	0.602	0.377	6.94682e-286	human_early_spt	SETD9
2.64439e-290	0.593183	0.305	0.109	8.06142e-286	human_early_spt	RP11-313E19-2
3.32923e-290	0.752517	0.498	0.263	1.01492e-285	human_early_spt	TEX36
4.04192e-289	0.921928	0.527	0.324	1.23218e-284	human_early_spt	FAHD2B
6.16707e-289	0.770824	0.27	0.088	1.88003e-284	human_early_spt	ZNF32-AS3
1.15315e-288	0.617223	0.269	0.088	3.51539e-284	human_early_spt	RNF125
1.54564e-288	0.665577	0.521	0.272	4.71189e-284	human_early_spt	MORN3
9.8536e-288	0.8015	0.728	0.586	3.00387e-283	human_early_spt	DYNLL2
1.16177e-287	0.661684	0.351	0.145	3.54166e-283	human_early_spt	AC004448-5
4.37398e-287	0.967252	0.717	0.567	1.33341e-282	human_early_spt	EIF4E
2.52503e-286	0.862998	0.331	0.132	7.69754e-282	human_early_spt	TMEM262
8.60413e-286	1.10219	0.605	0.431	2.62297e-281	human_early_spt	CASC1
1.27989e-285	0.782964	0.241	0.072	3.90176e-281	human_early_spt	KRT15
1.79069e-285	0.919499	0.573	0.365	5.45893e-281	human_early_spt	GS1-124K5-4
3.0127e-285	0.68291	0.344	0.138	9.18421e-281	human_early_spt	SLC44A5
1.49458e-283	0.759055	0.731	0.615	4.55624e-279	human_early_spt	DDX20
2.59186e-283	0.834276	0.478	0.243	7.90127e-279	human_early_spt	XXyac-YX155B6-5
8.44639e-283	0.761835	0.417	0.196	2.57488e-278	human_early_spt	TMEM45A
1.40156e-282	0.912905	0.441	0.219	4.27266e-278	human_early_spt	TJP3
2.1215e-282	0.841399	0.398	0.186	6.46739e-278	human_early_spt	NDNF
3.27608e-282	0.753726	0.453	0.235	9.98713e-278	human_early_spt	TMEM144
3.7852e-282	0.988955	0.419	0.209	1.15392e-277	human_early_spt	SPANXN5
5.26016e-282	0.480228	0.252	0.077	1.60356e-277	human_early_spt	AC016582-2
2.46009e-280	0.781012	0.742	0.584	7.49958e-276	human_early_spt	AKIRIN1
6.04761e-279	0.536793	0.205	0.052	1.84361e-274	human_early_spt	RP11-114H24-3
9.21374e-279	0.828766	0.568	0.369	2.80881e-274	human_early_spt	POLB
1.35743e-278	0.711105	0.45	0.237	4.13814e-274	human_early_spt	PWRN2
2.01515e-277	0.72219	0.79	0.58	6.14318e-273	human_early_spt	C17orf64
7.21136e-277	0.834309	0.373	0.167	2.19838e-272	human_early_spt	FRAT2
1.3048e-276	0.638277	0.276	0.094	3.97767e-272	human_early_spt	LINGO1-AS1
1.19356e-275	0.742766	0.491	0.276	3.63857e-271	human_early_spt	RP11-705O24-1
1.99977e-275	0.491315	0.263	0.085	6.09631e-271	human_early_spt	RP11-519M16-1
2.16788e-275	0.787311	0.623	0.436	6.60879e-271	human_early_spt	TTC39A
2.34147e-275	0.630607	0.391	0.176	7.13797e-271	human_early_spt	PRKCE
2.86981e-275	1.50764	0.545	0.31	8.74862e-271	human_early_spt	GOLGA6L2
1.04914e-274	0.838974	0.571	0.38	3.19829e-270	human_early_spt	FHAD1
1.08399e-274	1.02415	0.466	0.255	3.30456e-270	human_early_spt	RP11-360D2-1
2.52424e-274	0.48446	0.239	0.072	7.69515e-270	human_early_spt	NLGN1
2.79453e-273	0.568992	0.518	0.27	8.51913e-269	human_early_spt	C17orf74
5.61794e-273	0.801788	0.709	0.593	1.71263e-268	human_early_spt	SLC25A37
9.84166e-273	0.711411	0.847	0.632	3.00023e-268	human_early_spt	BRDT
1.10189e-272	0.786393	0.654	0.454	3.3591e-268	human_early_spt	C2orf73
4.00272e-272	0.925647	0.576	0.409	1.22023e-267	human_early_spt	MAP7
1.14682e-271	0.754117	0.457	0.239	3.49609e-267	human_early_spt	ISPD-AS1
4.15174e-271	0.713335	0.575	0.348	1.26566e-266	human_early_spt	ARMC12
4.79171e-271	0.875074	0.581	0.375	1.46075e-266	human_early_spt	NLRP1
6.81927e-271	0.659615	0.441	0.221	2.07886e-266	human_early_spt	RP11-664D1-1
1.31704e-270	0.916519	0.531	0.337	4.015e-266	human_early_spt	CDC40
8.1658e-270	0.50305	0.868	0.855	2.48934e-265	human_early_spt	UBE2N
1.32448e-269	0.725243	0.693	0.521	4.03767e-265	human_early_spt	SPATA24
1.47821e-269	0.868548	0.661	0.528	4.50633e-265	human_early_spt	IQCE
1.62105e-269	0.763778	0.389	0.187	4.94178e-265	human_early_spt	RP11-457M11-7
3.2805e-269	0.760196	0.55	0.307	1.00006e-264	human_early_spt	RP11-251P6-1
3.2527e-268	0.746059	0.328	0.131	9.91585e-264	human_early_spt	ITIH4
4.81087e-268	0.850562	0.325	0.133	1.46659e-263	human_early_spt	IRF1
9.34053e-268	0.646166	0.287	0.104	2.84746e-263	human_early_spt	LRRC72
9.3438e-268	0.835981	0.602	0.411	2.84846e-263	human_early_spt	DNPEP
9.75763e-267	0.782998	0.514	0.295	2.97461e-262	human_early_spt	LINC01125
1.77494e-266	0.71068	0.403	0.196	5.41092e-262	human_early_spt	IZUMO1
2.16143e-266	0.702674	0.475	0.228	6.58912e-262	human_early_spt	SPEM1
2.30083e-266	0.880801	0.554	0.351	7.01408e-262	human_early_spt	CCDC89
2.69118e-266	0.815747	0.504	0.288	8.20405e-262	human_early_spt	TNFAIP8L1
2.79589e-266	0.715909	0.377	0.174	8.52326e-262	human_early_spt	LAMA4
1.39598e-265	0.649187	0.435	0.219	4.25564e-261	human_early_spt	PWRN1
4.09147e-265	0.504635	0.242	0.075	1.24728e-260	human_early_spt	CTD-2501B8-1
7.40158e-265	0.561925	0.297	0.112	2.25637e-260	human_early_spt	SLC36A1
7.5488e-265	0.909165	0.617	0.447	2.30125e-260	human_early_spt	ZBBX
8.21472e-265	0.309347	0.164	0.032	2.50426e-260	human_early_spt	AC007557-3
1.68686e-264	0.930696	0.485	0.275	5.1424e-260	human_early_spt	TULP2
2.50962e-264	0.833996	0.575	0.356	7.65058e-260	human_early_spt	TEKT3
4.47556e-262	0.713427	0.545	0.311	1.36438e-257	human_early_spt	CNN1
7.31063e-262	0.408854	0.241	0.072	2.22865e-257	human_early_spt	MICALCL
9.94209e-262	0.512701	0.298	0.113	3.03085e-257	human_early_spt	LINC00448
1.05181e-261	0.696637	0.578	0.372	3.20645e-257	human_early_spt	PPM1J
1.35376e-261	0.701494	0.37	0.169	4.12694e-257	human_early_spt	RP11-458F8-4
3.07159e-261	0.655025	0.383	0.179	9.36373e-257	human_early_spt	RGSL1
9.78073e-261	0.67424	0.516	0.299	2.98166e-256	human_early_spt	NSUN4
9.43108e-260	0.763785	0.622	0.449	2.87506e-255	human_early_spt	ERICH3
1.60809e-259	0.28153	0.206	0.051	4.90226e-255	human_early_spt	PRH2
1.93211e-259	0.870934	0.521	0.297	5.89005e-255	human_early_spt	LINC00226
3.16631e-259	0.90465	0.625	0.457	9.65248e-255	human_early_spt	GIGYF2
8.81014e-259	0.785922	0.352	0.161	2.68577e-254	human_early_spt	ZNF790
3.63362e-258	0.708206	0.506	0.302	1.10771e-253	human_early_spt	PRC1-AS1
1.46178e-257	0.764787	0.344	0.154	4.45622e-253	human_early_spt	RP11-467L13-7
1.32237e-256	0.533043	0.255	0.086	4.03125e-252	human_early_spt	LINC00642
2.2047e-256	0.582292	0.277	0.101	6.72103e-252	human_early_spt	PJA1
4.60339e-256	0.48609	0.967	0.819	1.40334e-251	human_early_spt	LINC00467
1.02509e-255	0.668855	0.461	0.248	3.12499e-251	human_early_spt	OPLAH
1.60951e-255	0.836887	0.597	0.444	4.90658e-251	human_early_spt	THAP5
1.82917e-255	0.906594	0.426	0.233	5.57624e-251	human_early_spt	RP11-157E14-1
4.03277e-255	0.653824	0.845	0.603	1.22939e-250	human_early_spt	ACRBP
4.41007e-255	0.565158	0.373	0.169	1.34441e-250	human_early_spt	RP3-325F22-3
7.46171e-255	0.733539	0.437	0.234	2.2747e-250	human_early_spt	CTD-2296D1-5
1.49682e-254	0.551396	0.308	0.12	4.56306e-250	human_early_spt	LINC00326
3.98862e-254	0.615134	0.781	0.748	1.21593e-249	human_early_spt	PSMF1
4.0658e-254	0.552655	0.318	0.13	1.23946e-249	human_early_spt	CCDC33
2.90819e-253	0.541935	0.307	0.123	8.86562e-249	human_early_spt	ST7
8.24592e-253	0.676371	0.408	0.202	2.51377e-248	human_early_spt	TRIM66
9.27137e-253	0.725968	0.448	0.244	2.82638e-248	human_early_spt	ITPRIPL1
2.96713e-252	0.817283	0.258	0.089	9.04529e-248	human_early_spt	MRC2
1.92606e-251	0.841481	0.354	0.166	5.8716e-247	human_early_spt	KLHL11
2.81831e-251	0.653236	0.42	0.216	8.59161e-247	human_early_spt	KIAA1683
1.83332e-250	0.798306	0.267	0.096	5.58889e-246	human_early_spt	COLCA1
1.42637e-249	0.750167	0.53	0.33	4.3483e-245	human_early_spt	HSPA1L
2.75385e-249	0.711204	0.438	0.232	8.39511e-245	human_early_spt	AC006942-4
2.94464e-249	0.610605	0.364	0.17	8.97673e-245	human_early_spt	RP11-739N10-1
4.59797e-249	0.863807	0.543	0.374	1.40169e-244	human_early_spt	KIF15
6.28686e-249	0.7726	0.507	0.296	1.91655e-244	human_early_spt	TTC23L
7.12602e-249	0.755893	0.464	0.263	2.17237e-244	human_early_spt	FAM221B
7.55316e-249	0.663594	0.188	0.049	2.30258e-244	human_early_spt	SPATA31D4
3.01014e-248	0.672757	0.623	0.407	9.17641e-244	human_early_spt	CTD-2568A17-1
4.86459e-248	0.548215	0.343	0.148	1.48297e-243	human_early_spt	ROR1-AS1
6.38302e-248	0.758093	0.742	0.674	1.94586e-243	human_early_spt	CKB
2.50266e-247	0.550938	0.285	0.108	7.62936e-243	human_early_spt	CTB-33O18-3
2.80603e-247	0.603052	0.824	0.644	8.55417e-243	human_early_spt	MRVI1-AS1
4.26702e-247	0.693589	0.421	0.194	1.3008e-242	human_early_spt	TEX36-AS1
1.02501e-246	0.771975	0.494	0.288	3.12473e-242	human_early_spt	ZNF563
1.91736e-246	0.801585	0.567	0.362	5.84509e-242	human_early_spt	RAB21
2.87538e-246	0.815923	0.628	0.471	8.76559e-242	human_early_spt	PHF20
2.96877e-246	0.763253	0.681	0.565	9.05029e-242	human_early_spt	PRKAR2A
2.22072e-245	0.593181	0.274	0.102	6.76986e-241	human_early_spt	SLC16A1-AS1
7.2628e-245	0.786658	0.34	0.147	2.21406e-240	human_early_spt	DHRS9
2.03537e-244	0.959523	0.445	0.255	6.20482e-240	human_early_spt	LTN1
4.43839e-244	0.691881	0.359	0.168	1.35304e-239	human_early_spt	RP11-61G19-2
1.15313e-243	0.63603	0.564	0.346	3.51531e-239	human_early_spt	BCL2L14
3.39762e-243	0.460439	0.146	0.028	1.03576e-238	human_early_spt	GAS6-AS1
7.41214e-243	0.985967	0.666	0.526	2.25959e-238	human_early_spt	C11orf65
1.44589e-242	0.695328	0.486	0.266	4.4078e-238	human_early_spt	SPANXB1
2.55326e-242	0.431624	0.234	0.075	7.78361e-238	human_early_spt	VEPH1
2.91711e-242	0.551213	0.232	0.075	8.89281e-238	human_early_spt	PALMD
1.19234e-241	0.868577	0.499	0.314	3.63486e-237	human_early_spt	CNBD2
1.69191e-241	0.704582	0.372	0.181	5.15779e-237	human_early_spt	LNX1
1.7314e-241	0.572107	0.347	0.154	5.27818e-237	human_early_spt	CTB-174D11-1
4.38943e-241	0.509576	0.184	0.048	1.33812e-236	human_early_spt	KIZ-AS1
1.48387e-240	0.702536	0.42	0.221	4.52356e-236	human_early_spt	LECT2
2.08323e-240	0.552692	0.429	0.211	6.35074e-236	human_early_spt	MEX3D
3.30685e-240	0.677721	0.385	0.19	1.00809e-235	human_early_spt	C10orf90
4.39289e-240	0.523255	0.967	0.729	1.33917e-235	human_early_spt	CMTM2
2.78899e-239	0.773392	0.476	0.282	8.50225e-235	human_early_spt	AGPAT3
7.76717e-239	0.627055	0.517	0.307	2.36782e-234	human_early_spt	MROH7
8.47073e-239	0.743072	0.561	0.365	2.5823e-234	human_early_spt	RGPD4-AS1
2.47917e-238	0.64519	0.363	0.172	7.55774e-234	human_early_spt	OTUD7B
3.09119e-237	1.03629	0.488	0.295	9.4235e-233	human_early_spt	BX255923-3
9.93527e-237	0.560584	0.417	0.213	3.02877e-232	human_early_spt	LOXHD1
1.09321e-236	0.550771	0.238	0.081	3.33266e-232	human_early_spt	RP11-478K15-7
1.46701e-236	0.63713	0.42	0.202	4.47217e-232	human_early_spt	CCDC179
2.8544e-236	0.645716	0.329	0.144	8.70164e-232	human_early_spt	LINC01589
3.0203e-236	0.867785	0.39	0.202	9.20738e-232	human_early_spt	NPIPB6
3.66041e-236	0.778602	0.371	0.186	1.11588e-231	human_early_spt	C22orf42
6.12962e-236	0.541657	0.319	0.134	1.86861e-231	human_early_spt	RP11-829H16-3
6.26888e-236	0.661657	0.303	0.126	1.91107e-231	human_early_spt	AFAP1L1
1.8026e-235	0.677082	0.365	0.176	5.49524e-231	human_early_spt	CNNM1
1.1004e-234	0.667938	0.281	0.107	3.35458e-230	human_early_spt	DCDC2C
3.33995e-234	0.65097	0.551	0.338	1.01818e-229	human_early_spt	DDI1
3.87144e-234	0.619265	0.488	0.288	1.18021e-229	human_early_spt	DHX57
6.71309e-234	0.785546	0.647	0.497	2.04649e-229	human_early_spt	ZNF706
1.10836e-233	0.684057	0.407	0.216	3.37882e-229	human_early_spt	PPFIA2
1.14788e-233	0.72241	0.468	0.272	3.49931e-229	human_early_spt	FLJ36000
1.76973e-233	0.688584	0.555	0.338	5.39502e-229	human_early_spt	PDE1A
2.9646e-233	0.656542	0.218	0.068	9.03758e-229	human_early_spt	NRARP
3.21e-233	0.857232	0.642	0.455	9.78568e-229	human_early_spt	FSIP2
3.24783e-233	0.782714	0.623	0.484	9.90101e-229	human_early_spt	KLHL7
1.70263e-232	0.799856	0.725	0.649	5.19046e-228	human_early_spt	NUCB2
1.74815e-232	0.582548	0.308	0.129	5.32923e-228	human_early_spt	VSTM4
1.77684e-232	0.809296	0.501	0.312	5.41669e-228	human_early_spt	TOR1AIP1
1.90969e-232	0.541609	0.306	0.128	5.82168e-228	human_early_spt	MIR3976HG
5.69912e-232	0.638351	0.428	0.231	1.73738e-227	human_early_spt	CPEB3
5.76193e-232	0.799618	0.675	0.542	1.75652e-227	human_early_spt	CEP41
1.19274e-231	0.834535	0.471	0.292	3.63607e-227	human_early_spt	UBXN8
2.02282e-231	0.995518	0.455	0.285	6.16657e-227	human_early_spt	CCDC121
3.53197e-231	0.73769	0.446	0.242	1.07672e-226	human_early_spt	RP11-101C21-4
6.77099e-231	0.977939	0.608	0.491	2.06414e-226	human_early_spt	CCDC186
9.55949e-231	0.711691	0.29	0.12	2.91421e-226	human_early_spt	MYO15A
4.27746e-230	0.538295	0.324	0.138	1.30398e-225	human_early_spt	C17orf112
7.19352e-230	0.401125	0.208	0.063	2.19295e-225	human_early_spt	CYP51A1
5.69986e-229	0.752516	0.503	0.303	1.7376e-224	human_early_spt	PRRX1
8.30357e-229	0.738204	0.52	0.336	2.53134e-224	human_early_spt	CPD
3.76992e-228	0.575123	0.266	0.102	1.14926e-223	human_early_spt	TGM7
1.01698e-227	0.667785	0.505	0.297	3.10028e-223	human_early_spt	C12orf42
1.74881e-227	0.702146	0.345	0.16	5.33126e-223	human_early_spt	RAD51D
3.42785e-227	0.685308	0.333	0.151	1.04498e-222	human_early_spt	RP11-413G15-1
1.27427e-226	0.716589	0.453	0.262	3.88462e-222	human_early_spt	FAM71D
1.35264e-226	0.375653	0.181	0.049	4.12351e-222	human_early_spt	NWD1
2.32943e-226	0.738566	0.525	0.311	7.10126e-222	human_early_spt	DUSP13
2.79959e-226	0.662397	0.848	0.634	8.53456e-222	human_early_spt	APH1B
3.29937e-226	0.925666	0.399	0.22	1.00581e-221	human_early_spt	RP11-206L10-9
5.29946e-226	0.545707	0.581	0.388	1.61554e-221	human_early_spt	LPIN1
5.72818e-226	0.552174	0.362	0.166	1.74624e-221	human_early_spt	RP5-956O18-2
8.95431e-226	0.691586	0.492	0.305	2.72972e-221	human_early_spt	FGD4
2.28706e-225	0.419302	0.156	0.036	6.97211e-221	human_early_spt	CTC-499B15-7
5.99565e-225	0.311047	0.126	0.022	1.82777e-220	human_early_spt	NT5DC4
6.09742e-225	0.96092	0.525	0.369	1.8588e-220	human_early_spt	PPP4R1
2.59463e-224	0.651843	0.547	0.342	7.90972e-220	human_early_spt	IGSF11-AS1
7.73835e-224	0.759174	0.439	0.251	2.35904e-219	human_early_spt	SPAG4
8.10258e-224	0.762768	0.437	0.251	2.47007e-219	human_early_spt	FAM134C
1.21846e-223	0.698268	0.342	0.156	3.71447e-219	human_early_spt	PHF2
1.36603e-223	0.455459	0.276	0.105	4.16433e-219	human_early_spt	ATP7B
3.26938e-223	0.609024	0.581	0.377	9.96669e-219	human_early_spt	MFAP3L
6.69604e-223	0.661437	0.363	0.175	2.04129e-218	human_early_spt	RORA
7.39388e-223	0.976254	0.608	0.468	2.25403e-218	human_early_spt	CUL2
3.03377e-222	0.767357	0.455	0.259	9.24844e-218	human_early_spt	CCDC105
4.85809e-222	0.711047	0.448	0.253	1.48099e-217	human_early_spt	CFAP100
8.65772e-222	0.807408	0.491	0.308	2.6393e-217	human_early_spt	SRGAP1
1.3541e-221	0.501729	0.22	0.073	4.12798e-217	human_early_spt	AC016831-7
1.50466e-221	0.762538	0.471	0.277	4.58696e-217	human_early_spt	FAIM2
1.97845e-221	0.735373	0.479	0.277	6.03129e-217	human_early_spt	FNDC4
2.44975e-221	0.676247	0.333	0.157	7.46807e-217	human_early_spt	AC097467-2
3.64539e-221	0.534723	0.273	0.108	1.1113e-216	human_early_spt	CPS1
6.62524e-221	0.825868	0.677	0.591	2.0197e-216	human_early_spt	CUL1
1.18438e-220	0.831556	0.642	0.514	3.61058e-216	human_early_spt	DXO
1.31599e-220	0.773193	0.395	0.21	4.01178e-216	human_early_spt	C19orf18
2.78267e-220	0.629237	0.52	0.298	8.48296e-216	human_early_spt	RP11-493E12-1
5.78606e-220	0.459207	0.288	0.117	1.76388e-215	human_early_spt	E2F7
2.36582e-219	0.615985	0.384	0.193	7.2122e-215	human_early_spt	PLEKHB1
2.38628e-219	0.642501	0.568	0.387	7.27458e-215	human_early_spt	KLHL10
2.64054e-219	0.62902	0.316	0.14	8.04969e-215	human_early_spt	RP11-526A4-1
5.95383e-219	0.567799	0.307	0.133	1.81502e-214	human_early_spt	S1PR2
6.24192e-219	0.674265	0.299	0.127	1.90285e-214	human_early_spt	FRMPD2
1.58098e-218	0.40573	0.179	0.049	4.81961e-214	human_early_spt	TSPAN18
4.85463e-218	0.624878	0.27	0.108	1.47993e-213	human_early_spt	ARHGEF39
6.93039e-218	0.685328	0.248	0.092	2.11273e-213	human_early_spt	ADGRG1
1.59468e-217	0.898538	0.753	0.657	4.86137e-213	human_early_spt	EIF5B
3.79557e-217	0.695726	0.402	0.212	1.15708e-212	human_early_spt	CCDC116
4.9474e-217	0.656744	0.552	0.368	1.50821e-212	human_early_spt	SORBS3
7.19841e-217	0.779643	0.513	0.31	2.19444e-212	human_early_spt	ZNF295-AS1
1.19782e-216	0.795996	0.559	0.403	3.65154e-212	human_early_spt	TROVE2
3.04551e-216	0.606265	0.775	0.728	9.28424e-212	human_early_spt	ZC3H14
1.13549e-215	0.470108	0.286	0.115	3.46154e-211	human_early_spt	RP11-349E4-1
1.40632e-215	0.540516	0.23	0.081	4.28716e-211	human_early_spt	RP11-164O23-7
1.48622e-215	0.803668	0.438	0.267	4.53073e-211	human_early_spt	CRLS1
5.95313e-215	0.619996	0.452	0.251	1.81481e-210	human_early_spt	CASC16
8.94536e-215	0.595977	0.325	0.148	2.72699e-210	human_early_spt	KIAA0895L
1.01497e-214	0.563058	0.419	0.216	3.09413e-210	human_early_spt	NTRK3-AS1
1.35831e-214	0.773418	0.352	0.173	4.1408e-210	human_early_spt	RP11-379H18-1
1.99444e-213	0.501157	0.281	0.115	6.08004e-209	human_early_spt	RP11-415D17-3
3.19016e-213	0.851646	0.547	0.374	9.7252e-209	human_early_spt	ATP6V1A
5.15507e-213	0.629879	0.641	0.444	1.57152e-208	human_early_spt	CEP170
2.23072e-212	0.796042	0.473	0.304	6.80035e-208	human_early_spt	ZSCAN5A
2.64661e-212	0.641797	0.607	0.441	8.06818e-208	human_early_spt	MOSPD3
3.0066e-212	0.761781	0.523	0.361	9.16563e-208	human_early_spt	NF1
4.80815e-212	0.61187	0.439	0.234	1.46576e-207	human_early_spt	SMAD1-AS2
8.70891e-212	0.716508	0.439	0.262	2.65491e-207	human_early_spt	RFX3
8.9082e-212	0.77611	0.614	0.457	2.71567e-207	human_early_spt	EFCAB11
2.03899e-211	0.843939	0.522	0.364	6.21585e-207	human_early_spt	PEX5
2.66339e-211	0.737826	0.602	0.474	8.11934e-207	human_early_spt	ULK4
1.72832e-210	0.572137	0.276	0.114	5.26878e-206	human_early_spt	DNAJB8-AS1
6.49073e-210	0.715761	0.449	0.259	1.9787e-205	human_early_spt	TSSK4
1.83249e-209	0.578938	0.375	0.179	5.58634e-205	human_early_spt	PPP2R2B
3.04542e-209	0.806971	0.549	0.399	9.28396e-205	human_early_spt	CEP164
3.38752e-209	0.668471	0.646	0.544	1.03269e-204	human_early_spt	CEP85L
7.53949e-209	0.648632	0.436	0.243	2.29841e-204	human_early_spt	MAPKAPK2
2.50541e-208	0.505878	0.258	0.1	7.63774e-204	human_early_spt	CASC23
4.22442e-208	0.631347	0.391	0.191	1.28781e-203	human_early_spt	LRRD1
5.49102e-208	0.377508	0.212	0.071	1.67394e-203	human_early_spt	RP11-14O19-1
7.21259e-208	0.569278	0.276	0.112	2.19876e-203	human_early_spt	RUNX2
2.98323e-207	0.587793	0.806	0.694	9.09437e-203	human_early_spt	FAM104A
3.24103e-207	0.827787	0.474	0.284	9.88029e-203	human_early_spt	CLDND2
1.93235e-206	0.51207	0.36	0.178	5.89077e-202	human_early_spt	RP11-883G14-2
2.09053e-206	0.52973	0.341	0.157	6.37299e-202	human_early_spt	CPNE2
2.17463e-206	0.701409	0.378	0.187	6.62935e-202	human_early_spt	RP5-1051H14-2
3.21776e-206	0.526027	0.37	0.188	9.80935e-202	human_early_spt	ZCCHC13
5.6942e-206	0.618474	0.318	0.146	1.73588e-201	human_early_spt	RP11-102C16-3
6.29246e-206	0.595385	0.241	0.091	1.91826e-201	human_early_spt	MCF2L2
8.7169e-206	0.652915	0.292	0.13	2.65735e-201	human_early_spt	SHOX2
1.04114e-205	0.452415	0.22	0.076	3.17391e-201	human_early_spt	RP1-17K7-3
1.13417e-205	0.880677	0.535	0.378	3.45751e-201	human_early_spt	TIPARP-AS1
1.63823e-205	0.787449	0.631	0.509	4.99414e-201	human_early_spt	MKRN2
1.03729e-204	0.864333	0.725	0.633	3.16217e-200	human_early_spt	BAZ1A
3.27305e-204	0.916585	0.344	0.179	9.9779e-200	human_early_spt	CALR3
6.87629e-204	0.685224	0.582	0.438	2.09624e-199	human_early_spt	FAM220A
2.05475e-203	0.676625	0.34	0.156	6.26391e-199	human_early_spt	RP11-619L12-4
3.9375e-203	0.334177	0.159	0.04	1.20035e-198	human_early_spt	TNC
2.55084e-202	0.640676	0.36	0.184	7.77623e-198	human_early_spt	FAM182B
2.624e-202	0.333593	0.162	0.043	7.99927e-198	human_early_spt	RP11-864J10-4
3.51671e-202	0.598704	0.398	0.216	1.07207e-197	human_early_spt	TUSC7
5.83062e-202	1.14145	0.498	0.346	1.77746e-197	human_early_spt	ARL4D
1.42175e-201	0.884351	0.454	0.274	4.33419e-197	human_early_spt	PDZD2
9.10927e-201	0.519078	0.524	0.31	2.77696e-196	human_early_spt	PAQR7
1.47406e-200	0.599332	0.394	0.207	4.49368e-196	human_early_spt	RP5-991B18-2
1.84368e-200	0.521653	0.23	0.085	5.62047e-196	human_early_spt	COL22A1
3.3684e-200	0.411781	0.252	0.098	1.02686e-195	human_early_spt	AC011752-1
5.27154e-200	0.74885	0.547	0.395	1.60703e-195	human_early_spt	OTUD4
5.64458e-200	0.348356	0.223	0.077	1.72075e-195	human_early_spt	P3H2
1.14945e-199	0.541461	0.637	0.465	3.50411e-195	human_early_spt	PTP4A1
1.23157e-199	0.71252	0.472	0.289	3.75443e-195	human_early_spt	REC8
1.86168e-199	0.53437	0.349	0.169	5.67534e-195	human_early_spt	SPATA32
3.12581e-199	0.979898	0.33	0.158	9.52903e-195	human_early_spt	CITED4
8.38422e-199	0.746016	0.397	0.214	2.55593e-194	human_early_spt	LINC00935
9.67931e-199	0.556061	0.24	0.091	2.95074e-194	human_early_spt	RP5-1022J11-2
9.82606e-199	0.753911	0.606	0.482	2.99547e-194	human_early_spt	C7orf31
1.74667e-198	0.715511	0.607	0.482	5.32472e-194	human_early_spt	EPB41L2
6.62777e-198	0.632189	0.35	0.175	2.02048e-193	human_early_spt	GPR18
1.58096e-197	0.654292	0.602	0.387	4.81955e-193	human_early_spt	C5orf49
6.20298e-197	0.65229	0.215	0.077	1.89098e-192	human_early_spt	ARAP1
1.65756e-196	0.554622	0.333	0.159	5.05307e-192	human_early_spt	RGS6
2.22479e-196	0.53465	0.33	0.152	6.78226e-192	human_early_spt	RP11-219E7-2
2.23497e-196	0.591135	0.25	0.1	6.8133e-192	human_early_spt	RP11-85O21-5
1.02152e-195	0.517837	0.22	0.079	3.1141e-191	human_early_spt	IFIH1
1.56393e-194	0.486905	0.232	0.087	4.76763e-190	human_early_spt	TLR3
3.18877e-194	0.536716	0.231	0.087	9.72098e-190	human_early_spt	PLPP6
5.34388e-194	0.564798	0.473	0.283	1.62908e-189	human_early_spt	FSCB
5.63911e-194	0.424405	0.22	0.079	1.71908e-189	human_early_spt	LINC01490
8.80526e-194	0.522304	0.355	0.176	2.68428e-189	human_early_spt	MEGF11
3.0068e-193	0.809223	0.427	0.261	9.16624e-189	human_early_spt	PIH1D3
4.90386e-193	0.572545	0.311	0.144	1.49494e-188	human_early_spt	LINC01010
5.9936e-193	0.848792	0.517	0.35	1.82715e-188	human_early_spt	LUZP1
1.79863e-192	0.450536	0.232	0.086	5.48312e-188	human_early_spt	RP11-462P6-1
3.84617e-192	0.655191	0.399	0.222	1.1725e-187	human_early_spt	AQP7
4.07249e-192	0.517919	0.218	0.079	1.2415e-187	human_early_spt	RP4-737E23-2
4.27649e-192	0.501047	0.289	0.127	1.30369e-187	human_early_spt	CAPN15
6.38153e-192	0.58058	0.385	0.211	1.94541e-187	human_early_spt	CCDC102B
7.87057e-192	0.736669	0.388	0.207	2.39934e-187	human_early_spt	LINC01198
1.55566e-191	0.48595	0.168	0.048	4.74244e-187	human_early_spt	RP11-690C23-2
1.66395e-191	0.463189	0.228	0.086	5.07256e-187	human_early_spt	LINC01467
1.69684e-191	0.373192	0.137	0.032	5.17281e-187	human_early_spt	LINC00550
4.30333e-191	0.573842	0.421	0.231	1.31187e-186	human_early_spt	ARRDC5
6.00279e-191	0.601194	0.561	0.406	1.82995e-186	human_early_spt	PDZD8
1.0249e-190	0.74524	0.463	0.295	3.12442e-186	human_early_spt	REXO1
1.15023e-190	0.948498	0.376	0.214	3.50647e-186	human_early_spt	ANKRD9
2.01817e-190	0.753763	0.528	0.358	6.15238e-186	human_early_spt	ZMYND15
2.28379e-190	0.716359	0.604	0.478	6.96213e-186	human_early_spt	FAM53C
2.47558e-190	0.72437	0.485	0.314	7.5468e-186	human_early_spt	RAB3IL1
2.65924e-190	0.541991	0.31	0.145	8.10671e-186	human_early_spt	ARAP2
3.6308e-190	0.335657	0.22	0.078	1.10685e-185	human_early_spt	RP11-232C2-2
4.62031e-190	0.485693	0.262	0.107	1.4085e-185	human_early_spt	RP11-768G7-2
1.28795e-189	0.671385	0.491	0.315	3.92631e-185	human_early_spt	ASNS
1.39519e-189	0.974491	0.432	0.265	4.25324e-185	human_early_spt	TMEM89
1.67711e-189	0.602763	0.398	0.226	5.11266e-185	human_early_spt	PLSCR2
2.36035e-189	0.677044	0.296	0.138	7.19554e-185	human_early_spt	TMEM150A
2.36253e-189	0.502784	0.271	0.113	7.20219e-185	human_early_spt	RP11-58O3-2
5.88903e-189	0.896265	0.561	0.419	1.79527e-184	human_early_spt	ARMC4
6.61076e-189	0.601335	0.363	0.189	2.01529e-184	human_early_spt	RP11-319E16-1
1.01501e-188	0.737797	0.582	0.44	3.09425e-184	human_early_spt	MAATS1
1.06445e-188	0.806233	0.515	0.362	3.24496e-184	human_early_spt	SUV39H2
1.44464e-188	0.795666	0.567	0.416	4.404e-184	human_early_spt	PPP1CB
2.30162e-188	0.508835	0.834	0.768	7.01648e-184	human_early_spt	MAEL
2.46456e-188	0.497011	0.237	0.092	7.51321e-184	human_early_spt	VASH1
3.04749e-188	0.748404	0.504	0.35	9.29028e-184	human_early_spt	EPHA6
3.34883e-188	0.630914	0.362	0.189	1.02089e-183	human_early_spt	ADAM7
5.31199e-188	0.438444	0.21	0.074	1.61936e-183	human_early_spt	RP11-846C15-2
6.75974e-188	0.546362	0.288	0.132	2.06071e-183	human_early_spt	C15orf59-AS1
8.15019e-188	0.642343	0.575	0.41	2.48459e-183	human_early_spt	RP1-17K7-2
1.02457e-187	0.660066	0.633	0.515	3.12339e-183	human_early_spt	CDV3
2.70091e-187	0.438833	0.223	0.082	8.23373e-183	human_early_spt	SLC9A1
4.78457e-187	0.437301	0.21	0.074	1.45858e-182	human_early_spt	FAM57A
5.00241e-187	0.260065	0.147	0.037	1.52498e-182	human_early_spt	XX-FW81066F1-2
8.15831e-187	0.596739	0.261	0.108	2.48706e-182	human_early_spt	RP11-421P23-1
3.97676e-186	0.706533	0.624	0.515	1.21231e-181	human_early_spt	SPAG17
5.2257e-186	0.581089	0.41	0.225	1.59306e-181	human_early_spt	RP11-560G2-1
1.02008e-185	0.606176	0.507	0.315	3.10971e-181	human_early_spt	ACAP1
1.41689e-185	0.513095	0.28	0.124	4.31938e-181	human_early_spt	NOL6
1.58502e-185	0.258878	0.11	0.02	4.83193e-181	human_early_spt	KCNQ5-AS1
1.67107e-185	0.740424	0.465	0.29	5.09425e-181	human_early_spt	LINC00202-2
6.63005e-185	0.357043	0.196	0.066	2.02117e-180	human_early_spt	RP11-367J7-3
2.04989e-184	0.518365	0.321	0.158	6.2491e-180	human_early_spt	ANK2
2.09914e-184	0.830723	0.491	0.354	6.39924e-180	human_early_spt	KIAA1715
2.19412e-184	0.883589	0.502	0.348	6.68878e-180	human_early_spt	AZIN1-AS1
2.84345e-184	0.568989	0.458	0.277	8.66827e-180	human_early_spt	PHACTR2-AS1
4.1515e-184	0.544803	0.364	0.185	1.26558e-179	human_early_spt	RP11-630C16-1
4.57564e-184	0.358348	0.22	0.081	1.39488e-179	human_early_spt	AC000099-1
7.47524e-184	0.784112	0.636	0.561	2.27883e-179	human_early_spt	KATNA1
1.03127e-183	0.537171	0.284	0.122	3.14384e-179	human_early_spt	CTD-2647E9-3
1.06733e-183	0.666461	0.43	0.251	3.25375e-179	human_early_spt	ZNF345
1.24154e-183	0.709857	0.601	0.471	3.78485e-179	human_early_spt	ARID2
1.70156e-183	0.577526	0.377	0.203	5.1872e-179	human_early_spt	IGF2BP2
6.03228e-183	0.711657	0.411	0.246	1.83894e-178	human_early_spt	EAF1
1.1036e-182	0.615507	0.441	0.262	3.36432e-178	human_early_spt	STAT4
1.83494e-182	0.54527	0.351	0.179	5.59382e-178	human_early_spt	AC104654-1
1.88852e-182	0.295824	0.152	0.041	5.75717e-178	human_early_spt	MGAM2
8.45484e-182	0.609829	0.51	0.332	2.57746e-177	human_early_spt	TMEM31
1.11227e-181	0.650903	0.372	0.206	3.39076e-177	human_early_spt	COL25A1
1.13867e-181	0.707748	0.571	0.419	3.47123e-177	human_early_spt	COMMD3
1.22537e-181	0.953191	0.597	0.487	3.73553e-177	human_early_spt	ODF1
1.50734e-181	0.656997	0.689	0.559	4.59512e-177	human_early_spt	CCDC169
1.93559e-181	0.607653	0.336	0.171	5.90064e-177	human_early_spt	C16orf92
2.43312e-181	0.764146	0.369	0.205	7.41737e-177	human_early_spt	CCDC183
2.49267e-181	0.51196	0.384	0.204	7.59891e-177	human_early_spt	TXNDC8
4.1218e-181	0.553414	0.821	0.651	1.25653e-176	human_early_spt	LCA5L
5.8797e-181	0.672088	0.39	0.224	1.79243e-176	human_early_spt	TMC7
1.21286e-180	0.474368	0.254	0.107	3.6974e-176	human_early_spt	RAPGEF5
1.31208e-180	0.503905	0.283	0.127	3.99987e-176	human_early_spt	SCN3A
1.68224e-180	0.905361	0.625	0.463	5.1283e-176	human_early_spt	RP11-195F19-5
3.76815e-180	0.670292	0.461	0.277	1.14872e-175	human_early_spt	PEX5L-AS2
5.20625e-180	0.725071	0.485	0.337	1.58712e-175	human_early_spt	NABP1
5.82027e-180	0.590102	0.3	0.142	1.77431e-175	human_early_spt	DKK3
1.08988e-179	0.608959	0.415	0.24	3.32248e-175	human_early_spt	ELAVL4
1.63467e-179	0.550846	0.397	0.222	4.98329e-175	human_early_spt	PMFBP1
2.52593e-179	0.618994	0.225	0.088	7.70031e-175	human_early_spt	ZBTB1
4.66941e-179	0.546962	0.339	0.174	1.42347e-174	human_early_spt	ASXL3
7.62273e-179	0.595064	0.284	0.13	2.32379e-174	human_early_spt	TANGO6
1.41122e-178	0.669112	0.466	0.295	4.3021e-174	human_early_spt	ELL
3.027e-178	0.531234	0.24	0.099	9.2278e-174	human_early_spt	ISLR2
4.40142e-178	0.580698	0.323	0.156	1.34177e-173	human_early_spt	RP11-286O18-1
8.68733e-178	0.309963	0.113	0.023	2.64833e-173	human_early_spt	IDO2
1.07218e-177	0.372622	0.226	0.088	3.26855e-173	human_early_spt	RP11-190D6-2
3.60457e-177	0.470587	0.193	0.067	1.09885e-172	human_early_spt	TMPRSS6
4.62447e-177	0.568584	0.234	0.094	1.40977e-172	human_early_spt	RP11-536N17-1
1.64944e-176	0.681163	0.342	0.17	5.02832e-172	human_early_spt	AC009487-4
1.80605e-176	0.651387	0.329	0.171	5.50576e-172	human_early_spt	GSTCD
2.12239e-176	0.59841	0.435	0.261	6.47012e-172	human_early_spt	EFCAB13
2.26256e-176	0.707938	0.512	0.363	6.8974e-172	human_early_spt	VPS53
3.95023e-176	0.74347	0.493	0.339	1.20423e-171	human_early_spt	THAP2
4.95317e-176	0.528845	0.27	0.12	1.50997e-171	human_early_spt	GPD2
5.05372e-176	0.730358	0.332	0.176	1.54063e-171	human_early_spt	DRAM1
7.05801e-176	0.74116	0.288	0.139	2.15163e-171	human_early_spt	SLC25A44
1.77303e-175	0.55281	0.38	0.211	5.4051e-171	human_early_spt	MGC39584
2.66469e-175	0.718588	0.604	0.46	8.1233e-171	human_early_spt	USP44
3.08895e-175	0.467577	0.309	0.151	9.41665e-171	human_early_spt	CTC-360P9-4
3.77398e-175	0.692325	0.562	0.454	1.1505e-170	human_early_spt	RIOK3
4.20771e-175	0.596334	0.349	0.186	1.28272e-170	human_early_spt	ARHGEF2
6.24596e-175	0.373284	0.236	0.095	1.90408e-170	human_early_spt	SLC36A3
7.92374e-175	0.719135	0.279	0.129	2.41555e-170	human_early_spt	COL9A3
[truncated: 13,444 more rows]

## Sheet: pig-rna_celltype_sp
Markers for different cell types in porcine testicular tissue
[truncated: 10,889 more rows]

[truncated: 1 more sheets: mouse-rna_celltype_sp]
