# Supplementary material for: Depicting the dynamic transcriptional and epigenetic landscape of testis development in pubertal Simmental cattle
Source: J Anim Sci Biotechnol. 2026 May 18;17:96. doi: 10.1186/s40104-026-01406-x (PMC13181952; doi:10.1186/s40104-026-01406-x)
Supplement: Supplementary file 9 — Additional file 9: Table S9. Expression of conserved transcription factors in germ cells across four species (human, pig, mouse, cattle). [file 40104_2026_1406_MOESM9_ESM.xlsx]

## Sheet: SSC-Diff-SPG
Expression of transcription factors associated with the SSC-to-Diff-SPG transition
gene	celltype	value	group
TBX2	human_ssc	0.605143	human
TBX3	human_ssc	1.74839	human
TFAP2A	human_ssc	3.6371	human
TET1	human_ssc	0.577339	human
UBTF	human_ssc	0.455967	human
UBXN1	human_ssc	1.02674	human
STUB1	human_ssc	-0.1337	human
TAF7	human_ssc	1.12719	human
TGIF2	human_ssc	1.25578	human
TRIP10	human_ssc	0.852918	human
SP6	human_ssc	0.307135	human
SIRT6	human_ssc	1.86616	human
SMARCA5	human_ssc	0.274247	human
TCF3	human_ssc	3.99173	human
TCF7	human_ssc	0.324274	human
THRA	human_ssc	3.75237	human
UTP18	human_ssc	1.53383	human
ZMAT2	human_ssc	0.231272	human
RFC3	human_ssc	0.229215	human
SMARCC1	human_ssc	0.0560492	human
TCF7L2	human_ssc	1.50135	human
TFAP4	human_ssc	0.18147	human
YY1	human_ssc	0.155559	human
THAP11	human_ssc	0.355099	human
ZBTB12	human_ssc	-0.0610834	human
ZBTB14	human_ssc	2.81729	human
ZBTB16	human_ssc	0.084767	human
ZBTB33	human_ssc	1.29716	human
ZFP1	human_ssc	-0.0874235	human
ZSCAN16	human_ssc	1.29522	human
RPL6	human_ssc	0.869855	human
RPL35	human_ssc	1.12455	human
SP3	human_ssc	1.59136	human
PATZ1	human_ssc	1.48702	human
MECP2	human_ssc	2.02366	human
NELFB	human_ssc	1.05898	human
PARP1	human_ssc	1.22243	human
KIF22	human_ssc	1.18823	human
KLF3	human_ssc	0.967019	human
KLF6	human_ssc	1.42272	human
KLF7	human_ssc	1.60593	human
KLF10	human_ssc	1.14361	human
GTF2A1	human_ssc	0.381136	human
ELK1	human_ssc	1.75408	human
EGR1	human_ssc	0.269169	human
PBX2	human_ssc	0.223831	human
SOX15	human_ssc	3.5635	human
HES1	human_ssc	1.95607	human
FOXO1	human_ssc	0.463347	human
EGR2	human_ssc	0.760305	human
CBX3	human_ssc	2.43375	human
CAT	human_ssc	0.579141	human
MAPK1	human_ssc	0.676316	human
HHEX	human_ssc	1.5016	human
EGR4	human_ssc	1.51266	human
CTBP1	human_ssc	0.920356	human
NME1	human_ssc	0.181205	human
HMGB1	human_ssc	1.032	human
HMGB2	human_ssc	-0.246695	human
GLI3	human_ssc	-0.177555	human
DNMT3A	human_ssc	0.0479325	human
NMI	human_ssc	0.142835	human
KAT2A	human_ssc	0.834402	human
IRX1	human_ssc	0.316824	human
JDP2	human_ssc	1.86648	human
DMRT1	human_ssc	-0.116208	human
AEBP2	human_ssc	0.312191	human
E2F1	human_ssc	0.59616	human
ASCL2	human_ssc	2.17067	human
BHLHE41	human_ssc	0.954738	human
E2F6	human_ssc	1.67488	human
ANXA11	human_ssc	3.75516	human
CERS4	human_ssc	0.518672	human
IRF4	human_ssc	3.24895	human
OSR2	human_ssc	0.54248	human
ZNF81	human_ssc	-0.129153	human
ZNF207	human_ssc	1.24005	human
ZNF227	human_ssc	2.88289	human
BARX2	human_ssc	1.6505	human
CTBP2	human_ssc	1.02359	human
MYBL2	human_ssc	0.565309	human
ZFP2	human_ssc	-0.26559	human
HEY2	human_ssc	3.53015	human
HOXD9	human_ssc	0.492435	human
WT1	human_ssc	-0.255956	human
MEF2C	human_ssc	0.965457	human
NFKB2	human_ssc	2.70275	human
UNCX	human_ssc	-0.193139	human
ZBED1	human_ssc	0.577545	human
HMGA1	human_ssc	3.61998	human
NR2F1	human_ssc	3.08677	human
ZFP69B	human_ssc	0.44947	human
ZNF77	human_ssc	1.50436	human
NUAK1	human_ssc	2.02893	human
TP63	human_ssc	2.86759	human
XG	human_ssc	0.688027	human
SSX2	human_ssc	1.94073	human
SOX8	human_ssc	4.34894	human
SP5	human_ssc	4.39312	human
SIX1	human_ssc	4.24561	human
SRY	human_ssc	1.9578	human
MYF5	human_ssc	-0.0990647	human
OLIG1	human_ssc	4.4012	human
TEAD4	human_ssc	3.64473	human
MSX2	human_ssc	3.76818	human
POU5F1	human_ssc	4.22103	human
TFF3	human_ssc	1.82782	human
GTF3A	human_ssc	3.45644	human
RHOXF1	human_ssc	3.65969	human
RHOXF2	human_ssc	3.97677	human
TWIST2	human_ssc	4.24777	human
ARGFX	human_ssc	4.69212	human
ASCL1	human_ssc	4.49623	human
HES4	human_ssc	3.72144	human
TCEAL2	human_ssc	1.64046	human
VENTX	human_ssc	4.57133	human
YY2	human_ssc	2.57476	human
ZFP92	human_ssc	4.03281	human
ATOH7	human_ssc	3.70498	human
HOXB7	human_ssc	4.26631	human
ZNF28	human_ssc	2.73323	human
CKMT1B	human_ssc	1.95914	human
HOXD1	human_ssc	3.82512	human
FOXE3	human_ssc	4.56611	human
MAFA	human_ssc	3.86834	human
FOXL1	human_ssc	4.62042	human
ZNF80	human_ssc	4.52506	human
ZNF117	human_ssc	2.92977	human
ZNF134	human_ssc	3.57858	human
FOS	human_ssc	0.215047	human
AR	human_ssc	1.08445	human
POU3F4	human_ssc	0.394385	human
FOSB	human_ssc	0.628458	human
ATF3	human_ssc	0.00470501	human
SOX9	human_ssc	0.22432	human
GSC	human_ssc	-0.115918	human
MYLK	human_ssc	-0.126693	human
NFE2L3	human_ssc	-0.218391	human
TFAP2D	human_ssc	-0.20786	human
TLX3	human_ssc	-0.215282	human
RAX	human_ssc	-0.214904	human
ISL2	human_ssc	0.645345	human
IRX6	human_ssc	-0.197562	human
MEF2B	human_ssc	-0.319612	human
SOX21	human_ssc	0.240508	human
HOXD3	human_ssc	-0.212114	human
HOXD10	human_ssc	-0.146073	human
HOXD11	human_ssc	-0.108628	human
PRDM1	human_ssc	0.0650264	human
PRDM14	human_ssc	0.17485	human
GSX1	human_ssc	-0.0858043	human
AIRE	human_ssc	-0.202549	human
CDK2AP1	human_ssc	-0.100164	human
SIX6	human_ssc	-0.0303515	human
SKOR2	human_ssc	-0.00417429	human
HOXA5	human_ssc	-0.192091	human
HOXA6	human_ssc	-0.15154	human
HOXC12	human_ssc	-0.0277771	human
HOXC13	human_ssc	0.0430976	human
ALX3	human_ssc	-0.0929975	human
BSX	human_ssc	-0.22229	human
CDX2	human_ssc	0.275318	human
FOXI1	human_ssc	-0.0199421	human
NOTO	human_ssc	0.707026	human
NKX2-2	human_ssc	-0.248227	human
NKX2-5	human_ssc	0.232107	human
T	human_ssc	0.252512	human
HIVEP2	human_ssc	-0.11158	human
TAF1	human_ssc	0.028524	human
ZRSR2	human_ssc	-0.196901	human
SOX3	human_ssc	-0.0362648	human
SOX14	human_ssc	-0.152511	human
LHX1	human_ssc	-0.386141	human
DLX1	human_ssc	-0.303861	human
HOXB13	human_ssc	0.0899829	human
ESRP1	human_ssc	-0.26953	human
FOXF1	human_ssc	0.527251	human
NEUROG3	human_ssc	-0.18234	human
NKX1-2	human_ssc	0.019059	human
FUBP1	human_ssc	-0.076212	human
TBX2	human_differing_spg	2.14774	human
TBX3	human_differing_spg	0.91209	human
TFAP2A	human_differing_spg	2.0532	human
TET1	human_differing_spg	0.614464	human
UBTF	human_differing_spg	0.558994	human
UBXN1	human_differing_spg	1.08579	human
STUB1	human_differing_spg	0.122441	human
TAF7	human_differing_spg	1.01981	human
TGIF2	human_differing_spg	1.26587	human
TRIP10	human_differing_spg	1.13344	human
SP6	human_differing_spg	0.492307	human
SIRT6	human_differing_spg	1.05257	human
SMARCA5	human_differing_spg	0.268187	human
TCF3	human_differing_spg	1.56971	human
TCF7	human_differing_spg	-0.173921	human
THRA	human_differing_spg	1.79618	human
UTP18	human_differing_spg	1.48102	human
ZMAT2	human_differing_spg	0.724463	human
RFC3	human_differing_spg	0.358173	human
SMARCC1	human_differing_spg	0.353994	human
TCF7L2	human_differing_spg	0.722645	human
TFAP4	human_differing_spg	0.551914	human
YY1	human_differing_spg	0.669342	human
THAP11	human_differing_spg	0.397604	human
ZBTB12	human_differing_spg	-0.121239	human
ZBTB14	human_differing_spg	2.36268	human
ZBTB16	human_differing_spg	-0.255155	human
ZBTB33	human_differing_spg	1.03272	human
ZFP1	human_differing_spg	-0.126192	human
ZSCAN16	human_differing_spg	1.20998	human
RPL6	human_differing_spg	0.969995	human
RPL35	human_differing_spg	1.01169	human
SP3	human_differing_spg	1.93993	human
PATZ1	human_differing_spg	0.746773	human
MECP2	human_differing_spg	2.30975	human
NELFB	human_differing_spg	0.861114	human
PARP1	human_differing_spg	1.11261	human
KIF22	human_differing_spg	2.10013	human
KLF3	human_differing_spg	0.771993	human
KLF6	human_differing_spg	0.568641	human
KLF7	human_differing_spg	0.69727	human
KLF10	human_differing_spg	0.849246	human
GTF2A1	human_differing_spg	0.0103248	human
ELK1	human_differing_spg	3.69618	human
EGR1	human_differing_spg	1.04362	human
PBX2	human_differing_spg	-0.0243979	human
SOX15	human_differing_spg	2.24063	human
HES1	human_differing_spg	1.18494	human
FOXO1	human_differing_spg	0.173714	human
EGR2	human_differing_spg	0.890544	human
CBX3	human_differing_spg	2.2753	human
CAT	human_differing_spg	0.535448	human
MAPK1	human_differing_spg	0.764342	human
HHEX	human_differing_spg	1.07409	human
EGR4	human_differing_spg	0.224448	human
CTBP1	human_differing_spg	0.44027	human
NME1	human_differing_spg	0.612016	human
HMGB1	human_differing_spg	2.26274	human
HMGB2	human_differing_spg	0.584268	human
GLI3	human_differing_spg	-0.490866	human
DNMT3A	human_differing_spg	0.0233767	human
NMI	human_differing_spg	-0.183905	human
KAT2A	human_differing_spg	-0.0109214	human
IRX1	human_differing_spg	0.267818	human
JDP2	human_differing_spg	0.779069	human
DMRT1	human_differing_spg	0.18572	human
AEBP2	human_differing_spg	0.481748	human
E2F1	human_differing_spg	2.00742	human
ASCL2	human_differing_spg	1.23307	human
BHLHE41	human_differing_spg	0.292952	human
E2F6	human_differing_spg	1.53989	human
ANXA11	human_differing_spg	1.57681	human
CERS4	human_differing_spg	0.829145	human
IRF4	human_differing_spg	0.916306	human
OSR2	human_differing_spg	0.769277	human
ZNF81	human_differing_spg	-0.242108	human
ZNF207	human_differing_spg	1.60899	human
ZNF227	human_differing_spg	2.34327	human
BARX2	human_differing_spg	0.926987	human
CTBP2	human_differing_spg	1.70726	human
MYBL2	human_differing_spg	0.959429	human
ZFP2	human_differing_spg	-0.409621	human
HEY2	human_differing_spg	1.71005	human
HOXD9	human_differing_spg	1.02596	human
WT1	human_differing_spg	0.247592	human
MEF2C	human_differing_spg	0.587661	human
NFKB2	human_differing_spg	1.63722	human
UNCX	human_differing_spg	-0.42262	human
ZBED1	human_differing_spg	0.73924	human
HMGA1	human_differing_spg	1.85478	human
NR2F1	human_differing_spg	0.720862	human
ZFP69B	human_differing_spg	0.324125	human
ZNF77	human_differing_spg	1.92511	human
NUAK1	human_differing_spg	1.18489	human
TP63	human_differing_spg	1.09813	human
XG	human_differing_spg	0.0619357	human
SSX2	human_differing_spg	3.99319	human
SOX8	human_differing_spg	1.55414	human
SP5	human_differing_spg	1.33355	human
SIX1	human_differing_spg	1.59429	human
SRY	human_differing_spg	4.02516	human
MYF5	human_differing_spg	-0.307375	human
OLIG1	human_differing_spg	1.10107	human
TEAD4	human_differing_spg	2.71293	human
MSX2	human_differing_spg	2.50398	human
POU5F1	human_differing_spg	1.74712	human
TFF3	human_differing_spg	4.23718	human
GTF3A	human_differing_spg	2.3092	human
RHOXF1	human_differing_spg	2.77617	human
RHOXF2	human_differing_spg	1.84944	human
TWIST2	human_differing_spg	1.73807	human
ARGFX	human_differing_spg	-0.215043	human
ASCL1	human_differing_spg	0.623599	human
HES4	human_differing_spg	2.67142	human
TCEAL2	human_differing_spg	4.30864	human
VENTX	human_differing_spg	0.443394	human
YY2	human_differing_spg	3.04104	human
ZFP92	human_differing_spg	1.64606	human
ATOH7	human_differing_spg	2.63882	human
HOXB7	human_differing_spg	1.60739	human
ZNF28	human_differing_spg	3.28929	human
CKMT1B	human_differing_spg	4.11933	human
HOXD1	human_differing_spg	1.93117	human
FOXE3	human_differing_spg	0.635824	human
MAFA	human_differing_spg	1.82008	human
FOXL1	human_differing_spg	0.561991	human
ZNF80	human_differing_spg	0.66924	human
ZNF117	human_differing_spg	2.60678	human
ZNF134	human_differing_spg	2.76586	human
FOS	human_differing_spg	0.750011	human
AR	human_differing_spg	0.385389	human
POU3F4	human_differing_spg	-0.412876	human
FOSB	human_differing_spg	1.21179	human
ATF3	human_differing_spg	0.196361	human
SOX9	human_differing_spg	1.02528	human
GSC	human_differing_spg	-0.310617	human
MYLK	human_differing_spg	-0.159895	human
NFE2L3	human_differing_spg	-0.203087	human
TFAP2D	human_differing_spg	-0.293821	human
TLX3	human_differing_spg	-0.129841	human
RAX	human_differing_spg	-0.225818	human
ISL2	human_differing_spg	0.114545	human
IRX6	human_differing_spg	0.144337	human
MEF2B	human_differing_spg	-0.319612	human
SOX21	human_differing_spg	-0.112781	human
HOXD3	human_differing_spg	-0.229396	human
HOXD10	human_differing_spg	-0.226483	human
HOXD11	human_differing_spg	-0.24121	human
PRDM1	human_differing_spg	-0.188245	human
PRDM14	human_differing_spg	-0.243728	human
GSX1	human_differing_spg	-0.211421	human
AIRE	human_differing_spg	-0.205912	human
CDK2AP1	human_differing_spg	-0.179763	human
SIX6	human_differing_spg	-0.092226	human
SKOR2	human_differing_spg	-0.0933538	human
HOXA5	human_differing_spg	-0.250749	human
HOXA6	human_differing_spg	-0.267871	human
HOXC12	human_differing_spg	-0.210087	human
HOXC13	human_differing_spg	-0.169105	human
ALX3	human_differing_spg	-0.317346	human
BSX	human_differing_spg	-0.22229	human
CDX2	human_differing_spg	-0.258393	human
FOXI1	human_differing_spg	-0.290038	human
NOTO	human_differing_spg	0.296598	human
NKX2-2	human_differing_spg	-0.260618	human
NKX2-5	human_differing_spg	-0.0141975	human
T	human_differing_spg	0.389733	human
HIVEP2	human_differing_spg	-0.180822	human
TAF1	human_differing_spg	-0.0232981	human
ZRSR2	human_differing_spg	-0.273121	human
SOX3	human_differing_spg	-0.0739244	human
SOX14	human_differing_spg	-0.300118	human
LHX1	human_differing_spg	-0.340666	human
DLX1	human_differing_spg	-0.275836	human
HOXB13	human_differing_spg	-0.250417	human
ESRP1	human_differing_spg	-0.310486	human
FOXF1	human_differing_spg	0.369029	human
NEUROG3	human_differing_spg	-0.219922	human
NKX1-2	human_differing_spg	-0.216166	human
FUBP1	human_differing_spg	-0.121729	human
TBX2	human_early_spc	1.82389	human
TBX3	human_early_spc	-0.26151	human
TFAP2A	human_early_spc	1.04841	human
TET1	human_early_spc	-0.246197	human
UBTF	human_early_spc	-0.214358	human
UBXN1	human_early_spc	0.579418	human
STUB1	human_early_spc	-0.309638	human
TAF7	human_early_spc	0.290844	human
TGIF2	human_early_spc	-0.537108	human
TRIP10	human_early_spc	-0.55023	human
SP6	human_early_spc	-0.27201	human
SIRT6	human_early_spc	0.607573	human
SMARCA5	human_early_spc	0.382457	human
TCF3	human_early_spc	-0.226987	human
TCF7	human_early_spc	-0.331964	human
THRA	human_early_spc	-0.473089	human
UTP18	human_early_spc	1.02369	human
ZMAT2	human_early_spc	0.983698	human
RFC3	human_early_spc	0.435498	human
SMARCC1	human_early_spc	0.532978	human
TCF7L2	human_early_spc	-0.429102	human
TFAP4	human_early_spc	-0.449695	human
YY1	human_early_spc	2.39147	human
THAP11	human_early_spc	0.250918	human
ZBTB12	human_early_spc	-0.434137	human
ZBTB14	human_early_spc	-0.383878	human
ZBTB16	human_early_spc	-0.397883	human
ZBTB33	human_early_spc	-0.0556542	human
ZFP1	human_early_spc	0.415415	human
ZSCAN16	human_early_spc	-0.606252	human
RPL6	human_early_spc	-0.52524	human
RPL35	human_early_spc	-0.628642	human
SP3	human_early_spc	-0.199682	human
PATZ1	human_early_spc	-0.607497	human
MECP2	human_early_spc	1.03327	human
NELFB	human_early_spc	0.46279	human
PARP1	human_early_spc	-0.10191	human
KIF22	human_early_spc	1.20138	human
KLF3	human_early_spc	-0.553066	human
KLF6	human_early_spc	-0.139397	human
KLF7	human_early_spc	-0.322414	human
KLF10	human_early_spc	0.0888042	human
GTF2A1	human_early_spc	0.138093	human
ELK1	human_early_spc	-0.0233494	human
EGR1	human_early_spc	0.0149194	human
PBX2	human_early_spc	-0.307242	human
SOX15	human_early_spc	0.467757	human
HES1	human_early_spc	-0.521902	human
FOXO1	human_early_spc	-0.230041	human
EGR2	human_early_spc	-0.0687042	human
CBX3	human_early_spc	1.30995	human
CAT	human_early_spc	-0.586096	human
MAPK1	human_early_spc	0.735593	human
HHEX	human_early_spc	-0.497458	human
EGR4	human_early_spc	-0.374925	human
CTBP1	human_early_spc	0.1585	human
NME1	human_early_spc	-0.450666	human
HMGB1	human_early_spc	0.740234	human
HMGB2	human_early_spc	0.975778	human
GLI3	human_early_spc	-0.635987	human
DNMT3A	human_early_spc	-0.318566	human
NMI	human_early_spc	-0.227731	human
KAT2A	human_early_spc	-0.197991	human
IRX1	human_early_spc	-0.298576	human
JDP2	human_early_spc	-0.185207	human
DMRT1	human_early_spc	-0.530071	human
AEBP2	human_early_spc	0.0323747	human
E2F1	human_early_spc	0.608322	human
ASCL2	human_early_spc	-0.435084	human
BHLHE41	human_early_spc	-0.447244	human
E2F6	human_early_spc	0.093072	human
ANXA11	human_early_spc	-0.431805	human
CERS4	human_early_spc	-0.481926	human
IRF4	human_early_spc	-0.200853	human
OSR2	human_early_spc	0.0908053	human
ZNF81	human_early_spc	-0.346885	human
ZNF207	human_early_spc	2.21969	human
ZNF227	human_early_spc	0.227344	human
BARX2	human_early_spc	-0.500582	human
CTBP2	human_early_spc	-0.314785	human
MYBL2	human_early_spc	0.032354	human
ZFP2	human_early_spc	-0.347609	human
HEY2	human_early_spc	-0.151292	human
HOXD9	human_early_spc	2.07348	human
WT1	human_early_spc	-0.467671	human
MEF2C	human_early_spc	-0.651098	human
NFKB2	human_early_spc	1.0557	human
UNCX	human_early_spc	-0.595113	human
ZBED1	human_early_spc	-0.301279	human
HMGA1	human_early_spc	-0.0355618	human
NR2F1	human_early_spc	0.844366	human
ZFP69B	human_early_spc	-0.0913116	human
ZNF77	human_early_spc	1.76894	human
NUAK1	human_early_spc	-0.370518	human
TP63	human_early_spc	0.350967	human
XG	human_early_spc	-0.300324	human
SSX2	human_early_spc	0.995055	human
SOX8	human_early_spc	-0.19432	human
SP5	human_early_spc	-0.23507	human
SIX1	human_early_spc	-0.342793	human
SRY	human_early_spc	0.785263	human
MYF5	human_early_spc	-0.0423245	human
OLIG1	human_early_spc	-0.151038	human
TEAD4	human_early_spc	-0.34035	human
MSX2	human_early_spc	0.206361	human
POU5F1	human_early_spc	-0.145457	human
TFF3	human_early_spc	-0.127194	human
GTF3A	human_early_spc	-0.415242	human
RHOXF1	human_early_spc	-0.16948	human
RHOXF2	human_early_spc	1.19051	human
TWIST2	human_early_spc	-0.259419	human
ARGFX	human_early_spc	-0.215043	human
ASCL1	human_early_spc	0.0184651	human
HES4	human_early_spc	-0.068676	human
TCEAL2	human_early_spc	0.0241616	human
VENTX	human_early_spc	-0.213293	human
YY2	human_early_spc	2.07354	human
ZFP92	human_early_spc	1.22053	human
ATOH7	human_early_spc	-0.356609	human
HOXB7	human_early_spc	0.022985	human
ZNF28	human_early_spc	1.27543	human
CKMT1B	human_early_spc	0.371412	human
HOXD1	human_early_spc	1.38652	human
FOXE3	human_early_spc	0.388609	human
MAFA	human_early_spc	1.46766	human
FOXL1	human_early_spc	-0.265019	human
ZNF80	human_early_spc	0.654861	human
ZNF117	human_early_spc	1.5096	human
ZNF134	human_early_spc	0.473849	human
FOS	human_early_spc	-0.215668	human
AR	human_early_spc	-0.10723	human
POU3F4	human_early_spc	0.322317	human
FOSB	human_early_spc	0.285876	human
ATF3	human_early_spc	-0.223495	human
SOX9	human_early_spc	-0.239107	human
GSC	human_early_spc	-0.357567	human
MYLK	human_early_spc	-0.411296	human
NFE2L3	human_early_spc	-0.289918	human
TFAP2D	human_early_spc	-0.284105	human
TLX3	human_early_spc	-0.27524	human
RAX	human_early_spc	0.0894113	human
ISL2	human_early_spc	-0.159701	human
IRX6	human_early_spc	0.298933	human
MEF2B	human_early_spc	-0.319612	human
SOX21	human_early_spc	-0.303753	human
HOXD3	human_early_spc	-0.0589679	human
HOXD10	human_early_spc	0.0355914	human
HOXD11	human_early_spc	-0.168651	human
PRDM1	human_early_spc	-0.378197	human
PRDM14	human_early_spc	-0.25908	human
GSX1	human_early_spc	-0.211421	human
AIRE	human_early_spc	-0.274062	human
CDK2AP1	human_early_spc	-0.411533	human
SIX6	human_early_spc	-0.295371	human
SKOR2	human_early_spc	0.358281	human
HOXA5	human_early_spc	0.097411	human
HOXA6	human_early_spc	-0.21052	human
HOXC12	human_early_spc	0.0752835	human
HOXC13	human_early_spc	-0.0684807	human
ALX3	human_early_spc	-0.265661	human
BSX	human_early_spc	-0.22229	human
CDX2	human_early_spc	-0.000636633	human
FOXI1	human_early_spc	0.11632	human
NOTO	human_early_spc	-0.245478	human
NKX2-2	human_early_spc	-0.169986	human
NKX2-5	human_early_spc	-0.277647	human
T	human_early_spc	-0.253466	human
HIVEP2	human_early_spc	-0.382239	human
TAF1	human_early_spc	0.0998359	human
ZRSR2	human_early_spc	-0.275337	human
SOX3	human_early_spc	-0.272734	human
SOX14	human_early_spc	-0.300118	human
LHX1	human_early_spc	-0.170272	human
DLX1	human_early_spc	-0.393622	human
HOXB13	human_early_spc	0.0318014	human
ESRP1	human_early_spc	-0.286666	human
FOXF1	human_early_spc	-0.34553	human
NEUROG3	human_early_spc	-0.219922	human
NKX1-2	human_early_spc	-0.313889	human
FUBP1	human_early_spc	-0.0610944	human
TBX2	human_late_spc	0.644051	human
TBX3	human_late_spc	-0.589578	human
TFAP2A	human_late_spc	-0.307844	human
TET1	human_late_spc	-0.394586	human
UBTF	human_late_spc	-0.469419	human
UBXN1	human_late_spc	-0.286951	human
STUB1	human_late_spc	-0.712423	human
TAF7	human_late_spc	-0.25608	human
TGIF2	human_late_spc	-0.351411	human
TRIP10	human_late_spc	0.823588	human
SP6	human_late_spc	-0.239551	human
SIRT6	human_late_spc	-0.291358	human
SMARCA5	human_late_spc	-0.627562	human
TCF3	human_late_spc	-0.49564	human
TCF7	human_late_spc	-0.643179	human
THRA	human_late_spc	-0.524415	human
UTP18	human_late_spc	0.539107	human
ZMAT2	human_late_spc	-0.377119	human
RFC3	human_late_spc	-0.603344	human
SMARCC1	human_late_spc	-0.798096	human
TCF7L2	human_late_spc	-0.647448	human
TFAP4	human_late_spc	-0.501216	human
YY1	human_late_spc	0.0134789	human
THAP11	human_late_spc	-0.855746	human
ZBTB12	human_late_spc	-0.424184	human
ZBTB14	human_late_spc	-0.584585	human
ZBTB16	human_late_spc	-0.401646	human
ZBTB33	human_late_spc	-0.72334	human
ZFP1	human_late_spc	-0.241403	human
ZSCAN16	human_late_spc	-0.585717	human
RPL6	human_late_spc	-0.57719	human
RPL35	human_late_spc	-0.396862	human
SP3	human_late_spc	-0.664659	human
PATZ1	human_late_spc	-0.745997	human
MECP2	human_late_spc	-0.71588	human
NELFB	human_late_spc	-0.630512	human
PARP1	human_late_spc	-0.690885	human
KIF22	human_late_spc	-0.462854	human
KLF3	human_late_spc	-0.528731	human
KLF6	human_late_spc	-0.17232	human
KLF7	human_late_spc	-0.333744	human
KLF10	human_late_spc	0.0414365	human
GTF2A1	human_late_spc	-0.484454	human
ELK1	human_late_spc	-0.118304	human
EGR1	human_late_spc	-0.307248	human
PBX2	human_late_spc	-0.60435	human
SOX15	human_late_spc	-0.522748	human
HES1	human_late_spc	-0.661626	human
FOXO1	human_late_spc	-0.594284	human
EGR2	human_late_spc	-0.290035	human
CBX3	human_late_spc	-0.0450107	human
CAT	human_late_spc	-0.609399	human
MAPK1	human_late_spc	-0.00608851	human
HHEX	human_late_spc	-0.63944	human
EGR4	human_late_spc	-0.453803	human
CTBP1	human_late_spc	-0.2627	human
NME1	human_late_spc	-0.788823	human
HMGB1	human_late_spc	-0.785183	human
HMGB2	human_late_spc	-0.421662	human
GLI3	human_late_spc	-0.56345	human
DNMT3A	human_late_spc	-0.596869	human
NMI	human_late_spc	-0.419894	human
KAT2A	human_late_spc	-0.881012	human
IRX1	human_late_spc	-0.455311	human
JDP2	human_late_spc	-0.104313	human
DMRT1	human_late_spc	-0.570572	human
AEBP2	human_late_spc	-0.880619	human
E2F1	human_late_spc	-0.643326	human
ASCL2	human_late_spc	-0.49664	human
BHLHE41	human_late_spc	-0.372879	human
E2F6	human_late_spc	-0.626719	human
ANXA11	human_late_spc	-0.613517	human
CERS4	human_late_spc	-0.562471	human
IRF4	human_late_spc	-0.507113	human
OSR2	human_late_spc	-0.126998	human
ZNF81	human_late_spc	-0.54572	human
ZNF207	human_late_spc	0.689098	human
ZNF227	human_late_spc	0.937895	human
BARX2	human_late_spc	-0.416677	human
CTBP2	human_late_spc	-0.0583138	human
MYBL2	human_late_spc	-0.540508	human
ZFP2	human_late_spc	-0.61651	human
HEY2	human_late_spc	1.23385	human
HOXD9	human_late_spc	-0.584404	human
WT1	human_late_spc	-0.523669	human
MEF2C	human_late_spc	-0.00703431	human
NFKB2	human_late_spc	-0.482712	human
UNCX	human_late_spc	-0.581722	human
ZBED1	human_late_spc	-0.467927	human
HMGA1	human_late_spc	-0.560841	human
NR2F1	human_late_spc	0.0447188	human
ZFP69B	human_late_spc	-0.610554	human
ZNF77	human_late_spc	0.744927	human
NUAK1	human_late_spc	-0.51613	human
TP63	human_late_spc	0.0168349	human
XG	human_late_spc	-0.372603	human
SSX2	human_late_spc	-0.304389	human
SOX8	human_late_spc	-0.218536	human
SP5	human_late_spc	-0.259597	human
SIX1	human_late_spc	-0.360702	human
SRY	human_late_spc	-0.331324	human
MYF5	human_late_spc	-0.307375	human
OLIG1	human_late_spc	0.720038	human
TEAD4	human_late_spc	-0.367635	human
MSX2	human_late_spc	-0.299188	human
POU5F1	human_late_spc	-0.235242	human
TFF3	human_late_spc	-0.27943	human
GTF3A	human_late_spc	-0.593705	human
RHOXF1	human_late_spc	-0.289304	human
RHOXF2	human_late_spc	-0.286849	human
TWIST2	human_late_spc	-0.217379	human
ARGFX	human_late_spc	-0.200488	human
ASCL1	human_late_spc	-0.328034	human
HES4	human_late_spc	-0.324257	human
TCEAL2	human_late_spc	-0.260135	human
VENTX	human_late_spc	0.423153	human
YY2	human_late_spc	-0.337359	human
ZFP92	human_late_spc	-0.290181	human
ATOH7	human_late_spc	-0.345023	human
HOXB7	human_late_spc	-0.307908	human
ZNF28	human_late_spc	0.221848	human
CKMT1B	human_late_spc	-0.0696001	human
HOXD1	human_late_spc	-0.191804	human
FOXE3	human_late_spc	0.0173268	human
MAFA	human_late_spc	-0.0325743	human
FOXL1	human_late_spc	-0.0992125	human
ZNF80	human_late_spc	-0.206531	human
ZNF117	human_late_spc	1.21431	human
ZNF134	human_late_spc	-0.0909303	human
FOS	human_late_spc	-0.342409	human
AR	human_late_spc	-0.405252	human
POU3F4	human_late_spc	-0.0383113	human
FOSB	human_late_spc	-0.123756	human
ATF3	human_late_spc	-0.286594	human
SOX9	human_late_spc	0.111164	human
GSC	human_late_spc	-0.363158	human
MYLK	human_late_spc	-0.524333	human
NFE2L3	human_late_spc	-0.50203	human
TFAP2D	human_late_spc	-0.278274	human
TLX3	human_late_spc	-0.311527	human
RAX	human_late_spc	-0.250784	human
ISL2	human_late_spc	0.040093	human
IRX6	human_late_spc	-0.326812	human
MEF2B	human_late_spc	-0.319612	human
SOX21	human_late_spc	0.38526	human
HOXD3	human_late_spc	-0.258141	human
HOXD10	human_late_spc	-0.25364	human
HOXD11	human_late_spc	-0.247393	human
PRDM1	human_late_spc	-0.408247	human
PRDM14	human_late_spc	-0.252536	human
GSX1	human_late_spc	-0.167531	human
AIRE	human_late_spc	-0.318345	human
CDK2AP1	human_late_spc	-0.416144	human
SIX6	human_late_spc	-0.289207	human
SKOR2	human_late_spc	-0.325464	human
HOXA5	human_late_spc	0.588137	human
HOXA6	human_late_spc	-0.259851	human
HOXC12	human_late_spc	-0.238467	human
HOXC13	human_late_spc	-0.319869	human
ALX3	human_late_spc	-0.332899	human
BSX	human_late_spc	-0.22229	human
CDX2	human_late_spc	-0.251087	human
FOXI1	human_late_spc	-0.27793	human
NOTO	human_late_spc	-0.221313	human
NKX2-2	human_late_spc	-0.257088	human
NKX2-5	human_late_spc	-0.28324	human
T	human_late_spc	-0.226555	human
HIVEP2	human_late_spc	-0.140433	human
TAF1	human_late_spc	-0.32772	human
ZRSR2	human_late_spc	-0.309191	human
SOX3	human_late_spc	-0.283854	human
SOX14	human_late_spc	-0.269698	human
LHX1	human_late_spc	-0.395574	human
DLX1	human_late_spc	-0.388039	human
HOXB13	human_late_spc	-0.131126	human
ESRP1	human_late_spc	-0.174167	human
FOXF1	human_late_spc	-0.333391	human
NEUROG3	human_late_spc	-0.216378	human
NKX1-2	human_late_spc	-0.24833	human
FUBP1	human_late_spc	-0.477689	human
TBX2	human_early_spt	0.535406	human
TBX3	human_early_spt	-0.497532	human
TFAP2A	human_early_spt	-0.142324	human
TET1	human_early_spt	-0.374427	human
UBTF	human_early_spt	-0.538815	human
UBXN1	human_early_spt	-0.892299	human
STUB1	human_early_spt	-0.820807	human
TAF7	human_early_spt	-0.540308	human
TGIF2	human_early_spt	-0.820923	human
TRIP10	human_early_spt	0.200301	human
SP6	human_early_spt	-0.214139	human
SIRT6	human_early_spt	-0.684239	human
SMARCA5	human_early_spt	-0.784915	human
TCF3	human_early_spt	-0.445891	human
TCF7	human_early_spt	-0.612117	human
THRA	human_early_spt	-0.466564	human
UTP18	human_early_spt	0.404416	human
ZMAT2	human_early_spt	-0.639834	human
RFC3	human_early_spt	-0.816217	human
SMARCC1	human_early_spt	-0.165868	human
TCF7L2	human_early_spt	-0.474975	human
TFAP4	human_early_spt	-0.613302	human
YY1	human_early_spt	-0.960127	human
THAP11	human_early_spt	-0.8992	human
ZBTB12	human_early_spt	-0.404712	human
ZBTB14	human_early_spt	-0.379708	human
ZBTB16	human_early_spt	0.0652173	human
ZBTB33	human_early_spt	-0.71483	human
ZFP1	human_early_spt	-0.554761	human
ZSCAN16	human_early_spt	-0.398622	human
RPL6	human_early_spt	-0.668935	human
RPL35	human_early_spt	-0.605954	human
SP3	human_early_spt	-0.849137	human
PATZ1	human_early_spt	-0.697484	human
MECP2	human_early_spt	-0.707271	human
NELFB	human_early_spt	-0.680248	human
PARP1	human_early_spt	-0.762475	human
KIF22	human_early_spt	-1.02838	human
KLF3	human_early_spt	-0.474782	human
KLF6	human_early_spt	0.708878	human
KLF7	human_early_spt	-0.416462	human
KLF10	human_early_spt	-0.611933	human
GTF2A1	human_early_spt	-0.179444	human
ELK1	human_early_spt	-0.165489	human
EGR1	human_early_spt	-0.223578	human
PBX2	human_early_spt	-0.625993	human
SOX15	human_early_spt	-0.528146	human
HES1	human_early_spt	-0.633287	human
FOXO1	human_early_spt	-0.426287	human
EGR2	human_early_spt	-0.0360403	human
CBX3	human_early_spt	-0.174697	human
CAT	human_early_spt	-0.920181	human
MAPK1	human_early_spt	-0.88494	human
HHEX	human_early_spt	-0.629915	human
EGR4	human_early_spt	-0.432325	human
CTBP1	human_early_spt	-0.764389	human
NME1	human_early_spt	-0.734544	human
HMGB1	human_early_spt	-0.795383	human
HMGB2	human_early_spt	-0.760103	human
GLI3	human_early_spt	0.293661	human
DNMT3A	human_early_spt	-0.566426	human
NMI	human_early_spt	-0.426229	human
KAT2A	human_early_spt	-0.909725	human
IRX1	human_early_spt	-0.463323	human
JDP2	human_early_spt	0.142463	human
DMRT1	human_early_spt	-0.456024	human
AEBP2	human_early_spt	-1.11369	human
E2F1	human_early_spt	-0.590241	human
ASCL2	human_early_spt	-0.494734	human
BHLHE41	human_early_spt	-0.487476	human
E2F6	human_early_spt	-0.676781	human
ANXA11	human_early_spt	-0.588242	human
CERS4	human_early_spt	-0.258702	human
IRF4	human_early_spt	-0.394381	human
OSR2	human_early_spt	-0.0604626	human
ZNF81	human_early_spt	-0.521439	human
ZNF207	human_early_spt	-0.0271321	human
ZNF227	human_early_spt	1.14332	human
BARX2	human_early_spt	0.126775	human
CTBP2	human_early_spt	-0.372275	human
MYBL2	human_early_spt	-0.519973	human
ZFP2	human_early_spt	-0.628484	human
HEY2	human_early_spt	0.347208	human
HOXD9	human_early_spt	-0.359799	human
WT1	human_early_spt	-0.496167	human
MEF2C	human_early_spt	-0.509849	human
NFKB2	human_early_spt	-0.375456	human
UNCX	human_early_spt	-0.595113	human
ZBED1	human_early_spt	-0.434053	human
HMGA1	human_early_spt	-0.555086	human
NR2F1	human_early_spt	-0.317213	human
ZFP69B	human_early_spt	-0.608319	human
ZNF77	human_early_spt	-0.367139	human
NUAK1	human_early_spt	-0.602045	human
TP63	human_early_spt	-0.371821	human
XG	human_early_spt	-0.378748	human
SSX2	human_early_spt	-0.319456	human
SOX8	human_early_spt	-0.117649	human
SP5	human_early_spt	-0.312157	human
SIX1	human_early_spt	-0.359557	human
SRY	human_early_spt	-0.097389	human
MYF5	human_early_spt	-0.307375	human
OLIG1	human_early_spt	-0.157726	human
TEAD4	human_early_spt	-0.361684	human
MSX2	human_early_spt	-0.241577	human
POU5F1	human_early_spt	-0.181093	human
TFF3	human_early_spt	-0.251757	human
GTF3A	human_early_spt	-0.748516	human
RHOXF1	human_early_spt	-0.275028	human
RHOXF2	human_early_spt	-0.332341	human
TWIST2	human_early_spt	-0.223834	human
ARGFX	human_early_spt	-0.114716	human
ASCL1	human_early_spt	-0.118853	human
HES4	human_early_spt	-0.318117	human
TCEAL2	human_early_spt	-0.098042	human
VENTX	human_early_spt	0.0657495	human
YY2	human_early_spt	-0.306047	human
ZFP92	human_early_spt	-0.342042	human
ATOH7	human_early_spt	-0.286578	human
HOXB7	human_early_spt	-0.323308	human
ZNF28	human_early_spt	0.0541902	human
CKMT1B	human_early_spt	-0.223137	human
HOXD1	human_early_spt	-0.37051	human
FOXE3	human_early_spt	-0.14065	human
MAFA	human_early_spt	-0.22347	human
FOXL1	human_early_spt	-0.0162942	human
ZNF80	human_early_spt	-0.173172	human
ZNF117	human_early_spt	0.200162	human
ZNF134	human_early_spt	-0.14131	human
FOS	human_early_spt	-0.253692	human
AR	human_early_spt	-0.330475	human
POU3F4	human_early_spt	0.0255507	human
FOSB	human_early_spt	0.089518	human
ATF3	human_early_spt	-0.251072	human
SOX9	human_early_spt	-0.290784	human
GSC	human_early_spt	-0.361766	human
MYLK	human_early_spt	0.744407	human
NFE2L3	human_early_spt	-0.487998	human
TFAP2D	human_early_spt	-0.230814	human
TLX3	human_early_spt	-0.322715	human
RAX	human_early_spt	-0.00218484	human
ISL2	human_early_spt	-0.340082	human
IRX6	human_early_spt	0.072821	human
MEF2B	human_early_spt	-0.31802	human
SOX21	human_early_spt	-0.306104	human
HOXD3	human_early_spt	0.276819	human
HOXD10	human_early_spt	-0.186692	human
HOXD11	human_early_spt	-0.238776	human
PRDM1	human_early_spt	-0.366994	human
PRDM14	human_early_spt	-0.21727	human
GSX1	human_early_spt	-0.211421	human
AIRE	human_early_spt	-0.314245	human
CDK2AP1	human_early_spt	-0.37892	human
SIX6	human_early_spt	-0.29609	human
SKOR2	human_early_spt	-0.320328	human
HOXA5	human_early_spt	-0.30191	human
HOXA6	human_early_spt	-0.200192	human
HOXC12	human_early_spt	-0.25519	human
HOXC13	human_early_spt	-0.320951	human
ALX3	human_early_spt	-0.269556	human
BSX	human_early_spt	-0.22229	human
CDX2	human_early_spt	-0.242951	human
FOXI1	human_early_spt	-0.274235	human
NOTO	human_early_spt	-0.329607	human
NKX2-2	human_early_spt	-0.22786	human
NKX2-5	human_early_spt	-0.289275	human
T	human_early_spt	-0.253466	human
HIVEP2	human_early_spt	-0.23662	human
TAF1	human_early_spt	-0.326296	human
ZRSR2	human_early_spt	-0.310782	human
SOX3	human_early_spt	-0.267275	human
SOX14	human_early_spt	-0.300118	human
LHX1	human_early_spt	-0.477212	human
DLX1	human_early_spt	-0.393622	human
HOXB13	human_early_spt	-0.0708553	human
ESRP1	human_early_spt	-0.152794	human
FOXF1	human_early_spt	-0.338019	human
NEUROG3	human_early_spt	-0.217993	human
NKX1-2	human_early_spt	-0.26836	human
FUBP1	human_early_spt	-0.40464	human
TBX2	human_late_spt	0.0628883	human
TBX3	human_late_spt	-0.496056	human
TFAP2A	human_late_spt	-0.142319	human
TET1	human_late_spt	-0.384926	human
UBTF	human_late_spt	-0.587503	human
UBXN1	human_late_spt	-1.16117	human
STUB1	human_late_spt	-0.84557	human
TAF7	human_late_spt	-0.675434	human
TGIF2	human_late_spt	-0.815352	human
TRIP10	human_late_spt	0.206211	human
SP6	human_late_spt	-0.414854	human
SIRT6	human_late_spt	-0.815233	human
SMARCA5	human_late_spt	-0.947251	human
TCF3	human_late_spt	-0.488712	human
TCF7	human_late_spt	-0.621915	human
THRA	human_late_spt	-0.529621	human
UTP18	human_late_spt	-0.231452	human
ZMAT2	human_late_spt	-0.741935	human
RFC3	human_late_spt	-0.85807	human
SMARCC1	human_late_spt	-0.350879	human
TCF7L2	human_late_spt	-0.757336	human
TFAP4	human_late_spt	-0.597591	human
YY1	human_late_spt	-1.08753	human
THAP11	human_late_spt	-0.897069	human
ZBTB12	human_late_spt	-0.435586	human
ZBTB14	human_late_spt	-0.442986	human
ZBTB16	human_late_spt	-0.248482	human
ZBTB33	human_late_spt	-0.700311	human
ZFP1	human_late_spt	-0.640053	human
ZSCAN16	human_late_spt	-0.681967	human
RPL6	human_late_spt	-0.715221	human
RPL35	human_late_spt	-0.42948	human
SP3	human_late_spt	-0.81988	human
PATZ1	human_late_spt	-0.7422	human
MECP2	human_late_spt	-0.704576	human
NELFB	human_late_spt	-0.776492	human
PARP1	human_late_spt	-0.795324	human
KIF22	human_late_spt	-1.0739	human
KLF3	human_late_spt	-0.52714	human
KLF6	human_late_spt	0.331679	human
KLF7	human_late_spt	-0.47441	human
KLF10	human_late_spt	-0.760871	human
GTF2A1	human_late_spt	-0.555776	human
ELK1	human_late_spt	-0.499277	human
EGR1	human_late_spt	-0.296854	human
PBX2	human_late_spt	-0.635973	human
SOX15	human_late_spt	-0.535754	human
HES1	human_late_spt	-0.651424	human
FOXO1	human_late_spt	-0.682664	human
EGR2	human_late_spt	-0.40267	human
CBX3	human_late_spt	-0.691178	human
CAT	human_late_spt	-0.952384	human
MAPK1	human_late_spt	-1.30337	human
HHEX	human_late_spt	-0.630059	human
EGR4	human_late_spt	-0.449794	human
CTBP1	human_late_spt	-0.921286	human
NME1	human_late_spt	-0.707607	human
HMGB1	human_late_spt	-0.858904	human
HMGB2	human_late_spt	-0.806907	human
GLI3	human_late_spt	-0.0493893	human
DNMT3A	human_late_spt	-0.577874	human
NMI	human_late_spt	-0.471272	human
KAT2A	human_late_spt	-0.929844	human
IRX1	human_late_spt	-0.429336	human
JDP2	human_late_spt	-0.41431	human
DMRT1	human_late_spt	-0.540869	human
AEBP2	human_late_spt	-1.1509	human
E2F1	human_late_spt	-0.588529	human
ASCL2	human_late_spt	-0.498592	human
BHLHE41	human_late_spt	-0.525211	human
E2F6	human_late_spt	-0.684259	human
ANXA11	human_late_spt	-0.580645	human
CERS4	human_late_spt	-0.0577071	human
IRF4	human_late_spt	-0.220426	human
OSR2	human_late_spt	-0.17221	human
ZNF81	human_late_spt	-0.514874	human
ZNF207	human_late_spt	-0.728854	human
ZNF227	human_late_spt	0.213135	human
BARX2	human_late_spt	-0.278398	human
CTBP2	human_late_spt	-0.476627	human
MYBL2	human_late_spt	-0.494975	human
ZFP2	human_late_spt	-0.641871	human
HEY2	human_late_spt	0.467787	human
HOXD9	human_late_spt	-0.57561	human
WT1	human_late_spt	-0.528271	human
MEF2C	human_late_spt	-0.621222	human
NFKB2	human_late_spt	-0.551691	human
UNCX	human_late_spt	-0.595113	human
ZBED1	human_late_spt	-0.398303	human
HMGA1	human_late_spt	-0.554381	human
NR2F1	human_late_spt	-0.550989	human
ZFP69B	human_late_spt	-0.598986	human
ZNF77	human_late_spt	-0.5362	human
NUAK1	human_late_spt	-0.688604	human
TP63	human_late_spt	-0.566752	human
XG	human_late_spt	-0.378748	human
SSX2	human_late_spt	-0.230717	human
SOX8	human_late_spt	-0.284229	human
SP5	human_late_spt	-0.323558	human
SIX1	human_late_spt	-0.361114	human
SRY	human_late_spt	-0.361144	human
MYF5	human_late_spt	-0.307375	human
OLIG1	human_late_spt	-0.2342	human
TEAD4	human_late_spt	-0.375342	human
MSX2	human_late_spt	-0.330064	human
POU5F1	human_late_spt	-0.351879	human
TFF3	human_late_spt	-0.251547	human
GTF3A	human_late_spt	-0.678871	human
RHOXF1	human_late_spt	-0.284967	human
RHOXF2	human_late_spt	-0.310592	human
TWIST2	human_late_spt	-0.205924	human
ARGFX	human_late_spt	-0.0760544	human
ASCL1	human_late_spt	-0.23743	human
HES4	human_late_spt	-0.322496	human
TCEAL2	human_late_spt	-0.212865	human
VENTX	human_late_spt	0.16169	human
YY2	human_late_spt	-0.319797	human
ZFP92	human_late_spt	-0.157047	human
ATOH7	human_late_spt	-0.348486	human
HOXB7	human_late_spt	-0.323625	human
ZNF28	human_late_spt	-0.29244	human
CKMT1B	human_late_spt	-0.25538	human
HOXD1	human_late_spt	-0.39753	human
FOXE3	human_late_spt	-0.269257	human
MAFA	human_late_spt	-0.289518	human
FOXL1	human_late_spt	-0.242038	human
ZNF80	human_late_spt	-0.287866	human
ZNF117	human_late_spt	-0.206546	human
ZNF134	human_late_spt	-0.259257	human
FOS	human_late_spt	-0.316303	human
AR	human_late_spt	-0.331848	human
POU3F4	human_late_spt	0.600952	human
FOSB	human_late_spt	-0.112209	human
ATF3	human_late_spt	-0.284574	human
SOX9	human_late_spt	-0.470763	human
GSC	human_late_spt	-0.360456	human
MYLK	human_late_spt	0.0347807	human
NFE2L3	human_late_spt	-0.508944	human
TFAP2D	human_late_spt	-0.279464	human
TLX3	human_late_spt	-0.322121	human
RAX	human_late_spt	-0.208321	human
ISL2	human_late_spt	-0.328725	human
IRX6	human_late_spt	0.168901	human
MEF2B	human_late_spt	-0.319612	human
SOX21	human_late_spt	-0.324674	human
HOXD3	human_late_spt	0.00118921	human
HOXD10	human_late_spt	-0.239936	human
HOXD11	human_late_spt	-0.247381	human
PRDM1	human_late_spt	-0.42494	human
PRDM14	human_late_spt	-0.254526	human
GSX1	human_late_spt	-0.211421	human
AIRE	human_late_spt	-0.321875	human
CDK2AP1	human_late_spt	-0.32358	human
SIX6	human_late_spt	-0.313879	human
SKOR2	human_late_spt	-0.354398	human
HOXA5	human_late_spt	-0.229547	human
HOXA6	human_late_spt	-0.267871	human
HOXC12	human_late_spt	-0.259703	human
HOXC13	human_late_spt	-0.324292	human
ALX3	human_late_spt	-0.335984	human
BSX	human_late_spt	-0.22229	human
CDX2	human_late_spt	-0.241721	human
FOXI1	human_late_spt	-0.290038	human
NOTO	human_late_spt	-0.391497	human
NKX2-2	human_late_spt	-0.20432	human
NKX2-5	human_late_spt	-0.294649	human
T	human_late_spt	-0.253466	human
HIVEP2	human_late_spt	-0.403877	human
TAF1	human_late_spt	-0.327363	human
ZRSR2	human_late_spt	-0.312036	human
SOX3	human_late_spt	-0.268151	human
SOX14	human_late_spt	-0.300118	human
LHX1	human_late_spt	-0.475246	human
DLX1	human_late_spt	-0.393622	human
HOXB13	human_late_spt	-0.228677	human
ESRP1	human_late_spt	-0.311401	human
FOXF1	human_late_spt	-0.34553	human
NEUROG3	human_late_spt	-0.211466	human
NKX1-2	human_late_spt	-0.313889	human
FUBP1	human_late_spt	-0.550664	human
TBX2	pig_ssc	2.88205	pig
TBX3	pig_ssc	0.570144	pig
TFAP2A	pig_ssc	-0.434826	pig
TET1	pig_ssc	3.82052	pig
UBTF	pig_ssc	0.3489	pig
UBXN1	pig_ssc	0.256051	pig
STUB1	pig_ssc	0.420398	pig
TAF7	pig_ssc	-0.0618363	pig
TGIF2	pig_ssc	2.45104	pig
TRIP10	pig_ssc	0.138276	pig
SP6	pig_ssc	0.0739441	pig
SIRT6	pig_ssc	1.01012	pig
SMARCA5	pig_ssc	0.465026	pig
TCF3	pig_ssc	0.0976406	pig
TCF7	pig_ssc	2.06442	pig
THRA	pig_ssc	0.393551	pig
UTP18	pig_ssc	-0.715101	pig
ZMAT2	pig_ssc	-0.729795	pig
RFC3	pig_ssc	0.813012	pig
SMARCC1	pig_ssc	0.128867	pig
TCF7L2	pig_ssc	2.2173	pig
TFAP4	pig_ssc	0.731532	pig
YY1	pig_ssc	1.34782	pig
THAP11	pig_ssc	1.19766	pig
ZBTB12	pig_ssc	-0.213956	pig
ZBTB14	pig_ssc	1.06863	pig
ZBTB16	pig_ssc	0.611263	pig
ZBTB33	pig_ssc	1.69521	pig
ZFP1	pig_ssc	0.430055	pig
ZSCAN16	pig_ssc	0.849791	pig
RPL6	pig_ssc	1.41408	pig
RPL35	pig_ssc	1.92188	pig
SP3	pig_ssc	1.34582	pig
PATZ1	pig_ssc	1.68822	pig
MECP2	pig_ssc	0.388954	pig
NELFB	pig_ssc	0.0450562	pig
PARP1	pig_ssc	0.338298	pig
KIF22	pig_ssc	-0.257775	pig
KLF3	pig_ssc	3.70125	pig
KLF6	pig_ssc	0.225959	pig
KLF7	pig_ssc	0.10915	pig
KLF10	pig_ssc	1.88955	pig
GTF2A1	pig_ssc	0.957425	pig
ELK1	pig_ssc	-0.295604	pig
EGR1	pig_ssc	4.40795	pig
PBX2	pig_ssc	-0.29459	pig
SOX15	pig_ssc	-0.116827	pig
HES1	pig_ssc	1.59522	pig
FOXO1	pig_ssc	1.18716	pig
EGR2	pig_ssc	4.11118	pig
CBX3	pig_ssc	0.911688	pig
CAT	pig_ssc	2.41618	pig
MAPK1	pig_ssc	0.920995	pig
HHEX	pig_ssc	-0.0965813	pig
EGR4	pig_ssc	0.352812	pig
CTBP1	pig_ssc	0.104807	pig
NME1	pig_ssc	-0.175721	pig
HMGB1	pig_ssc	-0.335523	pig
HMGB2	pig_ssc	-0.0497678	pig
GLI3	pig_ssc	1.99702	pig
DNMT3A	pig_ssc	0.181989	pig
NMI	pig_ssc	0.363793	pig
KAT2A	pig_ssc	0.551945	pig
IRX1	pig_ssc	0.397557	pig
JDP2	pig_ssc	0.850525	pig
DMRT1	pig_ssc	0.118877	pig
AEBP2	pig_ssc	1.54763	pig
E2F1	pig_ssc	-0.00289627	pig
ASCL2	pig_ssc	-0.409431	pig
BHLHE41	pig_ssc	0.400077	pig
E2F6	pig_ssc	0.442766	pig
ANXA11	pig_ssc	0.354939	pig
CERS4	pig_ssc	1.40288	pig
IRF4	pig_ssc	0.566355	pig
OSR2	pig_ssc	0.550977	pig
ZNF81	pig_ssc	1.54214	pig
ZNF207	pig_ssc	-0.115876	pig
ZNF227	pig_ssc	0.425424	pig
BARX2	pig_ssc	2.52202	pig
CTBP2	pig_ssc	2.79044	pig
MYBL2	pig_ssc	0.599485	pig
ZFP2	pig_ssc	2.22926	pig
HEY2	pig_ssc	0.070068	pig
HOXD9	pig_ssc	1.78751	pig
WT1	pig_ssc	0.813557	pig
MEF2C	pig_ssc	1.30599	pig
NFKB2	pig_ssc	0.217328	pig
UNCX	pig_ssc	1.17608	pig
ZBED1	pig_ssc	4.07415	pig
HMGA1	pig_ssc	0.303526	pig
NR2F1	pig_ssc	1.79894	pig
ZFP69B	pig_ssc	2.92884	pig
ZNF77	pig_ssc	1.88553	pig
NUAK1	pig_ssc	2.13185	pig
TP63	pig_ssc	2.13259	pig
XG	pig_ssc	4.46673	pig
SSX2	pig_ssc	-0.337468	pig
SOX8	pig_ssc	-0.21591	pig
SP5	pig_ssc	0.0289025	pig
SIX1	pig_ssc	-0.284193	pig
SRY	pig_ssc	-0.361144	pig
MYF5	pig_ssc	0.502128	pig
OLIG1	pig_ssc	-0.322712	pig
TEAD4	pig_ssc	-0.0986984	pig
MSX2	pig_ssc	-0.34946	pig
POU5F1	pig_ssc	-0.351879	pig
TFF3	pig_ssc	-0.259373	pig
GTF3A	pig_ssc	-0.123037	pig
RHOXF1	pig_ssc	-0.300949	pig
RHOXF2	pig_ssc	-0.338163	pig
TWIST2	pig_ssc	-0.331	pig
ARGFX	pig_ssc	-0.215043	pig
ASCL1	pig_ssc	-0.229525	pig
HES4	pig_ssc	-0.286129	pig
TCEAL2	pig_ssc	-0.300123	pig
VENTX	pig_ssc	-0.30289	pig
YY2	pig_ssc	-0.373674	pig
ZFP92	pig_ssc	-0.0085737	pig
ATOH7	pig_ssc	-0.0577643	pig
HOXB7	pig_ssc	-0.34693	pig
ZNF28	pig_ssc	-0.404531	pig
CKMT1B	pig_ssc	-0.327876	pig
HOXD1	pig_ssc	-0.0285547	pig
FOXE3	pig_ssc	-0.292763	pig
MAFA	pig_ssc	-0.374856	pig
FOXL1	pig_ssc	-0.265019	pig
ZNF80	pig_ssc	-0.287866	pig
ZNF117	pig_ssc	-0.45856	pig
ZNF134	pig_ssc	-0.351488	pig
FOS	pig_ssc	4.5019	pig
AR	pig_ssc	4.32195	pig
POU3F4	pig_ssc	4.43269	pig
FOSB	pig_ssc	4.23318	pig
ATF3	pig_ssc	4.62944	pig
SOX9	pig_ssc	4.26839	pig
GSC	pig_ssc	2.15336	pig
MYLK	pig_ssc	4.44019	pig
NFE2L3	pig_ssc	2.35781	pig
TFAP2D	pig_ssc	-0.210482	pig
TLX3	pig_ssc	-0.335767	pig
RAX	pig_ssc	-0.250784	pig
ISL2	pig_ssc	0.0569292	pig
IRX6	pig_ssc	-0.140857	pig
MEF2B	pig_ssc	-0.319612	pig
SOX21	pig_ssc	-0.337108	pig
HOXD3	pig_ssc	-0.15079	pig
HOXD10	pig_ssc	-0.145397	pig
HOXD11	pig_ssc	-0.248438	pig
PRDM1	pig_ssc	0.149783	pig
PRDM14	pig_ssc	-0.162564	pig
GSX1	pig_ssc	-0.211421	pig
AIRE	pig_ssc	0.132963	pig
CDK2AP1	pig_ssc	0.0680408	pig
SIX6	pig_ssc	0.220986	pig
SKOR2	pig_ssc	-0.0250032	pig
HOXA5	pig_ssc	-0.347232	pig
HOXA6	pig_ssc	-0.267871	pig
HOXC12	pig_ssc	0.0337169	pig
HOXC13	pig_ssc	-0.325718	pig
ALX3	pig_ssc	-0.196874	pig
BSX	pig_ssc	-0.22229	pig
CDX2	pig_ssc	-0.258393	pig
FOXI1	pig_ssc	-0.290038	pig
NOTO	pig_ssc	0.112354	pig
NKX2-2	pig_ssc	-0.144538	pig
NKX2-5	pig_ssc	0.131211	pig
T	pig_ssc	-0.253466	pig
HIVEP2	pig_ssc	0.544708	pig
TAF1	pig_ssc	-0.353352	pig
ZRSR2	pig_ssc	-0.314576	pig
SOX3	pig_ssc	-0.303009	pig
SOX14	pig_ssc	-0.300118	pig
LHX1	pig_ssc	-0.196207	pig
DLX1	pig_ssc	-0.0799595	pig
HOXB13	pig_ssc	-0.250417	pig
ESRP1	pig_ssc	-0.291293	pig
FOXF1	pig_ssc	0.0395074	pig
NEUROG3	pig_ssc	-0.219922	pig
NKX1-2	pig_ssc	-0.313889	pig
FUBP1	pig_ssc	0.00207957	pig
TBX2	pig_differing_spg	-0.291766	pig
TBX3	pig_differing_spg	1.73467	pig
TFAP2A	pig_differing_spg	-0.510218	pig
TET1	pig_differing_spg	-0.127923	pig
UBTF	pig_differing_spg	0.151368	pig
UBXN1	pig_differing_spg	0.680562	pig
STUB1	pig_differing_spg	1.18316	pig
TAF7	pig_differing_spg	-0.476063	pig
TGIF2	pig_differing_spg	2.01172	pig
TRIP10	pig_differing_spg	-0.792714	pig
SP6	pig_differing_spg	-0.174075	pig
SIRT6	pig_differing_spg	0.0940135	pig
SMARCA5	pig_differing_spg	0.122141	pig
TCF3	pig_differing_spg	-0.158941	pig
TCF7	pig_differing_spg	0.441227	pig
THRA	pig_differing_spg	-0.224115	pig
UTP18	pig_differing_spg	-0.191318	pig
ZMAT2	pig_differing_spg	-0.602942	pig
RFC3	pig_differing_spg	0.72631	pig
SMARCC1	pig_differing_spg	0.366279	pig
TCF7L2	pig_differing_spg	1.82457	pig
TFAP4	pig_differing_spg	0.709213	pig
YY1	pig_differing_spg	2.0091	pig
THAP11	pig_differing_spg	2.30442	pig
ZBTB12	pig_differing_spg	0.189454	pig
ZBTB14	pig_differing_spg	1.51983	pig
ZBTB16	pig_differing_spg	-0.164245	pig
ZBTB33	pig_differing_spg	2.2212	pig
ZFP1	pig_differing_spg	0.414643	pig
ZSCAN16	pig_differing_spg	0.179452	pig
RPL6	pig_differing_spg	2.30349	pig
RPL35	pig_differing_spg	2.56336	pig
SP3	pig_differing_spg	0.399298	pig
PATZ1	pig_differing_spg	1.10718	pig
MECP2	pig_differing_spg	0.516738	pig
NELFB	pig_differing_spg	-0.241763	pig
PARP1	pig_differing_spg	0.617136	pig
KIF22	pig_differing_spg	1.62413	pig
KLF3	pig_differing_spg	0.086545	pig
KLF6	pig_differing_spg	-0.451118	pig
KLF7	pig_differing_spg	-0.432932	pig
KLF10	pig_differing_spg	1.57547	pig
GTF2A1	pig_differing_spg	0.544178	pig
ELK1	pig_differing_spg	0.757345	pig
EGR1	pig_differing_spg	-0.0102614	pig
PBX2	pig_differing_spg	0.303168	pig
SOX15	pig_differing_spg	0.655485	pig
HES1	pig_differing_spg	1.20029	pig
FOXO1	pig_differing_spg	0.945104	pig
EGR2	pig_differing_spg	0.314613	pig
CBX3	pig_differing_spg	1.07522	pig
CAT	pig_differing_spg	1.29812	pig
MAPK1	pig_differing_spg	1.56094	pig
HHEX	pig_differing_spg	-0.571351	pig
EGR4	pig_differing_spg	-0.168551	pig
CTBP1	pig_differing_spg	0.523676	pig
NME1	pig_differing_spg	0.298586	pig
HMGB1	pig_differing_spg	1.29498	pig
HMGB2	pig_differing_spg	1.33431	pig
GLI3	pig_differing_spg	1.52236	pig
DNMT3A	pig_differing_spg	-0.244862	pig
NMI	pig_differing_spg	-0.0493958	pig
KAT2A	pig_differing_spg	2.26433	pig
IRX1	pig_differing_spg	-0.486463	pig
JDP2	pig_differing_spg	-0.0786608	pig
DMRT1	pig_differing_spg	1.16135	pig
AEBP2	pig_differing_spg	2.54769	pig
E2F1	pig_differing_spg	0.384454	pig
ASCL2	pig_differing_spg	-0.117202	pig
BHLHE41	pig_differing_spg	-0.463264	pig
E2F6	pig_differing_spg	-0.117374	pig
ANXA11	pig_differing_spg	0.734076	pig
CERS4	pig_differing_spg	1.00902	pig
IRF4	pig_differing_spg	-0.517425	pig
OSR2	pig_differing_spg	-0.315064	pig
ZNF81	pig_differing_spg	0.943486	pig
ZNF207	pig_differing_spg	0.862078	pig
ZNF227	pig_differing_spg	0.422315	pig
BARX2	pig_differing_spg	0.303981	pig
CTBP2	pig_differing_spg	1.27523	pig
MYBL2	pig_differing_spg	3.68264	pig
ZFP2	pig_differing_spg	2.66962	pig
HEY2	pig_differing_spg	-0.00639185	pig
HOXD9	pig_differing_spg	1.15574	pig
WT1	pig_differing_spg	-0.305338	pig
MEF2C	pig_differing_spg	0.0440645	pig
NFKB2	pig_differing_spg	-0.214012	pig
UNCX	pig_differing_spg	1.87874	pig
ZBED1	pig_differing_spg	0.25125	pig
HMGA1	pig_differing_spg	1.49512	pig
NR2F1	pig_differing_spg	-0.258917	pig
ZFP69B	pig_differing_spg	2.61692	pig
ZNF77	pig_differing_spg	1.9976	pig
NUAK1	pig_differing_spg	2.77204	pig
TP63	pig_differing_spg	-0.0460519	pig
XG	pig_differing_spg	0.211358	pig
SSX2	pig_differing_spg	-0.337468	pig
SOX8	pig_differing_spg	-0.321338	pig
SP5	pig_differing_spg	-0.339567	pig
SIX1	pig_differing_spg	-0.379599	pig
SRY	pig_differing_spg	-0.361144	pig
MYF5	pig_differing_spg	-0.116771	pig
OLIG1	pig_differing_spg	-0.322712	pig
TEAD4	pig_differing_spg	-0.104785	pig
MSX2	pig_differing_spg	-0.299767	pig
POU5F1	pig_differing_spg	-0.351879	pig
TFF3	pig_differing_spg	-0.227525	pig
GTF3A	pig_differing_spg	0.172259	pig
RHOXF1	pig_differing_spg	-0.300949	pig
RHOXF2	pig_differing_spg	-0.338163	pig
TWIST2	pig_differing_spg	-0.331	pig
ARGFX	pig_differing_spg	-0.215043	pig
ASCL1	pig_differing_spg	-0.299305	pig
HES4	pig_differing_spg	-0.275568	pig
TCEAL2	pig_differing_spg	-0.300123	pig
VENTX	pig_differing_spg	-0.30289	pig
YY2	pig_differing_spg	-0.373674	pig
ZFP92	pig_differing_spg	-0.266961	pig
ATOH7	pig_differing_spg	-0.141703	pig
HOXB7	pig_differing_spg	-0.34693	pig
ZNF28	pig_differing_spg	-0.404531	pig
CKMT1B	pig_differing_spg	-0.327876	pig
HOXD1	pig_differing_spg	-0.362472	pig
FOXE3	pig_differing_spg	-0.292763	pig
MAFA	pig_differing_spg	-0.366298	pig
FOXL1	pig_differing_spg	-0.265019	pig
ZNF80	pig_differing_spg	-0.287866	pig
ZNF117	pig_differing_spg	-0.45856	pig
ZNF134	pig_differing_spg	-0.351488	pig
FOS	pig_differing_spg	0.247816	pig
AR	pig_differing_spg	0.0402804	pig
POU3F4	pig_differing_spg	0.441761	pig
FOSB	pig_differing_spg	0.230692	pig
ATF3	pig_differing_spg	0.0450272	pig
SOX9	pig_differing_spg	0.0191776	pig
GSC	pig_differing_spg	4.03526	pig
MYLK	pig_differing_spg	0.0303049	pig
NFE2L3	pig_differing_spg	3.81092	pig
TFAP2D	pig_differing_spg	-0.293821	pig
TLX3	pig_differing_spg	-0.335767	pig
RAX	pig_differing_spg	-0.250784	pig
ISL2	pig_differing_spg	-0.351946	pig
IRX6	pig_differing_spg	-0.332642	pig
MEF2B	pig_differing_spg	-0.319612	pig
SOX21	pig_differing_spg	-0.337108	pig
HOXD3	pig_differing_spg	-0.285562	pig
HOXD10	pig_differing_spg	-0.265472	pig
HOXD11	pig_differing_spg	-0.248438	pig
PRDM1	pig_differing_spg	-0.324597	pig
PRDM14	pig_differing_spg	-0.227169	pig
GSX1	pig_differing_spg	-0.211421	pig
AIRE	pig_differing_spg	-0.218305	pig
CDK2AP1	pig_differing_spg	-0.242474	pig
SIX6	pig_differing_spg	-0.291959	pig
SKOR2	pig_differing_spg	-0.299976	pig
HOXA5	pig_differing_spg	-0.299081	pig
HOXA6	pig_differing_spg	-0.267871	pig
HOXC12	pig_differing_spg	-0.259703	pig
HOXC13	pig_differing_spg	-0.289807	pig
ALX3	pig_differing_spg	-0.32465	pig
BSX	pig_differing_spg	-0.22229	pig
CDX2	pig_differing_spg	-0.258393	pig
FOXI1	pig_differing_spg	-0.290038	pig
NOTO	pig_differing_spg	0.377351	pig
NKX2-2	pig_differing_spg	-0.260618	pig
NKX2-5	pig_differing_spg	-0.281459	pig
T	pig_differing_spg	-0.253466	pig
HIVEP2	pig_differing_spg	0.570652	pig
TAF1	pig_differing_spg	-0.353352	pig
ZRSR2	pig_differing_spg	-0.314576	pig
SOX3	pig_differing_spg	-0.303009	pig
SOX14	pig_differing_spg	-0.300118	pig
LHX1	pig_differing_spg	-0.487443	pig
DLX1	pig_differing_spg	-0.150054	pig
HOXB13	pig_differing_spg	-0.167461	pig
ESRP1	pig_differing_spg	-0.344122	pig
FOXF1	pig_differing_spg	-0.28832	pig
NEUROG3	pig_differing_spg	-0.219922	pig
NKX1-2	pig_differing_spg	-0.313889	pig
FUBP1	pig_differing_spg	-0.261557	pig
TBX2	pig_early_spc	-0.439217	pig
TBX3	pig_early_spc	0.37574	pig
TFAP2A	pig_early_spc	-0.545146	pig
TET1	pig_early_spc	-0.0307869	pig
UBTF	pig_early_spc	-0.484433	pig
UBXN1	pig_early_spc	0.453955	pig
STUB1	pig_early_spc	0.279162	pig
TAF7	pig_early_spc	-0.574233	pig
TGIF2	pig_early_spc	0.207332	pig
TRIP10	pig_early_spc	-0.907412	pig
SP6	pig_early_spc	-0.465673	pig
SIRT6	pig_early_spc	-0.644259	pig
SMARCA5	pig_early_spc	-0.121633	pig
TCF3	pig_early_spc	-0.31604	pig
TCF7	pig_early_spc	0.669312	pig
THRA	pig_early_spc	-0.479447	pig
UTP18	pig_early_spc	-0.863061	pig
ZMAT2	pig_early_spc	-0.648709	pig
RFC3	pig_early_spc	0.0906706	pig
SMARCC1	pig_early_spc	-0.388883	pig
TCF7L2	pig_early_spc	0.0408252	pig
TFAP4	pig_early_spc	-0.606135	pig
YY1	pig_early_spc	0.948882	pig
THAP11	pig_early_spc	0.895088	pig
ZBTB12	pig_early_spc	-0.315975	pig
ZBTB14	pig_early_spc	-0.303238	pig
ZBTB16	pig_early_spc	-0.355451	pig
ZBTB33	pig_early_spc	2.03097	pig
ZFP1	pig_early_spc	0.175869	pig
ZSCAN16	pig_early_spc	2.1625	pig
RPL6	pig_early_spc	2.7768	pig
RPL35	pig_early_spc	2.06592	pig
SP3	pig_early_spc	0.0676503	pig
PATZ1	pig_early_spc	-0.339434	pig
MECP2	pig_early_spc	-0.0947914	pig
NELFB	pig_early_spc	-0.670108	pig
PARP1	pig_early_spc	-0.538615	pig
KIF22	pig_early_spc	1.5053	pig
KLF3	pig_early_spc	-0.513616	pig
KLF6	pig_early_spc	-0.549176	pig
KLF7	pig_early_spc	-0.294381	pig
KLF10	pig_early_spc	0.378958	pig
GTF2A1	pig_early_spc	0.315509	pig
ELK1	pig_early_spc	0.446663	pig
EGR1	pig_early_spc	0.142283	pig
PBX2	pig_early_spc	-0.150296	pig
SOX15	pig_early_spc	-0.503995	pig
HES1	pig_early_spc	-0.140861	pig
FOXO1	pig_early_spc	0.0801729	pig
EGR2	pig_early_spc	-0.0133146	pig
CBX3	pig_early_spc	-0.539968	pig
CAT	pig_early_spc	-0.347035	pig
MAPK1	pig_early_spc	0.832398	pig
HHEX	pig_early_spc	-0.513905	pig
EGR4	pig_early_spc	-0.428408	pig
CTBP1	pig_early_spc	-0.630537	pig
NME1	pig_early_spc	0.0615017	pig
HMGB1	pig_early_spc	1.58417	pig
HMGB2	pig_early_spc	0.699506	pig
GLI3	pig_early_spc	-0.580915	pig
DNMT3A	pig_early_spc	-0.449383	pig
NMI	pig_early_spc	-0.444624	pig
KAT2A	pig_early_spc	0.369595	pig
IRX1	pig_early_spc	-0.342797	pig
JDP2	pig_early_spc	-0.121498	pig
DMRT1	pig_early_spc	-0.169358	pig
AEBP2	pig_early_spc	0.454054	pig
E2F1	pig_early_spc	-0.546788	pig
ASCL2	pig_early_spc	-0.50301	pig
BHLHE41	pig_early_spc	-0.549491	pig
E2F6	pig_early_spc	-0.406561	pig
ANXA11	pig_early_spc	0.357344	pig
CERS4	pig_early_spc	-0.166291	pig
IRF4	pig_early_spc	-0.599294	pig
OSR2	pig_early_spc	-0.469816	pig
ZNF81	pig_early_spc	0.187605	pig
ZNF207	pig_early_spc	1.14516	pig
ZNF227	pig_early_spc	0.298222	pig
BARX2	pig_early_spc	-0.496079	pig
CTBP2	pig_early_spc	-0.428803	pig
MYBL2	pig_early_spc	1.88897	pig
ZFP2	pig_early_spc	2.3978	pig
HEY2	pig_early_spc	-0.585843	pig
HOXD9	pig_early_spc	-0.113877	pig
WT1	pig_early_spc	-0.402429	pig
MEF2C	pig_early_spc	-0.379655	pig
NFKB2	pig_early_spc	-0.358238	pig
UNCX	pig_early_spc	-0.595113	pig
ZBED1	pig_early_spc	-0.224469	pig
HMGA1	pig_early_spc	-0.107625	pig
NR2F1	pig_early_spc	1.3195	pig
ZFP69B	pig_early_spc	1.00611	pig
ZNF77	pig_early_spc	-0.198843	pig
NUAK1	pig_early_spc	0.0659793	pig
TP63	pig_early_spc	-0.494836	pig
XG	pig_early_spc	0.445682	pig
SSX2	pig_early_spc	-0.337468	pig
SOX8	pig_early_spc	-0.321338	pig
SP5	pig_early_spc	-0.310446	pig
SIX1	pig_early_spc	-0.367222	pig
SRY	pig_early_spc	-0.361144	pig
MYF5	pig_early_spc	-0.307375	pig
OLIG1	pig_early_spc	-0.322712	pig
TEAD4	pig_early_spc	-0.235153	pig
MSX2	pig_early_spc	-0.373877	pig
POU5F1	pig_early_spc	-0.351879	pig
TFF3	pig_early_spc	-0.295539	pig
GTF3A	pig_early_spc	-0.474027	pig
RHOXF1	pig_early_spc	-0.300949	pig
RHOXF2	pig_early_spc	-0.338163	pig
TWIST2	pig_early_spc	-0.331	pig
ARGFX	pig_early_spc	-0.215043	pig
ASCL1	pig_early_spc	-0.368681	pig
HES4	pig_early_spc	-0.323019	pig
TCEAL2	pig_early_spc	-0.300123	pig
VENTX	pig_early_spc	-0.30289	pig
YY2	pig_early_spc	-0.373674	pig
ZFP92	pig_early_spc	-0.399232	pig
ATOH7	pig_early_spc	-0.371299	pig
HOXB7	pig_early_spc	-0.34693	pig
ZNF28	pig_early_spc	-0.404531	pig
CKMT1B	pig_early_spc	-0.327876	pig
HOXD1	pig_early_spc	-0.302033	pig
FOXE3	pig_early_spc	-0.292763	pig
MAFA	pig_early_spc	-0.342029	pig
FOXL1	pig_early_spc	-0.265019	pig
ZNF80	pig_early_spc	-0.287866	pig
ZNF117	pig_early_spc	-0.45856	pig
ZNF134	pig_early_spc	-0.351488	pig
FOS	pig_early_spc	0.178331	pig
AR	pig_early_spc	-0.238304	pig
POU3F4	pig_early_spc	-0.412876	pig
FOSB	pig_early_spc	0.0442743	pig
ATF3	pig_early_spc	0.220515	pig
SOX9	pig_early_spc	-0.0146683	pig
GSC	pig_early_spc	-0.155956	pig
MYLK	pig_early_spc	-0.208918	pig
NFE2L3	pig_early_spc	0.294195	pig
TFAP2D	pig_early_spc	-0.268032	pig
TLX3	pig_early_spc	-0.335767	pig
RAX	pig_early_spc	-0.250784	pig
ISL2	pig_early_spc	-0.371567	pig
IRX6	pig_early_spc	-0.180921	pig
MEF2B	pig_early_spc	-0.319612	pig
SOX21	pig_early_spc	-0.337108	pig
HOXD3	pig_early_spc	-0.285562	pig
HOXD10	pig_early_spc	-0.265472	pig
HOXD11	pig_early_spc	-0.248438	pig
PRDM1	pig_early_spc	-0.276762	pig
PRDM14	pig_early_spc	-0.25908	pig
GSX1	pig_early_spc	-0.211421	pig
AIRE	pig_early_spc	-0.321875	pig
CDK2AP1	pig_early_spc	-0.40037	pig
SIX6	pig_early_spc	-0.0985131	pig
SKOR2	pig_early_spc	-0.302981	pig
HOXA5	pig_early_spc	-0.297685	pig
HOXA6	pig_early_spc	-0.267871	pig
HOXC12	pig_early_spc	-0.259703	pig
HOXC13	pig_early_spc	-0.325718	pig
ALX3	pig_early_spc	-0.3421	pig
BSX	pig_early_spc	-0.22229	pig
CDX2	pig_early_spc	-0.258393	pig
FOXI1	pig_early_spc	-0.290038	pig
NOTO	pig_early_spc	0.361854	pig
NKX2-2	pig_early_spc	-0.260618	pig
NKX2-5	pig_early_spc	-0.230091	pig
T	pig_early_spc	-0.253466	pig
HIVEP2	pig_early_spc	-0.21718	pig
TAF1	pig_early_spc	-0.353352	pig
ZRSR2	pig_early_spc	-0.314576	pig
SOX3	pig_early_spc	-0.303009	pig
SOX14	pig_early_spc	-0.300118	pig
LHX1	pig_early_spc	-0.525033	pig
DLX1	pig_early_spc	-0.322768	pig
HOXB13	pig_early_spc	-0.250417	pig
ESRP1	pig_early_spc	-0.349445	pig
FOXF1	pig_early_spc	-0.34553	pig
NEUROG3	pig_early_spc	-0.219922	pig
NKX1-2	pig_early_spc	-0.313889	pig
FUBP1	pig_early_spc	-0.520286	pig
TBX2	pig_late_spc	-0.317555	pig
TBX3	pig_late_spc	-0.533909	pig
TFAP2A	pig_late_spc	-0.545146	pig
TET1	pig_late_spc	-0.0860082	pig
UBTF	pig_late_spc	-0.530981	pig
UBXN1	pig_late_spc	-0.523063	pig
STUB1	pig_late_spc	-0.144921	pig
TAF7	pig_late_spc	-0.655929	pig
TGIF2	pig_late_spc	-0.369077	pig
TRIP10	pig_late_spc	-0.480712	pig
SP6	pig_late_spc	-0.465673	pig
SIRT6	pig_late_spc	-0.765849	pig
SMARCA5	pig_late_spc	-0.514509	pig
TCF3	pig_late_spc	-0.42791	pig
TCF7	pig_late_spc	0.66537	pig
THRA	pig_late_spc	-0.53523	pig
UTP18	pig_late_spc	-1.0642	pig
ZMAT2	pig_late_spc	-0.776226	pig
RFC3	pig_late_spc	-0.661233	pig
SMARCC1	pig_late_spc	-0.654221	pig
TCF7L2	pig_late_spc	-0.731928	pig
TFAP4	pig_late_spc	-0.576573	pig
YY1	pig_late_spc	-0.174259	pig
THAP11	pig_late_spc	-0.465091	pig
ZBTB12	pig_late_spc	-0.43822	pig
ZBTB14	pig_late_spc	-0.50383	pig
ZBTB16	pig_late_spc	-0.38794	pig
ZBTB33	pig_late_spc	-0.669355	pig
ZFP1	pig_late_spc	-0.478582	pig
ZSCAN16	pig_late_spc	0.995404	pig
RPL6	pig_late_spc	-0.381182	pig
RPL35	pig_late_spc	-0.199244	pig
SP3	pig_late_spc	-0.660931	pig
PATZ1	pig_late_spc	0.0268574	pig
MECP2	pig_late_spc	-0.79818	pig
NELFB	pig_late_spc	-0.615327	pig
PARP1	pig_late_spc	-0.821421	pig
KIF22	pig_late_spc	-0.554642	pig
KLF3	pig_late_spc	-0.443312	pig
KLF6	pig_late_spc	-0.603446	pig
KLF7	pig_late_spc	-0.218232	pig
KLF10	pig_late_spc	-0.384206	pig
GTF2A1	pig_late_spc	-0.25621	pig
ELK1	pig_late_spc	-0.546526	pig
EGR1	pig_late_spc	-0.3595	pig
PBX2	pig_late_spc	-0.548368	pig
SOX15	pig_late_spc	-0.369557	pig
HES1	pig_late_spc	-0.483296	pig
FOXO1	pig_late_spc	-0.649461	pig
EGR2	pig_late_spc	-0.372678	pig
CBX3	pig_late_spc	-0.597424	pig
CAT	pig_late_spc	0.65641	pig
MAPK1	pig_late_spc	-0.372235	pig
HHEX	pig_late_spc	0.0561576	pig
EGR4	pig_late_spc	-0.479513	pig
CTBP1	pig_late_spc	-0.924761	pig
NME1	pig_late_spc	-0.329918	pig
HMGB1	pig_late_spc	-0.322386	pig
HMGB2	pig_late_spc	-0.443685	pig
GLI3	pig_late_spc	-0.606688	pig
DNMT3A	pig_late_spc	-0.515201	pig
NMI	pig_late_spc	-0.374977	pig
KAT2A	pig_late_spc	0.630085	pig
IRX1	pig_late_spc	-0.486463	pig
JDP2	pig_late_spc	-0.623367	pig
DMRT1	pig_late_spc	-0.479856	pig
AEBP2	pig_late_spc	-0.779188	pig
E2F1	pig_late_spc	-0.634371	pig
ASCL2	pig_late_spc	-0.469123	pig
BHLHE41	pig_late_spc	-0.547074	pig
E2F6	pig_late_spc	-0.669771	pig
ANXA11	pig_late_spc	0.785605	pig
CERS4	pig_late_spc	-0.786073	pig
IRF4	pig_late_spc	-0.599294	pig
OSR2	pig_late_spc	-0.388718	pig
ZNF81	pig_late_spc	-0.472341	pig
ZNF207	pig_late_spc	0.394973	pig
ZNF227	pig_late_spc	-0.24544	pig
BARX2	pig_late_spc	-0.421142	pig
CTBP2	pig_late_spc	-0.668059	pig
MYBL2	pig_late_spc	-0.412372	pig
ZFP2	pig_late_spc	0.222997	pig
HEY2	pig_late_spc	-0.610785	pig
HOXD9	pig_late_spc	-0.558922	pig
WT1	pig_late_spc	-0.145676	pig
MEF2C	pig_late_spc	0.120044	pig
NFKB2	pig_late_spc	-0.607755	pig
UNCX	pig_late_spc	-0.465413	pig
ZBED1	pig_late_spc	-0.385925	pig
HMGA1	pig_late_spc	-0.498081	pig
NR2F1	pig_late_spc	-0.471506	pig
ZFP69B	pig_late_spc	0.459107	pig
ZNF77	pig_late_spc	-0.477945	pig
NUAK1	pig_late_spc	0.165167	pig
TP63	pig_late_spc	-0.603219	pig
XG	pig_late_spc	-0.378748	pig
SSX2	pig_late_spc	-0.337468	pig
SOX8	pig_late_spc	-0.222085	pig
SP5	pig_late_spc	-0.285243	pig
SIX1	pig_late_spc	-0.310118	pig
SRY	pig_late_spc	-0.361144	pig
MYF5	pig_late_spc	-0.307375	pig
OLIG1	pig_late_spc	-0.322712	pig
TEAD4	pig_late_spc	-0.213038	pig
MSX2	pig_late_spc	-0.297977	pig
POU5F1	pig_late_spc	-0.351879	pig
TFF3	pig_late_spc	-0.295539	pig
GTF3A	pig_late_spc	-0.259817	pig
RHOXF1	pig_late_spc	-0.300949	pig
RHOXF2	pig_late_spc	-0.338163	pig
TWIST2	pig_late_spc	-0.331	pig
ARGFX	pig_late_spc	-0.215043	pig
ASCL1	pig_late_spc	-0.153874	pig
HES4	pig_late_spc	-0.329621	pig
TCEAL2	pig_late_spc	-0.300123	pig
VENTX	pig_late_spc	-0.30289	pig
YY2	pig_late_spc	-0.373674	pig
ZFP92	pig_late_spc	-0.399232	pig
ATOH7	pig_late_spc	-0.149154	pig
HOXB7	pig_late_spc	-0.34693	pig
ZNF28	pig_late_spc	-0.404531	pig
CKMT1B	pig_late_spc	-0.327876	pig
HOXD1	pig_late_spc	-0.348938	pig
FOXE3	pig_late_spc	-0.292763	pig
MAFA	pig_late_spc	-0.374856	pig
FOXL1	pig_late_spc	-0.265019	pig
ZNF80	pig_late_spc	-0.287866	pig
ZNF117	pig_late_spc	-0.45856	pig
ZNF134	pig_late_spc	-0.351488	pig
FOS	pig_late_spc	-0.259259	pig
AR	pig_late_spc	-0.338738	pig
POU3F4	pig_late_spc	-0.412876	pig
FOSB	pig_late_spc	-0.314885	pig
ATF3	pig_late_spc	-0.247717	pig
SOX9	pig_late_spc	-0.324406	pig
GSC	pig_late_spc	-0.17931	pig
MYLK	pig_late_spc	-0.358197	pig
NFE2L3	pig_late_spc	-0.104544	pig
TFAP2D	pig_late_spc	-0.293821	pig
TLX3	pig_late_spc	0.0129927	pig
RAX	pig_late_spc	-0.250784	pig
ISL2	pig_late_spc	-0.371567	pig
IRX6	pig_late_spc	-0.373594	pig
MEF2B	pig_late_spc	-0.319612	pig
SOX21	pig_late_spc	-0.337108	pig
HOXD3	pig_late_spc	-0.27172	pig
HOXD10	pig_late_spc	-0.265472	pig
HOXD11	pig_late_spc	-0.231167	pig
PRDM1	pig_late_spc	-0.295277	pig
PRDM14	pig_late_spc	-0.0456513	pig
GSX1	pig_late_spc	-0.211421	pig
AIRE	pig_late_spc	-0.305614	pig
CDK2AP1	pig_late_spc	-0.382206	pig
SIX6	pig_late_spc	-0.0448269	pig
SKOR2	pig_late_spc	-0.149617	pig
HOXA5	pig_late_spc	-0.347232	pig
HOXA6	pig_late_spc	-0.267871	pig
HOXC12	pig_late_spc	-0.259703	pig
HOXC13	pig_late_spc	-0.325718	pig
ALX3	pig_late_spc	-0.280782	pig
BSX	pig_late_spc	-0.22229	pig
CDX2	pig_late_spc	-0.258393	pig
FOXI1	pig_late_spc	-0.290038	pig
NOTO	pig_late_spc	-0.27054	pig
NKX2-2	pig_late_spc	-0.216655	pig
NKX2-5	pig_late_spc	-0.283061	pig
T	pig_late_spc	-0.253466	pig
HIVEP2	pig_late_spc	-0.406053	pig
TAF1	pig_late_spc	-0.353352	pig
ZRSR2	pig_late_spc	-0.314576	pig
SOX3	pig_late_spc	-0.303009	pig
SOX14	pig_late_spc	-0.300118	pig
LHX1	pig_late_spc	-0.253653	pig
DLX1	pig_late_spc	-0.393622	pig
HOXB13	pig_late_spc	-0.250417	pig
ESRP1	pig_late_spc	-0.357236	pig
FOXF1	pig_late_spc	-0.329111	pig
NEUROG3	pig_late_spc	-0.219922	pig
NKX1-2	pig_late_spc	-0.313889	pig
FUBP1	pig_late_spc	-0.549473	pig
TBX2	pig_early_spt	-0.810964	pig
TBX3	pig_early_spt	-0.627684	pig
TFAP2A	pig_early_spt	-0.517332	pig
TET1	pig_early_spt	-0.635822	pig
UBTF	pig_early_spt	-0.592273	pig
UBXN1	pig_early_spt	-1.23783	pig
STUB1	pig_early_spt	-0.672826	pig
TAF7	pig_early_spt	-0.738213	pig
TGIF2	pig_early_spt	-0.845089	pig
TRIP10	pig_early_spt	-0.599113	pig
SP6	pig_early_spt	-0.465673	pig
SIRT6	pig_early_spt	-0.906694	pig
SMARCA5	pig_early_spt	-0.664078	pig
TCF3	pig_early_spt	-0.511438	pig
TCF7	pig_early_spt	-0.396168	pig
THRA	pig_early_spt	-0.558947	pig
UTP18	pig_early_spt	-1.22954	pig
ZMAT2	pig_early_spt	-0.839745	pig
RFC3	pig_early_spt	-0.784913	pig
SMARCC1	pig_early_spt	-0.724104	pig
TCF7L2	pig_early_spt	-0.677653	pig
TFAP4	pig_early_spt	-0.653132	pig
YY1	pig_early_spt	-1.02897	pig
THAP11	pig_early_spt	-0.498312	pig
ZBTB12	pig_early_spt	-0.188452	pig
ZBTB14	pig_early_spt	-0.480825	pig
ZBTB16	pig_early_spt	-0.432042	pig
ZBTB33	pig_early_spt	-0.519432	pig
ZFP1	pig_early_spt	-0.665517	pig
ZSCAN16	pig_early_spt	1.79637	pig
RPL6	pig_early_spt	-0.689226	pig
RPL35	pig_early_spt	-0.563858	pig
SP3	pig_early_spt	-0.883458	pig
PATZ1	pig_early_spt	-0.641276	pig
MECP2	pig_early_spt	-0.841214	pig
NELFB	pig_early_spt	-0.841602	pig
PARP1	pig_early_spt	-0.870895	pig
KIF22	pig_early_spt	-1.03325	pig
KLF3	pig_early_spt	-0.470653	pig
KLF6	pig_early_spt	-0.643693	pig
KLF7	pig_early_spt	2.17142e-05	pig
KLF10	pig_early_spt	-0.795224	pig
GTF2A1	pig_early_spt	-0.954999	pig
ELK1	pig_early_spt	-0.544569	pig
EGR1	pig_early_spt	-0.416163	pig
PBX2	pig_early_spt	-0.60188	pig
SOX15	pig_early_spt	-0.477045	pig
HES1	pig_early_spt	-0.602813	pig
FOXO1	pig_early_spt	-0.697766	pig
EGR2	pig_early_spt	-0.540829	pig
CBX3	pig_early_spt	-0.78913	pig
CAT	pig_early_spt	0.102025	pig
MAPK1	pig_early_spt	-0.554867	pig
HHEX	pig_early_spt	-0.330649	pig
EGR4	pig_early_spt	-0.461576	pig
CTBP1	pig_early_spt	-1.10038	pig
NME1	pig_early_spt	-0.00299231	pig
HMGB1	pig_early_spt	-0.213346	pig
HMGB2	pig_early_spt	-0.437261	pig
GLI3	pig_early_spt	-0.71557	pig
DNMT3A	pig_early_spt	-0.613705	pig
NMI	pig_early_spt	-0.461523	pig
KAT2A	pig_early_spt	-0.902211	pig
IRX1	pig_early_spt	-0.486463	pig
JDP2	pig_early_spt	-0.809695	pig
DMRT1	pig_early_spt	-0.519283	pig
AEBP2	pig_early_spt	-1.16828	pig
E2F1	pig_early_spt	-0.685487	pig
ASCL2	pig_early_spt	-0.488037	pig
BHLHE41	pig_early_spt	-0.57412	pig
E2F6	pig_early_spt	-0.699906	pig
ANXA11	pig_early_spt	-0.246284	pig
CERS4	pig_early_spt	-0.786073	pig
IRF4	pig_early_spt	-0.599294	pig
OSR2	pig_early_spt	-0.412851	pig
ZNF81	pig_early_spt	-0.557327	pig
ZNF207	pig_early_spt	-0.399158	pig
ZNF227	pig_early_spt	-0.663099	pig
BARX2	pig_early_spt	-0.474344	pig
CTBP2	pig_early_spt	-0.747372	pig
MYBL2	pig_early_spt	-0.557304	pig
ZFP2	pig_early_spt	-0.388013	pig
HEY2	pig_early_spt	-0.60915	pig
HOXD9	pig_early_spt	-0.715522	pig
WT1	pig_early_spt	-0.0432199	pig
MEF2C	pig_early_spt	-0.108177	pig
NFKB2	pig_early_spt	-0.625637	pig
UNCX	pig_early_spt	-0.595113	pig
ZBED1	pig_early_spt	-0.415839	pig
HMGA1	pig_early_spt	-0.487361	pig
NR2F1	pig_early_spt	-0.535454	pig
ZFP69B	pig_early_spt	0.650247	pig
ZNF77	pig_early_spt	-0.103788	pig
NUAK1	pig_early_spt	-0.419231	pig
TP63	pig_early_spt	-0.568956	pig
XG	pig_early_spt	-0.378748	pig
SSX2	pig_early_spt	-0.337468	pig
SOX8	pig_early_spt	-0.321338	pig
SP5	pig_early_spt	0.161471	pig
SIX1	pig_early_spt	-0.334267	pig
SRY	pig_early_spt	-0.361144	pig
MYF5	pig_early_spt	-0.307375	pig
OLIG1	pig_early_spt	-0.322712	pig
TEAD4	pig_early_spt	-0.140575	pig
MSX2	pig_early_spt	-0.290824	pig
POU5F1	pig_early_spt	-0.351879	pig
TFF3	pig_early_spt	-0.295539	pig
GTF3A	pig_early_spt	-0.396344	pig
RHOXF1	pig_early_spt	-0.300949	pig
RHOXF2	pig_early_spt	-0.338163	pig
TWIST2	pig_early_spt	-0.331	pig
ARGFX	pig_early_spt	-0.215043	pig
ASCL1	pig_early_spt	-0.00769746	pig
HES4	pig_early_spt	-0.342786	pig
TCEAL2	pig_early_spt	-0.300123	pig
VENTX	pig_early_spt	-0.30289	pig
YY2	pig_early_spt	-0.373674	pig
ZFP92	pig_early_spt	-0.399232	pig
ATOH7	pig_early_spt	-0.371299	pig
HOXB7	pig_early_spt	-0.34693	pig
ZNF28	pig_early_spt	-0.404531	pig
CKMT1B	pig_early_spt	-0.327876	pig
HOXD1	pig_early_spt	-0.406302	pig
FOXE3	pig_early_spt	-0.292763	pig
MAFA	pig_early_spt	-0.374856	pig
FOXL1	pig_early_spt	-0.265019	pig
ZNF80	pig_early_spt	-0.287866	pig
ZNF117	pig_early_spt	-0.45856	pig
ZNF134	pig_early_spt	-0.351488	pig
FOS	pig_early_spt	-0.361551	pig
AR	pig_early_spt	-0.619956	pig
POU3F4	pig_early_spt	-0.412876	pig
FOSB	pig_early_spt	-0.412738	pig
ATF3	pig_early_spt	-0.227521	pig
SOX9	pig_early_spt	-0.585669	pig
GSC	pig_early_spt	-0.296439	pig
MYLK	pig_early_spt	-0.649191	pig
NFE2L3	pig_early_spt	-0.348123	pig
TFAP2D	pig_early_spt	-0.2249	pig
TLX3	pig_early_spt	0.178072	pig
RAX	pig_early_spt	-0.250784	pig
ISL2	pig_early_spt	-0.371567	pig
IRX6	pig_early_spt	-0.373594	pig
MEF2B	pig_early_spt	-0.319612	pig
SOX21	pig_early_spt	-0.337108	pig
HOXD3	pig_early_spt	-0.285562	pig
HOXD10	pig_early_spt	-0.265472	pig
HOXD11	pig_early_spt	-0.248438	pig
PRDM1	pig_early_spt	-0.276968	pig
PRDM14	pig_early_spt	-0.25908	pig
GSX1	pig_early_spt	-0.211421	pig
AIRE	pig_early_spt	-0.251003	pig
CDK2AP1	pig_early_spt	-0.415364	pig
SIX6	pig_early_spt	-0.130129	pig
SKOR2	pig_early_spt	-0.254558	pig
HOXA5	pig_early_spt	-0.347232	pig
HOXA6	pig_early_spt	-0.267871	pig
HOXC12	pig_early_spt	-0.259703	pig
HOXC13	pig_early_spt	-0.160378	pig
ALX3	pig_early_spt	-0.3421	pig
BSX	pig_early_spt	-0.22229	pig
CDX2	pig_early_spt	-0.258393	pig
FOXI1	pig_early_spt	-0.290038	pig
NOTO	pig_early_spt	-0.475325	pig
NKX2-2	pig_early_spt	-0.260618	pig
NKX2-5	pig_early_spt	-0.0458153	pig
T	pig_early_spt	-0.253466	pig
HIVEP2	pig_early_spt	-0.372941	pig
TAF1	pig_early_spt	-0.353352	pig
ZRSR2	pig_early_spt	-0.314576	pig
SOX3	pig_early_spt	-0.303009	pig
SOX14	pig_early_spt	-0.300118	pig
LHX1	pig_early_spt	-0.500935	pig
DLX1	pig_early_spt	-0.393622	pig
HOXB13	pig_early_spt	-0.250417	pig
ESRP1	pig_early_spt	-0.360466	pig
FOXF1	pig_early_spt	-0.34553	pig
NEUROG3	pig_early_spt	-0.219922	pig
NKX1-2	pig_early_spt	-0.313889	pig
FUBP1	pig_early_spt	-0.61042	pig
TBX2	pig_late_spt	-0.810964	pig
TBX3	pig_late_spt	-0.497208	pig
TFAP2A	pig_late_spt	-0.504274	pig
TET1	pig_late_spt	-0.273374	pig
UBTF	pig_late_spt	-0.601165	pig
UBXN1	pig_late_spt	-1.17774	pig
STUB1	pig_late_spt	-0.587082	pig
TAF7	pig_late_spt	-0.735822	pig
TGIF2	pig_late_spt	-0.806442	pig
TRIP10	pig_late_spt	-0.972584	pig
SP6	pig_late_spt	-0.465673	pig
SIRT6	pig_late_spt	-0.85575	pig
SMARCA5	pig_late_spt	-0.888593	pig
TCF3	pig_late_spt	-0.569905	pig
TCF7	pig_late_spt	-0.718328	pig
THRA	pig_late_spt	-0.542379	pig
UTP18	pig_late_spt	-1.18608	pig
ZMAT2	pig_late_spt	-0.821609	pig
[truncated: 2,322 more rows]

## Sheet: Diff-SPG-SPC
Expression of transcription factors associated with the Diff-SPG-to-SPC transition
gene	celltype	value	group
KIF22	human_ssc	1.18823	human
MYBL1	human_ssc	-0.556522	human
FOXH1	human_ssc	1.89618	human
HNRNPLL	human_ssc	-0.30394	human
IRF3	human_ssc	0.629533	human
MYEF2	human_ssc	-0.710416	human
HNRNPH3	human_ssc	0.112496	human
DR1	human_ssc	-0.92391	human
GZF1	human_ssc	0.120192	human
MXD1	human_ssc	-0.959628	human
ZKSCAN5	human_ssc	0.438302	human
ZDHHC5	human_ssc	-0.677813	human
TRIM24	human_ssc	-0.991007	human
TCFL5	human_ssc	-0.885897	human
ZBTB5	human_ssc	0.294056	human
RELA	human_ssc	1.05516	human
ZFP62	human_ssc	-0.220361	human
PPP5C	human_ssc	-0.18105	human
RAB2A	human_ssc	-0.148558	human
TERF1	human_ssc	0.00104821	human
LARP4	human_ssc	-0.116884	human
DMC1	human_ssc	-0.525612	human
GBX1	human_ssc	-0.403466	human
LEF1	human_ssc	-0.455407	human
LCORL	human_ssc	-0.700219	human
HESX1	human_ssc	-0.420477	human
NFYC	human_ssc	1.05531	human
KDM2A	human_ssc	0.783681	human
CREBZF	human_ssc	-0.603895	human
ADNP2	human_ssc	1.20228	human
ATF6	human_ssc	-0.16052	human
ATF6B	human_ssc	0.138742	human
ZNF143	human_ssc	0.496954	human
SMUG1	human_ssc	1.7202	human
RB1	human_ssc	-0.051217	human
RBFOX2	human_ssc	1.8787	human
TBX6	human_ssc	1.11774	human
BACH1	human_ssc	-0.0561086	human
BDP1	human_ssc	0.333191	human
NFAT5	human_ssc	-0.0383139	human
ETV3	human_ssc	0.269645	human
CTNNB1	human_ssc	-0.179197	human
E2F4	human_ssc	-0.0979385	human
FOXN2	human_ssc	0.0895885	human
HIF1A	human_ssc	0.60245	human
PBX3	human_ssc	0.407806	human
BPTF	human_ssc	0.431943	human
BRCA1	human_ssc	-0.370944	human
CCNT2	human_ssc	1.3538	human
CD59	human_ssc	0.756556	human
CPTP	human_ssc	-0.402118	human
CRTC2	human_ssc	0.700132	human
DMRT3	human_ssc	0.625667	human
DMRTC2	human_ssc	-0.121034	human
FEZF1	human_ssc	0.389565	human
FOXD2	human_ssc	0.185546	human
FOXD3	human_ssc	-0.259049	human
NFATC4	human_ssc	-0.0998524	human
NEUROG1	human_ssc	-0.0465168	human
NEUROD1	human_ssc	0.339496	human
INSM2	human_ssc	0.425088	human
HKR1	human_ssc	1.65713	human
HDAC6	human_ssc	-0.109914	human
HCFC1	human_ssc	1.49873	human
HAND1	human_ssc	2.2127	human
FOXE1	human_ssc	0.190035	human
FOXP3	human_ssc	0.690493	human
FOXD4	human_ssc	0.596909	human
FOXD4L1	human_ssc	-0.249254	human
FOXD4L5	human_ssc	-0.191694	human
OVOL1	human_ssc	-0.0641826	human
PAXIP1	human_ssc	0.470694	human
POU4F2	human_ssc	-0.143554	human
PPP2R3B	human_ssc	2.24585	human
PRDM7	human_ssc	-0.155341	human
SNAPC4	human_ssc	0.959834	human
SSX3	human_ssc	0.633677	human
DIABLO	human_ssc	-0.680417	human
CXXC1	human_ssc	-0.577884	human
DMRTA2	human_ssc	-0.104417	human
HNF1A	human_ssc	0.945245	human
ISX	human_ssc	-0.00863552	human
IKZF5	human_ssc	0.100353	human
MXI1	human_ssc	0.523575	human
RAX2	human_ssc	0.189993	human
RFX8	human_ssc	-0.43647	human
TBPL2	human_ssc	0.287884	human
FOXK2	human_ssc	0.469522	human
ESRRB	human_ssc	-0.446558	human
ESRRG	human_ssc	-0.597402	human
CREB5	human_ssc	-0.409994	human
MEIS1	human_ssc	-0.461297	human
FOXP1	human_ssc	0.655287	human
EHF	human_ssc	-0.518634	human
CUX2	human_ssc	-0.433956	human
ATF5	human_ssc	0.653908	human
BACH2	human_ssc	-0.0329193	human
EBF3	human_ssc	0.498747	human
HHAT	human_ssc	-0.3471	human
ELF1	human_ssc	0.559392	human
DLX4	human_ssc	-0.241524	human
BCL6B	human_ssc	0.647466	human
BNC2	human_ssc	1.31733	human
HDX	human_ssc	0.0442449	human
ERG	human_ssc	-0.275709	human
CBX7	human_ssc	-0.181876	human
CELF6	human_ssc	-0.551849	human
DMRT2	human_ssc	-0.407996	human
EBF1	human_ssc	-0.363146	human
ETV1	human_ssc	-0.181725	human
GLIS3	human_ssc	-0.186679	human
IKZF2	human_ssc	-0.338785	human
IL24	human_ssc	-0.245735	human
KDM4C	human_ssc	-0.3674	human
KCNIP1	human_ssc	-0.519321	human
KLRG1	human_ssc	0.192054	human
KLF12	human_ssc	0.43686	human
MTA3	human_ssc	1.01831	human
NR2F6	human_ssc	0.403986	human
NKX1-1	human_ssc	-0.206657	human
PRDM10	human_ssc	-0.272606	human
SLC18A1	human_ssc	-0.32244	human
SPIC	human_ssc	-0.382143	human
RUNX2	human_ssc	-0.687011	human
ZBTB8B	human_ssc	-0.000117652	human
THAP12	human_ssc	-0.48365	human
ZBTB45	human_ssc	-0.35347	human
ZNF18	human_ssc	-0.267779	human
FEV	human_ssc	0.454167	human
ELF2	human_ssc	-0.48944	human
CEBPG	human_ssc	-0.464187	human
BRF1	human_ssc	-0.0222431	human
CNOT4	human_ssc	-0.542146	human
SNAI2	human_ssc	0.171573	human
OVOL2	human_ssc	-0.432036	human
POU6F1	human_ssc	-0.191278	human
PBX4	human_ssc	-0.471967	human
KIF22	human_differing_spg	2.10013	human
MYBL1	human_differing_spg	-0.454854	human
FOXH1	human_differing_spg	0.344872	human
HNRNPLL	human_differing_spg	-0.399062	human
IRF3	human_differing_spg	0.260795	human
MYEF2	human_differing_spg	-0.429091	human
HNRNPH3	human_differing_spg	0.548404	human
DR1	human_differing_spg	-0.569007	human
GZF1	human_differing_spg	-0.0109864	human
MXD1	human_differing_spg	-1.03304	human
ZKSCAN5	human_differing_spg	-0.20719	human
ZDHHC5	human_differing_spg	-0.865816	human
TRIM24	human_differing_spg	-0.865939	human
TCFL5	human_differing_spg	-0.958897	human
ZBTB5	human_differing_spg	-0.0813225	human
RELA	human_differing_spg	1.23331	human
ZFP62	human_differing_spg	-0.0720952	human
PPP5C	human_differing_spg	0.395524	human
RAB2A	human_differing_spg	-0.0268124	human
TERF1	human_differing_spg	1.16345	human
LARP4	human_differing_spg	0.253442	human
DMC1	human_differing_spg	-0.419915	human
GBX1	human_differing_spg	-0.295144	human
LEF1	human_differing_spg	-0.611278	human
LCORL	human_differing_spg	-0.805116	human
HESX1	human_differing_spg	-0.590914	human
NFYC	human_differing_spg	1.2852	human
KDM2A	human_differing_spg	0.380855	human
CREBZF	human_differing_spg	-0.482227	human
ADNP2	human_differing_spg	1.13406	human
ATF6	human_differing_spg	-0.558676	human
ATF6B	human_differing_spg	0.739498	human
ZNF143	human_differing_spg	0.473682	human
SMUG1	human_differing_spg	1.9621	human
RB1	human_differing_spg	0.699371	human
RBFOX2	human_differing_spg	0.903153	human
TBX6	human_differing_spg	0.730196	human
BACH1	human_differing_spg	-0.135749	human
BDP1	human_differing_spg	0.238585	human
NFAT5	human_differing_spg	0.165953	human
ETV3	human_differing_spg	-0.0821298	human
CTNNB1	human_differing_spg	0.271203	human
E2F4	human_differing_spg	0.544666	human
FOXN2	human_differing_spg	0.146468	human
HIF1A	human_differing_spg	0.816127	human
PBX3	human_differing_spg	0.342492	human
BPTF	human_differing_spg	0.620714	human
BRCA1	human_differing_spg	0.754993	human
CCNT2	human_differing_spg	0.670975	human
CD59	human_differing_spg	1.19787	human
CPTP	human_differing_spg	-0.420499	human
CRTC2	human_differing_spg	0.869463	human
DMRT3	human_differing_spg	0.853237	human
DMRTC2	human_differing_spg	-0.223233	human
FEZF1	human_differing_spg	-0.00288107	human
FOXD2	human_differing_spg	1.055	human
FOXD3	human_differing_spg	-0.280318	human
NFATC4	human_differing_spg	-0.221421	human
NEUROG1	human_differing_spg	-0.327468	human
NEUROD1	human_differing_spg	-0.444586	human
INSM2	human_differing_spg	0.144682	human
HKR1	human_differing_spg	1.76761	human
HDAC6	human_differing_spg	0.0454215	human
HCFC1	human_differing_spg	0.768663	human
HAND1	human_differing_spg	0.356448	human
FOXE1	human_differing_spg	0.889375	human
FOXP3	human_differing_spg	0.621548	human
FOXD4	human_differing_spg	-0.219257	human
FOXD4L1	human_differing_spg	0.161097	human
FOXD4L5	human_differing_spg	-0.109669	human
OVOL1	human_differing_spg	-0.268246	human
PAXIP1	human_differing_spg	0.613394	human
POU4F2	human_differing_spg	-0.247325	human
PPP2R3B	human_differing_spg	2.0416	human
PRDM7	human_differing_spg	-0.0894163	human
SNAPC4	human_differing_spg	0.71314	human
SSX3	human_differing_spg	2.40557	human
DIABLO	human_differing_spg	-0.671848	human
CXXC1	human_differing_spg	-0.442374	human
DMRTA2	human_differing_spg	-0.454165	human
HNF1A	human_differing_spg	0.298551	human
ISX	human_differing_spg	-0.402312	human
IKZF5	human_differing_spg	0.253937	human
MXI1	human_differing_spg	-0.0631026	human
RAX2	human_differing_spg	-0.51918	human
RFX8	human_differing_spg	-0.471362	human
TBPL2	human_differing_spg	-0.145215	human
FOXK2	human_differing_spg	0.163337	human
ESRRB	human_differing_spg	-0.675884	human
ESRRG	human_differing_spg	-0.605766	human
CREB5	human_differing_spg	-0.414641	human
MEIS1	human_differing_spg	-0.620607	human
FOXP1	human_differing_spg	-0.261283	human
EHF	human_differing_spg	-0.54898	human
CUX2	human_differing_spg	-0.793095	human
ATF5	human_differing_spg	0.216983	human
BACH2	human_differing_spg	-0.405406	human
EBF3	human_differing_spg	-0.0469136	human
HHAT	human_differing_spg	-0.577335	human
ELF1	human_differing_spg	0.747274	human
DLX4	human_differing_spg	-0.384637	human
BCL6B	human_differing_spg	-0.00445648	human
BNC2	human_differing_spg	0.186325	human
HDX	human_differing_spg	-0.330093	human
ERG	human_differing_spg	-0.497232	human
CBX7	human_differing_spg	-0.480836	human
CELF6	human_differing_spg	-0.551849	human
DMRT2	human_differing_spg	-0.297475	human
EBF1	human_differing_spg	-0.386162	human
ETV1	human_differing_spg	-0.336861	human
GLIS3	human_differing_spg	-0.319272	human
IKZF2	human_differing_spg	-0.456676	human
IL24	human_differing_spg	-0.245735	human
KDM4C	human_differing_spg	-0.565519	human
KCNIP1	human_differing_spg	-0.645889	human
KLRG1	human_differing_spg	0.137526	human
KLF12	human_differing_spg	-0.0926895	human
MTA3	human_differing_spg	0.814734	human
NR2F6	human_differing_spg	0.355008	human
NKX1-1	human_differing_spg	-0.491887	human
PRDM10	human_differing_spg	-0.513257	human
SLC18A1	human_differing_spg	-0.398331	human
SPIC	human_differing_spg	-0.391413	human
RUNX2	human_differing_spg	-0.697422	human
ZBTB8B	human_differing_spg	-0.010799	human
THAP12	human_differing_spg	-0.48365	human
ZBTB45	human_differing_spg	-0.354308	human
ZNF18	human_differing_spg	-0.460636	human
FEV	human_differing_spg	-0.342251	human
ELF2	human_differing_spg	-0.426267	human
CEBPG	human_differing_spg	-0.408908	human
BRF1	human_differing_spg	-0.285815	human
CNOT4	human_differing_spg	-0.378092	human
SNAI2	human_differing_spg	0.605596	human
OVOL2	human_differing_spg	-0.517579	human
POU6F1	human_differing_spg	-0.29462	human
PBX4	human_differing_spg	-0.44804	human
KIF22	human_early_spc	1.20138	human
MYBL1	human_early_spc	1.22855	human
FOXH1	human_early_spc	-0.00391869	human
HNRNPLL	human_early_spc	0.739357	human
IRF3	human_early_spc	0.476999	human
MYEF2	human_early_spc	1.87914	human
HNRNPH3	human_early_spc	1.78388	human
DR1	human_early_spc	1.22352	human
GZF1	human_early_spc	1.58523	human
MXD1	human_early_spc	-0.41907	human
ZKSCAN5	human_early_spc	1.9043	human
ZDHHC5	human_early_spc	-0.307707	human
TRIM24	human_early_spc	-0.439462	human
TCFL5	human_early_spc	-0.181518	human
ZBTB5	human_early_spc	0.609538	human
RELA	human_early_spc	1.36836	human
ZFP62	human_early_spc	0.93853	human
PPP5C	human_early_spc	0.842567	human
RAB2A	human_early_spc	0.566566	human
TERF1	human_early_spc	2.67546	human
LARP4	human_early_spc	1.21019	human
DMC1	human_early_spc	3.33855	human
GBX1	human_early_spc	1.9456	human
LEF1	human_early_spc	-0.471105	human
LCORL	human_early_spc	0.0639062	human
HESX1	human_early_spc	1.03274	human
NFYC	human_early_spc	0.936883	human
KDM2A	human_early_spc	3.6902	human
CREBZF	human_early_spc	0.489948	human
ADNP2	human_early_spc	3.20227	human
ATF6	human_early_spc	0.567467	human
ATF6B	human_early_spc	2.35995	human
ZNF143	human_early_spc	1.71337	human
SMUG1	human_early_spc	2.7072	human
RB1	human_early_spc	1.61175	human
RBFOX2	human_early_spc	2.15295	human
TBX6	human_early_spc	1.09177	human
BACH1	human_early_spc	0.640658	human
BDP1	human_early_spc	1.6882	human
NFAT5	human_early_spc	2.95241	human
ETV3	human_early_spc	1.47164	human
CTNNB1	human_early_spc	1.39648	human
E2F4	human_early_spc	3.24645	human
FOXN2	human_early_spc	1.97144	human
HIF1A	human_early_spc	3.52824	human
PBX3	human_early_spc	4.12843	human
BPTF	human_early_spc	2.51467	human
BRCA1	human_early_spc	3.80667	human
CCNT2	human_early_spc	1.62063	human
CD59	human_early_spc	1.13116	human
CPTP	human_early_spc	-0.18045	human
CRTC2	human_early_spc	3.70706	human
DMRT3	human_early_spc	3.53525	human
DMRTC2	human_early_spc	4.26788	human
FEZF1	human_early_spc	-0.0386366	human
FOXD2	human_early_spc	4.4431	human
FOXD3	human_early_spc	4.4408	human
NFATC4	human_early_spc	3.294	human
NEUROG1	human_early_spc	-0.413785	human
NEUROD1	human_early_spc	1.13948	human
INSM2	human_early_spc	4.63559	human
HKR1	human_early_spc	2.95059	human
HDAC6	human_early_spc	4.17431	human
HCFC1	human_early_spc	2.75704	human
HAND1	human_early_spc	2.35179	human
FOXE1	human_early_spc	4.34243	human
FOXP3	human_early_spc	4.08971	human
FOXD4	human_early_spc	4.28292	human
FOXD4L1	human_early_spc	4.6343	human
FOXD4L5	human_early_spc	4.64581	human
OVOL1	human_early_spc	0.333005	human
PAXIP1	human_early_spc	3.55538	human
POU4F2	human_early_spc	0.21272	human
PPP2R3B	human_early_spc	3.31924	human
PRDM7	human_early_spc	4.69025	human
SNAPC4	human_early_spc	2.94764	human
SSX3	human_early_spc	3.81602	human
DIABLO	human_early_spc	-0.708989	human
CXXC1	human_early_spc	0.751891	human
DMRTA2	human_early_spc	-0.392819	human
HNF1A	human_early_spc	-0.821266	human
ISX	human_early_spc	-0.402312	human
IKZF5	human_early_spc	0.398612	human
MXI1	human_early_spc	0.216383	human
RAX2	human_early_spc	-0.51918	human
RFX8	human_early_spc	-0.302498	human
TBPL2	human_early_spc	0.265476	human
FOXK2	human_early_spc	0.273951	human
ESRRB	human_early_spc	-0.397007	human
ESRRG	human_early_spc	-0.587452	human
CREB5	human_early_spc	0.282928	human
MEIS1	human_early_spc	-0.751188	human
FOXP1	human_early_spc	-0.37744	human
EHF	human_early_spc	-0.529899	human
CUX2	human_early_spc	-0.634918	human
ATF5	human_early_spc	-0.0579613	human
BACH2	human_early_spc	-0.306406	human
EBF3	human_early_spc	-0.634967	human
HHAT	human_early_spc	-0.561317	human
ELF1	human_early_spc	-0.437412	human
DLX4	human_early_spc	-0.353444	human
BCL6B	human_early_spc	-0.127293	human
BNC2	human_early_spc	-0.561355	human
HDX	human_early_spc	-0.460441	human
ERG	human_early_spc	-0.500429	human
CBX7	human_early_spc	-0.0959501	human
CELF6	human_early_spc	-0.551849	human
DMRT2	human_early_spc	-0.179269	human
EBF1	human_early_spc	-0.394893	human
ETV1	human_early_spc	-0.645661	human
GLIS3	human_early_spc	-0.330759	human
IKZF2	human_early_spc	-0.238117	human
IL24	human_early_spc	-0.245735	human
KDM4C	human_early_spc	-0.338261	human
KCNIP1	human_early_spc	-0.645889	human
KLRG1	human_early_spc	0.812778	human
KLF12	human_early_spc	-0.536114	human
MTA3	human_early_spc	-0.0270877	human
NR2F6	human_early_spc	-0.864502	human
NKX1-1	human_early_spc	-0.491887	human
PRDM10	human_early_spc	-0.285099	human
SLC18A1	human_early_spc	-0.398331	human
SPIC	human_early_spc	-0.388627	human
RUNX2	human_early_spc	-0.622059	human
ZBTB8B	human_early_spc	0.54418	human
THAP12	human_early_spc	-0.48365	human
ZBTB45	human_early_spc	-0.239678	human
ZNF18	human_early_spc	-0.330218	human
FEV	human_early_spc	-0.30775	human
ELF2	human_early_spc	-0.270786	human
CEBPG	human_early_spc	-0.440453	human
BRF1	human_early_spc	-0.195496	human
CNOT4	human_early_spc	-0.0826997	human
SNAI2	human_early_spc	-0.361711	human
OVOL2	human_early_spc	-0.472329	human
POU6F1	human_early_spc	-0.363095	human
PBX4	human_early_spc	-0.129865	human
KIF22	human_late_spc	-0.462854	human
MYBL1	human_late_spc	0.0551403	human
FOXH1	human_late_spc	-0.78773	human
HNRNPLL	human_late_spc	1.93293	human
IRF3	human_late_spc	-0.555758	human
MYEF2	human_late_spc	-0.290882	human
HNRNPH3	human_late_spc	-0.581462	human
DR1	human_late_spc	3.11119	human
GZF1	human_late_spc	1.44935	human
MXD1	human_late_spc	1.04511	human
ZKSCAN5	human_late_spc	2.94176	human
ZDHHC5	human_late_spc	2.13663	human
TRIM24	human_late_spc	0.485143	human
TCFL5	human_late_spc	2.10265	human
ZBTB5	human_late_spc	-0.351636	human
RELA	human_late_spc	-0.475002	human
ZFP62	human_late_spc	0.506945	human
PPP5C	human_late_spc	-0.630002	human
RAB2A	human_late_spc	0.608554	human
TERF1	human_late_spc	-0.552487	human
LARP4	human_late_spc	-0.976028	human
DMC1	human_late_spc	-0.538414	human
GBX1	human_late_spc	0.395949	human
LEF1	human_late_spc	-0.0916232	human
LCORL	human_late_spc	-0.0816014	human
HESX1	human_late_spc	-0.624696	human
NFYC	human_late_spc	0.756082	human
KDM2A	human_late_spc	-0.157495	human
CREBZF	human_late_spc	-0.461894	human
ADNP2	human_late_spc	1.4142	human
ATF6	human_late_spc	0.126569	human
ATF6B	human_late_spc	-0.292433	human
ZNF143	human_late_spc	1.19659	human
SMUG1	human_late_spc	0.114039	human
RB1	human_late_spc	-0.178529	human
RBFOX2	human_late_spc	-0.487151	human
TBX6	human_late_spc	-0.899359	human
BACH1	human_late_spc	-0.121437	human
BDP1	human_late_spc	0.594513	human
NFAT5	human_late_spc	-0.498656	human
ETV3	human_late_spc	-0.29614	human
CTNNB1	human_late_spc	-0.503551	human
E2F4	human_late_spc	-0.105684	human
FOXN2	human_late_spc	-0.577005	human
HIF1A	human_late_spc	-0.606302	human
PBX3	human_late_spc	-0.199223	human
BPTF	human_late_spc	-0.386356	human
BRCA1	human_late_spc	-0.316781	human
CCNT2	human_late_spc	-0.0623077	human
CD59	human_late_spc	3.06636	human
CPTP	human_late_spc	3.43134	human
CRTC2	human_late_spc	-0.0211805	human
DMRT3	human_late_spc	-0.336475	human
DMRTC2	human_late_spc	0.0285908	human
FEZF1	human_late_spc	2.9105	human
FOXD2	human_late_spc	0.106576	human
FOXD3	human_late_spc	0.124237	human
NFATC4	human_late_spc	2.89322	human
NEUROG1	human_late_spc	-0.280575	human
NEUROD1	human_late_spc	3.33914	human
INSM2	human_late_spc	-0.155798	human
HKR1	human_late_spc	1.77599	human
HDAC6	human_late_spc	0.00198163	human
HCFC1	human_late_spc	-0.384276	human
HAND1	human_late_spc	2.91535	human
FOXE1	human_late_spc	0.389843	human
FOXP3	human_late_spc	-0.261506	human
FOXD4	human_late_spc	0.604705	human
FOXD4L1	human_late_spc	0.438939	human
FOXD4L5	human_late_spc	0.438086	human
OVOL1	human_late_spc	4.40464	human
PAXIP1	human_late_spc	0.101741	human
POU4F2	human_late_spc	4.61783	human
PPP2R3B	human_late_spc	-0.271745	human
PRDM7	human_late_spc	-0.179969	human
SNAPC4	human_late_spc	0.975162	human
SSX3	human_late_spc	-0.251298	human
DIABLO	human_late_spc	-0.758447	human
CXXC1	human_late_spc	-0.683801	human
DMRTA2	human_late_spc	0.672287	human
HNF1A	human_late_spc	-0.533667	human
ISX	human_late_spc	0.492585	human
IKZF5	human_late_spc	-0.546325	human
MXI1	human_late_spc	-0.77148	human
RAX2	human_late_spc	-0.469619	human
RFX8	human_late_spc	-0.27329	human
TBPL2	human_late_spc	-0.480813	human
FOXK2	human_late_spc	-0.0933522	human
ESRRB	human_late_spc	0.439048	human
ESRRG	human_late_spc	-0.415379	human
CREB5	human_late_spc	-0.671458	human
MEIS1	human_late_spc	-0.37913	human
FOXP1	human_late_spc	0.144363	human
EHF	human_late_spc	-0.388982	human
CUX2	human_late_spc	-0.639965	human
ATF5	human_late_spc	0.779243	human
BACH2	human_late_spc	-0.184284	human
EBF3	human_late_spc	-0.662825	human
HHAT	human_late_spc	-0.564943	human
ELF1	human_late_spc	-0.621673	human
DLX4	human_late_spc	-0.634918	human
BCL6B	human_late_spc	-0.505033	human
BNC2	human_late_spc	-0.610363	human
HDX	human_late_spc	0.623676	human
ERG	human_late_spc	-0.490648	human
CBX7	human_late_spc	-0.55355	human
CELF6	human_late_spc	-0.542313	human
DMRT2	human_late_spc	-0.328687	human
EBF1	human_late_spc	-0.255024	human
ETV1	human_late_spc	0.34148	human
GLIS3	human_late_spc	-0.270793	human
IKZF2	human_late_spc	-0.273429	human
IL24	human_late_spc	-0.127276	human
KDM4C	human_late_spc	-0.13995	human
KCNIP1	human_late_spc	-0.275727	human
KLRG1	human_late_spc	-0.379483	human
KLF12	human_late_spc	-0.453322	human
MTA3	human_late_spc	-0.586061	human
NR2F6	human_late_spc	-0.681524	human
NKX1-1	human_late_spc	-0.291598	human
PRDM10	human_late_spc	-0.38196	human
SLC18A1	human_late_spc	-0.395451	human
SPIC	human_late_spc	-0.363197	human
RUNX2	human_late_spc	0.0505331	human
ZBTB8B	human_late_spc	-0.596946	human
THAP12	human_late_spc	-0.48365	human
ZBTB45	human_late_spc	-0.380023	human
ZNF18	human_late_spc	-0.290236	human
FEV	human_late_spc	-0.427722	human
ELF2	human_late_spc	0.122463	human
CEBPG	human_late_spc	-0.0045253	human
BRF1	human_late_spc	-0.780906	human
CNOT4	human_late_spc	-0.0214535	human
SNAI2	human_late_spc	-0.63561	human
OVOL2	human_late_spc	0.245448	human
POU6F1	human_late_spc	-0.378116	human
PBX4	human_late_spc	-0.324065	human
KIF22	human_early_spt	-1.02838	human
MYBL1	human_early_spt	-0.658094	human
FOXH1	human_early_spt	-0.869015	human
HNRNPLL	human_early_spt	0.552619	human
IRF3	human_early_spt	-0.756805	human
MYEF2	human_early_spt	-0.303097	human
HNRNPH3	human_early_spt	-1.10915	human
DR1	human_early_spt	0.619771	human
GZF1	human_early_spt	0.0282149	human
MXD1	human_early_spt	-0.586195	human
ZKSCAN5	human_early_spt	-0.390159	human
ZDHHC5	human_early_spt	0.300149	human
TRIM24	human_early_spt	-0.531253	human
TCFL5	human_early_spt	-0.589824	human
ZBTB5	human_early_spt	-0.842129	human
RELA	human_early_spt	-1.148	human
ZFP62	human_early_spt	-0.370914	human
PPP5C	human_early_spt	-0.833407	human
RAB2A	human_early_spt	-0.224703	human
TERF1	human_early_spt	-1.00952	human
LARP4	human_early_spt	-1.00844	human
DMC1	human_early_spt	-0.567575	human
GBX1	human_early_spt	-0.402066	human
LEF1	human_early_spt	-0.811905	human
LCORL	human_early_spt	-0.503721	human
HESX1	human_early_spt	-0.658637	human
NFYC	human_early_spt	-1.02884	human
KDM2A	human_early_spt	-0.196117	human
CREBZF	human_early_spt	-0.460338	human
ADNP2	human_early_spt	-0.378955	human
ATF6	human_early_spt	-0.9656	human
ATF6B	human_early_spt	-1.16053	human
ZNF143	human_early_spt	-0.461855	human
SMUG1	human_early_spt	-0.658465	human
RB1	human_early_spt	-0.366846	human
RBFOX2	human_early_spt	-0.665588	human
TBX6	human_early_spt	-0.494593	human
BACH1	human_early_spt	2.1423	human
BDP1	human_early_spt	-0.176959	human
NFAT5	human_early_spt	-0.636914	human
ETV3	human_early_spt	-0.517753	human
CTNNB1	human_early_spt	-0.695451	human
E2F4	human_early_spt	0.775236	human
FOXN2	human_early_spt	-0.568482	human
HIF1A	human_early_spt	-0.554664	human
PBX3	human_early_spt	-0.336249	human
BPTF	human_early_spt	-0.968661	human
BRCA1	human_early_spt	-0.581361	human
CCNT2	human_early_spt	-0.650143	human
CD59	human_early_spt	1.34201	human
CPTP	human_early_spt	1.02273	human
CRTC2	human_early_spt	-0.670945	human
DMRT3	human_early_spt	-0.259777	human
DMRTC2	human_early_spt	-0.531689	human
FEZF1	human_early_spt	-0.100565	human
FOXD2	human_early_spt	-0.0919697	human
FOXD3	human_early_spt	-0.246977	human
NFATC4	human_early_spt	0.185742	human
NEUROG1	human_early_spt	0.993133	human
NEUROD1	human_early_spt	2.09433	human
INSM2	human_early_spt	-0.211652	human
HKR1	human_early_spt	0.73937	human
HDAC6	human_early_spt	0.788277	human
HCFC1	human_early_spt	-0.423278	human
HAND1	human_early_spt	-0.385225	human
FOXE1	human_early_spt	0.174396	human
FOXP3	human_early_spt	-0.357747	human
FOXD4	human_early_spt	-0.264752	human
FOXD4L1	human_early_spt	-0.249254	human
FOXD4L5	human_early_spt	-0.064412	human
OVOL1	human_early_spt	0.848832	human
PAXIP1	human_early_spt	-0.851146	human
POU4F2	human_early_spt	0.317244	human
PPP2R3B	human_early_spt	-0.300982	human
PRDM7	human_early_spt	-0.137652	human
SNAPC4	human_early_spt	-0.0572274	human
SSX3	human_early_spt	-0.271738	human
DIABLO	human_early_spt	-0.792096	human
CXXC1	human_early_spt	-0.620373	human
DMRTA2	human_early_spt	0.480865	human
HNF1A	human_early_spt	-0.766084	human
ISX	human_early_spt	1.93766	human
IKZF5	human_early_spt	-0.871345	human
MXI1	human_early_spt	-1.1178	human
RAX2	human_early_spt	-0.51918	human
RFX8	human_early_spt	-0.43631	human
TBPL2	human_early_spt	-0.482957	human
FOXK2	human_early_spt	-0.260386	human
ESRRB	human_early_spt	1.95996	human
ESRRG	human_early_spt	-0.446976	human
CREB5	human_early_spt	-0.678663	human
MEIS1	human_early_spt	-0.273648	human
FOXP1	human_early_spt	0.865498	human
EHF	human_early_spt	-0.39213	human
CUX2	human_early_spt	-0.603405	human
ATF5	human_early_spt	3.305	human
BACH2	human_early_spt	1.86255	human
EBF3	human_early_spt	-0.673598	human
HHAT	human_early_spt	-0.581119	human
ELF1	human_early_spt	-0.0587043	human
DLX4	human_early_spt	-0.679053	human
BCL6B	human_early_spt	-0.505454	human
BNC2	human_early_spt	-0.208581	human
HDX	human_early_spt	0.373695	human
ERG	human_early_spt	-0.493168	human
CBX7	human_early_spt	-0.453355	human
CELF6	human_early_spt	-0.551849	human
DMRT2	human_early_spt	-0.401593	human
EBF1	human_early_spt	-0.260559	human
ETV1	human_early_spt	0.657648	human
GLIS3	human_early_spt	-0.297655	human
IKZF2	human_early_spt	-0.635719	human
IL24	human_early_spt	0.334403	human
KDM4C	human_early_spt	0.762291	human
KCNIP1	human_early_spt	-0.561284	human
KLRG1	human_early_spt	-0.301614	human
KLF12	human_early_spt	-0.477296	human
MTA3	human_early_spt	-1.14772	human
NR2F6	human_early_spt	-0.673143	human
NKX1-1	human_early_spt	-0.481689	human
PRDM10	human_early_spt	-0.201822	human
SLC18A1	human_early_spt	-0.389506	human
SPIC	human_early_spt	-0.380787	human
RUNX2	human_early_spt	1.85837	human
ZBTB8B	human_early_spt	-0.333251	human
THAP12	human_early_spt	-0.48365	human
ZBTB45	human_early_spt	-0.386561	human
ZNF18	human_early_spt	-0.245164	human
FEV	human_early_spt	-0.460368	human
ELF2	human_early_spt	-0.786472	human
CEBPG	human_early_spt	-1.08775	human
BRF1	human_early_spt	-0.853571	human
CNOT4	human_early_spt	-1.06744	human
SNAI2	human_early_spt	-0.566545	human
OVOL2	human_early_spt	-0.35476	human
POU6F1	human_early_spt	-0.198034	human
PBX4	human_early_spt	-0.481607	human
KIF22	human_late_spt	-1.0739	human
MYBL1	human_late_spt	-0.692031	human
FOXH1	human_late_spt	-1.02509	human
HNRNPLL	human_late_spt	-0.463039	human
IRF3	human_late_spt	-0.733401	human
MYEF2	human_late_spt	-0.409552	human
HNRNPH3	human_late_spt	-1.19342	human
DR1	human_late_spt	-0.0844474	human
GZF1	human_late_spt	-0.246461	human
MXD1	human_late_spt	-0.904595	human
ZKSCAN5	human_late_spt	-0.678482	human
ZDHHC5	human_late_spt	-0.976863	human
TRIM24	human_late_spt	-0.608332	human
TCFL5	human_late_spt	-0.947419	human
ZBTB5	human_late_spt	-0.886734	human
RELA	human_late_spt	-1.17264	human
ZFP62	human_late_spt	-0.408041	human
PPP5C	human_late_spt	-0.867772	human
RAB2A	human_late_spt	-1.48735	human
TERF1	human_late_spt	-1.10233	human
LARP4	human_late_spt	-1.02294	human
DMC1	human_late_spt	-0.574754	human
GBX1	human_late_spt	-0.400944	human
LEF1	human_late_spt	-0.822236	human
LCORL	human_late_spt	-0.83436	human
HESX1	human_late_spt	-0.668943	human
NFYC	human_late_spt	-1.19241	human
KDM2A	human_late_spt	-0.81032	human
CREBZF	human_late_spt	-0.724911	human
ADNP2	human_late_spt	-0.467604	human
ATF6	human_late_spt	-1.07987	human
ATF6B	human_late_spt	-1.18539	human
ZNF143	human_late_spt	-0.822348	human
SMUG1	human_late_spt	-0.674324	human
RB1	human_late_spt	-0.865831	human
RBFOX2	human_late_spt	-0.937341	human
TBX6	human_late_spt	-0.89715	human
BACH1	human_late_spt	3.50858	human
BDP1	human_late_spt	-0.555486	human
NFAT5	human_late_spt	-0.673465	human
ETV3	human_late_spt	-0.577631	human
CTNNB1	human_late_spt	-0.823189	human
E2F4	human_late_spt	0.0461177	human
FOXN2	human_late_spt	-0.577227	human
HIF1A	human_late_spt	-0.646788	human
PBX3	human_late_spt	-0.364373	human
BPTF	human_late_spt	-0.97368	human
BRCA1	human_late_spt	-0.743897	human
CCNT2	human_late_spt	-0.648852	human
CD59	human_late_spt	0.0457151	human
CPTP	human_late_spt	1.58208	human
CRTC2	human_late_spt	-0.753544	human
DMRT3	human_late_spt	-0.465421	human
DMRTC2	human_late_spt	-0.569351	human
FEZF1	human_late_spt	-0.372101	human
FOXD2	human_late_spt	-0.0402367	human
FOXD3	human_late_spt	-0.265319	human
NFATC4	human_late_spt	0.104554	human
NEUROG1	human_late_spt	1.67056	human
NEUROD1	human_late_spt	1.48178	human
INSM2	human_late_spt	-0.199562	human
HKR1	human_late_spt	0.262014	human
HDAC6	human_late_spt	-0.109444	human
HCFC1	human_late_spt	-0.467206	human
HAND1	human_late_spt	-0.49865	human
FOXE1	human_late_spt	-0.356838	human
FOXP3	human_late_spt	0.0422712	human
FOXD4	human_late_spt	0.929954	human
FOXD4L1	human_late_spt	-0.249254	human
FOXD4L5	human_late_spt	-0.248322	human
OVOL1	human_late_spt	0.71571	human
PAXIP1	human_late_spt	-1.14586	human
POU4F2	human_late_spt	0.208162	human
PPP2R3B	human_late_spt	-0.325065	human
PRDM7	human_late_spt	-0.196478	human
SNAPC4	human_late_spt	-0.567973	human
SSX3	human_late_spt	-0.286392	human
DIABLO	human_late_spt	-0.801544	human
CXXC1	human_late_spt	-0.82974	human
DMRTA2	human_late_spt	-0.738579	human
HNF1A	human_late_spt	-0.663756	human
ISX	human_late_spt	1.07797	human
IKZF5	human_late_spt	-1.07422	human
MXI1	human_late_spt	-1.19891	human
RAX2	human_late_spt	-0.51918	human
RFX8	human_late_spt	-0.456396	human
TBPL2	human_late_spt	-0.505686	human
FOXK2	human_late_spt	-0.180836	human
ESRRB	human_late_spt	2.75442	human
ESRRG	human_late_spt	-0.40717	human
CREB5	human_late_spt	-0.733132	human
MEIS1	human_late_spt	-0.468722	human
FOXP1	human_late_spt	0.673488	human
EHF	human_late_spt	-0.494024	human
CUX2	human_late_spt	-0.86132	human
ATF5	human_late_spt	1.23823	human
BACH2	human_late_spt	0.240936	human
EBF3	human_late_spt	-0.648042	human
HHAT	human_late_spt	-0.624001	human
ELF1	human_late_spt	-0.62824	human
DLX4	human_late_spt	-0.662587	human
BCL6B	human_late_spt	-0.518609	human
BNC2	human_late_spt	-0.541435	human
HDX	human_late_spt	-0.239105	human
ERG	human_late_spt	-0.487099	human
CBX7	human_late_spt	-0.550748	human
CELF6	human_late_spt	-0.551849	human
DMRT2	human_late_spt	-0.43873	human
EBF1	human_late_spt	-0.371932	human
ETV1	human_late_spt	-0.19508	human
GLIS3	human_late_spt	-0.362438	human
IKZF2	human_late_spt	-0.636938	human
IL24	human_late_spt	-0.245735	human
KDM4C	human_late_spt	0.280118	human
KCNIP1	human_late_spt	-0.634293	human
KLRG1	human_late_spt	-0.293613	human
KLF12	human_late_spt	-0.50516	human
MTA3	human_late_spt	-0.720696	human
NR2F6	human_late_spt	-0.864684	human
NKX1-1	human_late_spt	-0.480582	human
PRDM10	human_late_spt	-0.158982	human
SLC18A1	human_late_spt	-0.398331	human
SPIC	human_late_spt	-0.377532	human
RUNX2	human_late_spt	0.130482	human
ZBTB8B	human_late_spt	-0.488778	human
THAP12	human_late_spt	-0.48365	human
ZBTB45	human_late_spt	-0.387098	human
ZNF18	human_late_spt	-0.321272	human
FEV	human_late_spt	-0.340277	human
ELF2	human_late_spt	-0.878088	human
CEBPG	human_late_spt	-1.14981	human
BRF1	human_late_spt	-0.923725	human
CNOT4	human_late_spt	-1.16678	human
SNAI2	human_late_spt	-0.614085	human
OVOL2	human_late_spt	-0.436085	human
POU6F1	human_late_spt	-0.346039	human
PBX4	human_late_spt	-0.503337	human
KIF22	pig_ssc	-0.257775	pig
MYBL1	pig_ssc	-0.437361	pig
FOXH1	pig_ssc	-0.201707	pig
HNRNPLL	pig_ssc	0.309497	pig
IRF3	pig_ssc	0.166376	pig
MYEF2	pig_ssc	0.192104	pig
HNRNPH3	pig_ssc	0.101701	pig
DR1	pig_ssc	-0.7723	pig
GZF1	pig_ssc	-0.840839	pig
MXD1	pig_ssc	-0.360598	pig
ZKSCAN5	pig_ssc	-0.142284	pig
ZDHHC5	pig_ssc	-0.0836502	pig
TRIM24	pig_ssc	-0.122207	pig
TCFL5	pig_ssc	-0.522459	pig
ZBTB5	pig_ssc	-0.390003	pig
RELA	pig_ssc	0.59364	pig
ZFP62	pig_ssc	0.309279	pig
PPP5C	pig_ssc	0.859636	pig
RAB2A	pig_ssc	0.0540486	pig
TERF1	pig_ssc	0.130556	pig
LARP4	pig_ssc	0.745017	pig
DMC1	pig_ssc	-0.505255	pig
GBX1	pig_ssc	-0.596225	pig
LEF1	pig_ssc	-0.17008	pig
LCORL	pig_ssc	-0.172089	pig
HESX1	pig_ssc	-0.319478	pig
NFYC	pig_ssc	0.392527	pig
KDM2A	pig_ssc	-0.22926	pig
CREBZF	pig_ssc	1.11263	pig
ADNP2	pig_ssc	0.390801	pig
ATF6	pig_ssc	0.28859	pig
ATF6B	pig_ssc	-0.722216	pig
ZNF143	pig_ssc	0.515664	pig
SMUG1	pig_ssc	0.80094	pig
RB1	pig_ssc	0.704087	pig
RBFOX2	pig_ssc	1.20379	pig
TBX6	pig_ssc	0.539645	pig
BACH1	pig_ssc	1.17104	pig
BDP1	pig_ssc	0.445751	pig
NFAT5	pig_ssc	0.441363	pig
ETV3	pig_ssc	1.77819	pig
CTNNB1	pig_ssc	1.24099	pig
E2F4	pig_ssc	-0.0528903	pig
FOXN2	pig_ssc	0.624155	pig
HIF1A	pig_ssc	1.17871	pig
PBX3	pig_ssc	-0.363181	pig
BPTF	pig_ssc	1.19578	pig
BRCA1	pig_ssc	-0.145265	pig
CCNT2	pig_ssc	0.817861	pig
CD59	pig_ssc	-0.783374	pig
CPTP	pig_ssc	-0.73071	pig
CRTC2	pig_ssc	-0.350544	pig
DMRT3	pig_ssc	-0.54846	pig
DMRTC2	pig_ssc	-0.529853	pig
FEZF1	pig_ssc	-0.14323	pig
FOXD2	pig_ssc	-0.363768	pig
FOXD3	pig_ssc	-0.301827	pig
NFATC4	pig_ssc	-0.264875	pig
NEUROG1	pig_ssc	-0.413785	pig
NEUROD1	pig_ssc	-0.497638	pig
INSM2	pig_ssc	-0.263079	pig
HKR1	pig_ssc	-0.508484	pig
HDAC6	pig_ssc	-0.517777	pig
HCFC1	pig_ssc	-0.615034	pig
HAND1	pig_ssc	-0.49865	pig
FOXE1	pig_ssc	-0.452881	pig
FOXP3	pig_ssc	0.356633	pig
FOXD4	pig_ssc	-0.439495	pig
FOXD4L1	pig_ssc	-0.249254	pig
FOXD4L5	pig_ssc	-0.248322	pig
OVOL1	pig_ssc	-0.447826	pig
PAXIP1	pig_ssc	0.027282	pig
POU4F2	pig_ssc	-0.0965192	pig
PPP2R3B	pig_ssc	-0.372717	pig
PRDM7	pig_ssc	-0.228771	pig
SNAPC4	pig_ssc	1.48946	pig
SSX3	pig_ssc	-0.33588	pig
DIABLO	pig_ssc	-0.277378	pig
CXXC1	pig_ssc	0.537668	pig
DMRTA2	pig_ssc	-0.257494	pig
HNF1A	pig_ssc	-0.118946	pig
ISX	pig_ssc	-0.402312	pig
IKZF5	pig_ssc	1.51385	pig
MXI1	pig_ssc	-0.834468	pig
RAX2	pig_ssc	0.407216	pig
RFX8	pig_ssc	-0.493543	pig
TBPL2	pig_ssc	-0.558374	pig
FOXK2	pig_ssc	-0.649572	pig
ESRRB	pig_ssc	-0.710642	pig
ESRRG	pig_ssc	-0.473129	pig
CREB5	pig_ssc	1.16075	pig
MEIS1	pig_ssc	-0.436179	pig
FOXP1	pig_ssc	0.155471	pig
EHF	pig_ssc	-0.403265	pig
CUX2	pig_ssc	1.91883	pig
ATF5	pig_ssc	-0.40802	pig
BACH2	pig_ssc	0.275053	pig
EBF3	pig_ssc	-0.373903	pig
HHAT	pig_ssc	-0.132866	pig
ELF1	pig_ssc	1.6181	pig
DLX4	pig_ssc	-0.445861	pig
BCL6B	pig_ssc	-0.374796	pig
BNC2	pig_ssc	1.61341	pig
HDX	pig_ssc	-0.335384	pig
ERG	pig_ssc	0.584871	pig
CBX7	pig_ssc	-0.697244	pig
CELF6	pig_ssc	-0.551849	pig
DMRT2	pig_ssc	-0.42177	pig
EBF1	pig_ssc	-0.105585	pig
ETV1	pig_ssc	2.44139	pig
GLIS3	pig_ssc	0.267753	pig
IKZF2	pig_ssc	1.5365	pig
IL24	pig_ssc	-0.245735	pig
KDM4C	pig_ssc	-0.470524	pig
KCNIP1	pig_ssc	0.596981	pig
KLRG1	pig_ssc	-0.469664	pig
KLF12	pig_ssc	0.719666	pig
MTA3	pig_ssc	-0.92603	pig
NR2F6	pig_ssc	0.663376	pig
NKX1-1	pig_ssc	-0.491887	pig
PRDM10	pig_ssc	-0.0876289	pig
SLC18A1	pig_ssc	-0.290626	pig
SPIC	pig_ssc	0.105507	pig
RUNX2	pig_ssc	-0.290881	pig
ZBTB8B	pig_ssc	-0.709838	pig
THAP12	pig_ssc	-0.48365	pig
ZBTB45	pig_ssc	-0.248138	pig
ZNF18	pig_ssc	-0.386499	pig
FEV	pig_ssc	-0.460368	pig
ELF2	pig_ssc	-0.0812899	pig
CEBPG	pig_ssc	-0.936566	pig
BRF1	pig_ssc	0.0193597	pig
CNOT4	pig_ssc	-0.0327929	pig
SNAI2	pig_ssc	0.827452	pig
OVOL2	pig_ssc	-0.467022	pig
POU6F1	pig_ssc	-0.313969	pig
PBX4	pig_ssc	-0.451744	pig
KIF22	pig_differing_spg	1.62413	pig
MYBL1	pig_differing_spg	-0.46613	pig
FOXH1	pig_differing_spg	0.174691	pig
HNRNPLL	pig_differing_spg	-0.13663	pig
IRF3	pig_differing_spg	-0.572828	pig
MYEF2	pig_differing_spg	0.259745	pig
HNRNPH3	pig_differing_spg	0.148551	pig
DR1	pig_differing_spg	-0.626661	pig
GZF1	pig_differing_spg	-0.684552	pig
MXD1	pig_differing_spg	-0.853023	pig
ZKSCAN5	pig_differing_spg	-0.583343	pig
ZDHHC5	pig_differing_spg	-0.667765	pig
TRIM24	pig_differing_spg	-0.874841	pig
TCFL5	pig_differing_spg	-0.0722338	pig
ZBTB5	pig_differing_spg	-0.77605	pig
RELA	pig_differing_spg	2.04825	pig
ZFP62	pig_differing_spg	-0.474891	pig
PPP5C	pig_differing_spg	2.41253	pig
RAB2A	pig_differing_spg	0.106197	pig
TERF1	pig_differing_spg	0.758604	pig
LARP4	pig_differing_spg	0.63976	pig
DMC1	pig_differing_spg	-0.542297	pig
GBX1	pig_differing_spg	-0.184717	pig
LEF1	pig_differing_spg	0.0530032	pig
LCORL	pig_differing_spg	-0.205505	pig
HESX1	pig_differing_spg	-0.367697	pig
NFYC	pig_differing_spg	0.783343	pig
KDM2A	pig_differing_spg	-0.367708	pig
CREBZF	pig_differing_spg	0.949089	pig
ADNP2	pig_differing_spg	0.668665	pig
ATF6	pig_differing_spg	-0.386827	pig
ATF6B	pig_differing_spg	-0.440507	pig
ZNF143	pig_differing_spg	0.594187	pig
SMUG1	pig_differing_spg	0.450977	pig
RB1	pig_differing_spg	1.10561	pig
RBFOX2	pig_differing_spg	1.01056	pig
TBX6	pig_differing_spg	0.274479	pig
BACH1	pig_differing_spg	-0.358286	pig
BDP1	pig_differing_spg	0.362153	pig
NFAT5	pig_differing_spg	-0.566157	pig
ETV3	pig_differing_spg	2.09299	pig
CTNNB1	pig_differing_spg	0.679765	pig
E2F4	pig_differing_spg	1.14734	pig
FOXN2	pig_differing_spg	-0.386705	pig
HIF1A	pig_differing_spg	0.20375	pig
PBX3	pig_differing_spg	-0.613556	pig
BPTF	pig_differing_spg	0.484716	pig
BRCA1	pig_differing_spg	1.06198	pig
CCNT2	pig_differing_spg	-0.337005	pig
CD59	pig_differing_spg	-0.783374	pig
CPTP	pig_differing_spg	-0.73071	pig
CRTC2	pig_differing_spg	-0.257581	pig
DMRT3	pig_differing_spg	-0.414714	pig
DMRTC2	pig_differing_spg	-0.459157	pig
FEZF1	pig_differing_spg	-0.304058	pig
FOXD2	pig_differing_spg	-0.363768	pig
FOXD3	pig_differing_spg	-0.301827	pig
NFATC4	pig_differing_spg	-0.382652	pig
NEUROG1	pig_differing_spg	-0.413785	pig
NEUROD1	pig_differing_spg	-0.497638	pig
INSM2	pig_differing_spg	-0.263079	pig
HKR1	pig_differing_spg	-0.508484	pig
HDAC6	pig_differing_spg	-0.402546	pig
HCFC1	pig_differing_spg	-0.503134	pig
HAND1	pig_differing_spg	-0.49865	pig
FOXE1	pig_differing_spg	-0.227964	pig
FOXP3	pig_differing_spg	-0.365906	pig
FOXD4	pig_differing_spg	-0.439495	pig
FOXD4L1	pig_differing_spg	-0.249254	pig
FOXD4L5	pig_differing_spg	-0.248322	pig
OVOL1	pig_differing_spg	-0.438828	pig
PAXIP1	pig_differing_spg	0.30992	pig
POU4F2	pig_differing_spg	-0.288813	pig
PPP2R3B	pig_differing_spg	-0.372717	pig
PRDM7	pig_differing_spg	-0.228771	pig
SNAPC4	pig_differing_spg	0.631416	pig
SSX3	pig_differing_spg	-0.33588	pig
DIABLO	pig_differing_spg	0.108174	pig
CXXC1	pig_differing_spg	1.74937	pig
DMRTA2	pig_differing_spg	-0.656065	pig
HNF1A	pig_differing_spg	0.847682	pig
ISX	pig_differing_spg	-0.402312	pig
IKZF5	pig_differing_spg	1.43103	pig
MXI1	pig_differing_spg	-0.149457	pig
RAX2	pig_differing_spg	1.14751	pig
RFX8	pig_differing_spg	-0.500448	pig
TBPL2	pig_differing_spg	1.00355	pig
FOXK2	pig_differing_spg	-0.468134	pig
ESRRB	pig_differing_spg	-0.67667	pig
ESRRG	pig_differing_spg	-0.118325	pig
CREB5	pig_differing_spg	0.399728	pig
MEIS1	pig_differing_spg	-0.704994	pig
FOXP1	pig_differing_spg	-0.64025	pig
EHF	pig_differing_spg	-0.48911	pig
CUX2	pig_differing_spg	0.551733	pig
ATF5	pig_differing_spg	-0.434812	pig
BACH2	pig_differing_spg	-0.629479	pig
EBF3	pig_differing_spg	-0.591617	pig
HHAT	pig_differing_spg	-0.4212	pig
ELF1	pig_differing_spg	1.075	pig
DLX4	pig_differing_spg	0.0671246	pig
BCL6B	pig_differing_spg	-0.534855	pig
BNC2	pig_differing_spg	-0.463699	pig
HDX	pig_differing_spg	-0.359613	pig
ERG	pig_differing_spg	-0.390294	pig
CBX7	pig_differing_spg	-0.68836	pig
CELF6	pig_differing_spg	-0.551849	pig
DMRT2	pig_differing_spg	-0.418711	pig
EBF1	pig_differing_spg	-0.383649	pig
ETV1	pig_differing_spg	-0.302303	pig
GLIS3	pig_differing_spg	-0.362735	pig
IKZF2	pig_differing_spg	-0.437098	pig
IL24	pig_differing_spg	-0.245735	pig
KDM4C	pig_differing_spg	-0.615742	pig
KCNIP1	pig_differing_spg	-0.257733	pig
KLRG1	pig_differing_spg	-0.469664	pig
KLF12	pig_differing_spg	-0.524332	pig
MTA3	pig_differing_spg	-0.770834	pig
NR2F6	pig_differing_spg	0.139673	pig
NKX1-1	pig_differing_spg	-0.491887	pig
PRDM10	pig_differing_spg	-0.325716	pig
SLC18A1	pig_differing_spg	-0.346221	pig
SPIC	pig_differing_spg	-0.109768	pig
RUNX2	pig_differing_spg	-0.327163	pig
ZBTB8B	pig_differing_spg	-0.709838	pig
THAP12	pig_differing_spg	-0.48365	pig
ZBTB45	pig_differing_spg	-0.11304	pig
ZNF18	pig_differing_spg	-0.398393	pig
FEV	pig_differing_spg	-0.460368	pig
ELF2	pig_differing_spg	0.296336	pig
CEBPG	pig_differing_spg	-0.402581	pig
BRF1	pig_differing_spg	0.134339	pig
CNOT4	pig_differing_spg	-0.193439	pig
SNAI2	pig_differing_spg	-0.354428	pig
OVOL2	pig_differing_spg	-0.532843	pig
POU6F1	pig_differing_spg	-0.420431	pig
PBX4	pig_differing_spg	-0.441433	pig
KIF22	pig_early_spc	1.5053	pig
MYBL1	pig_early_spc	0.691382	pig
FOXH1	pig_early_spc	1.86037	pig
HNRNPLL	pig_early_spc	2.20212	pig
IRF3	pig_early_spc	-0.156353	pig
MYEF2	pig_early_spc	2.14003	pig
HNRNPH3	pig_early_spc	1.86867	pig
DR1	pig_early_spc	-0.0455227	pig
GZF1	pig_early_spc	0.0320744	pig
MXD1	pig_early_spc	0.333324	pig
ZKSCAN5	pig_early_spc	0.77082	pig
ZDHHC5	pig_early_spc	-0.058281	pig
TRIM24	pig_early_spc	-0.612592	pig
TCFL5	pig_early_spc	-0.17823	pig
ZBTB5	pig_early_spc	0.246923	pig
RELA	pig_early_spc	1.56152	pig
ZFP62	pig_early_spc	0.596918	pig
PPP5C	pig_early_spc	1.92178	pig
RAB2A	pig_early_spc	1.11183	pig
TERF1	pig_early_spc	1.57874	pig
LARP4	pig_early_spc	2.3813	pig
DMC1	pig_early_spc	2.3209	pig
GBX1	pig_early_spc	1.88327	pig
LEF1	pig_early_spc	1.11897	pig
LCORL	pig_early_spc	1.45455	pig
HESX1	pig_early_spc	-0.00933104	pig
NFYC	pig_early_spc	1.59198	pig
KDM2A	pig_early_spc	0.443573	pig
CREBZF	pig_early_spc	3.52932	pig
ADNP2	pig_early_spc	1.1412	pig
ATF6	pig_early_spc	0.155961	pig
ATF6B	pig_early_spc	-0.141096	pig
ZNF143	pig_early_spc	1.02156	pig
SMUG1	pig_early_spc	0.517024	pig
RB1	pig_early_spc	0.777535	pig
RBFOX2	pig_early_spc	1.38768	pig
TBX6	pig_early_spc	2.17387	pig
BACH1	pig_early_spc	0.0120847	pig
BDP1	pig_early_spc	1.03004	pig
NFAT5	pig_early_spc	1.84003	pig
ETV3	pig_early_spc	2.38397	pig
CTNNB1	pig_early_spc	2.02501	pig
E2F4	pig_early_spc	1.69849	pig
FOXN2	pig_early_spc	3.25812	pig
HIF1A	pig_early_spc	1.30089	pig
PBX3	pig_early_spc	0.922278	pig
BPTF	pig_early_spc	0.207693	pig
BRCA1	pig_early_spc	0.203205	pig
CCNT2	pig_early_spc	-0.54709	pig
CD59	pig_early_spc	-0.783374	pig
CPTP	pig_early_spc	-0.73071	pig
CRTC2	pig_early_spc	-0.0867122	pig
DMRT3	pig_early_spc	-0.480979	pig
DMRTC2	pig_early_spc	-0.376795	pig
FEZF1	pig_early_spc	-0.419513	pig
FOXD2	pig_early_spc	-0.363768	pig
FOXD3	pig_early_spc	-0.301827	pig
NFATC4	pig_early_spc	-0.171369	pig
NEUROG1	pig_early_spc	-0.413785	pig
NEUROD1	pig_early_spc	-0.497638	pig
INSM2	pig_early_spc	-0.263079	pig
HKR1	pig_early_spc	-0.508484	pig
HDAC6	pig_early_spc	0.20163	pig
HCFC1	pig_early_spc	-0.498994	pig
HAND1	pig_early_spc	-0.49865	pig
FOXE1	pig_early_spc	-0.157408	pig
FOXP3	pig_early_spc	0.710055	pig
FOXD4	pig_early_spc	-0.439495	pig
FOXD4L1	pig_early_spc	-0.249254	pig
FOXD4L5	pig_early_spc	-0.248322	pig
OVOL1	pig_early_spc	-0.443031	pig
PAXIP1	pig_early_spc	-0.205298	pig
POU4F2	pig_early_spc	-0.288813	pig
PPP2R3B	pig_early_spc	-0.372717	pig
PRDM7	pig_early_spc	-0.0837026	pig
SNAPC4	pig_early_spc	-0.333161	pig
SSX3	pig_early_spc	-0.33588	pig
DIABLO	pig_early_spc	0.863576	pig
CXXC1	pig_early_spc	3.71732	pig
DMRTA2	pig_early_spc	-0.0775939	pig
HNF1A	pig_early_spc	2.0005	pig
ISX	pig_early_spc	-0.402312	pig
IKZF5	pig_early_spc	1.968	pig
MXI1	pig_early_spc	1.22777	pig
RAX2	pig_early_spc	3.52987	pig
RFX8	pig_early_spc	-0.503282	pig
TBPL2	pig_early_spc	3.64799	pig
FOXK2	pig_early_spc	-0.0190502	pig
ESRRB	pig_early_spc	-0.710642	pig
ESRRG	pig_early_spc	0.0489318	pig
CREB5	pig_early_spc	0.356099	pig
MEIS1	pig_early_spc	-0.574738	pig
FOXP1	pig_early_spc	-0.922034	pig
EHF	pig_early_spc	-0.410303	pig
CUX2	pig_early_spc	-0.132339	pig
ATF5	pig_early_spc	-0.477524	pig
BACH2	pig_early_spc	-0.644085	pig
EBF3	pig_early_spc	-0.636476	pig
HHAT	pig_early_spc	-0.473232	pig
ELF1	pig_early_spc	-0.339379	pig
DLX4	pig_early_spc	-0.550598	pig
BCL6B	pig_early_spc	-0.427733	pig
BNC2	pig_early_spc	-0.70541	pig
HDX	pig_early_spc	-0.366966	pig
ERG	pig_early_spc	-0.521242	pig
CBX7	pig_early_spc	-0.618001	pig
CELF6	pig_early_spc	-0.551849	pig
DMRT2	pig_early_spc	-0.295939	pig
EBF1	pig_early_spc	-0.345881	pig
ETV1	pig_early_spc	-0.535846	pig
GLIS3	pig_early_spc	-0.37621	pig
IKZF2	pig_early_spc	-0.161181	pig
IL24	pig_early_spc	-0.245735	pig
KDM4C	pig_early_spc	-0.388185	pig
KCNIP1	pig_early_spc	-0.508497	pig
KLRG1	pig_early_spc	-0.469664	pig
KLF12	pig_early_spc	-0.553968	pig
MTA3	pig_early_spc	-0.620976	pig
NR2F6	pig_early_spc	-0.651652	pig
NKX1-1	pig_early_spc	-0.491887	pig
PRDM10	pig_early_spc	-0.194628	pig
SLC18A1	pig_early_spc	-0.398331	pig
SPIC	pig_early_spc	0.0700224	pig
RUNX2	pig_early_spc	-0.516293	pig
ZBTB8B	pig_early_spc	-0.709838	pig
THAP12	pig_early_spc	-0.48365	pig
ZBTB45	pig_early_spc	-0.302387	pig
ZNF18	pig_early_spc	-0.475796	pig
FEV	pig_early_spc	-0.460368	pig
ELF2	pig_early_spc	0.13146	pig
CEBPG	pig_early_spc	-0.628917	pig
BRF1	pig_early_spc	-0.837205	pig
CNOT4	pig_early_spc	0.0550342	pig
SNAI2	pig_early_spc	-0.528278	pig
OVOL2	pig_early_spc	-0.550548	pig
POU6F1	pig_early_spc	-0.406539	pig
PBX4	pig_early_spc	-0.46177	pig
KIF22	pig_late_spc	-0.554642	pig
MYBL1	pig_late_spc	0.369568	pig
FOXH1	pig_late_spc	0.116898	pig
HNRNPLL	pig_late_spc	1.19677	pig
IRF3	pig_late_spc	0.00553704	pig
MYEF2	pig_late_spc	-0.0773725	pig
HNRNPH3	pig_late_spc	0.493466	pig
DR1	pig_late_spc	0.230121	pig
GZF1	pig_late_spc	0.172049	pig
MXD1	pig_late_spc	1.55932	pig
ZKSCAN5	pig_late_spc	1.09674	pig
ZDHHC5	pig_late_spc	1.66726	pig
TRIM24	pig_late_spc	-0.293389	pig
TCFL5	pig_late_spc	1.95457	pig
ZBTB5	pig_late_spc	-0.712201	pig
RELA	pig_late_spc	1.46369	pig
ZFP62	pig_late_spc	-0.625718	pig
PPP5C	pig_late_spc	0.026183	pig
RAB2A	pig_late_spc	2.12006	pig
TERF1	pig_late_spc	-0.556215	pig
LARP4	pig_late_spc	0.250343	pig
DMC1	pig_late_spc	0.00446878	pig
GBX1	pig_late_spc	1.21175	pig
LEF1	pig_late_spc	-0.29314	pig
LCORL	pig_late_spc	0.8233	pig
HESX1	pig_late_spc	0.384995	pig
NFYC	pig_late_spc	0.271487	pig
KDM2A	pig_late_spc	-0.367295	pig
CREBZF	pig_late_spc	1.47943	pig
ADNP2	pig_late_spc	-0.645626	pig
ATF6	pig_late_spc	0.987101	pig
ATF6B	pig_late_spc	0.363208	pig
ZNF143	pig_late_spc	-0.171407	pig
SMUG1	pig_late_spc	-0.511046	pig
RB1	pig_late_spc	-0.635847	pig
RBFOX2	pig_late_spc	-0.385469	pig
TBX6	pig_late_spc	-0.177317	pig
BACH1	pig_late_spc	-0.446641	pig
BDP1	pig_late_spc	-0.658722	pig
NFAT5	pig_late_spc	-0.295503	pig
ETV3	pig_late_spc	0.0180083	pig
CTNNB1	pig_late_spc	-0.172371	pig
E2F4	pig_late_spc	-0.00566339	pig
FOXN2	pig_late_spc	-0.60534	pig
HIF1A	pig_late_spc	-0.531866	pig
PBX3	pig_late_spc	-0.38444	pig
BPTF	pig_late_spc	-0.235841	pig
BRCA1	pig_late_spc	0.12292	pig
CCNT2	pig_late_spc	-0.78205	pig
CD59	pig_late_spc	-0.783374	pig
CPTP	pig_late_spc	-0.73071	pig
CRTC2	pig_late_spc	0.13654	pig
DMRT3	pig_late_spc	-0.420519	pig
DMRTC2	pig_late_spc	-0.514561	pig
FEZF1	pig_late_spc	1.11823	pig
FOXD2	pig_late_spc	-0.363768	pig
FOXD3	pig_late_spc	-0.301827	pig
NFATC4	pig_late_spc	-0.408467	pig
NEUROG1	pig_late_spc	-0.413785	pig
NEUROD1	pig_late_spc	-0.386	pig
INSM2	pig_late_spc	-0.263079	pig
HKR1	pig_late_spc	-0.508484	pig
HDAC6	pig_late_spc	-0.419099	pig
HCFC1	pig_late_spc	-0.577167	pig
HAND1	pig_late_spc	-0.49865	pig
FOXE1	pig_late_spc	-0.452881	pig
FOXP3	pig_late_spc	-0.33573	pig
FOXD4	pig_late_spc	-0.439495	pig
FOXD4L1	pig_late_spc	-0.249254	pig
FOXD4L5	pig_late_spc	-0.248322	pig
OVOL1	pig_late_spc	-0.439741	pig
PAXIP1	pig_late_spc	0.054892	pig
POU4F2	pig_late_spc	-0.288813	pig
PPP2R3B	pig_late_spc	-0.372717	pig
PRDM7	pig_late_spc	-0.187357	pig
SNAPC4	pig_late_spc	-0.803217	pig
SSX3	pig_late_spc	-0.33588	pig
DIABLO	pig_late_spc	1.39072	pig
CXXC1	pig_late_spc	0.0843017	pig
DMRTA2	pig_late_spc	3.73532	pig
HNF1A	pig_late_spc	2.75359	pig
ISX	pig_late_spc	3.86174	pig
IKZF5	pig_late_spc	2.47473	pig
MXI1	pig_late_spc	1.90985	pig
RAX2	pig_late_spc	1.67361	pig
RFX8	pig_late_spc	-0.130548	pig
TBPL2	pig_late_spc	1.76617	pig
FOXK2	pig_late_spc	-0.615444	pig
ESRRB	pig_late_spc	-0.632675	pig
ESRRG	pig_late_spc	-0.201124	pig
CREB5	pig_late_spc	0.870272	pig
MEIS1	pig_late_spc	0.979231	pig
FOXP1	pig_late_spc	-0.889623	pig
EHF	pig_late_spc	-0.263917	pig
CUX2	pig_late_spc	-0.0623994	pig
ATF5	pig_late_spc	-0.465379	pig
BACH2	pig_late_spc	-0.644689	pig
EBF3	pig_late_spc	-0.518909	pig
HHAT	pig_late_spc	0.611094	pig
ELF1	pig_late_spc	-0.75742	pig
DLX4	pig_late_spc	-0.248189	pig
BCL6B	pig_late_spc	-0.424257	pig
BNC2	pig_late_spc	-0.471804	pig
HDX	pig_late_spc	-0.331592	pig
ERG	pig_late_spc	-0.459204	pig
CBX7	pig_late_spc	-0.692483	pig
CELF6	pig_late_spc	-0.551849	pig
DMRT2	pig_late_spc	-0.329943	pig
EBF1	pig_late_spc	-0.255574	pig
ETV1	pig_late_spc	-0.250435	pig
GLIS3	pig_late_spc	-0.325307	pig
IKZF2	pig_late_spc	-0.595551	pig
IL24	pig_late_spc	-0.245735	pig
KDM4C	pig_late_spc	-0.00326332	pig
KCNIP1	pig_late_spc	-0.429518	pig
KLRG1	pig_late_spc	-0.469664	pig
KLF12	pig_late_spc	-0.576286	pig
MTA3	pig_late_spc	-0.238061	pig
NR2F6	pig_late_spc	-0.0899626	pig
NKX1-1	pig_late_spc	-0.491887	pig
PRDM10	pig_late_spc	0.222986	pig
SLC18A1	pig_late_spc	-0.362084	pig
SPIC	pig_late_spc	-0.108615	pig
RUNX2	pig_late_spc	1.37479	pig
ZBTB8B	pig_late_spc	-0.709838	pig
THAP12	pig_late_spc	-0.48365	pig
ZBTB45	pig_late_spc	-0.156773	pig
ZNF18	pig_late_spc	-0.510941	pig
FEV	pig_late_spc	-0.460368	pig
ELF2	pig_late_spc	-0.177547	pig
CEBPG	pig_late_spc	-0.0192444	pig
BRF1	pig_late_spc	-0.700633	pig
CNOT4	pig_late_spc	-7.87286e-05	pig
SNAI2	pig_late_spc	-0.513929	pig
OVOL2	pig_late_spc	-0.548229	pig
POU6F1	pig_late_spc	-0.3977	pig
PBX4	pig_late_spc	-0.208553	pig
KIF22	pig_early_spt	-1.03325	pig
MYBL1	pig_early_spt	-0.722046	pig
FOXH1	pig_early_spt	-0.37963	pig
HNRNPLL	pig_early_spt	-1.05579	pig
IRF3	pig_early_spt	-0.630378	pig
MYEF2	pig_early_spt	-0.880534	pig
HNRNPH3	pig_early_spt	-0.228136	pig
DR1	pig_early_spt	-0.985368	pig
GZF1	pig_early_spt	-0.438467	pig
MXD1	pig_early_spt	2.98271	pig
ZKSCAN5	pig_early_spt	-0.861476	pig
ZDHHC5	pig_early_spt	-0.275501	pig
TRIM24	pig_early_spt	-0.891922	pig
TCFL5	pig_early_spt	-0.0931639	pig
ZBTB5	pig_early_spt	-1.12029	pig
RELA	pig_early_spt	-0.72339	pig
ZFP62	pig_early_spt	-0.702176	pig
PPP5C	pig_early_spt	-0.83257	pig
RAB2A	pig_early_spt	-0.303171	pig
TERF1	pig_early_spt	-1.0809	pig
LARP4	pig_early_spt	-0.123784	pig
DMC1	pig_early_spt	-0.453238	pig
GBX1	pig_early_spt	-0.596225	pig
LEF1	pig_early_spt	-0.727736	pig
LCORL	pig_early_spt	-0.50299	pig
HESX1	pig_early_spt	-0.470351	pig
NFYC	pig_early_spt	-1.17493	pig
KDM2A	pig_early_spt	-0.577382	pig
CREBZF	pig_early_spt	-0.104712	pig
ADNP2	pig_early_spt	-0.82363	pig
ATF6	pig_early_spt	-0.260175	pig
ATF6B	pig_early_spt	-0.359766	pig
ZNF143	pig_early_spt	-0.60311	pig
SMUG1	pig_early_spt	-0.821826	pig
RB1	pig_early_spt	-1.20796	pig
RBFOX2	pig_early_spt	-0.827874	pig
TBX6	pig_early_spt	-1.0557	pig
BACH1	pig_early_spt	-0.563428	pig
BDP1	pig_early_spt	-1.08937	pig
NFAT5	pig_early_spt	-0.776004	pig
ETV3	pig_early_spt	-0.719702	pig
CTNNB1	pig_early_spt	-0.718499	pig
E2F4	pig_early_spt	-0.99017	pig
FOXN2	pig_early_spt	-0.727621	pig
HIF1A	pig_early_spt	-0.616766	pig
PBX3	pig_early_spt	0.0123229	pig
BPTF	pig_early_spt	-1.11121	pig
BRCA1	pig_early_spt	-0.0899977	pig
CCNT2	pig_early_spt	-1.05777	pig
CD59	pig_early_spt	-0.783374	pig
CPTP	pig_early_spt	-0.73071	pig
CRTC2	pig_early_spt	-0.284926	pig
DMRT3	pig_early_spt	-0.373862	pig
DMRTC2	pig_early_spt	-0.639684	pig
FEZF1	pig_early_spt	-0.420979	pig
FOXD2	pig_early_spt	-0.363768	pig
FOXD3	pig_early_spt	-0.301827	pig
NFATC4	pig_early_spt	-0.462297	pig
NEUROG1	pig_early_spt	-0.413785	pig
NEUROD1	pig_early_spt	-0.497638	pig
INSM2	pig_early_spt	-0.263079	pig
HKR1	pig_early_spt	-0.508484	pig
HDAC6	pig_early_spt	-0.41944	pig
HCFC1	pig_early_spt	-0.615034	pig
HAND1	pig_early_spt	-0.49865	pig
FOXE1	pig_early_spt	-0.452881	pig
FOXP3	pig_early_spt	-0.287498	pig
FOXD4	pig_early_spt	-0.439495	pig
FOXD4L1	pig_early_spt	-0.249254	pig
FOXD4L5	pig_early_spt	-0.248322	pig
OVOL1	pig_early_spt	-0.447826	pig
PAXIP1	pig_early_spt	-0.972351	pig
POU4F2	pig_early_spt	-0.288813	pig
PPP2R3B	pig_early_spt	-0.372717	pig
PRDM7	pig_early_spt	-0.228771	pig
SNAPC4	pig_early_spt	-0.9357	pig
SSX3	pig_early_spt	-0.33588	pig
DIABLO	pig_early_spt	-0.444607	pig
CXXC1	pig_early_spt	-0.6698	pig
DMRTA2	pig_early_spt	-0.245919	pig
HNF1A	pig_early_spt	0.879136	pig
ISX	pig_early_spt	-0.402312	pig
IKZF5	pig_early_spt	-0.455253	pig
MXI1	pig_early_spt	1.00004	pig
RAX2	pig_early_spt	1.00268	pig
RFX8	pig_early_spt	-0.447071	pig
TBPL2	pig_early_spt	1.09865	pig
FOXK2	pig_early_spt	-0.880162	pig
ESRRB	pig_early_spt	-0.710642	pig
ESRRG	pig_early_spt	-0.188205	pig
CREB5	pig_early_spt	1.05779	pig
MEIS1	pig_early_spt	1.10612	pig
FOXP1	pig_early_spt	-0.90047	pig
EHF	pig_early_spt	0.615077	pig
CUX2	pig_early_spt	-0.486995	pig
ATF5	pig_early_spt	-0.726804	pig
BACH2	pig_early_spt	-0.759112	pig
EBF3	pig_early_spt	-0.475247	pig
HHAT	pig_early_spt	-0.190832	pig
ELF1	pig_early_spt	0.508071	pig
DLX4	pig_early_spt	-0.487945	pig
BCL6B	pig_early_spt	-0.479189	pig
BNC2	pig_early_spt	-0.714405	pig
HDX	pig_early_spt	-0.36038	pig
ERG	pig_early_spt	-0.476629	pig
CBX7	pig_early_spt	-0.675079	pig
CELF6	pig_early_spt	-0.551849	pig
DMRT2	pig_early_spt	-0.451542	pig
EBF1	pig_early_spt	-0.339935	pig
ETV1	pig_early_spt	-0.53659	pig
GLIS3	pig_early_spt	-0.375263	pig
IKZF2	pig_early_spt	-0.281518	pig
IL24	pig_early_spt	-0.245735	pig
KDM4C	pig_early_spt	0.0360445	pig
KCNIP1	pig_early_spt	-0.645889	pig
KLRG1	pig_early_spt	-0.469664	pig
KLF12	pig_early_spt	-0.551966	pig
MTA3	pig_early_spt	-0.667132	pig
NR2F6	pig_early_spt	-0.254806	pig
NKX1-1	pig_early_spt	-0.491887	pig
PRDM10	pig_early_spt	0.248634	pig
SLC18A1	pig_early_spt	-0.346803	pig
SPIC	pig_early_spt	-0.262823	pig
RUNX2	pig_early_spt	2.56137	pig
ZBTB8B	pig_early_spt	-0.709838	pig
THAP12	pig_early_spt	-0.48365	pig
ZBTB45	pig_early_spt	-0.281521	pig
ZNF18	pig_early_spt	-0.525285	pig
FEV	pig_early_spt	-0.460368	pig
ELF2	pig_early_spt	-0.861154	pig
CEBPG	pig_early_spt	0.103018	pig
BRF1	pig_early_spt	-0.958387	pig
CNOT4	pig_early_spt	-0.567168	pig
SNAI2	pig_early_spt	-0.681528	pig
OVOL2	pig_early_spt	-0.507009	pig
POU6F1	pig_early_spt	-0.42807	pig
PBX4	pig_early_spt	-0.463175	pig
KIF22	pig_late_spt	-1.03861	pig
MYBL1	pig_late_spt	-0.680191	pig
FOXH1	pig_late_spt	-0.923442	pig
HNRNPLL	pig_late_spt	-1.26495	pig
IRF3	pig_late_spt	-0.735572	pig
MYEF2	pig_late_spt	-0.893517	pig
HNRNPH3	pig_late_spt	-0.77489	pig
DR1	pig_late_spt	-1.0697	pig
GZF1	pig_late_spt	-0.772225	pig
MXD1	pig_late_spt	1.21246	pig
ZKSCAN5	pig_late_spt	-0.716401	pig
ZDHHC5	pig_late_spt	-1.11815	pig
TRIM24	pig_late_spt	-0.966885	pig
TCFL5	pig_late_spt	-0.348763	pig
ZBTB5	pig_late_spt	-1.09102	pig
RELA	pig_late_spt	-0.843299	pig
ZFP62	pig_late_spt	-0.901673	pig
PPP5C	pig_late_spt	-0.811867	pig
RAB2A	pig_late_spt	-1.42228	pig
TERF1	pig_late_spt	-0.997212	pig
LARP4	pig_late_spt	-0.363465	pig
DMC1	pig_late_spt	-0.486011	pig
GBX1	pig_late_spt	-0.596225	pig
LEF1	pig_late_spt	-0.817189	pig
LCORL	pig_late_spt	-0.649233	pig
HESX1	pig_late_spt	-0.537808	pig
NFYC	pig_late_spt	-1.15056	pig
KDM2A	pig_late_spt	-0.955516	pig
CREBZF	pig_late_spt	-0.597248	pig
ADNP2	pig_late_spt	-0.802455	pig
ATF6	pig_late_spt	-0.650475	pig
ATF6B	pig_late_spt	-0.958798	pig
ZNF143	pig_late_spt	-0.944893	pig
SMUG1	pig_late_spt	-0.982844	pig
RB1	pig_late_spt	-1.22546	pig
RBFOX2	pig_late_spt	-0.889166	pig
TBX6	pig_late_spt	-0.484968	pig
BACH1	pig_late_spt	-0.405704	pig
BDP1	pig_late_spt	-1.02528	pig
NFAT5	pig_late_spt	-0.802904	pig
ETV3	pig_late_spt	-0.817034	pig
CTNNB1	pig_late_spt	-0.723392	pig
E2F4	pig_late_spt	-1.13893	pig
FOXN2	pig_late_spt	-0.800046	pig
HIF1A	pig_late_spt	-0.67046	pig
PBX3	pig_late_spt	0.726158	pig
BPTF	pig_late_spt	-1.13527	pig
BRCA1	pig_late_spt	-0.66293	pig
CCNT2	pig_late_spt	-1.02004	pig
CD59	pig_late_spt	-0.783374	pig
CPTP	pig_late_spt	-0.73071	pig
CRTC2	pig_late_spt	-0.628964	pig
DMRT3	pig_late_spt	-0.561378	pig
DMRTC2	pig_late_spt	-0.637619	pig
FEZF1	pig_late_spt	-0.114898	pig
FOXD2	pig_late_spt	-0.363768	pig
FOXD3	pig_late_spt	-0.301827	pig
NFATC4	pig_late_spt	-0.456422	pig
NEUROG1	pig_late_spt	-0.413785	pig
NEUROD1	pig_late_spt	-0.497638	pig
INSM2	pig_late_spt	-0.263079	pig
HKR1	pig_late_spt	-0.508484	pig
HDAC6	pig_late_spt	-0.575365	pig
HCFC1	pig_late_spt	-0.609068	pig
HAND1	pig_late_spt	-0.49865	pig
FOXE1	pig_late_spt	-0.452881	pig
FOXP3	pig_late_spt	-0.12801	pig
FOXD4	pig_late_spt	-0.439495	pig
FOXD4L1	pig_late_spt	-0.249254	pig
FOXD4L5	pig_late_spt	-0.248322	pig
OVOL1	pig_late_spt	-0.444459	pig
PAXIP1	pig_late_spt	-1.00957	pig
POU4F2	pig_late_spt	-0.288813	pig
PPP2R3B	pig_late_spt	-0.372717	pig
PRDM7	pig_late_spt	-0.228771	pig
SNAPC4	pig_late_spt	-0.858575	pig
SSX3	pig_late_spt	-0.33588	pig
DIABLO	pig_late_spt	-0.472457	pig
CXXC1	pig_late_spt	-0.730516	pig
DMRTA2	pig_late_spt	-0.289734	pig
HNF1A	pig_late_spt	-0.0622386	pig
ISX	pig_late_spt	-0.402312	pig
IKZF5	pig_late_spt	-0.60863	pig
MXI1	pig_late_spt	0.000403951	pig
RAX2	pig_late_spt	0.825622	pig
RFX8	pig_late_spt	-0.476626	pig
TBPL2	pig_late_spt	-0.0703552	pig
FOXK2	pig_late_spt	-1.05314	pig
ESRRB	pig_late_spt	-0.584425	pig
ESRRG	pig_late_spt	-0.357411	pig
CREB5	pig_late_spt	-0.498874	pig
MEIS1	pig_late_spt	0.448303	pig
FOXP1	pig_late_spt	-0.897235	pig
EHF	pig_late_spt	-0.0033584	pig
CUX2	pig_late_spt	-0.186731	pig
ATF5	pig_late_spt	-0.699284	pig
BACH2	pig_late_spt	-0.759112	pig
EBF3	pig_late_spt	-0.581612	pig
HHAT	pig_late_spt	-0.142908	pig
ELF1	pig_late_spt	0.0738508	pig
DLX4	pig_late_spt	-0.552964	pig
BCL6B	pig_late_spt	-0.534855	pig
BNC2	pig_late_spt	-0.677657	pig
HDX	pig_late_spt	-0.43683	pig
ERG	pig_late_spt	-0.521242	pig
CBX7	pig_late_spt	-0.697244	pig
CELF6	pig_late_spt	-0.551849	pig
DMRT2	pig_late_spt	-0.437682	pig
EBF1	pig_late_spt	-0.370809	pig
ETV1	pig_late_spt	-0.586549	pig
GLIS3	pig_late_spt	-0.393685	pig
IKZF2	pig_late_spt	-0.547789	pig
IL24	pig_late_spt	-0.245735	pig
KDM4C	pig_late_spt	-0.425735	pig
KCNIP1	pig_late_spt	-0.645889	pig
KLRG1	pig_late_spt	-0.469664	pig
KLF12	pig_late_spt	-0.543912	pig
MTA3	pig_late_spt	-0.779437	pig
NR2F6	pig_late_spt	-0.573595	pig
NKX1-1	pig_late_spt	0.0896514	pig
PRDM10	pig_late_spt	-0.024385	pig
SLC18A1	pig_late_spt	-0.311934	pig
SPIC	pig_late_spt	-0.330822	pig
RUNX2	pig_late_spt	0.225041	pig
ZBTB8B	pig_late_spt	-0.709838	pig
THAP12	pig_late_spt	-0.48365	pig
ZBTB45	pig_late_spt	-0.33792	pig
ZNF18	pig_late_spt	-0.534112	pig
FEV	pig_late_spt	-0.460368	pig
ELF2	pig_late_spt	-0.818608	pig
CEBPG	pig_late_spt	0.315174	pig
BRF1	pig_late_spt	-0.941635	pig
CNOT4	pig_late_spt	-0.963735	pig
SNAI2	pig_late_spt	-0.580608	pig
OVOL2	pig_late_spt	-0.538903	pig
POU6F1	pig_late_spt	-0.42807	pig
PBX4	pig_late_spt	-0.49753	pig
KIF22	spermatogonial_stem_cell	0.128105	cattle
MYBL1	spermatogonial_stem_cell	-0.756546	cattle
FOXH1	spermatogonial_stem_cell	-1.05556	cattle
HNRNPLL	spermatogonial_stem_cell	-0.875694	cattle
IRF3	spermatogonial_stem_cell	-0.421989	cattle
MYEF2	spermatogonial_stem_cell	-0.488854	cattle
HNRNPH3	spermatogonial_stem_cell	0.609142	cattle
DR1	spermatogonial_stem_cell	-0.876403	cattle
GZF1	spermatogonial_stem_cell	-1.06441	cattle
MXD1	spermatogonial_stem_cell	-0.600277	cattle
ZKSCAN5	spermatogonial_stem_cell	-1.37372	cattle
ZDHHC5	spermatogonial_stem_cell	-0.54353	cattle
TRIM24	spermatogonial_stem_cell	-0.703293	cattle
TCFL5	spermatogonial_stem_cell	-1.04226	cattle
ZBTB5	spermatogonial_stem_cell	-0.588982	cattle
RELA	spermatogonial_stem_cell	-0.812577	cattle
ZFP62	spermatogonial_stem_cell	-0.951866	cattle
PPP5C	spermatogonial_stem_cell	-0.703356	cattle
RAB2A	spermatogonial_stem_cell	1.07488	cattle
TERF1	spermatogonial_stem_cell	0.502674	cattle
LARP4	spermatogonial_stem_cell	-0.526826	cattle
DMC1	spermatogonial_stem_cell	-0.292481	cattle
GBX1	spermatogonial_stem_cell	-0.596225	cattle
LEF1	spermatogonial_stem_cell	-0.0666612	cattle
LCORL	spermatogonial_stem_cell	-1.1089	cattle
HESX1	spermatogonial_stem_cell	0.0176535	cattle
NFYC	spermatogonial_stem_cell	0.00281291	cattle
KDM2A	spermatogonial_stem_cell	0.27378	cattle
CREBZF	spermatogonial_stem_cell	-0.3865	cattle
ADNP2	spermatogonial_stem_cell	-0.352492	cattle
ATF6	spermatogonial_stem_cell	-0.149541	cattle
ATF6B	spermatogonial_stem_cell	0.00892202	cattle
ZNF143	spermatogonial_stem_cell	1.41333	cattle
SMUG1	spermatogonial_stem_cell	-1.01396	cattle
RB1	spermatogonial_stem_cell	-0.104812	cattle
RBFOX2	spermatogonial_stem_cell	0.628444	cattle
TBX6	spermatogonial_stem_cell	-1.0557	cattle
BACH1	spermatogonial_stem_cell	-0.303842	cattle
BDP1	spermatogonial_stem_cell	0.645471	cattle
NFAT5	spermatogonial_stem_cell	0.204353	cattle
ETV3	spermatogonial_stem_cell	-0.180017	cattle
CTNNB1	spermatogonial_stem_cell	-0.252128	cattle
E2F4	spermatogonial_stem_cell	0.584401	cattle
FOXN2	spermatogonial_stem_cell	0.311512	cattle
HIF1A	spermatogonial_stem_cell	-0.493705	cattle
PBX3	spermatogonial_stem_cell	0.0802658	cattle
BPTF	spermatogonial_stem_cell	0.169204	cattle
BRCA1	spermatogonial_stem_cell	-0.534859	cattle
CCNT2	spermatogonial_stem_cell	1.09859	cattle
CD59	spermatogonial_stem_cell	0.258012	cattle
CPTP	spermatogonial_stem_cell	-0.658627	cattle
CRTC2	spermatogonial_stem_cell	-0.297269	cattle
DMRT3	spermatogonial_stem_cell	0.0841094	cattle
DMRTC2	spermatogonial_stem_cell	-0.0313446	cattle
FEZF1	spermatogonial_stem_cell	3.1045	cattle
FOXD2	spermatogonial_stem_cell	-0.363768	cattle
FOXD3	spermatogonial_stem_cell	-0.301827	cattle
NFATC4	spermatogonial_stem_cell	0.831019	cattle
NEUROG1	spermatogonial_stem_cell	-0.413785	cattle
NEUROD1	spermatogonial_stem_cell	-0.497638	cattle
INSM2	spermatogonial_stem_cell	-0.263079	cattle
HKR1	spermatogonial_stem_cell	-0.508484	cattle
HDAC6	spermatogonial_stem_cell	-0.551953	cattle
HCFC1	spermatogonial_stem_cell	0.0750318	cattle
HAND1	spermatogonial_stem_cell	-0.49865	cattle
FOXE1	spermatogonial_stem_cell	-0.452881	cattle
FOXP3	spermatogonial_stem_cell	-0.605121	cattle
FOXD4	spermatogonial_stem_cell	-0.439495	cattle
FOXD4L1	spermatogonial_stem_cell	-0.249254	cattle
FOXD4L5	spermatogonial_stem_cell	-0.248322	cattle
OVOL1	spermatogonial_stem_cell	-0.143102	cattle
PAXIP1	spermatogonial_stem_cell	-0.333866	cattle
POU4F2	spermatogonial_stem_cell	-0.288813	cattle
PPP2R3B	spermatogonial_stem_cell	-0.372717	cattle
PRDM7	spermatogonial_stem_cell	-0.228771	cattle
SNAPC4	spermatogonial_stem_cell	-0.468655	cattle
SSX3	spermatogonial_stem_cell	-0.33588	cattle
DIABLO	spermatogonial_stem_cell	-0.236209	cattle
CXXC1	spermatogonial_stem_cell	-0.10997	cattle
DMRTA2	spermatogonial_stem_cell	-0.359086	cattle
HNF1A	spermatogonial_stem_cell	-0.821266	cattle
ISX	spermatogonial_stem_cell	-0.402312	cattle
IKZF5	spermatogonial_stem_cell	-0.833224	cattle
MXI1	spermatogonial_stem_cell	2.78575	cattle
RAX2	spermatogonial_stem_cell	-0.51918	cattle
RFX8	spermatogonial_stem_cell	-0.417444	cattle
TBPL2	spermatogonial_stem_cell	-0.558374	cattle
FOXK2	spermatogonial_stem_cell	0.142118	cattle
ESRRB	spermatogonial_stem_cell	-0.710642	cattle
ESRRG	spermatogonial_stem_cell	0.560481	cattle
CREB5	spermatogonial_stem_cell	0.152281	cattle
MEIS1	spermatogonial_stem_cell	-0.63109	cattle
FOXP1	spermatogonial_stem_cell	0.0546997	cattle
EHF	spermatogonial_stem_cell	-0.553093	cattle
CUX2	spermatogonial_stem_cell	-0.954356	cattle
ATF5	spermatogonial_stem_cell	-0.487349	cattle
BACH2	spermatogonial_stem_cell	0.366743	cattle
EBF3	spermatogonial_stem_cell	-0.269817	cattle
HHAT	spermatogonial_stem_cell	-0.164641	cattle
ELF1	spermatogonial_stem_cell	-0.846033	cattle
DLX4	spermatogonial_stem_cell	0.669715	cattle
BCL6B	spermatogonial_stem_cell	-0.0986636	cattle
BNC2	spermatogonial_stem_cell	-0.137941	cattle
HDX	spermatogonial_stem_cell	-0.496301	cattle
ERG	spermatogonial_stem_cell	-0.0927518	cattle
CBX7	spermatogonial_stem_cell	0.193676	cattle
CELF6	spermatogonial_stem_cell	-0.283878	cattle
DMRT2	spermatogonial_stem_cell	0.174929	cattle
EBF1	spermatogonial_stem_cell	-0.114269	cattle
ETV1	spermatogonial_stem_cell	-0.383796	cattle
GLIS3	spermatogonial_stem_cell	-0.407789	cattle
IKZF2	spermatogonial_stem_cell	1.06758	cattle
IL24	spermatogonial_stem_cell	-0.245735	cattle
KDM4C	spermatogonial_stem_cell	-0.290667	cattle
KCNIP1	spermatogonial_stem_cell	1.17873	cattle
KLRG1	spermatogonial_stem_cell	-0.469664	cattle
KLF12	spermatogonial_stem_cell	0.1928	cattle
MTA3	spermatogonial_stem_cell	0.881023	cattle
NR2F6	spermatogonial_stem_cell	0.119921	cattle
NKX1-1	spermatogonial_stem_cell	-0.491887	cattle
PRDM10	spermatogonial_stem_cell	-0.618604	cattle
SLC18A1	spermatogonial_stem_cell	-0.398331	cattle
SPIC	spermatogonial_stem_cell	-0.391413	cattle
RUNX2	spermatogonial_stem_cell	-0.768091	cattle
ZBTB8B	spermatogonial_stem_cell	-0.709838	cattle
THAP12	spermatogonial_stem_cell	-0.149073	cattle
ZBTB45	spermatogonial_stem_cell	-0.388773	cattle
ZNF18	spermatogonial_stem_cell	-0.251435	cattle
FEV	spermatogonial_stem_cell	-0.460368	cattle
ELF2	spermatogonial_stem_cell	-0.44042	cattle
CEBPG	spermatogonial_stem_cell	0.19581	cattle
BRF1	spermatogonial_stem_cell	-0.605052	cattle
CNOT4	spermatogonial_stem_cell	-0.0466018	cattle
SNAI2	spermatogonial_stem_cell	0.514095	cattle
OVOL2	spermatogonial_stem_cell	-0.165234	cattle
POU6F1	spermatogonial_stem_cell	-0.42807	cattle
PBX4	spermatogonial_stem_cell	-0.514578	cattle
KIF22	differing_Spermatogonia	1.31399	cattle
MYBL1	differing_Spermatogonia	-0.163198	cattle
FOXH1	differing_Spermatogonia	-0.166898	cattle
HNRNPLL	differing_Spermatogonia	-0.447928	cattle
IRF3	differing_Spermatogonia	-0.427386	cattle
MYEF2	differing_Spermatogonia	-0.414001	cattle
HNRNPH3	differing_Spermatogonia	1.42505	cattle
DR1	differing_Spermatogonia	-0.780394	cattle
GZF1	differing_Spermatogonia	-0.872598	cattle
MXD1	differing_Spermatogonia	-0.613766	cattle
ZKSCAN5	differing_Spermatogonia	-0.149721	cattle
ZDHHC5	differing_Spermatogonia	-0.500774	cattle
TRIM24	differing_Spermatogonia	-0.889667	cattle
TCFL5	differing_Spermatogonia	-1.06241	cattle
ZBTB5	differing_Spermatogonia	-0.133561	cattle
RELA	differing_Spermatogonia	-0.0357685	cattle
ZFP62	differing_Spermatogonia	-0.951866	cattle
PPP5C	differing_Spermatogonia	-0.244251	cattle
RAB2A	differing_Spermatogonia	0.40324	cattle
TERF1	differing_Spermatogonia	1.1442	cattle
LARP4	differing_Spermatogonia	0.296105	cattle
DMC1	differing_Spermatogonia	-0.329732	cattle
GBX1	differing_Spermatogonia	-0.596225	cattle
LEF1	differing_Spermatogonia	-0.0397442	cattle
LCORL	differing_Spermatogonia	-0.483482	cattle
HESX1	differing_Spermatogonia	0.890218	cattle
NFYC	differing_Spermatogonia	1.04166	cattle
KDM2A	differing_Spermatogonia	0.52039	cattle
CREBZF	differing_Spermatogonia	-0.0172733	cattle
ADNP2	differing_Spermatogonia	-0.140248	cattle
ATF6	differing_Spermatogonia	0.227861	cattle
ATF6B	differing_Spermatogonia	0.320761	cattle
ZNF143	differing_Spermatogonia	1.37566	cattle
SMUG1	differing_Spermatogonia	-0.236762	cattle
RB1	differing_Spermatogonia	0.483094	cattle
RBFOX2	differing_Spermatogonia	0.0245225	cattle
TBX6	differing_Spermatogonia	-0.309997	cattle
BACH1	differing_Spermatogonia	-0.397703	cattle
BDP1	differing_Spermatogonia	-0.176299	cattle
NFAT5	differing_Spermatogonia	0.0555962	cattle
ETV3	differing_Spermatogonia	0.200462	cattle
CTNNB1	differing_Spermatogonia	-0.0540824	cattle
E2F4	differing_Spermatogonia	-0.0228337	cattle
FOXN2	differing_Spermatogonia	0.907046	cattle
HIF1A	differing_Spermatogonia	-0.260529	cattle
PBX3	differing_Spermatogonia	-0.128621	cattle
BPTF	differing_Spermatogonia	1.23707	cattle
BRCA1	differing_Spermatogonia	0.610748	cattle
CCNT2	differing_Spermatogonia	0.533748	cattle
CD59	differing_Spermatogonia	-0.233606	cattle
CPTP	differing_Spermatogonia	-0.360349	cattle
CRTC2	differing_Spermatogonia	0.270058	cattle
DMRT3	differing_Spermatogonia	0.230257	cattle
DMRTC2	differing_Spermatogonia	0.0509837	cattle
FEZF1	differing_Spermatogonia	-0.516619	cattle
FOXD2	differing_Spermatogonia	-0.363768	cattle
FOXD3	differing_Spermatogonia	-0.301827	cattle
NFATC4	differing_Spermatogonia	-0.325576	cattle
NEUROG1	differing_Spermatogonia	-0.413785	cattle
NEUROD1	differing_Spermatogonia	-0.497638	cattle
INSM2	differing_Spermatogonia	-0.263079	cattle
HKR1	differing_Spermatogonia	-0.508484	cattle
HDAC6	differing_Spermatogonia	-0.341199	cattle
HCFC1	differing_Spermatogonia	0.25455	cattle
HAND1	differing_Spermatogonia	-0.49865	cattle
FOXE1	differing_Spermatogonia	-0.452881	cattle
FOXP3	differing_Spermatogonia	0.976523	cattle
FOXD4	differing_Spermatogonia	-0.439495	cattle
FOXD4L1	differing_Spermatogonia	-0.249254	cattle
FOXD4L5	differing_Spermatogonia	-0.248322	cattle
OVOL1	differing_Spermatogonia	-0.1481	cattle
PAXIP1	differing_Spermatogonia	0.377987	cattle
POU4F2	differing_Spermatogonia	-0.288813	cattle
PPP2R3B	differing_Spermatogonia	-0.372717	cattle
PRDM7	differing_Spermatogonia	-0.228771	cattle
SNAPC4	differing_Spermatogonia	-0.411908	cattle
SSX3	differing_Spermatogonia	-0.33588	cattle
DIABLO	differing_Spermatogonia	-0.00612388	cattle
CXXC1	differing_Spermatogonia	-0.61965	cattle
DMRTA2	differing_Spermatogonia	-0.24273	cattle
HNF1A	differing_Spermatogonia	-0.821266	cattle
ISX	differing_Spermatogonia	-0.402312	cattle
IKZF5	differing_Spermatogonia	-0.785337	cattle
MXI1	differing_Spermatogonia	1.10199	cattle
RAX2	differing_Spermatogonia	-0.51918	cattle
RFX8	differing_Spermatogonia	-0.281042	cattle
TBPL2	differing_Spermatogonia	-0.114952	cattle
FOXK2	differing_Spermatogonia	0.221133	cattle
ESRRB	differing_Spermatogonia	-0.324097	cattle
ESRRG	differing_Spermatogonia	0.244824	cattle
CREB5	differing_Spermatogonia	-0.616571	cattle
MEIS1	differing_Spermatogonia	0.0275331	cattle
FOXP1	differing_Spermatogonia	-0.444097	cattle
EHF	differing_Spermatogonia	-0.434757	cattle
CUX2	differing_Spermatogonia	2.28723	cattle
ATF5	differing_Spermatogonia	-0.369199	cattle
BACH2	differing_Spermatogonia	0.104534	cattle
EBF3	differing_Spermatogonia	-0.513312	cattle
HHAT	differing_Spermatogonia	0.0199355	cattle
ELF1	differing_Spermatogonia	-0.104175	cattle
DLX4	differing_Spermatogonia	-0.197082	cattle
BCL6B	differing_Spermatogonia	-0.157649	cattle
BNC2	differing_Spermatogonia	2.52529	cattle
HDX	differing_Spermatogonia	-0.496301	cattle
ERG	differing_Spermatogonia	1.08162	cattle
CBX7	differing_Spermatogonia	0.282486	cattle
CELF6	differing_Spermatogonia	-0.0518411	cattle
DMRT2	differing_Spermatogonia	0.772139	cattle
EBF1	differing_Spermatogonia	0.067856	cattle
ETV1	differing_Spermatogonia	0.0735946	cattle
GLIS3	differing_Spermatogonia	0.180351	cattle
IKZF2	differing_Spermatogonia	0.845985	cattle
IL24	differing_Spermatogonia	-0.245735	cattle
KDM4C	differing_Spermatogonia	0.471325	cattle
KCNIP1	differing_Spermatogonia	1.17445	cattle
KLRG1	differing_Spermatogonia	-0.469664	cattle
KLF12	differing_Spermatogonia	1.1559	cattle
MTA3	differing_Spermatogonia	1.0058	cattle
NR2F6	differing_Spermatogonia	1.16726	cattle
NKX1-1	differing_Spermatogonia	-0.491887	cattle
PRDM10	differing_Spermatogonia	-0.301454	cattle
SLC18A1	differing_Spermatogonia	-0.398331	cattle
SPIC	differing_Spermatogonia	-0.391413	cattle
RUNX2	differing_Spermatogonia	-0.00806888	cattle
ZBTB8B	differing_Spermatogonia	0.447169	cattle
THAP12	differing_Spermatogonia	2.03473	cattle
ZBTB45	differing_Spermatogonia	-0.254456	cattle
ZNF18	differing_Spermatogonia	-0.062041	cattle
FEV	differing_Spermatogonia	-0.460368	cattle
ELF2	differing_Spermatogonia	0.0273277	cattle
CEBPG	differing_Spermatogonia	-0.291084	cattle
BRF1	differing_Spermatogonia	-0.49312	cattle
CNOT4	differing_Spermatogonia	0.131096	cattle
SNAI2	differing_Spermatogonia	0.473423	cattle
OVOL2	differing_Spermatogonia	-0.347001	cattle
POU6F1	differing_Spermatogonia	-0.42807	cattle
PBX4	differing_Spermatogonia	-0.440077	cattle
KIF22	early_Spermatocytes	0.201351	cattle
MYBL1	early_Spermatocytes	0.140281	cattle
FOXH1	early_Spermatocytes	2.67087	cattle
HNRNPLL	early_Spermatocytes	-0.20761	cattle
IRF3	early_Spermatocytes	0.204012	cattle
MYEF2	early_Spermatocytes	-0.0218484	cattle
HNRNPH3	early_Spermatocytes	-0.741819	cattle
DR1	early_Spermatocytes	0.494339	cattle
GZF1	early_Spermatocytes	-0.443485	cattle
MXD1	early_Spermatocytes	0.289337	cattle
ZKSCAN5	early_Spermatocytes	0.837335	cattle
ZDHHC5	early_Spermatocytes	-0.295726	cattle
TRIM24	early_Spermatocytes	2.40635	cattle
TCFL5	early_Spermatocytes	0.127562	cattle
ZBTB5	early_Spermatocytes	1.6041	cattle
RELA	early_Spermatocytes	-0.433706	cattle
ZFP62	early_Spermatocytes	-0.692303	cattle
PPP5C	early_Spermatocytes	-0.723734	cattle
RAB2A	early_Spermatocytes	0.24427	cattle
TERF1	early_Spermatocytes	-0.845569	cattle
LARP4	early_Spermatocytes	-0.0237015	cattle
DMC1	early_Spermatocytes	1.08356	cattle
GBX1	early_Spermatocytes	3.06478	cattle
LEF1	early_Spermatocytes	0.767661	cattle
LCORL	early_Spermatocytes	1.32204	cattle
HESX1	early_Spermatocytes	3.52234	cattle
NFYC	early_Spermatocytes	1.05212	cattle
KDM2A	early_Spermatocytes	0.44811	cattle
CREBZF	early_Spermatocytes	1.01741	cattle
ADNP2	early_Spermatocytes	-0.163766	cattle
ATF6	early_Spermatocytes	3.14662	cattle
ATF6B	early_Spermatocytes	1.54958	cattle
ZNF143	early_Spermatocytes	1.4085	cattle
SMUG1	early_Spermatocytes	-0.0294904	cattle
RB1	early_Spermatocytes	1.14089	cattle
RBFOX2	early_Spermatocytes	0.71288	cattle
TBX6	early_Spermatocytes	2.19568	cattle
BACH1	early_Spermatocytes	-0.591284	cattle
BDP1	early_Spermatocytes	-0.147942	cattle
NFAT5	early_Spermatocytes	0.0243223	cattle
ETV3	early_Spermatocytes	-0.519955	cattle
CTNNB1	early_Spermatocytes	-0.580962	cattle
E2F4	early_Spermatocytes	-0.504126	cattle
FOXN2	early_Spermatocytes	-0.12816	cattle
HIF1A	early_Spermatocytes	-0.51144	cattle
PBX3	early_Spermatocytes	-0.299145	cattle
BPTF	early_Spermatocytes	-0.0282055	cattle
BRCA1	early_Spermatocytes	0.567181	cattle
CCNT2	early_Spermatocytes	0.308905	cattle
CD59	early_Spermatocytes	0.502939	cattle
CPTP	early_Spermatocytes	-0.325676	cattle
CRTC2	early_Spermatocytes	-0.59513	cattle
DMRT3	early_Spermatocytes	-0.439126	cattle
DMRTC2	early_Spermatocytes	0.275725	cattle
FEZF1	early_Spermatocytes	-0.516619	cattle
FOXD2	early_Spermatocytes	-0.363768	cattle
FOXD3	early_Spermatocytes	-0.301827	cattle
NFATC4	early_Spermatocytes	-0.395879	cattle
NEUROG1	early_Spermatocytes	-0.413785	cattle
NEUROD1	early_Spermatocytes	-0.224576	cattle
INSM2	early_Spermatocytes	-0.263079	cattle
HKR1	early_Spermatocytes	-0.508484	cattle
HDAC6	early_Spermatocytes	-0.327347	cattle
HCFC1	early_Spermatocytes	-0.522703	cattle
HAND1	early_Spermatocytes	-0.291902	cattle
FOXE1	early_Spermatocytes	-0.452881	cattle
FOXP3	early_Spermatocytes	-0.0462646	cattle
FOXD4	early_Spermatocytes	-0.439495	cattle
FOXD4L1	early_Spermatocytes	-0.249254	cattle
FOXD4L5	early_Spermatocytes	-0.248322	cattle
OVOL1	early_Spermatocytes	-0.30013	cattle
PAXIP1	early_Spermatocytes	1.07527	cattle
POU4F2	early_Spermatocytes	-0.288813	cattle
PPP2R3B	early_Spermatocytes	-0.372717	cattle
PRDM7	early_Spermatocytes	-0.228771	cattle
SNAPC4	early_Spermatocytes	-0.444384	cattle
SSX3	early_Spermatocytes	-0.33588	cattle
DIABLO	early_Spermatocytes	-0.285183	cattle
CXXC1	early_Spermatocytes	-0.0037153	cattle
DMRTA2	early_Spermatocytes	2.03914	cattle
[truncated: 1,290 more rows]

## Sheet: SPC-SPT
Expression of transcription factors associated with the SPC-to-SPT transition
gene	celltype	value	group
BAD	human_ssc	-0.378121	human
FOXM1	human_ssc	-0.911278	human
HMGB4	human_ssc	-0.665731	human
HNF1B	human_ssc	-0.641481	human
HSF5	human_ssc	-0.795043	human
MTF1	human_ssc	-0.440396	human
FANK1	human_ssc	-0.831254	human
CREM	human_ssc	-0.23795	human
CARF	human_ssc	-0.739806	human
GPANK1	human_ssc	-0.080035	human
PICK1	human_ssc	-0.921237	human
PROX1	human_ssc	-0.864137	human
RNF138	human_ssc	-0.44276	human
PKNOX1	human_ssc	-0.224204	human
PSMA6	human_ssc	-0.994923	human
RFX1	human_ssc	0.255061	human
RFX2	human_ssc	-0.486407	human
RFC4	human_ssc	-0.538742	human
TFAM	human_ssc	-0.457978	human
MBD1	human_ssc	-0.769788	human
HMBOX1	human_ssc	-0.564749	human
HMG20A	human_ssc	1.02853	human
ASPSCR1	human_ssc	1.25993	human
ZNF646	human_ssc	-0.424632	human
ZNF654	human_ssc	0.781334	human
NEUROD2	human_ssc	-0.207591	human
DUS3L	human_ssc	-0.497964	human
LHX4	human_ssc	-0.28907	human
MEX3C	human_ssc	-0.417914	human
CBFA2T2	human_ssc	0.499795	human
BCL6	human_ssc	0.517215	human
GCM1	human_ssc	0.287951	human
GOT1	human_ssc	-0.569267	human
MYNN	human_ssc	-0.548901	human
ZNF396	human_ssc	-0.386882	human
ZNF383	human_ssc	-0.211667	human
RUNX2	human_ssc	-0.687011	human
ZBTB20	human_ssc	-0.354988	human
ZNF683	human_ssc	-0.54084	human
BACH1	human_ssc	-0.0561086	human
BNC1	human_ssc	0.229669	human
CREB1	human_ssc	0.134219	human
CREB3	human_ssc	0.525782	human
DDX53	human_ssc	0.619873	human
DHX36	human_ssc	-0.115301	human
NF1	human_ssc	-0.0542626	human
DPRX	human_ssc	0.0427557	human
KDM4D	human_ssc	-0.159277	human
KDM4E	human_ssc	-0.280282	human
EDN1	human_ssc	-0.0925488	human
DUX4	human_ssc	-0.414309	human
GFI1B	human_ssc	-0.204652	human
EIF5A2	human_ssc	-0.318629	human
ESR1	human_ssc	0.293697	human
ESR2	human_ssc	-0.159999	human
FOXG1	human_ssc	0.81232	human
ESRP2	human_ssc	-0.441967	human
ESRRB	human_ssc	-0.446558	human
ETV2	human_ssc	-0.295048	human
EVX1	human_ssc	-0.25168	human
EVX2	human_ssc	-0.252381	human
HSFY1	human_ssc	-0.344189	human
FOXB1	human_ssc	0.0948089	human
LYL1	human_ssc	-0.0925358	human
HNF4G	human_ssc	-0.207093	human
MSI1	human_ssc	0.114681	human
HOXC5	human_ssc	0.220061	human
HOXC6	human_ssc	-0.172423	human
HOXC11	human_ssc	0.141016	human
PAX4	human_ssc	-0.227055	human
STAT6	human_ssc	0.260607	human
PPARGC1A	human_ssc	-0.329467	human
PRKAA1	human_ssc	-0.309103	human
PRRX1	human_ssc	-0.298673	human
STAT5B	human_ssc	0.486247	human
TAF9	human_ssc	1.04731	human
ZNF85	human_ssc	-0.0290593	human
ZNF20	human_ssc	-0.0963116	human
ZNF91	human_ssc	0.0930134	human
TFDP2	human_ssc	-0.0198447	human
ZKSCAN4	human_ssc	-0.157535	human
TGIF2LX	human_ssc	-0.189784	human
TGIF2LY	human_ssc	0.00680804	human
ZFHX2	human_ssc	-0.44744	human
TRIM66	human_ssc	-0.208458	human
ZBTB38	human_ssc	-0.03862	human
TROVE2	human_ssc	0.454033	human
VSX2	human_ssc	0.420586	human
E2F8	human_ssc	-0.81526	human
MTERF1	human_ssc	0.886626	human
BATF	human_ssc	-0.181057	human
ELF5	human_ssc	-0.485729	human
BCL3	human_ssc	0.328953	human
CELF4	human_ssc	-0.072592	human
FERD3L	human_ssc	-0.351537	human
GPD1	human_ssc	-0.53218	human
MXD3	human_ssc	-0.202039	human
ZNF25	human_ssc	-0.216468	human
NR5A2	human_ssc	-0.54878	human
NUP133	human_ssc	-0.446303	human
PRDX5	human_ssc	0.277913	human
RBBP5	human_ssc	0.857387	human
RORC	human_ssc	-0.12558	human
TBR1	human_ssc	-0.312644	human
VAX2	human_ssc	-0.421395	human
YOD1	human_ssc	-0.471546	human
MESP2	human_ssc	-0.51096	human
LTF	human_ssc	-0.170316	human
BAX	human_ssc	0.14641	human
BHLHA15	human_ssc	-0.431164	human
CYB5R1	human_ssc	-0.647014	human
FOSL1	human_ssc	-0.422861	human
KLF15	human_ssc	-0.487463	human
SMAD3	human_ssc	0.558528	human
TAL1	human_ssc	-0.314005	human
TIMM44	human_ssc	-0.348835	human
DMRTB1	human_ssc	-0.319811	human
LUZP1	human_ssc	-0.481042	human
MEOX1	human_ssc	-0.282147	human
CREB3L4	human_ssc	-0.291703	human
ATOH8	human_ssc	-0.255374	human
MESP1	human_ssc	-0.402389	human
EMX2	human_ssc	-0.368815	human
ASCC1	human_ssc	1.50518	human
BARHL1	human_ssc	0.397338	human
BHLHE23	human_ssc	-0.293362	human
CELF6	human_ssc	-0.551849	human
GSC2	human_ssc	-0.244854	human
FOXJ1	human_ssc	-0.417999	human
GTF2B	human_ssc	0.0750228	human
HSFY2	human_ssc	-0.279649	human
HMX1	human_ssc	1.14359	human
HOXD12	human_ssc	-0.204124	human
NKX2-6	human_ssc	-0.313708	human
SPZ1	human_ssc	-0.35278	human
PAX1	human_ssc	0.0131845	human
PAX9	human_ssc	-0.470056	human
PPP1R10	human_ssc	-0.299231	human
ZFP37	human_ssc	-0.333922	human
PKNOX2	human_ssc	-0.33696	human
PROX2	human_ssc	-0.317784	human
SMAD6	human_ssc	1.1224	human
SMPX	human_ssc	-0.24847	human
BAD	human_differing_spg	-0.0528654	human
FOXM1	human_differing_spg	-0.22903	human
HMGB4	human_differing_spg	-0.645906	human
HNF1B	human_differing_spg	-0.781265	human
HSF5	human_differing_spg	-0.808673	human
MTF1	human_differing_spg	-0.755892	human
FANK1	human_differing_spg	-0.816198	human
CREM	human_differing_spg	-0.405952	human
CARF	human_differing_spg	-0.65144	human
GPANK1	human_differing_spg	0.555567	human
PICK1	human_differing_spg	-1.07521	human
PROX1	human_differing_spg	-0.855468	human
RNF138	human_differing_spg	-0.567847	human
PKNOX1	human_differing_spg	-0.364403	human
PSMA6	human_differing_spg	-1.01002	human
RFX1	human_differing_spg	-0.384907	human
RFX2	human_differing_spg	-0.819188	human
RFC4	human_differing_spg	-0.315587	human
TFAM	human_differing_spg	-0.495698	human
MBD1	human_differing_spg	-0.769633	human
HMBOX1	human_differing_spg	-0.755004	human
HMG20A	human_differing_spg	0.221658	human
ASPSCR1	human_differing_spg	0.282557	human
ZNF646	human_differing_spg	-0.553435	human
ZNF654	human_differing_spg	0.00044851	human
NEUROD2	human_differing_spg	-0.763673	human
DUS3L	human_differing_spg	-0.246496	human
LHX4	human_differing_spg	-0.289042	human
MEX3C	human_differing_spg	-0.413154	human
CBFA2T2	human_differing_spg	0.409523	human
BCL6	human_differing_spg	-0.184583	human
GCM1	human_differing_spg	-0.610258	human
GOT1	human_differing_spg	-0.455639	human
MYNN	human_differing_spg	-0.382978	human
ZNF396	human_differing_spg	-0.145564	human
ZNF383	human_differing_spg	-0.230499	human
RUNX2	human_differing_spg	-0.697422	human
ZBTB20	human_differing_spg	-0.38364	human
ZNF683	human_differing_spg	-0.551657	human
BACH1	human_differing_spg	-0.135749	human
BNC1	human_differing_spg	-0.0524734	human
CREB1	human_differing_spg	0.160091	human
CREB3	human_differing_spg	0.189419	human
DDX53	human_differing_spg	0.629792	human
DHX36	human_differing_spg	0.21649	human
NF1	human_differing_spg	-0.113832	human
DPRX	human_differing_spg	-0.506321	human
KDM4D	human_differing_spg	-0.214272	human
KDM4E	human_differing_spg	-0.280282	human
EDN1	human_differing_spg	-0.180891	human
DUX4	human_differing_spg	-0.0906494	human
GFI1B	human_differing_spg	-0.205504	human
EIF5A2	human_differing_spg	-0.300295	human
ESR1	human_differing_spg	-0.457235	human
ESR2	human_differing_spg	-0.28211	human
FOXG1	human_differing_spg	-0.136264	human
ESRP2	human_differing_spg	-0.399245	human
ESRRB	human_differing_spg	-0.675884	human
ETV2	human_differing_spg	-0.317798	human
EVX1	human_differing_spg	-0.209992	human
EVX2	human_differing_spg	-0.239299	human
HSFY1	human_differing_spg	-0.344189	human
FOXB1	human_differing_spg	-0.38766	human
LYL1	human_differing_spg	-0.00303059	human
HNF4G	human_differing_spg	-0.299272	human
MSI1	human_differing_spg	-0.365175	human
HOXC5	human_differing_spg	0.306158	human
HOXC6	human_differing_spg	-0.125683	human
HOXC11	human_differing_spg	0.209558	human
PAX4	human_differing_spg	-0.333404	human
STAT6	human_differing_spg	-0.237296	human
PPARGC1A	human_differing_spg	-0.357893	human
PRKAA1	human_differing_spg	-0.275988	human
PRRX1	human_differing_spg	-0.301304	human
STAT5B	human_differing_spg	-0.276173	human
TAF9	human_differing_spg	0.748652	human
ZNF85	human_differing_spg	0.151591	human
ZNF20	human_differing_spg	0.149054	human
ZNF91	human_differing_spg	0.22602	human
TFDP2	human_differing_spg	-0.166246	human
ZKSCAN4	human_differing_spg	-0.237798	human
TGIF2LX	human_differing_spg	-0.229096	human
TGIF2LY	human_differing_spg	-0.0252159	human
ZFHX2	human_differing_spg	-0.51432	human
TRIM66	human_differing_spg	-0.38719	human
ZBTB38	human_differing_spg	-0.108964	human
TROVE2	human_differing_spg	0.562876	human
VSX2	human_differing_spg	-0.258329	human
E2F8	human_differing_spg	-0.309259	human
MTERF1	human_differing_spg	1.15454	human
BATF	human_differing_spg	-0.351	human
ELF5	human_differing_spg	-0.499549	human
BCL3	human_differing_spg	0.0212016	human
CELF4	human_differing_spg	-0.772802	human
FERD3L	human_differing_spg	-0.351537	human
GPD1	human_differing_spg	-0.532727	human
MXD3	human_differing_spg	0.48279	human
ZNF25	human_differing_spg	-0.286045	human
NR5A2	human_differing_spg	-0.57279	human
NUP133	human_differing_spg	-0.398093	human
PRDX5	human_differing_spg	0.44348	human
RBBP5	human_differing_spg	0.280103	human
RORC	human_differing_spg	-0.671409	human
TBR1	human_differing_spg	-0.317473	human
VAX2	human_differing_spg	-0.447189	human
YOD1	human_differing_spg	-0.474357	human
MESP2	human_differing_spg	-0.583616	human
LTF	human_differing_spg	-0.530008	human
BAX	human_differing_spg	0.598688	human
BHLHA15	human_differing_spg	-0.431164	human
CYB5R1	human_differing_spg	-0.502674	human
FOSL1	human_differing_spg	-0.400626	human
KLF15	human_differing_spg	-0.720469	human
SMAD3	human_differing_spg	0.108158	human
TAL1	human_differing_spg	-0.579065	human
TIMM44	human_differing_spg	-0.404142	human
DMRTB1	human_differing_spg	-0.0523662	human
LUZP1	human_differing_spg	-0.330947	human
MEOX1	human_differing_spg	-0.479019	human
CREB3L4	human_differing_spg	-0.238873	human
ATOH8	human_differing_spg	-0.485124	human
MESP1	human_differing_spg	-0.394691	human
EMX2	human_differing_spg	-0.398779	human
ASCC1	human_differing_spg	0.943455	human
BARHL1	human_differing_spg	-0.365552	human
BHLHE23	human_differing_spg	-0.293362	human
CELF6	human_differing_spg	-0.551849	human
GSC2	human_differing_spg	-0.474373	human
FOXJ1	human_differing_spg	-0.471602	human
GTF2B	human_differing_spg	-0.0267293	human
HSFY2	human_differing_spg	-0.280061	human
HMX1	human_differing_spg	0.378585	human
HOXD12	human_differing_spg	-0.204124	human
NKX2-6	human_differing_spg	-0.313708	human
SPZ1	human_differing_spg	-0.352548	human
PAX1	human_differing_spg	-0.384717	human
PAX9	human_differing_spg	-0.535907	human
PPP1R10	human_differing_spg	-0.170839	human
ZFP37	human_differing_spg	-0.323988	human
PKNOX2	human_differing_spg	-0.579067	human
PROX2	human_differing_spg	-0.332649	human
SMAD6	human_differing_spg	0.49268	human
SMPX	human_differing_spg	-0.423103	human
BAD	human_early_spc	0.193554	human
FOXM1	human_early_spc	-0.251231	human
HMGB4	human_early_spc	-0.431863	human
HNF1B	human_early_spc	-0.67022	human
HSF5	human_early_spc	-0.0390744	human
MTF1	human_early_spc	0.0528861	human
FANK1	human_early_spc	-0.612485	human
CREM	human_early_spc	-0.356024	human
CARF	human_early_spc	0.906122	human
GPANK1	human_early_spc	2.77503	human
PICK1	human_early_spc	-0.893126	human
PROX1	human_early_spc	-0.650395	human
RNF138	human_early_spc	-0.0912733	human
PKNOX1	human_early_spc	0.796206	human
PSMA6	human_early_spc	-1.02511	human
RFX1	human_early_spc	-0.028485	human
RFX2	human_early_spc	0.12198	human
RFC4	human_early_spc	0.289322	human
TFAM	human_early_spc	-0.385626	human
MBD1	human_early_spc	0.431994	human
HMBOX1	human_early_spc	0.910501	human
HMG20A	human_early_spc	1.55051	human
ASPSCR1	human_early_spc	-0.63056	human
ZNF646	human_early_spc	0.325096	human
ZNF654	human_early_spc	0.682165	human
NEUROD2	human_early_spc	0.889111	human
DUS3L	human_early_spc	-0.0615408	human
LHX4	human_early_spc	-0.289071	human
MEX3C	human_early_spc	-0.298305	human
CBFA2T2	human_early_spc	2.74096	human
BCL6	human_early_spc	-0.513736	human
GCM1	human_early_spc	-0.610258	human
GOT1	human_early_spc	-0.153615	human
MYNN	human_early_spc	0.193159	human
ZNF396	human_early_spc	0.753514	human
ZNF383	human_early_spc	0.0246715	human
RUNX2	human_early_spc	-0.622059	human
ZBTB20	human_early_spc	-0.443631	human
ZNF683	human_early_spc	-0.425007	human
BACH1	human_early_spc	0.640658	human
BNC1	human_early_spc	1.06834	human
CREB1	human_early_spc	0.665201	human
CREB3	human_early_spc	1.38041	human
DDX53	human_early_spc	0.945528	human
DHX36	human_early_spc	1.33712	human
NF1	human_early_spc	1.16725	human
DPRX	human_early_spc	0.25698	human
KDM4D	human_early_spc	0.327014	human
KDM4E	human_early_spc	-0.280282	human
EDN1	human_early_spc	-0.433029	human
DUX4	human_early_spc	1.75119	human
GFI1B	human_early_spc	0.235266	human
EIF5A2	human_early_spc	-0.0169994	human
ESR1	human_early_spc	0.411285	human
ESR2	human_early_spc	-0.119273	human
FOXG1	human_early_spc	1.03915	human
ESRP2	human_early_spc	0.301141	human
ESRRB	human_early_spc	-0.397007	human
ETV2	human_early_spc	-0.351008	human
EVX1	human_early_spc	-0.18081	human
EVX2	human_early_spc	0.052957	human
HSFY1	human_early_spc	-0.344189	human
FOXB1	human_early_spc	0.337272	human
LYL1	human_early_spc	0.0167541	human
HNF4G	human_early_spc	0.30978	human
MSI1	human_early_spc	0.436267	human
HOXC5	human_early_spc	4.4635	human
HOXC6	human_early_spc	4.53547	human
HOXC11	human_early_spc	4.4544	human
PAX4	human_early_spc	0.312266	human
STAT6	human_early_spc	1.71492	human
PPARGC1A	human_early_spc	-0.223702	human
PRKAA1	human_early_spc	0.0613022	human
PRRX1	human_early_spc	-0.147374	human
STAT5B	human_early_spc	0.111665	human
TAF9	human_early_spc	0.632323	human
ZNF85	human_early_spc	0.247854	human
ZNF20	human_early_spc	0.452705	human
ZNF91	human_early_spc	0.909412	human
TFDP2	human_early_spc	-0.413856	human
ZKSCAN4	human_early_spc	0.716368	human
TGIF2LX	human_early_spc	-0.114956	human
TGIF2LY	human_early_spc	-0.127811	human
ZFHX2	human_early_spc	0.216919	human
TRIM66	human_early_spc	1.1324	human
ZBTB38	human_early_spc	-0.235633	human
TROVE2	human_early_spc	1.35523	human
VSX2	human_early_spc	0.201427	human
E2F8	human_early_spc	-0.381813	human
MTERF1	human_early_spc	0.514976	human
BATF	human_early_spc	-0.351	human
ELF5	human_early_spc	-0.287364	human
BCL3	human_early_spc	-0.386283	human
CELF4	human_early_spc	-0.221704	human
FERD3L	human_early_spc	-0.351537	human
GPD1	human_early_spc	-0.526762	human
MXD3	human_early_spc	-0.239578	human
ZNF25	human_early_spc	-0.315732	human
NR5A2	human_early_spc	-0.58479	human
NUP133	human_early_spc	-0.464001	human
PRDX5	human_early_spc	-0.479363	human
RBBP5	human_early_spc	-0.292378	human
RORC	human_early_spc	-0.342383	human
TBR1	human_early_spc	-0.306738	human
VAX2	human_early_spc	-0.461954	human
YOD1	human_early_spc	-0.389038	human
MESP2	human_early_spc	-0.532324	human
LTF	human_early_spc	-0.553432	human
BAX	human_early_spc	0.065508	human
BHLHA15	human_early_spc	-0.431164	human
CYB5R1	human_early_spc	-0.505104	human
FOSL1	human_early_spc	-0.551975	human
KLF15	human_early_spc	-0.499786	human
SMAD3	human_early_spc	-0.459568	human
TAL1	human_early_spc	0.0035124	human
TIMM44	human_early_spc	-0.404568	human
DMRTB1	human_early_spc	0.244452	human
LUZP1	human_early_spc	0.169563	human
MEOX1	human_early_spc	-0.517956	human
CREB3L4	human_early_spc	-0.225748	human
ATOH8	human_early_spc	-0.588635	human
MESP1	human_early_spc	-0.333751	human
EMX2	human_early_spc	-0.292817	human
ASCC1	human_early_spc	0.122324	human
BARHL1	human_early_spc	-0.304426	human
BHLHE23	human_early_spc	-0.293362	human
CELF6	human_early_spc	-0.551849	human
GSC2	human_early_spc	-0.484471	human
FOXJ1	human_early_spc	-0.14438	human
GTF2B	human_early_spc	-0.6657	human
HSFY2	human_early_spc	-0.280061	human
HMX1	human_early_spc	-0.348185	human
HOXD12	human_early_spc	-0.204124	human
NKX2-6	human_early_spc	-0.313708	human
SPZ1	human_early_spc	-0.330988	human
PAX1	human_early_spc	-0.381262	human
PAX9	human_early_spc	0.542269	human
PPP1R10	human_early_spc	0.0270358	human
ZFP37	human_early_spc	-0.233917	human
PKNOX2	human_early_spc	-0.321128	human
PROX2	human_early_spc	-0.327528	human
SMAD6	human_early_spc	-0.507056	human
SMPX	human_early_spc	-0.413017	human
BAD	human_late_spc	0.374477	human
FOXM1	human_late_spc	2.45005	human
HMGB4	human_late_spc	-0.202915	human
HNF1B	human_late_spc	0.416781	human
HSF5	human_late_spc	3.23879	human
MTF1	human_late_spc	0.631219	human
FANK1	human_late_spc	0.788875	human
CREM	human_late_spc	2.04131	human
CARF	human_late_spc	1.86182	human
GPANK1	human_late_spc	1.7554	human
PICK1	human_late_spc	-0.471796	human
PROX1	human_late_spc	0.934692	human
RNF138	human_late_spc	-0.556901	human
PKNOX1	human_late_spc	3.34191	human
PSMA6	human_late_spc	-0.993941	human
RFX1	human_late_spc	0.91136	human
RFX2	human_late_spc	3.6955	human
RFC4	human_late_spc	-0.541797	human
TFAM	human_late_spc	-0.598329	human
MBD1	human_late_spc	1.63504	human
HMBOX1	human_late_spc	0.537365	human
HMG20A	human_late_spc	-0.60427	human
ASPSCR1	human_late_spc	-0.0788969	human
ZNF646	human_late_spc	1.44226	human
ZNF654	human_late_spc	-0.300511	human
NEUROD2	human_late_spc	0.964135	human
DUS3L	human_late_spc	3.05203	human
LHX4	human_late_spc	-0.0888405	human
MEX3C	human_late_spc	-0.0553116	human
CBFA2T2	human_late_spc	0.558246	human
BCL6	human_late_spc	-0.164469	human
GCM1	human_late_spc	1.11806	human
GOT1	human_late_spc	3.59434	human
MYNN	human_late_spc	0.806113	human
ZNF396	human_late_spc	1.08662	human
ZNF383	human_late_spc	-0.14755	human
RUNX2	human_late_spc	0.0505331	human
ZBTB20	human_late_spc	0.598347	human
ZNF683	human_late_spc	-0.271517	human
BACH1	human_late_spc	-0.121437	human
BNC1	human_late_spc	3.68791	human
CREB1	human_late_spc	1.28535	human
CREB3	human_late_spc	1.13529	human
DDX53	human_late_spc	2.07441	human
DHX36	human_late_spc	0.762445	human
NF1	human_late_spc	0.440517	human
DPRX	human_late_spc	0.0686276	human
KDM4D	human_late_spc	3.97216	human
KDM4E	human_late_spc	4.14628	human
EDN1	human_late_spc	-0.29137	human
DUX4	human_late_spc	0.572489	human
GFI1B	human_late_spc	0.0983258	human
EIF5A2	human_late_spc	0.87574	human
ESR1	human_late_spc	0.509305	human
ESR2	human_late_spc	4.04624	human
FOXG1	human_late_spc	3.75266	human
ESRP2	human_late_spc	2.62755	human
ESRRB	human_late_spc	0.439048	human
ETV2	human_late_spc	0.581407	human
EVX1	human_late_spc	0.102481	human
EVX2	human_late_spc	-0.181864	human
HSFY1	human_late_spc	1.95579	human
FOXB1	human_late_spc	3.95203	human
LYL1	human_late_spc	1.90439	human
HNF4G	human_late_spc	4.51601	human
MSI1	human_late_spc	1.04143	human
HOXC5	human_late_spc	-0.275204	human
HOXC6	human_late_spc	-0.153256	human
HOXC11	human_late_spc	-0.129581	human
PAX4	human_late_spc	0.343654	human
STAT6	human_late_spc	2.19879	human
PPARGC1A	human_late_spc	0.552653	human
PRKAA1	human_late_spc	3.28513	human
PRRX1	human_late_spc	0.956323	human
STAT5B	human_late_spc	0.13822	human
TAF9	human_late_spc	3.20213	human
ZNF85	human_late_spc	2.01021	human
ZNF20	human_late_spc	2.07709	human
ZNF91	human_late_spc	1.26936	human
TFDP2	human_late_spc	0.936163	human
ZKSCAN4	human_late_spc	4.4691	human
TGIF2LX	human_late_spc	2.27481	human
TGIF2LY	human_late_spc	3.68959	human
ZFHX2	human_late_spc	2.77482	human
TRIM66	human_late_spc	0.757849	human
ZBTB38	human_late_spc	0.283153	human
TROVE2	human_late_spc	0.476537	human
VSX2	human_late_spc	4.27659	human
E2F8	human_late_spc	-0.119942	human
MTERF1	human_late_spc	0.815271	human
BATF	human_late_spc	-0.342217	human
ELF5	human_late_spc	-0.488287	human
BCL3	human_late_spc	-0.598178	human
CELF4	human_late_spc	-0.310012	human
FERD3L	human_late_spc	-0.351537	human
GPD1	human_late_spc	-0.532847	human
MXD3	human_late_spc	-0.538718	human
ZNF25	human_late_spc	-0.479868	human
NR5A2	human_late_spc	-0.554197	human
NUP133	human_late_spc	-1.02465	human
PRDX5	human_late_spc	-0.70841	human
RBBP5	human_late_spc	-0.624454	human
RORC	human_late_spc	-0.605474	human
TBR1	human_late_spc	-0.332448	human
VAX2	human_late_spc	-0.461323	human
YOD1	human_late_spc	-0.39564	human
MESP2	human_late_spc	-0.716989	human
LTF	human_late_spc	-0.442191	human
BAX	human_late_spc	-0.600846	human
BHLHA15	human_late_spc	-0.431164	human
CYB5R1	human_late_spc	-0.543451	human
FOSL1	human_late_spc	-0.501628	human
KLF15	human_late_spc	-0.673838	human
SMAD3	human_late_spc	-0.574133	human
TAL1	human_late_spc	-0.127144	human
TIMM44	human_late_spc	-0.579116	human
DMRTB1	human_late_spc	-0.0064237	human
LUZP1	human_late_spc	-0.39537	human
MEOX1	human_late_spc	-0.476844	human
CREB3L4	human_late_spc	-0.364347	human
ATOH8	human_late_spc	-0.375464	human
MESP1	human_late_spc	-0.442004	human
EMX2	human_late_spc	-0.177516	human
ASCC1	human_late_spc	0.106197	human
BARHL1	human_late_spc	0.65845	human
BHLHE23	human_late_spc	-0.293362	human
CELF6	human_late_spc	-0.542313	human
GSC2	human_late_spc	-0.482903	human
FOXJ1	human_late_spc	2.30155	human
GTF2B	human_late_spc	-0.583075	human
HSFY2	human_late_spc	-0.257672	human
HMX1	human_late_spc	-0.556168	human
HOXD12	human_late_spc	-0.204124	human
NKX2-6	human_late_spc	-0.313708	human
SPZ1	human_late_spc	-0.286354	human
PAX1	human_late_spc	-0.375121	human
PAX9	human_late_spc	-0.564037	human
PPP1R10	human_late_spc	-0.0902983	human
ZFP37	human_late_spc	-0.322836	human
PKNOX2	human_late_spc	0.186483	human
PROX2	human_late_spc	-0.329092	human
SMAD6	human_late_spc	-0.492219	human
SMPX	human_late_spc	-0.422337	human
BAD	human_early_spt	-0.645929	human
FOXM1	human_early_spt	0.547108	human
HMGB4	human_early_spt	1.99742	human
HNF1B	human_early_spt	0.901874	human
HSF5	human_early_spt	-0.12766	human
MTF1	human_early_spt	0.0446662	human
FANK1	human_early_spt	0.946593	human
CREM	human_early_spt	3.00973	human
CARF	human_early_spt	-0.295552	human
GPANK1	human_early_spt	-0.79853	human
PICK1	human_early_spt	1.1218	human
PROX1	human_early_spt	1.88349	human
RNF138	human_early_spt	0.194619	human
PKNOX1	human_early_spt	0.535085	human
PSMA6	human_early_spt	-1.00038	human
RFX1	human_early_spt	1.2776	human
RFX2	human_early_spt	0.986106	human
RFC4	human_early_spt	-0.826974	human
TFAM	human_early_spt	0.621165	human
MBD1	human_early_spt	-0.414525	human
HMBOX1	human_early_spt	0.800304	human
HMG20A	human_early_spt	-0.825761	human
ASPSCR1	human_early_spt	-0.705942	human
ZNF646	human_early_spt	0.46075	human
ZNF654	human_early_spt	-0.80809	human
NEUROD2	human_early_spt	2.38928	human
DUS3L	human_early_spt	0.259492	human
LHX4	human_early_spt	3.0477	human
MEX3C	human_early_spt	2.56016	human
CBFA2T2	human_early_spt	-0.360717	human
BCL6	human_early_spt	3.23986	human
GCM1	human_early_spt	2.98697	human
GOT1	human_early_spt	0.514494	human
MYNN	human_early_spt	0.0175003	human
ZNF396	human_early_spt	1.00026	human
ZNF383	human_early_spt	0.507206	human
RUNX2	human_early_spt	1.85837	human
ZBTB20	human_early_spt	3.15717	human
ZNF683	human_early_spt	2.68286	human
BACH1	human_early_spt	2.1423	human
BNC1	human_early_spt	1.15726	human
CREB1	human_early_spt	3.35732	human
CREB3	human_early_spt	2.17181	human
DDX53	human_early_spt	3.52112	human
DHX36	human_early_spt	3.56984	human
NF1	human_early_spt	3.49639	human
DPRX	human_early_spt	3.73066	human
KDM4D	human_early_spt	0.949943	human
KDM4E	human_early_spt	2.01991	human
EDN1	human_early_spt	2.20284	human
DUX4	human_early_spt	3.28725	human
GFI1B	human_early_spt	4.47013	human
EIF5A2	human_early_spt	1.92666	human
ESR1	human_early_spt	4.23037	human
ESR2	human_early_spt	1.3315	human
FOXG1	human_early_spt	0.069149	human
ESRP2	human_early_spt	2.01205	human
ESRRB	human_early_spt	1.95996	human
ETV2	human_early_spt	2.47045	human
EVX1	human_early_spt	3.71159	human
EVX2	human_early_spt	4.54264	human
HSFY1	human_early_spt	1.45517	human
FOXB1	human_early_spt	1.95899	human
LYL1	human_early_spt	2.73251	human
HNF4G	human_early_spt	0.399762	human
MSI1	human_early_spt	2.53546	human
HOXC5	human_early_spt	-0.43118	human
HOXC6	human_early_spt	-0.156863	human
HOXC11	human_early_spt	-0.245496	human
PAX4	human_early_spt	2.42124	human
STAT6	human_early_spt	2.72886	human
PPARGC1A	human_early_spt	3.27701	human
PRKAA1	human_early_spt	1.89577	human
PRRX1	human_early_spt	3.00518	human
STAT5B	human_early_spt	3.07473	human
TAF9	human_early_spt	1.24936	human
ZNF85	human_early_spt	4.03639	human
ZNF20	human_early_spt	2.46982	human
ZNF91	human_early_spt	2.67477	human
TFDP2	human_early_spt	3.86356	human
ZKSCAN4	human_early_spt	0.463687	human
TGIF2LX	human_early_spt	3.52804	human
TGIF2LY	human_early_spt	2.35029	human
ZFHX2	human_early_spt	2.89123	human
TRIM66	human_early_spt	3.62403	human
ZBTB38	human_early_spt	4.37056	human
TROVE2	human_early_spt	3.24541	human
VSX2	human_early_spt	1.13807	human
E2F8	human_early_spt	-0.832146	human
MTERF1	human_early_spt	-0.664196	human
BATF	human_early_spt	-0.338137	human
ELF5	human_early_spt	-0.487451	human
BCL3	human_early_spt	0.47438	human
CELF4	human_early_spt	0.215766	human
FERD3L	human_early_spt	-0.351537	human
GPD1	human_early_spt	-0.536083	human
MXD3	human_early_spt	0.392962	human
ZNF25	human_early_spt	0.00698067	human
NR5A2	human_early_spt	-0.561617	human
NUP133	human_early_spt	-1.12502	human
PRDX5	human_early_spt	-0.765875	human
RBBP5	human_early_spt	-0.688641	human
RORC	human_early_spt	-0.398837	human
TBR1	human_early_spt	-0.190518	human
VAX2	human_early_spt	-0.447735	human
YOD1	human_early_spt	-0.354171	human
MESP2	human_early_spt	-0.748701	human
LTF	human_early_spt	-0.316438	human
BAX	human_early_spt	-0.60103	human
BHLHA15	human_early_spt	-0.431164	human
CYB5R1	human_early_spt	-0.720874	human
FOSL1	human_early_spt	-0.567319	human
KLF15	human_early_spt	-0.687383	human
SMAD3	human_early_spt	-0.495245	human
TAL1	human_early_spt	-0.0793323	human
TIMM44	human_early_spt	-0.650129	human
DMRTB1	human_early_spt	-0.419801	human
LUZP1	human_early_spt	0.303547	human
MEOX1	human_early_spt	-0.489984	human
CREB3L4	human_early_spt	-0.364823	human
ATOH8	human_early_spt	-0.416426	human
MESP1	human_early_spt	-0.507048	human
EMX2	human_early_spt	-0.202796	human
ASCC1	human_early_spt	-0.309229	human
BARHL1	human_early_spt	0.166604	human
BHLHE23	human_early_spt	-0.293362	human
CELF6	human_early_spt	-0.551849	human
GSC2	human_early_spt	-0.484471	human
FOXJ1	human_early_spt	0.404517	human
GTF2B	human_early_spt	-0.818831	human
HSFY2	human_early_spt	-0.21294	human
HMX1	human_early_spt	-0.681094	human
HOXD12	human_early_spt	-0.204124	human
NKX2-6	human_early_spt	-0.313708	human
SPZ1	human_early_spt	-0.0896492	human
PAX1	human_early_spt	-0.360112	human
PAX9	human_early_spt	-0.60048	human
PPP1R10	human_early_spt	-0.517249	human
ZFP37	human_early_spt	-0.342866	human
PKNOX2	human_early_spt	1.19237	human
PROX2	human_early_spt	-0.313338	human
SMAD6	human_early_spt	-0.383955	human
SMPX	human_early_spt	-0.423103	human
BAD	human_late_spt	-0.574668	human
FOXM1	human_late_spt	1.06964	human
HMGB4	human_late_spt	2.41579	human
HNF1B	human_late_spt	-0.157768	human
HSF5	human_late_spt	-0.677767	human
MTF1	human_late_spt	-0.444949	human
FANK1	human_late_spt	0.168448	human
CREM	human_late_spt	1.05236	human
CARF	human_late_spt	-0.752829	human
GPANK1	human_late_spt	-0.708885	human
PICK1	human_late_spt	-0.0764115	human
PROX1	human_late_spt	0.0332187	human
RNF138	human_late_spt	1.79884	human
PKNOX1	human_late_spt	-0.42096	human
PSMA6	human_late_spt	-0.999883	human
RFX1	human_late_spt	-0.0445718	human
RFX2	human_late_spt	0.312132	human
RFC4	human_late_spt	-0.929895	human
TFAM	human_late_spt	1.27484	human
MBD1	human_late_spt	-0.441365	human
HMBOX1	human_late_spt	-0.303902	human
HMG20A	human_late_spt	-0.740579	human
ASPSCR1	human_late_spt	-0.756107	human
ZNF646	human_late_spt	-0.558599	human
ZNF654	human_late_spt	-0.861684	human
NEUROD2	human_late_spt	1.57708	human
DUS3L	human_late_spt	-0.734634	human
LHX4	human_late_spt	2.44535	human
MEX3C	human_late_spt	2.07728	human
CBFA2T2	human_late_spt	-0.55605	human
BCL6	human_late_spt	1.41764	human
GCM1	human_late_spt	-0.201404	human
GOT1	human_late_spt	-0.29991	human
MYNN	human_late_spt	-0.866602	human
ZNF396	human_late_spt	0.0544502	human
ZNF383	human_late_spt	-0.158368	human
RUNX2	human_late_spt	0.130482	human
ZBTB20	human_late_spt	1.13035	human
ZNF683	human_late_spt	2.05319	human
BACH1	human_late_spt	3.50858	human
BNC1	human_late_spt	1.16124	human
CREB1	human_late_spt	1.95469	human
CREB3	human_late_spt	2.91549	human
DDX53	human_late_spt	0.753558	human
DHX36	human_late_spt	0.742169	human
NF1	human_late_spt	1.26973	human
DPRX	human_late_spt	1.81548	human
KDM4D	human_late_spt	-0.0630546	human
KDM4E	human_late_spt	-0.280282	human
EDN1	human_late_spt	2.684	human
DUX4	human_late_spt	2.35159	human
GFI1B	human_late_spt	1.04779	human
EIF5A2	human_late_spt	3.89572	human
ESR1	human_late_spt	0.935715	human
ESR2	human_late_spt	1.27929	human
FOXG1	human_late_spt	-0.264751	human
ESRP2	human_late_spt	2.90708	human
ESRRB	human_late_spt	2.75442	human
ETV2	human_late_spt	3.60419	human
EVX1	human_late_spt	2.67813	human
EVX2	human_late_spt	0.917916	human
HSFY1	human_late_spt	3.81701	human
FOXB1	human_late_spt	0.737621	human
LYL1	human_late_spt	2.95899	human
HNF4G	human_late_spt	0.541768	human
MSI1	human_late_spt	2.45522	human
HOXC5	human_late_spt	-0.436066	human
HOXC6	human_late_spt	-0.249899	human
HOXC11	human_late_spt	-0.30394	human
PAX4	human_late_spt	3.81049	human
STAT6	human_late_spt	1.88832	human
PPARGC1A	human_late_spt	2.49225	human
PRKAA1	human_late_spt	2.17499	human
PRRX1	human_late_spt	3.21092	human
STAT5B	human_late_spt	2.96229	human
TAF9	human_late_spt	1.24528	human
ZNF85	human_late_spt	0.288625	human
ZNF20	human_late_spt	2.96309	human
ZNF91	human_late_spt	3.09094	human
TFDP2	human_late_spt	0.437686	human
ZKSCAN4	human_late_spt	0.0200417	human
TGIF2LX	human_late_spt	1.62386	human
TGIF2LY	human_late_spt	1.07245	human
ZFHX2	human_late_spt	1.8021	human
TRIM66	human_late_spt	1.71883	human
ZBTB38	human_late_spt	1.14954	human
TROVE2	human_late_spt	2.39319	human
VSX2	human_late_spt	0.169134	human
E2F8	human_late_spt	-0.863829	human
MTERF1	human_late_spt	-0.66865	human
BATF	human_late_spt	-0.311804	human
ELF5	human_late_spt	-0.482737	human
BCL3	human_late_spt	-0.255942	human
CELF4	human_late_spt	-0.12185	human
FERD3L	human_late_spt	-0.351537	human
GPD1	human_late_spt	-0.536728	human
MXD3	human_late_spt	-0.158495	human
ZNF25	human_late_spt	0.0252319	human
NR5A2	human_late_spt	-0.54976	human
NUP133	human_late_spt	-1.13482	human
PRDX5	human_late_spt	-0.750737	human
RBBP5	human_late_spt	-0.799526	human
RORC	human_late_spt	-0.680335	human
TBR1	human_late_spt	-0.215682	human
VAX2	human_late_spt	-0.461274	human
YOD1	human_late_spt	-0.319042	human
MESP2	human_late_spt	-0.749086	human
LTF	human_late_spt	-0.405393	human
BAX	human_late_spt	-0.625971	human
BHLHA15	human_late_spt	-0.431164	human
CYB5R1	human_late_spt	-0.728254	human
FOSL1	human_late_spt	-0.589698	human
KLF15	human_late_spt	-0.662524	human
SMAD3	human_late_spt	-0.475108	human
TAL1	human_late_spt	0.133302	human
TIMM44	human_late_spt	-0.654562	human
DMRTB1	human_late_spt	-0.395332	human
LUZP1	human_late_spt	-0.444779	human
MEOX1	human_late_spt	-0.517956	human
CREB3L4	human_late_spt	-0.366559	human
ATOH8	human_late_spt	-0.386399	human
MESP1	human_late_spt	-0.511546	human
EMX2	human_late_spt	-0.193095	human
ASCC1	human_late_spt	-0.74187	human
BARHL1	human_late_spt	2.06463	human
BHLHE23	human_late_spt	-0.293362	human
CELF6	human_late_spt	-0.551849	human
GSC2	human_late_spt	-0.482593	human
FOXJ1	human_late_spt	-0.152282	human
GTF2B	human_late_spt	-1.0323	human
HSFY2	human_late_spt	-0.233344	human
HMX1	human_late_spt	-0.687912	human
HOXD12	human_late_spt	-0.204124	human
NKX2-6	human_late_spt	-0.313708	human
SPZ1	human_late_spt	0.00522358	human
PAX1	human_late_spt	-0.366781	human
PAX9	human_late_spt	-0.607779	human
PPP1R10	human_late_spt	-1.1385	human
ZFP37	human_late_spt	-0.354046	human
PKNOX2	human_late_spt	0.161959	human
PROX2	human_late_spt	-0.298624	human
SMAD6	human_late_spt	-0.485365	human
SMPX	human_late_spt	-0.420097	human
BAD	pig_ssc	-0.255195	pig
FOXM1	pig_ssc	-1.43556	pig
HMGB4	pig_ssc	-0.654637	pig
HNF1B	pig_ssc	-0.75286	pig
HSF5	pig_ssc	-0.622768	pig
MTF1	pig_ssc	-0.314784	pig
FANK1	pig_ssc	-0.828092	pig
CREM	pig_ssc	-0.793883	pig
CARF	pig_ssc	-0.392049	pig
GPANK1	pig_ssc	-0.926813	pig
PICK1	pig_ssc	-1.01944	pig
PROX1	pig_ssc	-0.475143	pig
RNF138	pig_ssc	-0.799575	pig
PKNOX1	pig_ssc	-0.604336	pig
PSMA6	pig_ssc	-0.528045	pig
RFX1	pig_ssc	-0.0759836	pig
RFX2	pig_ssc	-0.62767	pig
RFC4	pig_ssc	-0.347326	pig
TFAM	pig_ssc	-0.560702	pig
MBD1	pig_ssc	-0.13207	pig
HMBOX1	pig_ssc	1.10742	pig
HMG20A	pig_ssc	1.57408	pig
ASPSCR1	pig_ssc	0.263156	pig
ZNF646	pig_ssc	-0.0448284	pig
ZNF654	pig_ssc	0.420597	pig
NEUROD2	pig_ssc	-0.19191	pig
DUS3L	pig_ssc	0.513944	pig
LHX4	pig_ssc	-0.556661	pig
MEX3C	pig_ssc	-0.208699	pig
CBFA2T2	pig_ssc	0.597682	pig
BCL6	pig_ssc	0.527581	pig
GCM1	pig_ssc	0.606898	pig
GOT1	pig_ssc	-0.177798	pig
MYNN	pig_ssc	0.534553	pig
ZNF396	pig_ssc	0.584146	pig
ZNF383	pig_ssc	-0.379799	pig
RUNX2	pig_ssc	-0.290881	pig
ZBTB20	pig_ssc	0.642989	pig
ZNF683	pig_ssc	-0.38976	pig
BACH1	pig_ssc	1.17104	pig
BNC1	pig_ssc	-0.476965	pig
CREB1	pig_ssc	0.29778	pig
CREB3	pig_ssc	-0.30117	pig
DDX53	pig_ssc	-0.474682	pig
DHX36	pig_ssc	-0.395962	pig
NF1	pig_ssc	-0.0931098	pig
DPRX	pig_ssc	0.836546	pig
KDM4D	pig_ssc	-0.494005	pig
KDM4E	pig_ssc	-0.280282	pig
EDN1	pig_ssc	2.56814	pig
DUX4	pig_ssc	-0.414309	pig
GFI1B	pig_ssc	-0.101791	pig
EIF5A2	pig_ssc	-0.511601	pig
ESR1	pig_ssc	-0.336338	pig
ESR2	pig_ssc	0.141645	pig
FOXG1	pig_ssc	-0.584516	pig
ESRP2	pig_ssc	-0.360396	pig
ESRRB	pig_ssc	-0.710642	pig
ETV2	pig_ssc	-0.500042	pig
EVX1	pig_ssc	-0.325282	pig
EVX2	pig_ssc	-0.292648	pig
HSFY1	pig_ssc	-0.344189	pig
FOXB1	pig_ssc	-0.17827	pig
LYL1	pig_ssc	-0.403342	pig
HNF4G	pig_ssc	-0.0580892	pig
MSI1	pig_ssc	-0.626321	pig
HOXC5	pig_ssc	-0.147846	pig
HOXC6	pig_ssc	-0.211572	pig
HOXC11	pig_ssc	-0.334305	pig
PAX4	pig_ssc	-0.359447	pig
STAT6	pig_ssc	-0.401978	pig
PPARGC1A	pig_ssc	-0.144429	pig
PRKAA1	pig_ssc	-0.553551	pig
PRRX1	pig_ssc	-0.256524	pig
STAT5B	pig_ssc	0.595399	pig
TAF9	pig_ssc	-0.186338	pig
ZNF85	pig_ssc	-0.372534	pig
ZNF20	pig_ssc	-0.445303	pig
ZNF91	pig_ssc	-0.459084	pig
TFDP2	pig_ssc	0.213801	pig
ZKSCAN4	pig_ssc	-0.226125	pig
TGIF2LX	pig_ssc	-0.382937	pig
TGIF2LY	pig_ssc	-0.387006	pig
ZFHX2	pig_ssc	-0.489488	pig
TRIM66	pig_ssc	-0.629277	pig
ZBTB38	pig_ssc	0.0288292	pig
TROVE2	pig_ssc	-0.508245	pig
VSX2	pig_ssc	-0.425126	pig
E2F8	pig_ssc	-0.500806	pig
MTERF1	pig_ssc	0.76739	pig
BATF	pig_ssc	-0.258471	pig
ELF5	pig_ssc	-0.326083	pig
BCL3	pig_ssc	0.441824	pig
CELF4	pig_ssc	-0.332754	pig
FERD3L	pig_ssc	-0.351537	pig
GPD1	pig_ssc	0.360717	pig
MXD3	pig_ssc	-0.386578	pig
ZNF25	pig_ssc	0.163067	pig
NR5A2	pig_ssc	1.37082	pig
NUP133	pig_ssc	-0.155808	pig
PRDX5	pig_ssc	-0.0741186	pig
RBBP5	pig_ssc	0.580247	pig
RORC	pig_ssc	0.0400737	pig
TBR1	pig_ssc	-0.221232	pig
VAX2	pig_ssc	-0.277392	pig
YOD1	pig_ssc	-0.303202	pig
MESP2	pig_ssc	0.499638	pig
LTF	pig_ssc	0.713334	pig
BAX	pig_ssc	-0.583864	pig
BHLHA15	pig_ssc	-0.431164	pig
CYB5R1	pig_ssc	-0.655334	pig
FOSL1	pig_ssc	-0.231186	pig
KLF15	pig_ssc	0.347951	pig
SMAD3	pig_ssc	0.736911	pig
TAL1	pig_ssc	0.114329	pig
TIMM44	pig_ssc	-0.246542	pig
DMRTB1	pig_ssc	-0.543725	pig
LUZP1	pig_ssc	-0.389549	pig
MEOX1	pig_ssc	-0.0931788	pig
CREB3L4	pig_ssc	-0.333336	pig
ATOH8	pig_ssc	-0.615654	pig
MESP1	pig_ssc	-0.164753	pig
EMX2	pig_ssc	-0.482282	pig
ASCC1	pig_ssc	0.292469	pig
BARHL1	pig_ssc	-0.573607	pig
BHLHE23	pig_ssc	-0.293362	pig
CELF6	pig_ssc	-0.551849	pig
GSC2	pig_ssc	-0.156835	pig
FOXJ1	pig_ssc	-0.372833	pig
GTF2B	pig_ssc	0.187562	pig
HSFY2	pig_ssc	-0.280061	pig
HMX1	pig_ssc	-0.700151	pig
HOXD12	pig_ssc	-0.204124	pig
NKX2-6	pig_ssc	-0.313708	pig
SPZ1	pig_ssc	-0.353548	pig
PAX1	pig_ssc	-0.384717	pig
PAX9	pig_ssc	-0.320356	pig
PPP1R10	pig_ssc	0.0361327	pig
ZFP37	pig_ssc	-0.357359	pig
PKNOX2	pig_ssc	-0.332072	pig
PROX2	pig_ssc	-0.332649	pig
SMAD6	pig_ssc	-0.137774	pig
SMPX	pig_ssc	-0.380578	pig
BAD	pig_differing_spg	-0.379214	pig
FOXM1	pig_differing_spg	-0.981879	pig
HMGB4	pig_differing_spg	-0.647431	pig
HNF1B	pig_differing_spg	-0.862449	pig
HSF5	pig_differing_spg	-0.498237	pig
MTF1	pig_differing_spg	-0.403153	pig
FANK1	pig_differing_spg	-0.925786	pig
CREM	pig_differing_spg	-0.818758	pig
CARF	pig_differing_spg	-0.930866	pig
GPANK1	pig_differing_spg	-0.776405	pig
PICK1	pig_differing_spg	-0.937323	pig
PROX1	pig_differing_spg	-0.6854	pig
RNF138	pig_differing_spg	-0.67715	pig
PKNOX1	pig_differing_spg	-0.84557	pig
PSMA6	pig_differing_spg	-0.678196	pig
RFX1	pig_differing_spg	-0.413959	pig
RFX2	pig_differing_spg	-0.524588	pig
RFC4	pig_differing_spg	-0.0871865	pig
TFAM	pig_differing_spg	-0.578034	pig
MBD1	pig_differing_spg	-0.293582	pig
HMBOX1	pig_differing_spg	-0.401986	pig
HMG20A	pig_differing_spg	0.619683	pig
ASPSCR1	pig_differing_spg	0.0727596	pig
ZNF646	pig_differing_spg	-0.111928	pig
ZNF654	pig_differing_spg	0.398823	pig
NEUROD2	pig_differing_spg	-0.0686227	pig
DUS3L	pig_differing_spg	0.415386	pig
LHX4	pig_differing_spg	-0.489439	pig
MEX3C	pig_differing_spg	-0.491424	pig
CBFA2T2	pig_differing_spg	0.623331	pig
BCL6	pig_differing_spg	-0.431839	pig
GCM1	pig_differing_spg	0.14398	pig
GOT1	pig_differing_spg	-0.362898	pig
MYNN	pig_differing_spg	0.0542991	pig
ZNF396	pig_differing_spg	0.555001	pig
ZNF383	pig_differing_spg	-0.117947	pig
RUNX2	pig_differing_spg	-0.327163	pig
ZBTB20	pig_differing_spg	-0.498245	pig
ZNF683	pig_differing_spg	-0.327654	pig
BACH1	pig_differing_spg	-0.358286	pig
BNC1	pig_differing_spg	-0.369468	pig
CREB1	pig_differing_spg	-0.591653	pig
CREB3	pig_differing_spg	-0.197787	pig
DDX53	pig_differing_spg	-0.474682	pig
DHX36	pig_differing_spg	-0.2215	pig
NF1	pig_differing_spg	-0.234638	pig
DPRX	pig_differing_spg	-0.506321	pig
KDM4D	pig_differing_spg	-0.494005	pig
KDM4E	pig_differing_spg	-0.280282	pig
EDN1	pig_differing_spg	-0.126709	pig
DUX4	pig_differing_spg	-0.414309	pig
GFI1B	pig_differing_spg	-0.130133	pig
EIF5A2	pig_differing_spg	-0.517598	pig
ESR1	pig_differing_spg	-0.528324	pig
ESR2	pig_differing_spg	-0.392925	pig
FOXG1	pig_differing_spg	-0.633573	pig
ESRP2	pig_differing_spg	-0.208172	pig
ESRRB	pig_differing_spg	-0.67667	pig
ETV2	pig_differing_spg	-0.45231	pig
EVX1	pig_differing_spg	-0.325282	pig
EVX2	pig_differing_spg	-0.282319	pig
HSFY1	pig_differing_spg	-0.344189	pig
FOXB1	pig_differing_spg	-0.317489	pig
LYL1	pig_differing_spg	-0.412354	pig
HNF4G	pig_differing_spg	-0.353462	pig
MSI1	pig_differing_spg	-0.893445	pig
HOXC5	pig_differing_spg	-0.35211	pig
HOXC6	pig_differing_spg	-0.276327	pig
HOXC11	pig_differing_spg	-0.299031	pig
PAX4	pig_differing_spg	-0.359447	pig
STAT6	pig_differing_spg	-0.431145	pig
PPARGC1A	pig_differing_spg	-0.303109	pig
PRKAA1	pig_differing_spg	-0.592385	pig
PRRX1	pig_differing_spg	-0.401949	pig
STAT5B	pig_differing_spg	-0.27417	pig
TAF9	pig_differing_spg	-0.0458904	pig
ZNF85	pig_differing_spg	-0.372534	pig
ZNF20	pig_differing_spg	-0.445303	pig
ZNF91	pig_differing_spg	-0.459084	pig
TFDP2	pig_differing_spg	-0.637853	pig
ZKSCAN4	pig_differing_spg	-0.169031	pig
TGIF2LX	pig_differing_spg	-0.382937	pig
TGIF2LY	pig_differing_spg	-0.387006	pig
ZFHX2	pig_differing_spg	-0.44774	pig
TRIM66	pig_differing_spg	-0.622924	pig
ZBTB38	pig_differing_spg	-0.369525	pig
TROVE2	pig_differing_spg	-0.508245	pig
VSX2	pig_differing_spg	-0.425126	pig
E2F8	pig_differing_spg	-0.177685	pig
MTERF1	pig_differing_spg	0.234982	pig
BATF	pig_differing_spg	-0.267205	pig
ELF5	pig_differing_spg	-0.215457	pig
BCL3	pig_differing_spg	0.372807	pig
CELF4	pig_differing_spg	-0.617964	pig
FERD3L	pig_differing_spg	-0.351537	pig
GPD1	pig_differing_spg	0.313505	pig
MXD3	pig_differing_spg	-0.308107	pig
ZNF25	pig_differing_spg	0.227263	pig
NR5A2	pig_differing_spg	-0.0530131	pig
NUP133	pig_differing_spg	0.302962	pig
PRDX5	pig_differing_spg	0.347633	pig
RBBP5	pig_differing_spg	0.142121	pig
RORC	pig_differing_spg	-0.398249	pig
TBR1	pig_differing_spg	-0.228558	pig
VAX2	pig_differing_spg	-0.298233	pig
YOD1	pig_differing_spg	-0.292292	pig
MESP2	pig_differing_spg	0.498833	pig
LTF	pig_differing_spg	-0.220111	pig
BAX	pig_differing_spg	-0.391343	pig
BHLHA15	pig_differing_spg	-0.431164	pig
CYB5R1	pig_differing_spg	-0.617164	pig
FOSL1	pig_differing_spg	-0.509254	pig
KLF15	pig_differing_spg	0.0481571	pig
SMAD3	pig_differing_spg	-0.365993	pig
TAL1	pig_differing_spg	-0.435708	pig
TIMM44	pig_differing_spg	-0.235551	pig
DMRTB1	pig_differing_spg	-0.541891	pig
LUZP1	pig_differing_spg	-0.620874	pig
MEOX1	pig_differing_spg	0.953111	pig
CREB3L4	pig_differing_spg	-0.324363	pig
ATOH8	pig_differing_spg	-0.625041	pig
MESP1	pig_differing_spg	-0.163915	pig
EMX2	pig_differing_spg	-0.432601	pig
ASCC1	pig_differing_spg	-0.234023	pig
BARHL1	pig_differing_spg	-0.573607	pig
BHLHE23	pig_differing_spg	-0.293362	pig
CELF6	pig_differing_spg	-0.551849	pig
GSC2	pig_differing_spg	0.255192	pig
FOXJ1	pig_differing_spg	-0.194094	pig
GTF2B	pig_differing_spg	-0.23233	pig
HSFY2	pig_differing_spg	-0.280061	pig
HMX1	pig_differing_spg	-0.700151	pig
HOXD12	pig_differing_spg	-0.204124	pig
NKX2-6	pig_differing_spg	-0.313708	pig
SPZ1	pig_differing_spg	-0.355354	pig
PAX1	pig_differing_spg	-0.279411	pig
PAX9	pig_differing_spg	-0.547452	pig
PPP1R10	pig_differing_spg	-0.55707	pig
ZFP37	pig_differing_spg	-0.357359	pig
PKNOX2	pig_differing_spg	-0.299754	pig
PROX2	pig_differing_spg	-0.332649	pig
SMAD6	pig_differing_spg	-0.46569	pig
SMPX	pig_differing_spg	-0.323879	pig
BAD	pig_early_spc	-0.0462062	pig
FOXM1	pig_early_spc	-0.479498	pig
HMGB4	pig_early_spc	-0.580876	pig
HNF1B	pig_early_spc	-0.751293	pig
HSF5	pig_early_spc	-0.146794	pig
MTF1	pig_early_spc	-0.07135	pig
FANK1	pig_early_spc	-0.882557	pig
CREM	pig_early_spc	-0.544573	pig
CARF	pig_early_spc	-0.569652	pig
GPANK1	pig_early_spc	-0.327868	pig
PICK1	pig_early_spc	-0.762388	pig
PROX1	pig_early_spc	-0.587503	pig
RNF138	pig_early_spc	-0.503894	pig
PKNOX1	pig_early_spc	-0.574857	pig
PSMA6	pig_early_spc	-0.429774	pig
RFX1	pig_early_spc	-0.406948	pig
RFX2	pig_early_spc	-0.310272	pig
RFC4	pig_early_spc	0.640614	pig
TFAM	pig_early_spc	-0.519756	pig
MBD1	pig_early_spc	0.503853	pig
HMBOX1	pig_early_spc	1.49075	pig
HMG20A	pig_early_spc	1.85081	pig
ASPSCR1	pig_early_spc	-0.943671	pig
ZNF646	pig_early_spc	0.694265	pig
ZNF654	pig_early_spc	1.4301	pig
NEUROD2	pig_early_spc	0.398629	pig
DUS3L	pig_early_spc	-0.547169	pig
LHX4	pig_early_spc	-0.357795	pig
MEX3C	pig_early_spc	-0.256375	pig
CBFA2T2	pig_early_spc	2.08477	pig
BCL6	pig_early_spc	-0.605096	pig
GCM1	pig_early_spc	0.136604	pig
GOT1	pig_early_spc	-0.226355	pig
MYNN	pig_early_spc	1.52878	pig
ZNF396	pig_early_spc	1.62171	pig
ZNF383	pig_early_spc	0.61971	pig
RUNX2	pig_early_spc	-0.516293	pig
ZBTB20	pig_early_spc	-0.204156	pig
ZNF683	pig_early_spc	-0.181298	pig
BACH1	pig_early_spc	0.0120847	pig
BNC1	pig_early_spc	-0.591459	pig
CREB1	pig_early_spc	-0.127625	pig
CREB3	pig_early_spc	-0.415955	pig
DDX53	pig_early_spc	-0.474682	pig
DHX36	pig_early_spc	-0.202151	pig
NF1	pig_early_spc	-0.26582	pig
DPRX	pig_early_spc	0.656911	pig
KDM4D	pig_early_spc	-0.494005	pig
KDM4E	pig_early_spc	-0.280282	pig
EDN1	pig_early_spc	0.752552	pig
DUX4	pig_early_spc	-0.414309	pig
GFI1B	pig_early_spc	-0.233488	pig
EIF5A2	pig_early_spc	-0.235363	pig
ESR1	pig_early_spc	-0.555286	pig
ESR2	pig_early_spc	-0.52506	pig
FOXG1	pig_early_spc	-0.563919	pig
ESRP2	pig_early_spc	-0.286248	pig
ESRRB	pig_early_spc	-0.710642	pig
ETV2	pig_early_spc	-0.374322	pig
EVX1	pig_early_spc	-0.325282	pig
EVX2	pig_early_spc	-0.292648	pig
HSFY1	pig_early_spc	-0.344189	pig
FOXB1	pig_early_spc	-0.297678	pig
LYL1	pig_early_spc	-0.421379	pig
HNF4G	pig_early_spc	-0.0768625	pig
MSI1	pig_early_spc	-0.792198	pig
HOXC5	pig_early_spc	-0.436066	pig
HOXC6	pig_early_spc	-0.32189	pig
HOXC11	pig_early_spc	-0.334305	pig
PAX4	pig_early_spc	-0.359447	pig
STAT6	pig_early_spc	-0.504276	pig
PPARGC1A	pig_early_spc	-0.571065	pig
PRKAA1	pig_early_spc	-0.448161	pig
PRRX1	pig_early_spc	-0.394032	pig
STAT5B	pig_early_spc	-0.138839	pig
TAF9	pig_early_spc	-0.194946	pig
ZNF85	pig_early_spc	-0.372534	pig
ZNF20	pig_early_spc	-0.445303	pig
ZNF91	pig_early_spc	-0.459084	pig
TFDP2	pig_early_spc	-0.776577	pig
ZKSCAN4	pig_early_spc	-0.128307	pig
TGIF2LX	pig_early_spc	-0.382937	pig
TGIF2LY	pig_early_spc	-0.387006	pig
ZFHX2	pig_early_spc	-0.27862	pig
TRIM66	pig_early_spc	-0.655315	pig
ZBTB38	pig_early_spc	-0.43386	pig
TROVE2	pig_early_spc	-0.508245	pig
VSX2	pig_early_spc	-0.425126	pig
E2F8	pig_early_spc	-0.202115	pig
MTERF1	pig_early_spc	1.06395	pig
BATF	pig_early_spc	-0.0550199	pig
ELF5	pig_early_spc	0.117175	pig
BCL3	pig_early_spc	-0.227401	pig
CELF4	pig_early_spc	0.198415	pig
FERD3L	pig_early_spc	-0.351537	pig
GPD1	pig_early_spc	1.36966	pig
MXD3	pig_early_spc	-0.0331525	pig
ZNF25	pig_early_spc	0.941846	pig
NR5A2	pig_early_spc	-0.00983013	pig
NUP133	pig_early_spc	0.247811	pig
PRDX5	pig_early_spc	0.89884	pig
RBBP5	pig_early_spc	-0.181936	pig
RORC	pig_early_spc	1.81163	pig
TBR1	pig_early_spc	-0.131087	pig
VAX2	pig_early_spc	-0.25224	pig
YOD1	pig_early_spc	-0.088791	pig
MESP2	pig_early_spc	-0.101715	pig
LTF	pig_early_spc	-0.282824	pig
BAX	pig_early_spc	-0.21474	pig
BHLHA15	pig_early_spc	-0.431164	pig
CYB5R1	pig_early_spc	-0.527543	pig
FOSL1	pig_early_spc	-0.394014	pig
KLF15	pig_early_spc	-0.0440331	pig
SMAD3	pig_early_spc	-0.522038	pig
TAL1	pig_early_spc	-0.598522	pig
TIMM44	pig_early_spc	-0.443662	pig
DMRTB1	pig_early_spc	-0.54496	pig
LUZP1	pig_early_spc	-0.19646	pig
MEOX1	pig_early_spc	-0.180469	pig
CREB3L4	pig_early_spc	-0.334384	pig
ATOH8	pig_early_spc	-0.621128	pig
MESP1	pig_early_spc	-0.179265	pig
EMX2	pig_early_spc	-0.482282	pig
ASCC1	pig_early_spc	-0.160333	pig
BARHL1	pig_early_spc	-0.573607	pig
BHLHE23	pig_early_spc	-0.293362	pig
CELF6	pig_early_spc	-0.551849	pig
GSC2	pig_early_spc	-0.392238	pig
FOXJ1	pig_early_spc	-0.438895	pig
GTF2B	pig_early_spc	0.493847	pig
HSFY2	pig_early_spc	-0.280061	pig
HMX1	pig_early_spc	-0.700151	pig
HOXD12	pig_early_spc	-0.204124	pig
NKX2-6	pig_early_spc	-0.313708	pig
SPZ1	pig_early_spc	-0.353024	pig
PAX1	pig_early_spc	-0.215959	pig
PAX9	pig_early_spc	-0.534906	pig
PPP1R10	pig_early_spc	-0.567084	pig
ZFP37	pig_early_spc	-0.357359	pig
PKNOX2	pig_early_spc	-0.0915646	pig
PROX2	pig_early_spc	-0.332649	pig
SMAD6	pig_early_spc	-0.484439	pig
SMPX	pig_early_spc	-0.381099	pig
BAD	pig_late_spc	3.82095	pig
FOXM1	pig_late_spc	2.00173	pig
HMGB4	pig_late_spc	-0.236954	pig
HNF1B	pig_late_spc	0.161967	pig
HSF5	pig_late_spc	0.912106	pig
MTF1	pig_late_spc	0.284711	pig
FANK1	pig_late_spc	-0.0799064	pig
CREM	pig_late_spc	0.671095	pig
CARF	pig_late_spc	0.834098	pig
GPANK1	pig_late_spc	-0.549104	pig
PICK1	pig_late_spc	1.55434	pig
PROX1	pig_late_spc	0.829675	pig
RNF138	pig_late_spc	-0.465117	pig
PKNOX1	pig_late_spc	0.0239732	pig
PSMA6	pig_late_spc	0.159597	pig
RFX1	pig_late_spc	2.3449	pig
RFX2	pig_late_spc	1.30701	pig
RFC4	pig_late_spc	3.30622	pig
TFAM	pig_late_spc	-0.309298	pig
MBD1	pig_late_spc	2.87915	pig
HMBOX1	pig_late_spc	2.82282	pig
HMG20A	pig_late_spc	-0.385735	pig
ASPSCR1	pig_late_spc	-0.264413	pig
ZNF646	pig_late_spc	3.72114	pig
ZNF654	pig_late_spc	0.620878	pig
NEUROD2	pig_late_spc	1.10514	pig
DUS3L	pig_late_spc	2.28967	pig
LHX4	pig_late_spc	1.06134	pig
MEX3C	pig_late_spc	0.384702	pig
CBFA2T2	pig_late_spc	1.1478	pig
BCL6	pig_late_spc	0.228655	pig
GCM1	pig_late_spc	0.0393913	pig
GOT1	pig_late_spc	2.35483	pig
MYNN	pig_late_spc	2.70913	pig
ZNF396	pig_late_spc	2.76898	pig
ZNF383	pig_late_spc	1.05767	pig
RUNX2	pig_late_spc	1.37479	pig
ZBTB20	pig_late_spc	0.133588	pig
ZNF683	pig_late_spc	0.980481	pig
BACH1	pig_late_spc	-0.446641	pig
BNC1	pig_late_spc	-0.626602	pig
CREB1	pig_late_spc	0.00481604	pig
CREB3	pig_late_spc	-0.655384	pig
DDX53	pig_late_spc	-0.474682	pig
DHX36	pig_late_spc	-0.026318	pig
NF1	pig_late_spc	-0.795157	pig
DPRX	pig_late_spc	-0.506321	pig
KDM4D	pig_late_spc	-0.494005	pig
KDM4E	pig_late_spc	-0.280282	pig
EDN1	pig_late_spc	-0.273636	pig
DUX4	pig_late_spc	-0.414309	pig
GFI1B	pig_late_spc	-0.331382	pig
EIF5A2	pig_late_spc	-0.604734	pig
ESR1	pig_late_spc	0.272351	pig
ESR2	pig_late_spc	-0.339562	pig
FOXG1	pig_late_spc	-0.553999	pig
ESRP2	pig_late_spc	0.055021	pig
ESRRB	pig_late_spc	-0.632675	pig
ETV2	pig_late_spc	-0.526508	pig
EVX1	pig_late_spc	-0.325282	pig
EVX2	pig_late_spc	-0.292648	pig
HSFY1	pig_late_spc	-0.344189	pig
FOXB1	pig_late_spc	-0.431815	pig
LYL1	pig_late_spc	-0.425901	pig
HNF4G	pig_late_spc	-0.314522	pig
MSI1	pig_late_spc	0.317784	pig
HOXC5	pig_late_spc	-0.240553	pig
HOXC6	pig_late_spc	-0.32189	pig
HOXC11	pig_late_spc	-0.334305	pig
PAX4	pig_late_spc	-0.359447	pig
STAT6	pig_late_spc	-0.481868	pig
PPARGC1A	pig_late_spc	-0.570508	pig
PRKAA1	pig_late_spc	-0.379219	pig
PRRX1	pig_late_spc	-0.321652	pig
STAT5B	pig_late_spc	-0.210342	pig
TAF9	pig_late_spc	-0.425867	pig
ZNF85	pig_late_spc	-0.372534	pig
ZNF20	pig_late_spc	-0.445303	pig
ZNF91	pig_late_spc	-0.459084	pig
TFDP2	pig_late_spc	-0.409523	pig
ZKSCAN4	pig_late_spc	0.0370745	pig
TGIF2LX	pig_late_spc	-0.382937	pig
TGIF2LY	pig_late_spc	-0.387006	pig
ZFHX2	pig_late_spc	0.270705	pig
TRIM66	pig_late_spc	-0.486186	pig
ZBTB38	pig_late_spc	-0.347855	pig
TROVE2	pig_late_spc	-0.508245	pig
VSX2	pig_late_spc	-0.425126	pig
E2F8	pig_late_spc	3.80315	pig
MTERF1	pig_late_spc	1.31467	pig
BATF	pig_late_spc	0.928521	pig
ELF5	pig_late_spc	1.31656	pig
BCL3	pig_late_spc	4.34348	pig
CELF4	pig_late_spc	3.0149	pig
FERD3L	pig_late_spc	-0.351537	pig
GPD1	pig_late_spc	1.93467	pig
MXD3	pig_late_spc	1.45815	pig
ZNF25	pig_late_spc	2.58155	pig
NR5A2	pig_late_spc	0.703188	pig
NUP133	pig_late_spc	0.904801	pig
PRDX5	pig_late_spc	3.82117	pig
RBBP5	pig_late_spc	1.10031	pig
RORC	pig_late_spc	3.7441	pig
TBR1	pig_late_spc	0.117333	pig
VAX2	pig_late_spc	0.0375618	pig
YOD1	pig_late_spc	0.535009	pig
MESP2	pig_late_spc	0.14232	pig
LTF	pig_late_spc	0.0270389	pig
BAX	pig_late_spc	-0.633917	pig
BHLHA15	pig_late_spc	-0.404588	pig
CYB5R1	pig_late_spc	0.176977	pig
FOSL1	pig_late_spc	-0.333581	pig
KLF15	pig_late_spc	-0.666724	pig
SMAD3	pig_late_spc	-0.606764	pig
TAL1	pig_late_spc	-0.205296	pig
TIMM44	pig_late_spc	-0.369612	pig
DMRTB1	pig_late_spc	-0.548633	pig
LUZP1	pig_late_spc	0.288364	pig
MEOX1	pig_late_spc	-0.287194	pig
CREB3L4	pig_late_spc	-0.299557	pig
ATOH8	pig_late_spc	-0.621753	pig
MESP1	pig_late_spc	0.202359	pig
EMX2	pig_late_spc	-0.463547	pig
ASCC1	pig_late_spc	0.451995	pig
BARHL1	pig_late_spc	-0.573607	pig
BHLHE23	pig_late_spc	-0.293362	pig
CELF6	pig_late_spc	-0.551849	pig
GSC2	pig_late_spc	-0.464266	pig
FOXJ1	pig_late_spc	0.192424	pig
GTF2B	pig_late_spc	-0.338579	pig
HSFY2	pig_late_spc	-0.280061	pig
HMX1	pig_late_spc	-0.700151	pig
HOXD12	pig_late_spc	-0.204124	pig
NKX2-6	pig_late_spc	-0.313708	pig
SPZ1	pig_late_spc	-0.331238	pig
PAX1	pig_late_spc	0.726217	pig
PAX9	pig_late_spc	-0.431609	pig
PPP1R10	pig_late_spc	-0.0342085	pig
ZFP37	pig_late_spc	-0.357359	pig
PKNOX2	pig_late_spc	0.0732486	pig
PROX2	pig_late_spc	-0.332649	pig
SMAD6	pig_late_spc	-0.4681	pig
SMPX	pig_late_spc	-0.326339	pig
BAD	pig_early_spt	0.67856	pig
FOXM1	pig_early_spt	1.23635	pig
HMGB4	pig_early_spt	1.13173	pig
HNF1B	pig_early_spt	0.106292	pig
HSF5	pig_early_spt	-0.323385	pig
MTF1	pig_early_spt	-0.497156	pig
FANK1	pig_early_spt	-0.11937	pig
CREM	pig_early_spt	0.670809	pig
CARF	pig_early_spt	-0.386457	pig
GPANK1	pig_early_spt	-1.33825	pig
PICK1	pig_early_spt	1.49666	pig
PROX1	pig_early_spt	2.58458	pig
RNF138	pig_early_spt	0.835677	pig
PKNOX1	pig_early_spt	-0.900829	pig
PSMA6	pig_early_spt	0.999246	pig
RFX1	pig_early_spt	1.87223	pig
RFX2	pig_early_spt	-0.450341	pig
RFC4	pig_early_spt	1.54605	pig
TFAM	pig_early_spt	1.38599	pig
MBD1	pig_early_spt	0.745805	pig
HMBOX1	pig_early_spt	1.40371	pig
HMG20A	pig_early_spt	-1.21861	pig
ASPSCR1	pig_early_spt	-0.923421	pig
ZNF646	pig_early_spt	0.0436302	pig
ZNF654	pig_early_spt	-0.45643	pig
NEUROD2	pig_early_spt	1.81009	pig
DUS3L	pig_early_spt	0.415585	pig
LHX4	pig_early_spt	1.58884	pig
MEX3C	pig_early_spt	2.35738	pig
CBFA2T2	pig_early_spt	-0.0955819	pig
BCL6	pig_early_spt	1.72089	pig
GCM1	pig_early_spt	2.74232	pig
GOT1	pig_early_spt	-0.0365911	pig
MYNN	pig_early_spt	1.26636	pig
ZNF396	pig_early_spt	1.39454	pig
ZNF383	pig_early_spt	3.95708	pig
RUNX2	pig_early_spt	2.56137	pig
ZBTB20	pig_early_spt	2.46521	pig
ZNF683	pig_early_spt	2.49585	pig
BACH1	pig_early_spt	-0.563428	pig
BNC1	pig_early_spt	-0.64152	pig
CREB1	pig_early_spt	-0.471914	pig
CREB3	pig_early_spt	-0.843438	pig
DDX53	pig_early_spt	-0.474682	pig
DHX36	pig_early_spt	-0.274455	pig
NF1	pig_early_spt	-1.14207	pig
DPRX	pig_early_spt	-0.506321	pig
KDM4D	pig_early_spt	-0.494005	pig
KDM4E	pig_early_spt	-0.280282	pig
EDN1	pig_early_spt	-0.347837	pig
DUX4	pig_early_spt	-0.414309	pig
GFI1B	pig_early_spt	-0.28591	pig
EIF5A2	pig_early_spt	-0.367451	pig
ESR1	pig_early_spt	-0.206516	pig
ESR2	pig_early_spt	-0.52506	pig
FOXG1	pig_early_spt	-0.619904	pig
ESRP2	pig_early_spt	-0.0947715	pig
ESRRB	pig_early_spt	-0.710642	pig
ETV2	pig_early_spt	-0.37062	pig
EVX1	pig_early_spt	-0.325282	pig
EVX2	pig_early_spt	-0.292648	pig
HSFY1	pig_early_spt	-0.344189	pig
FOXB1	pig_early_spt	-0.431815	pig
LYL1	pig_early_spt	-0.429435	pig
HNF4G	pig_early_spt	-0.391649	pig
MSI1	pig_early_spt	-0.408882	pig
HOXC5	pig_early_spt	-0.27568	pig
HOXC6	pig_early_spt	-0.32189	pig
HOXC11	pig_early_spt	-0.334305	pig
PAX4	pig_early_spt	-0.359447	pig
STAT6	pig_early_spt	-0.47272	pig
PPARGC1A	pig_early_spt	-0.577573	pig
PRKAA1	pig_early_spt	-0.45685	pig
PRRX1	pig_early_spt	-0.29556	pig
STAT5B	pig_early_spt	-0.429001	pig
TAF9	pig_early_spt	-0.81456	pig
ZNF85	pig_early_spt	-0.372534	pig
ZNF20	pig_early_spt	-0.445303	pig
ZNF91	pig_early_spt	-0.459084	pig
TFDP2	pig_early_spt	0.127894	pig
ZKSCAN4	pig_early_spt	-0.472283	pig
TGIF2LX	pig_early_spt	-0.382937	pig
TGIF2LY	pig_early_spt	-0.387006	pig
ZFHX2	pig_early_spt	-0.189517	pig
TRIM66	pig_early_spt	-0.467394	pig
ZBTB38	pig_early_spt	-0.434427	pig
TROVE2	pig_early_spt	-0.508245	pig
VSX2	pig_early_spt	-0.425126	pig
E2F8	pig_early_spt	1.63886	pig
MTERF1	pig_early_spt	2.93937	pig
BATF	pig_early_spt	4.48451	pig
ELF5	pig_early_spt	3.25439	pig
BCL3	pig_early_spt	-0.0386592	pig
CELF4	pig_early_spt	2.15383	pig
FERD3L	pig_early_spt	-0.351537	pig
GPD1	pig_early_spt	2.03125	pig
MXD3	pig_early_spt	4.06945	pig
ZNF25	pig_early_spt	3.29976	pig
NR5A2	pig_early_spt	3.49378	pig
NUP133	pig_early_spt	2.64613	pig
PRDX5	pig_early_spt	1.23618	pig
RBBP5	pig_early_spt	3.59262	pig
RORC	pig_early_spt	0.411192	pig
TBR1	pig_early_spt	2.08233	pig
VAX2	pig_early_spt	2.30005	pig
YOD1	pig_early_spt	3.28995	pig
MESP2	pig_early_spt	-0.441417	pig
LTF	pig_early_spt	-0.432117	pig
BAX	pig_early_spt	-0.608055	pig
BHLHA15	pig_early_spt	-0.431164	pig
CYB5R1	pig_early_spt	-0.00352602	pig
FOSL1	pig_early_spt	-0.435	pig
KLF15	pig_early_spt	-0.409509	pig
SMAD3	pig_early_spt	-0.63453	pig
TAL1	pig_early_spt	0.0144144	pig
TIMM44	pig_early_spt	-0.635375	pig
DMRTB1	pig_early_spt	-0.549591	pig
LUZP1	pig_early_spt	0.160505	pig
MEOX1	pig_early_spt	-0.517956	pig
CREB3L4	pig_early_spt	-0.160086	pig
ATOH8	pig_early_spt	-0.620118	pig
MESP1	pig_early_spt	-0.361783	pig
EMX2	pig_early_spt	-0.465607	pig
ASCC1	pig_early_spt	-0.847224	pig
BARHL1	pig_early_spt	-0.573607	pig
BHLHE23	pig_early_spt	-0.293362	pig
CELF6	pig_early_spt	-0.551849	pig
GSC2	pig_early_spt	-0.484471	pig
FOXJ1	pig_early_spt	-0.476739	pig
GTF2B	pig_early_spt	-0.576492	pig
HSFY2	pig_early_spt	-0.280061	pig
HMX1	pig_early_spt	-0.700151	pig
HOXD12	pig_early_spt	-0.204124	pig
NKX2-6	pig_early_spt	-0.313708	pig
SPZ1	pig_early_spt	-0.285516	pig
PAX1	pig_early_spt	0.365819	pig
PAX9	pig_early_spt	-0.0352868	pig
PPP1R10	pig_early_spt	-0.734896	pig
ZFP37	pig_early_spt	-0.357359	pig
PKNOX2	pig_early_spt	-0.0842882	pig
PROX2	pig_early_spt	-0.332649	pig
SMAD6	pig_early_spt	-0.422778	pig
SMPX	pig_early_spt	-0.423103	pig
BAD	pig_late_spt	0.00629587	pig
FOXM1	pig_late_spt	0.770062	pig
HMGB4	pig_late_spt	1.91808	pig
HNF1B	pig_late_spt	-0.646698	pig
HSF5	pig_late_spt	-0.686831	pig
MTF1	pig_late_spt	-0.705851	pig
FANK1	pig_late_spt	-0.391635	pig
CREM	pig_late_spt	-0.575793	pig
CARF	pig_late_spt	-0.124654	pig
GPANK1	pig_late_spt	-1.33909	pig
PICK1	pig_late_spt	-0.592098	pig
PROX1	pig_late_spt	0.159299	pig
RNF138	pig_late_spt	1.33318	pig
PKNOX1	pig_late_spt	-1.29353	pig
PSMA6	pig_late_spt	1.73212	pig
RFX1	pig_late_spt	0.70401	pig
RFX2	pig_late_spt	-0.694055	pig
RFC4	pig_late_spt	0.0449928	pig
TFAM	pig_late_spt	2.25943	pig
MBD1	pig_late_spt	-0.309974	pig
HMBOX1	pig_late_spt	-0.103671	pig
HMG20A	pig_late_spt	-1.00243	pig
ASPSCR1	pig_late_spt	-1.09092	pig
ZNF646	pig_late_spt	-0.343273	pig
ZNF654	pig_late_spt	-0.699795	pig
NEUROD2	pig_late_spt	1.04215	pig
DUS3L	pig_late_spt	-0.619449	pig
LHX4	pig_late_spt	0.202799	pig
MEX3C	pig_late_spt	1.32957	pig
CBFA2T2	pig_late_spt	-0.475949	pig
BCL6	pig_late_spt	1.05175	pig
GCM1	pig_late_spt	0.1636	pig
GOT1	pig_late_spt	-0.284636	pig
MYNN	pig_late_spt	-0.880442	pig
ZNF396	pig_late_spt	-0.000709997	pig
ZNF383	pig_late_spt	1.31783	pig
RUNX2	pig_late_spt	0.225041	pig
ZBTB20	pig_late_spt	0.168328	pig
ZNF683	pig_late_spt	0.379359	pig
BACH1	pig_late_spt	-0.405704	pig
BNC1	pig_late_spt	-0.669658	pig
CREB1	pig_late_spt	-0.772535	pig
CREB3	pig_late_spt	-0.856746	pig
DDX53	pig_late_spt	-0.474682	pig
DHX36	pig_late_spt	-0.661342	pig
NF1	pig_late_spt	-1.05297	pig
DPRX	pig_late_spt	0.693173	pig
KDM4D	pig_late_spt	-0.494005	pig
KDM4E	pig_late_spt	-0.280282	pig
EDN1	pig_late_spt	-0.500606	pig
DUX4	pig_late_spt	-0.414309	pig
GFI1B	pig_late_spt	-0.368868	pig
EIF5A2	pig_late_spt	-0.294345	pig
ESR1	pig_late_spt	-0.0130346	pig
ESR2	pig_late_spt	-0.52506	pig
FOXG1	pig_late_spt	-0.651136	pig
ESRP2	pig_late_spt	-0.380288	pig
ESRRB	pig_late_spt	-0.584425	pig
ETV2	pig_late_spt	-0.331023	pig
EVX1	pig_late_spt	-0.325282	pig
EVX2	pig_late_spt	-0.292648	pig
HSFY1	pig_late_spt	-0.344189	pig
FOXB1	pig_late_spt	-0.431815	pig
LYL1	pig_late_spt	-0.420964	pig
HNF4G	pig_late_spt	-0.346925	pig
MSI1	pig_late_spt	-0.869017	pig
HOXC5	pig_late_spt	-0.436066	pig
HOXC6	pig_late_spt	-0.30038	pig
HOXC11	pig_late_spt	-0.334305	pig
PAX4	pig_late_spt	-0.359447	pig
STAT6	pig_late_spt	-0.488498	pig
PPARGC1A	pig_late_spt	-0.648334	pig
PRKAA1	pig_late_spt	-0.337417	pig
PRRX1	pig_late_spt	-0.385366	pig
STAT5B	pig_late_spt	-0.41808	pig
TAF9	pig_late_spt	-0.833629	pig
ZNF85	pig_late_spt	-0.372534	pig
ZNF20	pig_late_spt	-0.445303	pig
ZNF91	pig_late_spt	-0.459084	pig
TFDP2	pig_late_spt	-0.461104	pig
ZKSCAN4	pig_late_spt	-0.434308	pig
TGIF2LX	pig_late_spt	-0.382937	pig
TGIF2LY	pig_late_spt	-0.387006	pig
ZFHX2	pig_late_spt	-0.358505	pig
TRIM66	pig_late_spt	-0.588104	pig
ZBTB38	pig_late_spt	-0.394185	pig
TROVE2	pig_late_spt	-0.508245	pig
VSX2	pig_late_spt	0.181238	pig
E2F8	pig_late_spt	-0.590468	pig
MTERF1	pig_late_spt	0.472485	pig
BATF	pig_late_spt	0.0905532	pig
ELF5	pig_late_spt	2.69953	pig
BCL3	pig_late_spt	-0.100194	pig
CELF4	pig_late_spt	1.97846	pig
FERD3L	pig_late_spt	3.64045	pig
GPD1	pig_late_spt	2.92312	pig
MXD3	pig_late_spt	-0.136708	pig
ZNF25	pig_late_spt	0.453417	pig
NR5A2	pig_late_spt	1.68858	pig
NUP133	pig_late_spt	1.14497	pig
PRDX5	pig_late_spt	0.970752	pig
RBBP5	pig_late_spt	1.2738	pig
RORC	pig_late_spt	-0.359806	pig
TBR1	pig_late_spt	4.08569	pig
VAX2	pig_late_spt	3.77796	pig
YOD1	pig_late_spt	3.0098	pig
MESP2	pig_late_spt	-0.616042	pig
LTF	pig_late_spt	-0.532182	pig
BAX	pig_late_spt	-0.607381	pig
BHLHA15	pig_late_spt	-0.431164	pig
CYB5R1	pig_late_spt	-0.180811	pig
FOSL1	pig_late_spt	-0.465124	pig
KLF15	pig_late_spt	-0.728354	pig
SMAD3	pig_late_spt	-0.588612	pig
TAL1	pig_late_spt	-0.155496	pig
TIMM44	pig_late_spt	-0.623243	pig
DMRTB1	pig_late_spt	-0.549591	pig
LUZP1	pig_late_spt	-0.492844	pig
MEOX1	pig_late_spt	-0.517956	pig
CREB3L4	pig_late_spt	-0.304046	pig
ATOH8	pig_late_spt	-0.619119	pig
MESP1	pig_late_spt	-0.413967	pig
EMX2	pig_late_spt	-0.482282	pig
ASCC1	pig_late_spt	-0.891405	pig
BARHL1	pig_late_spt	-0.573607	pig
BHLHE23	pig_late_spt	-0.293362	pig
CELF6	pig_late_spt	-0.551849	pig
GSC2	pig_late_spt	-0.484471	pig
FOXJ1	pig_late_spt	-0.570973	pig
GTF2B	pig_late_spt	-0.778521	pig
HSFY2	pig_late_spt	-0.280061	pig
HMX1	pig_late_spt	-0.700151	pig
HOXD12	pig_late_spt	-0.204124	pig
NKX2-6	pig_late_spt	-0.313708	pig
SPZ1	pig_late_spt	-0.233807	pig
PAX1	pig_late_spt	-0.356333	pig
PAX9	pig_late_spt	-0.415013	pig
PPP1R10	pig_late_spt	-1.13598	pig
ZFP37	pig_late_spt	-0.357359	pig
PKNOX2	pig_late_spt	-0.430283	pig
PROX2	pig_late_spt	-0.332649	pig
SMAD6	pig_late_spt	-0.536066	pig
SMPX	pig_late_spt	-0.423103	pig
BAD	spermatogonial_stem_cell	-0.839243	cattle
FOXM1	spermatogonial_stem_cell	-1.42318	cattle
HMGB4	spermatogonial_stem_cell	-0.730977	cattle
HNF1B	spermatogonial_stem_cell	-0.802144	cattle
HSF5	spermatogonial_stem_cell	-0.245387	cattle
MTF1	spermatogonial_stem_cell	-1.23327	cattle
FANK1	spermatogonial_stem_cell	-1.03419	cattle
CREM	spermatogonial_stem_cell	-0.633428	cattle
CARF	spermatogonial_stem_cell	0.119133	cattle
GPANK1	spermatogonial_stem_cell	-0.736142	cattle
PICK1	spermatogonial_stem_cell	-1.15257	cattle
PROX1	spermatogonial_stem_cell	-0.971776	cattle
RNF138	spermatogonial_stem_cell	-0.782682	cattle
PKNOX1	spermatogonial_stem_cell	-0.738604	cattle
PSMA6	spermatogonial_stem_cell	0.0409547	cattle
RFX1	spermatogonial_stem_cell	-0.890092	cattle
RFX2	spermatogonial_stem_cell	-0.896315	cattle
RFC4	spermatogonial_stem_cell	0.222354	cattle
TFAM	spermatogonial_stem_cell	-0.617712	cattle
MBD1	spermatogonial_stem_cell	-0.253038	cattle
HMBOX1	spermatogonial_stem_cell	-0.648968	cattle
HMG20A	spermatogonial_stem_cell	0.105149	cattle
ASPSCR1	spermatogonial_stem_cell	1.70022	cattle
ZNF646	spermatogonial_stem_cell	-0.47613	cattle
ZNF654	spermatogonial_stem_cell	-0.104585	cattle
NEUROD2	spermatogonial_stem_cell	-0.763673	cattle
DUS3L	spermatogonial_stem_cell	-0.95703	cattle
LHX4	spermatogonial_stem_cell	-0.593711	cattle
MEX3C	spermatogonial_stem_cell	-0.647337	cattle
CBFA2T2	spermatogonial_stem_cell	-0.970682	cattle
BCL6	spermatogonial_stem_cell	-0.945454	cattle
GCM1	spermatogonial_stem_cell	-0.610258	cattle
GOT1	spermatogonial_stem_cell	-0.569004	cattle
MYNN	spermatogonial_stem_cell	-0.145311	cattle
ZNF396	spermatogonial_stem_cell	-0.773839	cattle
ZNF383	spermatogonial_stem_cell	-0.598383	cattle
RUNX2	spermatogonial_stem_cell	-0.768091	cattle
ZBTB20	spermatogonial_stem_cell	-0.686344	cattle
ZNF683	spermatogonial_stem_cell	-0.585292	cattle
BACH1	spermatogonial_stem_cell	-0.303842	cattle
BNC1	spermatogonial_stem_cell	-0.698898	cattle
CREB1	spermatogonial_stem_cell	-0.81028	cattle
CREB3	spermatogonial_stem_cell	-0.848882	cattle
DDX53	spermatogonial_stem_cell	-0.474682	cattle
DHX36	spermatogonial_stem_cell	-0.444865	cattle
NF1	spermatogonial_stem_cell	-0.0531947	cattle
DPRX	spermatogonial_stem_cell	-0.506321	cattle
KDM4D	spermatogonial_stem_cell	-0.494005	cattle
KDM4E	spermatogonial_stem_cell	-0.280282	cattle
EDN1	spermatogonial_stem_cell	-0.544016	cattle
DUX4	spermatogonial_stem_cell	-0.414309	cattle
GFI1B	spermatogonial_stem_cell	-0.368868	cattle
EIF5A2	spermatogonial_stem_cell	-0.383205	cattle
ESR1	spermatogonial_stem_cell	-0.599992	cattle
ESR2	spermatogonial_stem_cell	0.0431779	cattle
FOXG1	spermatogonial_stem_cell	0.142861	cattle
ESRP2	spermatogonial_stem_cell	-0.484465	cattle
ESRRB	spermatogonial_stem_cell	-0.710642	cattle
ETV2	spermatogonial_stem_cell	-0.00793476	cattle
EVX1	spermatogonial_stem_cell	-0.325282	cattle
EVX2	spermatogonial_stem_cell	-0.292648	cattle
HSFY1	spermatogonial_stem_cell	-0.344189	cattle
FOXB1	spermatogonial_stem_cell	-0.431815	cattle
LYL1	spermatogonial_stem_cell	-0.429435	cattle
HNF4G	spermatogonial_stem_cell	-0.391649	cattle
MSI1	spermatogonial_stem_cell	-0.675616	cattle
HOXC5	spermatogonial_stem_cell	-0.436066	cattle
HOXC6	spermatogonial_stem_cell	0.828489	cattle
HOXC11	spermatogonial_stem_cell	1.11278	cattle
PAX4	spermatogonial_stem_cell	-0.359447	cattle
STAT6	spermatogonial_stem_cell	-0.504276	cattle
PPARGC1A	spermatogonial_stem_cell	1.21939	cattle
PRKAA1	spermatogonial_stem_cell	-0.725881	cattle
PRRX1	spermatogonial_stem_cell	0.0759794	cattle
STAT5B	spermatogonial_stem_cell	0.0974982	cattle
TAF9	spermatogonial_stem_cell	0.286645	cattle
ZNF85	spermatogonial_stem_cell	-0.372534	cattle
ZNF20	spermatogonial_stem_cell	-0.445303	cattle
ZNF91	spermatogonial_stem_cell	-0.459084	cattle
TFDP2	spermatogonial_stem_cell	-0.598272	cattle
ZKSCAN4	spermatogonial_stem_cell	-0.252408	cattle
TGIF2LX	spermatogonial_stem_cell	-0.382937	cattle
TGIF2LY	spermatogonial_stem_cell	-0.387006	cattle
ZFHX2	spermatogonial_stem_cell	-0.416089	cattle
TRIM66	spermatogonial_stem_cell	-0.673396	cattle
ZBTB38	spermatogonial_stem_cell	-0.196122	cattle
TROVE2	spermatogonial_stem_cell	-0.508245	cattle
VSX2	spermatogonial_stem_cell	-0.425126	cattle
E2F8	spermatogonial_stem_cell	-0.906776	cattle
MTERF1	spermatogonial_stem_cell	-0.580805	cattle
BATF	spermatogonial_stem_cell	0.367211	cattle
ELF5	spermatogonial_stem_cell	0.260538	cattle
BCL3	spermatogonial_stem_cell	0.408731	cattle
CELF4	spermatogonial_stem_cell	0.136914	cattle
FERD3L	spermatogonial_stem_cell	-0.351537	cattle
GPD1	spermatogonial_stem_cell	-0.441022	cattle
MXD3	spermatogonial_stem_cell	0.649629	cattle
ZNF25	spermatogonial_stem_cell	-0.663794	cattle
NR5A2	spermatogonial_stem_cell	-0.178628	cattle
NUP133	spermatogonial_stem_cell	-0.847536	cattle
PRDX5	spermatogonial_stem_cell	-0.417105	cattle
RBBP5	spermatogonial_stem_cell	-0.17532	cattle
RORC	spermatogonial_stem_cell	-0.694218	cattle
TBR1	spermatogonial_stem_cell	-0.339134	cattle
VAX2	spermatogonial_stem_cell	0.806014	cattle
YOD1	spermatogonial_stem_cell	-0.524648	cattle
MESP2	spermatogonial_stem_cell	1.15382	cattle
LTF	spermatogonial_stem_cell	0.0851569	cattle
BAX	spermatogonial_stem_cell	-0.238723	cattle
BHLHA15	spermatogonial_stem_cell	-0.431164	cattle
CYB5R1	spermatogonial_stem_cell	0.581124	cattle
FOSL1	spermatogonial_stem_cell	-0.589698	cattle
KLF15	spermatogonial_stem_cell	0.355684	cattle
SMAD3	spermatogonial_stem_cell	-0.63453	cattle
TAL1	spermatogonial_stem_cell	0.441641	cattle
TIMM44	spermatogonial_stem_cell	0.844912	cattle
DMRTB1	spermatogonial_stem_cell	-0.491989	cattle
LUZP1	spermatogonial_stem_cell	-0.525146	cattle
MEOX1	spermatogonial_stem_cell	2.07598	cattle
CREB3L4	spermatogonial_stem_cell	-0.370429	cattle
ATOH8	spermatogonial_stem_cell	-0.408096	cattle
MESP1	spermatogonial_stem_cell	-0.274977	cattle
EMX2	spermatogonial_stem_cell	0.482557	cattle
ASCC1	spermatogonial_stem_cell	-0.806508	cattle
BARHL1	spermatogonial_stem_cell	-0.573607	cattle
BHLHE23	spermatogonial_stem_cell	-0.293362	cattle
CELF6	spermatogonial_stem_cell	-0.283878	cattle
GSC2	spermatogonial_stem_cell	-0.484471	cattle
FOXJ1	spermatogonial_stem_cell	-0.601901	cattle
GTF2B	spermatogonial_stem_cell	-0.248662	cattle
HSFY2	spermatogonial_stem_cell	-0.280061	cattle
HMX1	spermatogonial_stem_cell	-0.291061	cattle
HOXD12	spermatogonial_stem_cell	-0.204124	cattle
NKX2-6	spermatogonial_stem_cell	-0.313708	cattle
SPZ1	spermatogonial_stem_cell	-0.360107	cattle
PAX1	spermatogonial_stem_cell	-0.384717	cattle
PAX9	spermatogonial_stem_cell	0.723468	cattle
PPP1R10	spermatogonial_stem_cell	-0.703445	cattle
ZFP37	spermatogonial_stem_cell	-0.357359	cattle
PKNOX2	spermatogonial_stem_cell	-0.62843	cattle
PROX2	spermatogonial_stem_cell	-0.332649	cattle
SMAD6	spermatogonial_stem_cell	0.11982	cattle
SMPX	spermatogonial_stem_cell	-0.423103	cattle
BAD	differing_Spermatogonia	-0.646041	cattle
FOXM1	differing_Spermatogonia	-0.407582	cattle
HMGB4	differing_Spermatogonia	-0.707713	cattle
HNF1B	differing_Spermatogonia	-0.846607	cattle
HSF5	differing_Spermatogonia	-0.105958	cattle
MTF1	differing_Spermatogonia	-1.06765	cattle
FANK1	differing_Spermatogonia	-0.867063	cattle
CREM	differing_Spermatogonia	-0.888598	cattle
CARF	differing_Spermatogonia	-0.168888	cattle
GPANK1	differing_Spermatogonia	-0.128605	cattle
PICK1	differing_Spermatogonia	-1.17805	cattle
PROX1	differing_Spermatogonia	-0.273889	cattle
RNF138	differing_Spermatogonia	-0.842733	cattle
PKNOX1	differing_Spermatogonia	-0.961098	cattle
PSMA6	differing_Spermatogonia	-0.403464	cattle
RFX1	differing_Spermatogonia	-0.557531	cattle
RFX2	differing_Spermatogonia	-0.848007	cattle
RFC4	differing_Spermatogonia	-0.163307	cattle
TFAM	differing_Spermatogonia	-0.635191	cattle
MBD1	differing_Spermatogonia	-0.472185	cattle
HMBOX1	differing_Spermatogonia	-0.606166	cattle
HMG20A	differing_Spermatogonia	1.3613	cattle
ASPSCR1	differing_Spermatogonia	0.888462	cattle
ZNF646	differing_Spermatogonia	-0.490016	cattle
ZNF654	differing_Spermatogonia	0.397504	cattle
NEUROD2	differing_Spermatogonia	-0.763673	cattle
DUS3L	differing_Spermatogonia	-0.425902	cattle
LHX4	differing_Spermatogonia	-0.42619	cattle
MEX3C	differing_Spermatogonia	-0.747233	cattle
CBFA2T2	differing_Spermatogonia	-0.970682	cattle
BCL6	differing_Spermatogonia	-0.19799	cattle
GCM1	differing_Spermatogonia	-0.610258	cattle
GOT1	differing_Spermatogonia	-0.223218	cattle
MYNN	differing_Spermatogonia	0.553414	cattle
ZNF396	differing_Spermatogonia	-0.773839	cattle
ZNF383	differing_Spermatogonia	-0.0200312	cattle
RUNX2	differing_Spermatogonia	-0.00806888	cattle
ZBTB20	differing_Spermatogonia	-0.489961	cattle
ZNF683	differing_Spermatogonia	-0.567986	cattle
BACH1	differing_Spermatogonia	-0.397703	cattle
BNC1	differing_Spermatogonia	-0.14976	cattle
CREB1	differing_Spermatogonia	-0.743242	cattle
CREB3	differing_Spermatogonia	-0.510981	cattle
DDX53	differing_Spermatogonia	-0.474682	cattle
DHX36	differing_Spermatogonia	-0.799516	cattle
NF1	differing_Spermatogonia	-0.433036	cattle
DPRX	differing_Spermatogonia	-0.506321	cattle
KDM4D	differing_Spermatogonia	-0.494005	cattle
KDM4E	differing_Spermatogonia	-0.280282	cattle
EDN1	differing_Spermatogonia	-0.544016	cattle
DUX4	differing_Spermatogonia	-0.414309	cattle
GFI1B	differing_Spermatogonia	-0.368868	cattle
EIF5A2	differing_Spermatogonia	-0.23804	cattle
ESR1	differing_Spermatogonia	0.0835166	cattle
ESR2	differing_Spermatogonia	0.0497394	cattle
FOXG1	differing_Spermatogonia	-0.279595	cattle
ESRP2	differing_Spermatogonia	-0.484465	cattle
ESRRB	differing_Spermatogonia	-0.324097	cattle
ETV2	differing_Spermatogonia	-0.432764	cattle
EVX1	differing_Spermatogonia	-0.325282	cattle
EVX2	differing_Spermatogonia	-0.292648	cattle
HSFY1	differing_Spermatogonia	-0.344189	cattle
FOXB1	differing_Spermatogonia	-0.431815	cattle
LYL1	differing_Spermatogonia	-0.429435	cattle
HNF4G	differing_Spermatogonia	-0.391649	cattle
MSI1	differing_Spermatogonia	-0.688004	cattle
HOXC5	differing_Spermatogonia	-0.0354412	cattle
HOXC6	differing_Spermatogonia	0.333293	cattle
HOXC11	differing_Spermatogonia	-0.0599601	cattle
PAX4	differing_Spermatogonia	-0.359447	cattle
STAT6	differing_Spermatogonia	-0.504276	cattle
PPARGC1A	differing_Spermatogonia	-0.660638	cattle
PRKAA1	differing_Spermatogonia	-0.486433	cattle
PRRX1	differing_Spermatogonia	-0.284764	cattle
STAT5B	differing_Spermatogonia	-0.543552	cattle
TAF9	differing_Spermatogonia	0.472019	cattle
ZNF85	differing_Spermatogonia	-0.372534	cattle
ZNF20	differing_Spermatogonia	-0.445303	cattle
ZNF91	differing_Spermatogonia	-0.459084	cattle
TFDP2	differing_Spermatogonia	-0.452401	cattle
ZKSCAN4	differing_Spermatogonia	-0.434457	cattle
TGIF2LX	differing_Spermatogonia	-0.382937	cattle
TGIF2LY	differing_Spermatogonia	-0.387006	cattle
ZFHX2	differing_Spermatogonia	-0.483589	cattle
TRIM66	differing_Spermatogonia	-0.65412	cattle
ZBTB38	differing_Spermatogonia	0.147452	cattle
TROVE2	differing_Spermatogonia	-0.508245	cattle
VSX2	differing_Spermatogonia	-0.425126	cattle
E2F8	differing_Spermatogonia	0.013398	cattle
MTERF1	differing_Spermatogonia	-0.62472	cattle
BATF	differing_Spermatogonia	-0.351	cattle
ELF5	differing_Spermatogonia	-0.321747	cattle
BCL3	differing_Spermatogonia	0.163936	cattle
CELF4	differing_Spermatogonia	-0.56007	cattle
FERD3L	differing_Spermatogonia	-0.351537	cattle
GPD1	differing_Spermatogonia	-0.382857	cattle
MXD3	differing_Spermatogonia	0.12423	cattle
ZNF25	differing_Spermatogonia	-0.491698	cattle
NR5A2	differing_Spermatogonia	-0.329488	cattle
NUP133	differing_Spermatogonia	0.310917	cattle
PRDX5	differing_Spermatogonia	-0.287619	cattle
RBBP5	differing_Spermatogonia	0.0763088	cattle
RORC	differing_Spermatogonia	0.0736365	cattle
TBR1	differing_Spermatogonia	-0.333214	cattle
VAX2	differing_Spermatogonia	0.128962	cattle
YOD1	differing_Spermatogonia	-0.467278	cattle
MESP2	differing_Spermatogonia	0.367788	cattle
LTF	differing_Spermatogonia	0.863444	cattle
BAX	differing_Spermatogonia	0.39854	cattle
BHLHA15	differing_Spermatogonia	0.297588	cattle
CYB5R1	differing_Spermatogonia	0.0635453	cattle
FOSL1	differing_Spermatogonia	-0.39971	cattle
KLF15	differing_Spermatogonia	1.01476	cattle
SMAD3	differing_Spermatogonia	-0.160828	cattle
TAL1	differing_Spermatogonia	-0.293703	cattle
TIMM44	differing_Spermatogonia	0.0359143	cattle
DMRTB1	differing_Spermatogonia	-0.399645	cattle
LUZP1	differing_Spermatogonia	-0.464216	cattle
MEOX1	differing_Spermatogonia	-0.517956	cattle
CREB3L4	differing_Spermatogonia	-0.367192	cattle
ATOH8	differing_Spermatogonia	-0.625041	cattle
MESP1	differing_Spermatogonia	-0.25534	cattle
EMX2	differing_Spermatogonia	-0.0492354	cattle
ASCC1	differing_Spermatogonia	0.0368526	cattle
BARHL1	differing_Spermatogonia	-0.573607	cattle
BHLHE23	differing_Spermatogonia	-0.293362	cattle
CELF6	differing_Spermatogonia	-0.0518411	cattle
GSC2	differing_Spermatogonia	-0.484471	cattle
FOXJ1	differing_Spermatogonia	-0.601901	cattle
GTF2B	differing_Spermatogonia	0.819514	cattle
HSFY2	differing_Spermatogonia	-0.280061	cattle
HMX1	differing_Spermatogonia	0.452944	cattle
HOXD12	differing_Spermatogonia	-0.204124	cattle
NKX2-6	differing_Spermatogonia	-0.313708	cattle
SPZ1	differing_Spermatogonia	-0.35447	cattle
PAX1	differing_Spermatogonia	0.468471	cattle
PAX9	differing_Spermatogonia	-0.373539	cattle
PPP1R10	differing_Spermatogonia	-0.907275	cattle
ZFP37	differing_Spermatogonia	-0.357359	cattle
[truncated: 1,434 more rows]
