# Supplementary material for: Depicting the dynamic transcriptional and epigenetic landscape of testis development in pubertal Simmental cattle
Source: J Anim Sci Biotechnol. 2026 May 18;17:96. doi: 10.1186/s40104-026-01406-x (PMC13181952; doi:10.1186/s40104-026-01406-x)
Supplement: Supplementary file 10 — Additional file 10: Table S10. Expression patterns and functional implications of genes along conserved developmental trajectories across species. [file 40104_2026_1406_MOESM10_ESM.xlsx]

## Sheet: species_int_mfuzz_module
Conserved genes and their expression dynamics across four species (human, pig, mouse, and cattle) during germ cell trajectory
gene	module
A4GALT	13
AAAS	38
AADAT	27
AAGAB	46
ABCA3	20
ABCA5	25
ABCB6	50
ABCB8	50
ABCC12	4
ABCD2	45
ABCE1	43
ABCF3	48
ABCG2	50
ABCG5	29
ABHD10	46
ABHD12	46
ABHD13	17
ABHD14B	37
ABHD16A	31
ABHD16B	47
ABHD17B	39
ABHD17C	8
ABHD2	4
ABHD3	1
ABHD4	49
ABHD6	22
ABHD8	34
ABI1	24
ABL2	24
ABLIM3	33
ABR	17
ABTB1	20
ACAA2	8
ACACA	22
ACAD10	11
ACAD11	3
ACAD9	39
ACADL	26
ACADSB	17
ACAN	34
ACAP1	47
ACAP2	43
ACBD3	2
ACBD5	42
ACE2	36
ACER1	38
ACER2	5
ACKR1	26
ACKR2	6
ACKR3	37
ACLY	46
ACMSD	1
ACO2	44
ACOT6	5
ACOT8	8
ACOX3	29
ACP6	9
ACRV1	26
ACSBG1	49
ACSL5	12
ACSM3	6
ACTC1	50
ACTL6A	37
ACTL6B	9
ACTL7B	18
ACTN2	14
ACTN3	20
ACTN4	49
ACTR1A	49
ACTR2	46
ACTR3	37
ACTR5	2
ACTRT2	47
ACTRT3	31
ACVR2A	40
ACVR2B	20
ACVRL1	42
ACYP2	3
ADAD1	31
ADAD2	11
ADAM11	18
ADAM17	30
ADAM18	3
ADAM19	6
ADAM22	19
ADAMTS13	14
ADAMTS14	19
ADAMTS19	39
ADAMTS2	45
ADAMTS3	39
ADAMTS7	23
ADAMTSL2	38
ADAR	41
ADARB1	29
ADAT3	45
ADCK1	38
ADCK5	14
ADCY1	26
ADCY10	6
ADCY3	26
ADCY7	32
ADCYAP1	13
ADD1	36
ADD3	19
ADGRA2	9
ADGRA3	32
ADGRF1	18
ADGRF2	28
ADGRF3	34
ADGRG1	27
ADGRG6	25
ADGRG7	44
ADGRL1	33
ADGRL2	41
ADGRV1	22
ADIPOR2	38
ADM	20
ADNP	37
ADNP2	29
ADPGK	36
ADPRH	3
ADPRM	39
ADRA2A	30
ADRA2B	13
ADRA2C	20
ADRM1	38
ADSL	42
ADTRP	26
AEBP2	40
AFAP1	26
AFAP1L2	13
AFF4	3
AFP	13
AGAP2	23
AGBL2	16
AGBL3	6
AGBL4	26
AGFG1	38
AGL	32
AGO1	34
AGO2	26
AGO3	11
AGPAT1	2
AGPAT3	4
AGPAT5	34
AGRN	7
AGRP	48
AGTR2	38
AGXT	1
AGXT2	14
AHCTF1	40
AHCYL1	44
AHCYL2	26
AHNAK	40
AHSG	23
AICDA	23
AIDA	39
AIFM1	10
AIP	13
AIRE	9
AJUBA	39
AK1	47
AK6	32
AK7	48
AK8	12
AKAP1	38
AKAP11	33
AKAP3	18
AKAP4	47
AKAP5	9
AKAP7	20
AKAP8	37
AKAP8L	39
AKAP9	29
AKIP1	21
AKIRIN2	23
AKNA	6
AKR1A1	41
AKT1S1	5
AKT3	32
AKTIP	5
ALAD	10
ALAS1	21
ALCAM	6
ALDH1A1	1
ALDH1A2	28
ALDH1A3	24
ALDH1L2	4
ALDH2	35
ALDH3A2	27
ALDH5A1	46
ALDH6A1	43
ALDH7A1	42
ALDOB	17
ALDOC	23
ALG11	46
ALG14	20
ALG2	25
ALG8	24
ALKBH1	43
ALKBH3	45
ALKBH5	2
ALKBH6	7
ALMS1	26
ALOX15	28
ALOX5	39
ALPK1	22
ALS2	2
ALS2CL	23
ALX3	46
ALX4	49
AMBN	28
AMBRA1	11
AMER1	35
AMIGO1	15
AMIGO2	35
AMMECR1L	44
AMN1	31
AMOT	15
AMOTL1	26
AMPD1	33
AMPD2	46
AMPH	6
AMTN	28
AMZ1	15
ANAPC5	24
ANAPC7	30
ANGEL1	12
ANGPT4	23
ANGPTL3	28
ANGPTL6	5
ANKAR	18
ANKFY1	22
ANKHD1	32
ANKIB1	32
ANKLE2	33
ANKRA2	44
ANKRD1	9
ANKRD10	17
ANKRD11	43
ANKRD13C	26
ANKRD16	20
ANKRD17	32
ANKRD24	20
ANKRD28	19
ANKRD33	35
ANKRD33B	9
ANKRD34B	35
ANKRD46	24
ANKRD55	21
ANKRD61	18
ANKRD66	15
ANKS3	39
ANKS6	29
ANKZF1	13
ANLN	37
ANO10	47
ANO6	30
ANO8	36
ANO9	50
ANXA5	35
ANXA9	1
AOC2	4
AP1B1	29
AP1M1	31
AP1M2	23
AP1S1	27
AP1S2	46
AP2A2	33
AP2B1	4
AP3B1	48
AP3D1	12
AP3M1	49
AP3M2	5
AP3S2	35
AP4E1	14
AP4M1	31
AP4S1	27
AP5B1	20
AP5S1	9
APAF1	24
APBA3	2
APBB1	13
APBB1IP	46
APC	25
APC2	28
APCDD1	46
APEH	7
APEX1	8
APEX2	37
API5	44
APIP	42
APLF	40
APLP2	2
APOA4	9
APOC3	23
APOO	20
APPL1	43
APPL2	10
APTX	48
AQP1	38
AQP4	19
AQR	2
ARAP2	12
ARAP3	14
ARCN1	37
ARF4	40
ARF5	10
ARF6	44
ARFGAP1	50
ARFGAP2	46
ARFGAP3	21
ARFGEF1	14
ARFGEF2	24
ARFGEF3	6
ARFIP1	40
ARFIP2	13
ARGLU1	48
ARHGAP10	36
ARHGAP12	25
ARHGAP17	29
ARHGAP21	18
ARHGAP32	44
ARHGAP33	34
ARHGAP4	23
ARHGAP44	13
ARHGAP5	33
ARHGAP6	46
ARHGDIA	41
ARHGEF12	24
ARHGEF16	23
ARHGEF17	32
ARHGEF2	6
ARHGEF26	11
ARHGEF38	19
ARHGEF5	31
ARHGEF7	6
ARHGEF9	50
ARID1A	40
ARID3A	47
ARID3B	9
ARID4A	2
ARID5A	13
ARID5B	46
ARIH2	4
ARL10	20
ARL13B	22
ARL14	28
ARL14EP	45
ARL2BP	5
ARL3	41
ARL4A	12
ARL5A	20
ARL5B	31
ARL6	22
ARL8B	16
ARL9	5
ARMC1	35
ARMC10	23
ARMC2	3
ARMC5	33
ARMC6	27
ARMC7	42
ARMC8	48
ARMCX1	27
ARMCX4	15
ARMCX6	46
ARNT	25
ARNT2	6
ARNTL	11
ARNTL2	3
ARPC1B	27
ARPC4	35
ARPP21	13
ARR3	28
ARRB2	23
ARRDC1	31
ARRDC3	44
ARSA	38
ARSI	23
ARSK	39
ART3	3
ARVCF	24
ARX	7
ASB15	3
ASB17	4
ASB18	20
ASB3	40
ASB5	47
ASB6	10
ASB7	14
ASB8	38
ASCC3	22
ASCL1	15
ASCL4	1
ASF1A	20
ASF1B	15
ASH1L	32
ASIC2	8
ASIC5	15
ASMT	28
ASPM	16
ASTL	6
ASTN1	34
ASXL2	33
ASZ1	20
ATAD2	19
ATAD2B	28
ATAT1	3
ATE1	43
ATF1	39
ATF4	37
ATF7IP	43
ATF7IP2	45
ATG101	42
ATG13	4
ATG14	44
ATG16L1	44
ATG2A	46
ATG2B	6
ATG4A	46
ATG4B	44
ATG4C	30
ATG4D	38
ATG5	24
ATG7	6
ATIC	44
ATL2	25
ATL3	38
ATM	22
ATN1	18
ATOH7	48
ATP10D	44
ATP11B	2
ATP11C	43
ATP12A	34
ATP13A1	9
ATP13A3	32
ATP13A5	30
ATP1A1	20
ATP1B1	8
ATP2A2	36
ATP2A3	18
ATP2B1	37
ATP4B	1
ATP6AP1	46
ATP6V0A1	32
ATP6V0D1	8
ATP6V0D2	13
ATP6V1B2	44
ATP6V1C1	5
ATP6V1E2	31
ATP6V1G3	23
ATP6V1H	9
ATP8B1	22
ATP8B2	35
ATP8B3	4
ATP9A	50
ATR	22
ATRN	22
ATXN10	15
ATXN1L	38
ATXN2	25
ATXN7	14
ATXN7L3	42
AUP1	44
AURKB	37
AVPR1B	49
AXDND1	26
AXIN1	33
AZI2	15
AZIN1	36
AZIN2	47
B2M	44
B3GALNT2	37
B3GALT5	28
B3GALT6	27
B3GAT3	49
B3GLCT	2
B3GNT3	49
B3GNT6	19
B3GNT8	17
B4GALNT4	35
B4GALT1	39
B4GALT2	9
B4GALT4	8
B9D1	18
B9D2	1
BAALC	13
BACE2	15
BAG3	37
BAIAP2L2	13
BAK1	18
BANP	29
BATF2	19
BAZ2B	3
BBOX1	12
BBS12	33
BBS2	37
BBS4	29
BBS7	6
BCAR3	33
BCAS2	33
BCAT2	1
BCCIP	2
BCL10	17
BCL11A	38
BCL11B	15
BCL2L1	45
BCL2L12	45
BCL2L13	35
BCL2L14	47
BCL6B	28
BCL7A	20
BCL9	4
BCLAF1	46
BCO2	39
BCR	38
BCS1L	41
BDH2	20
BDKRB2	28
BDNF	48
BDP1	14
BEGAIN	23
BEND3	32
BEND4	46
BEND6	18
BEST2	15
BET1	35
BET1L	14
BFSP2	13
BGLAP	9
BGN	44
BHLHA9	46
BICD1	22
BICD2	14
BID	35
BIN3	8
BIRC5	31
BIRC6	25
BLK	30
BLM	32
BLMH	8
BLOC1S3	36
BLOC1S4	1
BLOC1S5	17
BLZF1	4
BMP15	28
BMP7	18
BMPR1A	43
BMPR2	30
BMS1	29
BMX	26
BNIP1	36
BNIP2	2
BNIP3L	9
BOLA1	18
BOLL	48
BORA	24
BPHL	10
BPIFA1	28
BPIFA3	38
BPIFB2	38
BPIFB4	23
BPNT1	1
BPTF	25
BRAF	26
BRCA1	40
BRD1	45
BRD2	17
BRD8	39
BRD9	2
BRF1	16
BRF2	20
BRICD5	47
BRINP1	12
BRIX1	35
BRMS1	31
BROX	24
BRPF3	45
BRSK1	13
BRWD3	33
BSPRY	31
BST1	11
BTAF1	3
BTBD1	16
BTBD16	31
BTBD18	17
BTBD3	42
BTBD7	14
BTF3	27
BTK	48
BTN2A2	38
BTRC	48
BUB1B	32
BUB3	17
BUD31	41
BZW1	46
BZW2	41
C1QA	15
C1QBP	7
C1QL2	23
C1QL3	23
C1QL4	38
C1QTNF1	36
C1QTNF6	1
C1QTNF7	15
C1RL	28
C2CD2L	13
C2CD3	6
C2CD4C	16
C2CD4D	49
C2CD5	24
C7	43
CAAP1	48
CAB39L	22
CABIN1	39
CABP2	1
CABP5	28
CABS1	38
CACHD1	34
CACNA1E	28
CACNA1I	19
CACNA2D1	28
CACNA2D2	6
CACNB1	34
CACNB4	6
CACNG3	28
CACNG5	38
CACNG7	28
CACNG8	14
CACTIN	34
CACYBP	35
CAD	13
CADM1	3
CADM3	11
CALD1	32
CALHM3	28
CALML4	33
CALU	14
CAMK2A	9
CAMK2D	22
CAMK2G	12
CAMSAP1	15
CAMSAP2	43
CAND1	2
CANT1	46
CAPN10	9
CAPN11	31
CAPN12	7
CAPN2	8
CAPN7	30
CAPN8	9
CAPRIN2	20
CAPS2	6
CAPZA2	35
CAPZB	5
CARD6	28
CARF	14
CASC3	25
CASD1	28
CASKIN2	21
CASP1	15
CASP14	23
CASP6	35
CASP9	48
CASQ1	11
CASS4	14
CASZ1	28
CAT	37
CATIP	26
CATSPER1	47
CATSPER2	18
CATSPER3	12
CATSPERB	6
CAV3	3
CBFB	41
CBL	22
CBLB	22
CBLL1	17
CBLN4	15
CBR4	7
CBX4	1
CBY3	5
CC2D1A	14
CC2D1B	4
CCAR1	14
CCAR2	50
CCDC105	31
CCDC112	20
CCDC115	41
CCDC117	35
CCDC12	29
CCDC122	28
CCDC124	23
CCDC127	42
CCDC137	35
CCDC138	14
CCDC148	6
CCDC15	22
CCDC150	26
CCDC154	18
CCDC157	12
CCDC158	26
CCDC166	12
CCDC172	17
CCDC178	3
CCDC18	22
CCDC181	18
CCDC184	3
CCDC185	18
CCDC22	35
CCDC24	26
CCDC25	2
CCDC28B	44
CCDC38	31
CCDC39	16
CCDC40	16
CCDC42	31
CCDC43	8
CCDC47	24
CCDC59	16
CCDC60	3
CCDC61	11
CCDC62	31
CCDC63	26
CCDC65	31
CCDC70	5
CCDC71	32
CCDC77	33
CCDC81	3
CCDC83	31
CCDC85C	28
CCDC86	48
CCDC87	21
CCDC88A	45
CCDC89	31
CCDC9	9
CCDC92	18
CCDC93	35
CCDC97	36
CCER1	18
CCHCR1	12
CCIN	4
CCKAR	3
CCL1	1
CCL19	23
CCL20	19
CCL26	23
CCL4	25
CCL5	42
CCM2L	49
CCNA1	31
CCNB1	36
CCNB2	45
CCNC	2
CCND2	35
CCNDBP1	49
CCNG1	27
CCNH	14
CCNJL	9
CCNL1	14
CCNL2	32
CCNT2	14
CCP110	46
CCR2	48
CCR3	6
CCR5	21
CCR9	19
CCRL2	28
CCS	41
CCSER2	5
CCT4	24
CCT5	17
CCT8	20
CD101	23
CD151	8
CD164	17
CD177	3
CD207	12
CD27	49
CD274	34
CD276	40
CD2AP	36
CD2BP2	36
CD300LB	49
CD302	42
CD320	18
CD37	47
CD4	13
CD5	23
CD53	15
CD69	49
CD86	4
CD8A	28
CD9	35
CD99L2	29
CDA	15
CDADC1	45
CDAN1	18
CDC123	24
CDC14A	26
CDC16	44
CDC23	44
CDC25C	22
CDC26	48
CDC27	14
CDC34	47
CDC37	20
CDC37L1	35
CDC40	8
CDC42	20
CDC42BPB	25
CDC42EP1	46
CDC42SE2	42
CDC6	37
CDC7	46
CDC73	24
CDCA4	24
CDCA5	16
CDCA7L	44
CDH1	34
CDH10	28
CDH11	26
CDH12	6
CDH15	23
CDH16	28
CDH2	37
CDH4	28
CDH7	39
CDH9	50
CDK10	11
CDK13	32
CDK14	22
CDK17	43
CDK19	26
CDK2	32
CDK2AP2	20
CDK4	41
CDK5	41
CDK5RAP2	48
CDK5RAP3	45
CDK7	17
CDK9	35
CDKAL1	19
CDKN1B	37
CDKN1C	47
CDKN2AIP	21
CDKN2AIPNL	29
CDKN3	31
CDON	50
CDPF1	9
CDS1	48
CDS2	36
CDV3	38
CDX2	23
CEACAM16	28
CEBPA	28
CEBPE	28
CEBPG	8
CEL	28
CELF1	35
CELF3	19
CELF4	23
CELF5	6
CELSR1	22
CELSR2	13
CELSR3	45
CENPB	10
CENPE	24
CENPF	15
CENPH	17
CENPJ	22
CENPK	29
CENPL	30
CENPM	35
CENPO	17
CENPQ	48
CENPT	45
CEP104	22
CEP120	33
CEP126	3
CEP128	6
CEP135	28
CEP192	28
CEP295	47
CEP350	4
CEP41	26
CEP44	21
CEP55	21
CEP63	4
CEP68	36
CEP70	26
CEP72	33
CEP76	18
CEP78	11
CEP95	19
CEP97	3
CEPT1	35
CER1	28
CERK	6
CERS2	44
CERS3	11
CERS4	9
CERS5	25
CFAP20	21
CFAP36	16
CFAP43	3
CFAP45	18
CFAP46	19
CFAP52	48
CFAP54	19
CFAP57	6
CFAP58	3
CFAP61	6
CFAP70	3
CFAP74	6
CFTR	19
CGA	28
CH25H	19
CHAD	38
CHAF1B	31
CHAT	23
CHCHD1	42
CHCHD6	21
CHD1	43
CHD6	40
CHD7	30
CHD8	35
CHD9	24
CHDH	3
CHERP	30
CHFR	24
CHGB	34
CHIC1	23
CHIC2	35
CHKA	16
CHML	46
CHMP1A	21
CHMP2A	8
CHMP5	8
CHN1	2
CHORDC1	44
CHPF	41
CHPT1	38
CHRD	23
CHRDL1	22
CHRM4	23
CHRNA2	4
CHRNA6	26
CHRND	15
CHRNG	38
CHST12	2
CHST15	39
CHST2	15
CHST4	1
CHST7	17
CHST8	9
CHSY1	35
CHTF18	17
CHTOP	17
CHUK	35
CHURC1	31
CIART	37
CIB4	18
CIC	35
CIDEA	23
CIITA	9
CIPC	4
CIR1	14
CISD2	35
CISH	22
CIT	3
CKAP2	32
CKAP5	24
CKLF	16
CKM	8
CLASP2	40
CLCA1	11
CLCC1	30
CLCN3	11
CLCN5	25
CLCN6	40
CLDN1	23
CLDN11	10
CLDN16	28
CLDN19	23
CLDN2	1
CLDN20	1
CLDN23	34
CLDN6	48
CLDN8	28
CLDN9	26
CLDND2	26
CLEC11A	31
CLEC14A	44
CLEC16A	26
CLEC1B	4
CLEC2L	34
CLEC3A	26
CLEC4F	28
CLEC5A	28
CLHC1	2
CLIC3	49
CLIC4	12
CLINT1	42
CLIP1	26
CLK1	32
CLK2	17
CLK3	34
CLK4	26
CLMN	47
CLN3	32
CLNS1A	35
CLOCK	32
CLP1	4
CLPB	47
CLPTM1L	45
CLRN1	28
CLRN2	23
CLRN3	47
CLSPN	40
CLSTN1	36
CLTB	49
CLTC	46
CLUH	23
CMAS	10
CMC1	35
CMPK1	17
CMPK2	8
CMTM4	9
CMTM5	13
CMTM7	13
CMTR2	43
CNDP2	41
CNEP1R1	35
CNGA2	1
CNIH1	37
CNKSR2	30
CNKSR3	37
CNN2	26
CNOT1	45
CNOT10	2
CNOT11	7
CNOT2	2
CNOT3	20
CNOT4	29
CNOT6	36
CNOT6L	37
CNOT7	36
CNP	49
CNPPD1	14
CNPY1	37
CNPY2	10
CNTD1	3
CNTLN	19
CNTN3	14
CNTNAP1	21
CNTROB	3
COA3	10
COA4	8
COASY	34
COG1	17
COG2	17
COG3	22
COG4	17
COG6	36
COG7	16
COIL	4
COL14A1	34
COL15A1	24
COL16A1	28
COL22A1	47
COL2A1	39
COL3A1	50
COL4A4	44
COL4A6	13
COL6A2	20
COL6A6	4
COL8A2	24
COL9A1	9
COLEC10	39
COLEC12	22
COLQ	47
COMMD10	17
COMMD4	35
COMMD5	41
COMMD9	9
COMP	47
COMTD1	4
COPA	37
COPB2	37
COPG1	42
COPG2	39
COPS4	8
COPS6	8
COPS7B	35
COPS8	44
COPZ1	2
COQ10B	11
COQ2	35
COQ4	14
COQ5	23
CORIN	6
CORO1A	17
CORO6	23
COX11	42
COX15	8
COX16	7
COX17	46
COX19	2
COX4I2	5
COX7A1	46
CP	8
CPA5	12
CPB2	23
CPD	6
CPE	24
CPEB1	46
CPEB2	16
CPEB3	12
CPEB4	40
CPED1	15
CPN2	48
CPSF2	30
CPSF4	33
CPSF6	44
CPT1C	49
CPVL	22
CPZ	37
CRABP2	46
CRACR2A	22
CRADD	14
CREB3L3	25
CREBL2	10
CREBRF	46
CREBZF	22
CRELD2	45
CRHBP	15
CRIM1	32
CRIP3	34
CRISP2	38
CRISP3	6
CRISPLD2	11
CRKL	38
CRLF3	20
CRLS1	22
CRNKL1	7
CROCC2	28
CROT	42
CRTAP	39
CRTC1	44
CRX	48
CRY1	33
CRY2	47
CRYBA1	40
CRYBA2	23
CRYBB1	7
CRYBB3	34
CRYGN	20
CRYGS	12
CRYZ	35
CS	15
CSDC2	49
CSF1R	12
CSGALNACT2	25
CSN1S1	15
CSN2	28
CSN3	28
CSNK1A1	45
CSNK1D	38
CSNK1G1	19
CSNK1G2	38
CSNK1G3	25
CSPG4	13
CSRNP1	12
CSRP2	13
CST7	15
CSTF1	17
CSTF2	33
CSTF2T	2
CSTF3	22
CTBP1	27
CTBP2	15
CTC1	46
CTCF	37
CTCFL	15
CTDSP2	38
CTDSPL	22
CTDSPL2	47
CTHRC1	20
CTNNA1	30
CTNNA3	6
CTNNB1	2
CTNNBIP1	9
CTNNBL1	17
CTR9	43
CTSB	35
CTSD	42
CTSO	42
CTSW	37
CTTN	42
CTTNBP2NL	19
CTU2	16
CTXN2	5
CUEDC2	7
CUL1	16
CUL3	38
CUL4A	17
CUL4B	37
CUTA	8
CUTC	21
CWC22	29
CWF19L2	33
CWH43	13
CXCL10	44
CXCL9	9
CXCR3	49
CXCR6	36
CXXC1	18
CXXC4	34
CXXC5	32
CYB561	21
CYB561D2	7
CYB5B	37
CYB5R4	11
CYBRD1	5
CYC1	7
CYGB	13
CYHR1	4
CYLD	48
CYP11A1	5
CYP19A1	45
CYP1A1	23
CYP1A2	1
CYP20A1	46
CYP24A1	1
CYP26A1	8
CYP26C1	28
CYP27B1	9
CYP2R1	22
CYP2S1	13
CYP2U1	37
CYP4B1	12
CYP8B1	6
CYS1	12
CYSLTR1	28
CYTH3	4
CYTH4	15
DAAM1	27
DAAM2	48
DAB2	25
DAB2IP	35
DACH2	33
DACT1	2
DAD1	10
DAO	5
DARS2	29
DAXX	24
DBN1	20
DBNDD2	20
DBP	8
DBT	11
DBX2	46
DCAF11	45
DCAF13	44
DCAF15	17
DCAF7	48
DCAF8	50
DCBLD1	50
DCBLD2	36
DCHS1	5
DCN	13
DCP1A	30
DCP2	30
DCPS	7
DCSTAMP	28
DCTN2	27
DCTN3	10
DCTN4	30
DCTN6	26
DCTPP1	49
DCUN1D1	47
DCUN1D2	21
DCUN1D5	25
DCX	6
DDAH1	10
DDB1	2
DDC	23
DDHD1	26
DDHD2	2
DDI1	4
DDIAS	17
DDIT3	8
DDIT4	8
DDIT4L	48
DDN	26
DDO	6
DDR1	23
DDX17	24
DDX18	35
DDX20	31
DDX23	36
DDX27	35
DDX39B	8
DDX4	48
DDX41	50
DDX42	37
DDX46	29
DDX5	17
DDX50	25
DDX51	14
DDX52	35
DDX55	15
DDX6	46
DEGS1	46
DEK	37
DENND1A	22
DENND1C	15
DENND2C	46
DENND3	50
DENND4A	2
DENND4C	22
DENND5B	24
DENND6A	6
DENND6B	38
DEPDC1B	22
DERL1	36
DERL3	47
DESI1	5
DGCR2	12
DGCR8	12
DGKA	21
DGKD	11
DGKK	20
DGKZ	14
DHCR24	34
DHDDS	31
DHDH	49
DHODH	41
DHRS3	10
DHRS7B	12
DHX15	20
DHX29	35
DHX30	17
DHX32	21
DHX34	31
DHX37	20
DHX38	11
DHX8	9
DHX9	2
DICER1	37
DIDO1	6
DIO1	48
DIP2A	22
DIP2B	24
DIRAS2	15
DIS3L	38
DIS3L2	19
DISC1	28
DKC1	44
DKK2	28
DLD	27
DLEC1	6
DLG1	32
DLG5	9
DLL1	6
DLL3	20
DLL4	20
DLST	10
DLX1	5
DLX5	13
DMAP1	7
DMBX1	28
DMC1	48
DMPK	45
DMRT1	37
DMRTA1	13
DMRTA2	28
DMTN	12
DMXL1	39
DMXL2	2
DNAAF2	36
DNAAF5	30
DNAH1	6
DNAH17	26
DNAH2	3
DNAH3	6
DNAJA3	21
DNAJB1	18
DNAJB12	3
DNAJB13	31
DNAJB2	6
DNAJB4	12
DNAJB5	4
DNAJB8	38
DNAJC1	39
DNAJC12	17
DNAJC13	30
DNAJC16	24
DNAJC17	50
DNAJC19	41
DNAJC24	48
DNAJC25	9
DNAJC28	12
DNAJC5	20
DNAJC7	17
DNAL1	3
DNAL4	3
DNASE1L1	10
DNM1	19
DNM2	18
DNM3	22
DNMT3A	9
DNPH1	41
DNTTIP1	17
DNTTIP2	24
DOCK11	25
DOCK2	9
DOCK3	11
DOCK6	46
DOCK7	24
DOCK9	29
DOHH	8
DOLK	45
DOT1L	16
DPAGT1	18
DPCD	7
DPEP1	44
DPF3	6
DPH2	13
DPH5	35
DPH6	24
DPM2	8
DPP3	10
DPP8	32
DPP9	13
DPY19L2	3
DPY19L3	34
DPY19L4	43
DPY30	21
DR1	31
DRAM1	47
DRC1	16
DRD1	1
DRD3	40
DRG2	23
DROSHA	33
DSC1	17
DSC2	13
DSC3	23
DSCAML1	34
DSN1	44
DST	40
DSTYK	29
DTL	2
DTNBP1	16
DTX2	8
DTX3L	20
DUOX2	30
DUS2	4
DUS3L	36
DUSP10	31
DUSP11	44
DUSP12	35
DUSP16	43
DUSP18	12
DUSP23	8
DUSP28	4
DUSP3	47
DUSP5	46
DUSP7	49
DUSP9	13
DUT	35
DVL2	35
DYDC1	31
DYDC2	5
DYNC1H1	36
DYNC1I2	32
DYNC1LI1	2
DYNC2LI1	22
DYNLT3	5
DYRK1A	24
DYRK1B	38
DYRK2	14
DYRK3	31
DZIP1	12
E2F3	36
E2F4	8
E2F5	37
E2F7	30
EAF2	25
EAPP	49
EBI3	13
EBNA1BP2	35
EBPL	46
ECEL1	23
ECHDC1	37
ECSIT	13
ECT2	32
EDA	9
EDA2R	28
EDAR	30
EDEM1	12
EDEM2	45
EDEM3	43
EDN3	44
EDNRA	23
EDNRB	34
EEA1	39
EED	25
EEF1D	38
EEF2K	24
EEFSEC	23
EFCAB12	6
EFCAB14	45
EFCAB5	16
EFCAB7	3
EFCC1	1
EFHC1	16
EFHC2	2
EFNA1	27
EFNA4	8
EFNB2	33
EFNB3	50
EFR3A	36
EFTUD2	35
EGFL6	30
EGLN1	42
EGLN3	16
EGR3	12
EHBP1	26
EHD1	4
EHD2	13
EHD3	20
EHD4	17
EIF1AD	1
EIF2A	29
EIF2AK1	37
EIF2AK3	9
EIF2AK4	39
EIF2B2	20
EIF2B5	9
EIF2D	14
EIF2S1	27
EIF3E	24
EIF3K	20
EIF3M	35
EIF4A3	15
EIF4E	38
EIF4E1B	28
EIF4EBP1	8
EIF4EBP2	15
EIF4G1	12
EIF4G3	3
EIF4H	38
EIF5A2	38
ELAC1	35
ELAC2	42
ELANE	9
ELF1	28
ELF2	33
ELF3	33
ELF4	37
ELK3	30
ELL	18
ELMOD1	20
ELMOD3	19
ELOF1	31
ELOVL1	7
ELOVL2	7
ELOVL3	34
ELOVL7	23
ELP2	40
ELP3	22
ELP5	21
ELP6	30
EMC1	24
EMC10	38
EMC2	48
EMC4	41
EMC6	7
EMC8	21
EMCN	23
EMD	27
EMG1	41
EMID1	12
EMILIN2	14
EML2	43
EML3	27
EML4	2
EN1	13
ENAH	22
ENC1	37
ENDOU	6
ENGASE	23
ENKD1	19
ENKUR	16
ENO2	25
ENO4	26
ENOPH1	24
ENPP1	9
ENPP3	11
ENPP6	3
ENTPD1	26
ENTPD3	34
ENTPD7	39
ENY2	27
EOMES	9
EP300	30
EPC1	33
EPC2	22
EPDR1	2
EPGN	28
EPHA2	37
EPHA7	2
EPHX4	9
EPM2AIP1	36
EPN2	11
EPS8	36
EPS8L2	7
EPSTI1	34
ERAS	14
ERC1	19
ERCC1	9
ERCC2	8
ERCC3	17
ERCC6	20
ERCC6L	46
ERCC6L2	33
ERCC8	39
ERF	29
ERG	22
ERGIC1	23
ERI1	6
ERI2	48
ERICH6	18
ERMARD	16
ERMN	48
ERMP1	26
ERN2	15
ERP44	22
ERRFI1	40
ESAM	23
ESCO1	18
ESF1	2
ESM1	12
ESPL1	45
ESPN	49
ESPNL	49
ESRP1	9
ESRRA	21
ESRRB	31
ESYT2	22
ESYT3	28
ETFA	41
ETFDH	20
ETS1	46
ETV1	19
ETV5	35
ETV6	14
EVA1B	37
EVC2	28
EVI5L	4
EVL	46
EVPL	23
EWSR1	2
EXD1	39
EXD2	11
EXOC1	44
EXOC2	24
EXOC3L4	15
EXOC7	8
EXOC8	45
EXOSC10	44
EXOSC4	31
EXOSC7	9
EXOSC8	14
EXT2	2
EXTL1	1
EYA3	45
EZH1	45
EZH2	40
EZR	41
F13B	1
F2R	27
F2RL1	15
F2RL2	28
F8	40
FABP2	28
FABP4	40
FABP7	13
FADS6	8
FAF2	19
FAH	7
FAHD1	49
FAIM	20
FAM110B	44
FAM114A1	10
FAM114A2	20
FAM117B	46
FAM118A	16
FAM118B	50
FAM120A	24
FAM124A	6
FAM131A	34
FAM131C	46
FAM135A	3
FAM135B	3
FAM13A	14
FAM151B	11
FAM161B	48
FAM162A	35
FAM163B	19
FAM168A	28
FAM168B	46
FAM169A	35
FAM170A	31
FAM171B	2
FAM174A	45
FAM181B	20
FAM184A	22
FAM184B	21
FAM185A	19
FAM186B	31
FAM193B	20
FAM199X	27
FAM20B	31
FAM20C	35
FAM210A	40
FAM217B	39
FAM219A	4
FAM219B	10
FAM221B	4
FAM222A	3
FAM227B	3
FAM229B	5
FAM32A	27
FAM3C	2
FAM53B	3
FAM76A	12
FAM78A	47
FAM78B	30
FAM81A	9
FAM83A	47
FAM83G	34
FAM98A	41
FAM98B	2
FANCE	7
FANCL	3
FAR2	12
FARP2	45
FARS2	28
FARSA	9
FASN	42
FASTK	37
FASTKD2	32
FASTKD3	4
FASTKD5	29
FAT1	25
FBF1	19
FBLN1	46
FBLN2	46
FBLN7	6
FBN2	22
FBP2	13
FBRSL1	44
FBXL13	6
FBXL18	37
FBXL19	18
FBXL2	28
FBXL20	2
FBXL4	40
FBXL5	25
FBXL6	8
FBXO10	21
FBXO21	42
FBXO24	18
FBXO28	14
FBXO3	26
FBXO33	47
FBXO34	22
FBXO36	3
FBXO38	29
FBXO39	5
FBXO4	11
FBXO40	1
FBXO42	40
FBXO43	3
FBXO45	15
FBXO6	13
FBXO8	14
FBXW11	28
FBXW4	14
FBXW7	11
FBXW9	16
FCF1	9
FCHO2	24
FCHSD2	9
FCRL1	31
FCRLB	15
FDFT1	18
FDX1	14
FDXR	50
FECH	16
FEM1C	12
FEN1	10
FER	22
FERMT2	41
FETUB	23
FEZ2	20
FEZF2	23
FGB	35
FGD6	25
FGF11	23
FGF12	34
FGF13	13
FGF14	16
FGF17	23
FGF20	40
FGF21	23
FGF3	50
FGF5	23
FGF8	13
FGFBP1	44
FGFRL1	30
FGGY	17
FGR	23
FHL5	18
FHOD1	23
FIBIN	40
FICD	31
FIG4	9
FIGLA	23
FILIP1L	26
FIZ1	34
FJX1	15
FKBP10	35
FKBP5	36
FKBP7	48
FKTN	22
FLAD1	38
FLCN	30
FLNA	37
FLNB	48
FLOT2	35
FLRT1	34
FLT1	39
FLYWCH2	21
FMNL1	13
FMNL3	32
FMO1	23
FMO2	21
FMO3	26
FMOD	4
FNBP1	43
FNBP1L	32
FNBP4	39
FNDC1	11
FNDC3A	48
FNDC7	6
FNDC8	47
FNIP1	22
FOCAD	2
FOS	44
FOXF1	34
FOXF2	23
FOXI1	13
FOXJ3	28
FOXK1	43
FOXM1	18
FOXN1	28
FOXN2	25
FOXN3	22
FOXP3	30
FOXR2	1
FOXRED1	15
FOXS1	13
FPGS	34
FPGT	3
FREM2	15
FRG1	17
FRMD4B	39
FRMD5	22
FRMD7	1
FRMD8	46
FRMPD3	28
FRMPD4	22
FRRS1L	13
FRS2	2
FRYL	39
FSBP	10
FSCN3	5
FSD1	13
FSD1L	32
FSIP2	16
FSTL1	35
FSTL3	49
FTMT	31
FTSJ3	17
FUBP1	32
FUCA2	45
FURIN	46
FUS	27
FUT1	34
FUT10	32
FUT2	28
FUT9	11
FXN	27
FXR1	47
FXR2	2
FYCO1	26
FYN	27
FYTTD1	17
FZD1	20
FZD10	15
FZD2	15
FZD3	12
FZD5	29
FZD8	15
FZR1	5
G2E3	3
G6PC3	48
GAB2	25
GABPA	17
GABPB1	15
GABRA3	30
GABRA4	18
GABRA5	50
GABRB2	34
GABRP	28
GABRQ	49
GADD45B	8
GADD45GIP1	8
GAL3ST1	40
GALC	3
GALNT1	46
GALNT10	26
GALNT14	28
GALNT18	26
GALNT3	16
GALNT5	48
GALNT6	19
GALT	23
GAMT	49
GAN	9
GANAB	2
GAPDHS	47
GAPVD1	36
GAR1	35
GART	46
GAS2	17
GAS2L2	28
GAS6	8
GAS7	5
GAS8	26
GATA1	38
GATA3	11
GATA5	13
GATAD2A	22
GATAD2B	19
GATB	37
GATC	49
GATM	41
GBA2	47
GBF1	45
GBX1	6
GBX2	15
GCC1	4
GCDH	49
GCGR	46
GCH1	25
GCLM	20
GCM1	28
GCM2	23
GCNT3	16
GCNT7	6
GCSAM	1
GDAP2	20
GDE1	38
GDF10	46
GDF2	9
GDF3	50
GDF6	23
GDF7	26
GDI1	42
GEMIN2	37
GEMIN7	20
GFM1	2
GFM2	17
GFPT1	16
GFRA1	35
GFRAL	23
GGA2	46
GGA3	13
GGACT	47
GGN	18
GGT7	11
[truncated: 4,111 more rows]

## Sheet: SSC-Diff-SPG_func
Functions of trajectory-conserved genes during the differentiation from SSCs to Diff-SPG
Gene_set	Term	Overlap	P-value	Adjusted P-value	Old P-value	Old Adjusted P-value	Odds Ratio	Combined Score	Genes	-LOG10(adjusted_p_value)	-log10(FDR_p_value)
MSigDB_Hallmark_2020	E2F Targets	47/200	1.13246e-08	5.66232e-07	0	0	2.8607	52.3402	TOP2A;MCM7;SRSF1;CCP110;NOLC1;SMC6;IPO7;GSPT1;TBRG4;XPO1;ING3;RACGAP1;MYC;TRA2B;PPP1R8;ORC2;PMS2;MYBL2;NBN;TMPO;TCF19;NOP56;HELLS;RFC3;DUT;LIG1;EED;RPA1;HUS1;RPA2;KIF22;SSRP1;SMC1A;EIF2S1;ILF3;WEE1;MSH2;NASP;HNRNPD;TIMELESS;CENPM;LUC7L3;MCM5;MCM6;ASF1A;ASF1B;SPC25	6.24701	6.24701
MSigDB_Hallmark_2020	Myc Targets V1	43/200	6.6002e-07	1.65005e-05	0	0	2.54469	36.2134	HDDC2;SF3B3;HSP90AB1;PSMD14;MCM7;SRSF1;NOLC1;HNRNPR;TYMS;GSPT1;XPO1;PSMB3;MYC;TRA2B;ORC2;DHX15;SNRPB2;CCT4;NOP56;DDX18;SMARCC1;DUT;HNRNPA3;RRM1;SSB;STARD7;VBP1;CAD;ILF2;EIF2S1;GNL3;PSMC6;CLNS1A;HNRNPD;SNRPG;RNPS1;PRPF31;SNRPA1;MCM5;MCM6;ABCE1;SRSF7;SNRPA	4.7825	4.7825
KEGG_2021_Human	Pathways in cancer	88/531	6.87573e-07	0.000133505	0	0	1.85959	26.3878	ITGB1;HSP90AB1;PIK3CD;FZD10;LAMC1;ETS1;GLI2;FGF5;EDNRA;RASSF1;FGF8;CCND2;MYC;RASSF5;EP300;IKBKG;JAK2;CHUK;ITGA3;IL15;NCOA3;ARNT;TRAF2;FOS;WNT16;EML4;PLCB4;MSH2;IFNG;MSH3;COL4A4;COL4A6;RAF1;MET;NOTCH3;LAMA5;RALA;CTBP2;HDAC1;PTGER1;TCF7;LPAR1;PDGFA;PIK3R1;STK4;GNAI1;LRP6;PLD2;DLL3;CDC42;DLL4;GNA13;NRAS;GNG4;DVL2;CTNNA1;FGF20;HMOX1;E2F3;HES1;BID;IL12RB1;HES5;RUNX1T1;FGF21;FZD1;NTRK1;SMAD2;WNT10A;FZD…	3.8745	3.8745
KEGG_2021_Human	Signaling pathways regulating pluripotency of stem cells	34/143	8.66914e-07	0.000133505	0	0	2.89238	40.3728	BMPR2;DLX5;TCF7;PIK3CD;FZD10;PIK3R1;NRAS;ZIC3;MYC;DVL2;SMARCAD1;JAK2;FZD1;SMAD2;WNT10A;FZD2;SETDB1;PCGF3;FZD8;WNT16;MAPK14;SMAD5;DUSP9;ACVR2B;TBX3;APC;KAT6A;ID2;CTNNB1;KRAS;TCF3;RAF1;BMPR1A;MYF5	3.8745	3.8745
KEGG_2021_Human	TGF-beta signaling pathway	25/94	2.78509e-06	0.000285936	0	0	3.35154	42.8704	BMPR2;ZFYVE9;CHRD;TNF;PPP2CA;MYC;EP300;PITX2;E2F5;NEO1;SMAD2;TGIF2;RGMB;GDF6;ACVR2B;SMAD5;DCN;SMAD7;ZFYVE16;IFNG;RPS6KB1;ID2;RPS6KB2;HAMP;BMPR1A	3.54373	3.54373
KEGG_2021_Human	Breast cancer	33/147	4.78945e-06	0.000368788	0	0	2.68205	32.8526	NOTCH3;TCF7;PIK3CD;FZD10;PIK3R1;DLL3;LRP6;FGF5;DLL4;NRAS;FGF8;MYC;DVL2;FGF20;TNFSF11;E2F3;HES1;HES5;FGF21;FZD1;WNT10A;FZD2;NCOA3;FZD8;FOS;WNT16;FGF17;APC;RPS6KB1;RPS6KB2;CTNNB1;KRAS;RAF1	3.43322	3.43322
KEGG_2021_Human	Spliceosome	33/150	7.57099e-06	0.000466373	0	0	2.61284	30.8085	SF3B4;SF3B2;SF3B3;EIF4A3;DDX23;SRSF1;DDX42;PRPF8;EFTUD2;ZMAT2;U2AF2;TRA2B;DHX15;SNRPB2;SF3B1;HSPA8;AQR;HNRNPA3;PLRG1;U2SURP;CHERP;XAB2;PRPF3;SNRPG;SNRPA1;PRPF31;SNRPF;SNRNP200;SRSF7;SLU7;SNRPA;SRSF9;RBM22	3.33127	3.33127
KEGG_2021_Human	PD-L1 expression and PD-1 checkpoint pathway in cancer	23/89	1.1546e-05	0.000592693	0	0	3.2208	36.6178	CHUK;STAT1;PIK3CD;NFATC1;FOS;PIK3R1;MAPK14;EML4;PPP3CB;NRAS;CD4;IFNG;RPS6KB1;LCK;RPS6KB2;KRAS;IKBKG;PDCD1;JAK2;RAF1;TLR4;LAT;MYD88	3.22717	3.22717
MSigDB_Hallmark_2020	Mitotic Spindle	38/199	4.94018e-05	0.000691336	0	0	2.18675	21.6827	TOP2A;STAU1;NUMA1;TUBD1;PKD2;ARHGAP4;CDC42;FGD6;RACGAP1;NUSAP1;ARFIP2;TLK1;SPTAN1;NCK1;DYNC1H1;GSN;DST;KIF22;SMC1A;CKAP5;LRPPRC;CD2AP;ANLN;TPX2;ARHGAP10;CENPF;NIN;ALS2;APC;PRC1;RASA1;RASA2;SASS6;TUBGCP5;CDC42EP1;ATG4B;KPTN;ARF6	3.16031	3.16031
MSigDB_Hallmark_2020	G2-M Checkpoint	38/200	5.53069e-05	0.000691336	0	0	2.17313	21.3023	TOP2A;NUMA1;SRSF1;NOLC1;ARID4A;GSPT1;XPO1;RACGAP1;MYC;TRA2B;NUSAP1;MYBL2;E2F3;TNPO2;TMPO;TLE3;HSPA8;SMARCC1;SLC38A1;HUS1;RPA2;CDC7;KIF22;SMC1A;MAPK14;MEIS2;TPX2;CENPF;ILF3;NASP;EWSR1;DKC1;PRC1;HNRNPD;MCM5;MCM6;TOP1;MNAT1	3.16031	3.16031
MSigDB_Hallmark_2020	Myc Targets V2	16/58	0.000104416	0.00104416	0	0	3.51292	32.2034	NOP56;DDX18;PUS1;NOLC1;WDR43;GNL3;TBRG4;MYBBP1A;MYC;PES1;MPHOSPH10;MCM5;UTP20;RRP12;SLC19A1;SLC29A2	2.98123	2.98123
KEGG_2021_Human	Notch signaling pathway	17/59	3.47953e-05	0.00153099	0	0	3.7344	38.3374	RBPJL;TLE3;NOTCH3;TLE1;DTX3L;CTBP2;HDAC1;RBPJ;DLL3;DLL4;KAT2B;ADAM17;MFNG;DVL2;EP300;HES1;HES5	2.81503	2.81503
MSigDB_Hallmark_2020	Allograft Rejection	36/200	0.000262474	0.00218728	0	0	2.03131	16.7489	ITGB2;PRF1;WAS;THY1;TNF;ETS1;ICAM1;CCND2;SOCS1;CCL4;APBB1;CCL19;JAK2;IL12RB1;B2M;SOCS5;NCK1;NOS2;IL15;STAT1;GALNT1;KRT1;GLMN;LY86;TRAF2;TLR1;FGR;CD4;IFNG;LCK;IRF4;ELF4;IL2RB;DEGS1;TLR6;ABCE1	2.66009	2.66009
KEGG_2021_Human	Gastric cancer	30/149	0.000110376	0.00424949	0	0	2.33151	21.2438	TCF7;PIK3CD;FZD10;PIK3R1;LRP6;FGF5;NRAS;FGF8;MYC;DVL2;FGF20;CTNNA1;E2F3;FGF21;FZD1;SMAD2;WNT10A;FZD2;JUP;CDX2;FZD8;WNT16;FGF17;APC;RPS6KB1;RPS6KB2;CTNNB1;KRAS;RAF1;MET	2.37166	2.37166
KEGG_2021_Human	Th1 and Th2 cell differentiation	21/92	0.00018956	0.00648716	0	0	2.73006	23.3988	RBPJL;NOTCH3;CHUK;STAT1;NFATC1;FOS;RBPJ;MAPK14;RUNX3;DLL3;DLL4;PPP3CB;CD4;IFNG;LCK;TBX21;IL2RB;IKBKG;JAK2;IL12RB1;LAT	2.18795	2.18795
KEGG_2021_Human	Hippo signaling pathway	31/163	0.000252461	0.00777581	0	0	2.1715	17.9892	BMPR2;YWHAB;TCF7;ITGB2;PPP2R2A;FZD10;AMOT;GLI2;NKD2;PPP2CA;RASSF1;CCND2;MYC;DVL2;CTNNA1;TEAD3;FZD1;SMAD2;WNT10A;FZD2;FZD8;SCRIB;GDF6;WNT16;WTIP;SMAD7;LATS2;APC;ID2;CTNNB1;BMPR1A	2.10925	2.10925
KEGG_2021_Human	Ras signaling pathway	40/232	0.000314346	0.00880168	0	0	1.92884	15.5561	RALA;PLA2G1B;PDGFA;PIK3CD;PIK3R1;STK4;ETS1;PLD2;FGF5;RAP1B;CDC42;RASSF1;NRAS;TBK1;FGF8;GNG4;RASSF5;FGF20;PAK6;ABL2;IKBKG;PAK2;FGF21;NTRK1;ANGPT4;CHUK;PLA2G4B;GAB2;GRIN1;FGF17;RASA1;RASA2;GNB4;GNB3;KRAS;RAF1;MET;LAT;EPHA2;ARF6	2.05543	2.05543
KEGG_2021_Human	Prolactin signaling pathway	17/70	0.000347395	0.00891648	0	0	2.95752	23.5568	GALT;STAT1;PIK3CD;SLC2A2;FOS;PIK3R1;MAPK14;NRAS;CCND2;SOCS1;TH;TNFSF11;KRAS;JAK2;RAF1;SOCS4;SOCS5	2.04981	2.04981
KEGG_2021_Human	T cell receptor signaling pathway	22/104	0.00042494	0.0100678	0	0	2.47616	19.2238	CHUK;PIK3CD;NFATC1;PIK3R1;FOS;MAPK14;TNF;CDC42;PPP3CB;NRAS;CD4;TEC;IFNG;LCK;PAK6;KRAS;IKBKG;PDCD1;RAF1;PAK2;LAT;NCK1	1.99706	1.99706
KEGG_2021_Human	Human papillomavirus infection	52/331	0.000472892	0.0104036	0	0	1.72793	13.2302	ITGB1;PIK3CD;PPP2R2A;FZD10;LAMC1;RBPJ;TNF;TBK1;CCND2;CREB3L3;EP300;ITGB7;IKBKG;IKBKE;ATP6AP1;CHUK;ITGA3;SCRIB;WNT16;COL4A4;MFNG;COL6A2;COL4A6;ATP6V1B2;RAF1;ATP6V0D2;IRF9;RBPJL;NOTCH3;LAMA5;HDAC1;TCF7;PIK3R1;THBS4;PPP2CA;CDC42;NRAS;DVL2;HES1;ATP6V1G3;HES5;FZD1;WNT10A;FZD2;STAT1;STAT2;FZD8;APC;RPS6KB1;RPS6KB2;CTNNB1;KRAS	1.98281	1.98281
KEGG_2021_Human	RNA polymerase	45961	0.000528547	0.0108528	0	0	4.3828	33.0699	POLR3A;POLR2A;POLR2B;POLR1A;POLR3D;POLR1C;POLR3E;POLR3F;POLR1E;POLR2K	1.96446	1.96446
KEGG_2021_Human	Yersinia infection	26/137	0.000790865	0.0135326	0	0	2.16277	15.4474	ITGB1;WAS;PIK3CD;PIK3R1;TNF;CDC42;RPS6KA3;TBK1;CASP1;IKBKG;ACTR3;ACTR2;CHUK;LIMK1;ARPC4;NFATC1;TRAF2;FOS;MAPK14;CD4;LCK;GNAQ;TLR4;LAT;MYD88;ARF6	1.86862	1.86862
KEGG_2021_Human	Human T-cell leukemia virus 1 infection	37/219	0.000765689	0.0135326	0	0	1.88034	13.4909	TRRAP;CRTC1;ITGB2;PIK3CD;PIK3R1;ETS1;TNF;ICAM1;PPP3CB;NRAS;CDC23;XPO1;CCND2;CREB3L3;MYC;EP300;E2F3;IKBKG;B2M;SMAD2;MMP7;ANAPC7;CHUK;IL15;NFATC1;FOS;KAT2B;CD4;LCK;CDC16;IL2RB;LTA;KRAS;TCF3;SLC25A31;TLN1;SLC25A5	1.86862	1.86862
KEGG_2021_Human	Wnt signaling pathway	30/166	0.000765186	0.0135326	0	0	2.03814	14.6244	CTBP2;CHD8;TCF7;FZD10;LRP6;NKD2;PORCN;PPP3CB;CCND2;MYC;DVL2;EP300;FZD1;TLE3;WNT10A;TLE1;FZD2;MMP7;RYK;FZD8;NFATC1;CACYBP;WNT16;SFRP2;PLCB4;APC;TBL1XR1;SFRP5;CTNNB1;LGR4	1.86862	1.86862
KEGG_2021_Human	Renal cell carcinoma	16/69	0.000883973	0.0138919	0	0	2.78212	19.5613	TFE3;PRCC;PIK3CD;ARNT;PIK3R1;ETS1;CDC42;RAP1B;FLCN;NRAS;EP300;PAK6;KRAS;RAF1;MET;PAK2	1.85724	1.85724
KEGG_2021_Human	Hepatocellular carcinoma	30/168	0.000935849	0.0138919	0	0	2.00837	14.0065	SMARCD1;SMARCD2;TCF7;PIK3CD;FZD10;PIK3R1;LRP6;NRAS;MYC;DVL2;HMOX1;E2F3;FZD1;SMAD2;SMARCE1;SMARCC1;WNT10A;PBRM1;FZD2;FZD8;ARID1A;WNT16;SMARCA4;APC;RPS6KB1;RPS6KB2;CTNNB1;KRAS;RAF1;MET	1.85724	1.85724
KEGG_2021_Human	Cytosolic DNA-sensing pathway	15/63	0.000947175	0.0138919	0	0	2.87926	20.0455	ZBP1;CHUK;RIPK3;CXCL10;TBK1;POLR3A;POLR3D;POLR1C;CCL4;POLR3E;CASP1;POLR3F;IKBKG;IKBKE;POLR2K	1.85724	1.85724
MSigDB_Hallmark_2020	DNA Repair	26/150	0.00302751	0.0216251	0	0	1.93463	11.2209	CDA;RALA;CANT1;GTF2B;NPR2;USP11;DCTN4;COX17;TYMS;SDCBP;SEC61A1;POLR2A;REV3L;NELFB;POLR2K;RFC3;DUT;BRF2;LIG1;RPA2;SSRP1;SMAD5;DDB1;RAD51;POLR1C;UMPS	1.66504	1.66504
KEGG_2021_Human	Human immunodeficiency virus 1 infection	35/212	0.0015798	0.0221172	0	0	1.82756	11.7886	PIK3CD;PIK3R1;TNF;GNAI1;PPP3CB;NRAS;CCNB1;TBK1;GNG4;AP1S2;PAK6;IKBKG;BID;B2M;PAK2;AP1M2;CHUK;LIMK1;AP1B1;NFATC1;TRAF2;FOS;MAPK14;DDB1;CD4;WEE1;RPS6KB1;GNAQ;RPS6KB2;GNB4;GNB3;KRAS;RAF1;TLR4;MYD88	1.65527	1.65527
KEGG_2021_Human	Ribosome biogenesis in eukaryotes	21/108	0.00176739	0.0236677	0	0	2.226	14.1089	UTP15;NOP56;POP5;RPP30;WDR3;HEATR1;WDR75;NAT10;UTP18;GTPBP4;WDR43;GNL3;NXF1;TBL3;LSG1;XPO1;NOB1;DKC1;XRN2;GAR1;MPHOSPH10	1.62584	1.62584
MSigDB_Hallmark_2020	Interferon Gamma Response	32/200	0.00401157	0.0250723	0	0	1.75858	9.70486	SPPL2A;NLRC5;NOD1;ICAM1;SOCS1;ISOC1;CASP1;TRIM25;ST3GAL5;ITGB7;JAK2;B2M;ZBP1;PTPN1;GCH1;IL15;STAT1;NCOA3;STAT2;ARID5B;NUP93;CXCL10;LATS2;IRF4;IL2RB;SSPN;PELI1;TXNIP;IRF5;MYD88;IRF9;PTPN2	1.60081	1.60081
KEGG_2021_Human	mTOR signaling pathway	27/154	0.00215551	0.0276624	0	0	1.96226	12.0478	PRR5;NPRL2;PIK3CD;FZD10;PIK3R1;TNF;LRP6;RPS6KA3;FLCN;NRAS;DVL2;MLST8;ATP6V1G3;FZD1;WNT10A;FZD2;CHUK;FZD8;WNT16;RPS6KB1;TBC1D7;RPS6KB2;ATP6V1B2;KRAS;RAF1;LAMTOR3;LPIN2	1.55811	1.55811
KEGG_2021_Human	Sphingolipid signaling pathway	22/119	0.00271302	0.0321388	0	0	2.0915	12.3601	CERS5;PIK3CD;PPP2R2A;TRAF2;PIK3R1;GAB2;MAPK14;TNF;GNAI1;PLD2;GNA13;PPP2CA;NRAS;PLCB4;SPTLC2;GNAQ;S1PR1;DEGS1;KRAS;RAF1;BID;CERS2	1.49297	1.49297
KEGG_2021_Human	Fc gamma R-mediated phagocytosis	19/97	0.00261728	0.0321388	0	0	2.2452	13.3491	ACTR3;ACTR2;GSN;NCF1;PLA2G4B;LIMK1;INPPL1;WAS;PIK3CD;ARPC4;PIK3R1;GAB2;PLD2;CDC42;RPS6KB1;RPS6KB2;RAF1;LAT;ARF6	1.49297	1.49297
MSigDB_Hallmark_2020	Hedgehog Signaling	9/36	0.00684111	0.0342056	0	0	3.06537	15.2803	TLE3;ADGRG1;TLE1;LDB1;RASA1;NRCAM;THY1;L1CAM;AMOT	1.4659	1.4659
MSigDB_Hallmark_2020	Wnt-beta Catenin Signaling	10/42	0.00645497	0.0342056	0	0	2.87446	14.4956	FZD1;ADAM17;CCND2;MYC;TCF7;DVL2;FZD8;CTNNB1;RBPJ;GNAI1	1.4659	1.4659
KEGG_2021_Human	Proteoglycans in cancer	33/205	0.00319294	0.0364232	0	0	1.77188	10.1827	ITGB1;SDC4;TWIST2;IHH;PIK3CD;FZD10;PIK3R1;HOXD10;TNF;CDC42;NRAS;MYC;TIMP3;FZD1;SMAD2;WNT10A;FZD2;PPP1R12A;RDX;PLAUR;FZD8;FRS2;WNT16;MAPK14;DCN;TFAP4;RPS6KB1;RPS6KB2;CTNNB1;KRAS;RAF1;TLR4;MET	1.43862	1.43862
KEGG_2021_Human	Autophagy	24/137	0.00372024	0.0409226	0	0	1.95884	10.9577	MTMR3;MTMR14;IRS4;PIK3CD;PIK3R1;ATG14;MTMR4;EIF2S1;PPP2CA;NRAS;TBK1;RPS6KB1;ATG16L1;LAMP2;RPS6KB2;ATG2A;MLST8;ATG4C;ATG4B;ATG4A;PIK3C3;KRAS;RAF1;CTSB	1.38804	1.38804
KEGG_2021_Human	RNA degradation	16/79	0.00389831	0.0414028	0	0	2.33922	12.9761	DDX6;CNOT6L;PARN;LSM1;CNOT10;ENO2;CNOT6;EXOSC10;CNOT7;PNLDC1;CNOT2;XRN2;CNOT3;PABPC4L;DCP1A;DCP2	1.38297	1.38297
KEGG_2021_Human	Salmonella infection	38/249	0.00422464	0.043373	0	0	1.66389	9.0962	NCKAP1;RALA;HSP90AB1;AHNAK;DCTN2;FHOD1;DCTN4;TCF7;PIK3CD;NOD1;TNF;CDC42;CYTH4;MYC;CASP1;IKBKG;VPS16;ACTR3;DYNC1H1;ACTR2;RIPK3;CHUK;M6PR;ARPC4;TRAF2;FOS;MAPK14;DYNC1LI1;RHOJ;VPS41;CTNNB1;PIK3C3;TLR6;RAF1;ACBD3;TLR4;MYD88;ARF6	1.36278	1.36278
KEGG_2021_Human	Cell cycle	22/124	0.00455856	0.0450669	0	0	1.98842	10.7191	SMAD2;ANAPC7;MCM7;YWHAB;HDAC1;CDC7;SMC1A;ORC4;CCNB1;CDK7;WEE1;CCND2;CDC23;STAG2;MYC;ORC2;CDC16;EP300;MCM5;E2F3;MCM6;E2F5	1.34614	1.34614
KEGG_2021_Human	Chagas disease	19/102	0.00468227	0.0450669	0	0	2.10936	11.3146	SMAD2;C1QA;CHUK;NOS2;PIK3CD;PPP2R2A;PIK3R1;FOS;MAPK14;TNF;GNAI1;PPP2CA;PLCB4;IFNG;GNAQ;IKBKG;TLR6;TLR4;MYD88	1.34614	1.34614
KEGG_2021_Human	Acute myeloid leukemia	14/67	0.00501457	0.0468026	0	0	2.43187	12.8777	CHUK;JUP;ZBTB16;TCF7;PIK3CD;PIK3R1;NRAS;RPS6KB1;MYC;RPS6KB2;KRAS;IKBKG;RAF1;RUNX1T1	1.32973	1.32973
KEGG_2021_Human	Influenza A	28/172	0.00534898	0.047071	0	0	1.79392	9.38374	NLRX1;PIK3CD;PIK3R1;TNF;ICAM1;NXF1;TBK1;XPO1;CASP1;EP300;TRIM25;IKBKG;JAK2;BID;IKBKE;CHUK;STAT1;STAT2;EIF2S1;CXCL10;IFNG;TLR7;SLC25A31;RAF1;SLC25A5;TLR4;MYD88;IRF9	1.32725	1.32725
KEGG_2021_Human	Mismatch repair	45861	0.00523746	0.047071	0	0	4.02165	21.1214	RFC3;LIG1;MSH2;MSH3;RPA1;RPA2;PMS2	1.32725	1.32725
KEGG_2021_Human	Hepatitis C	26/157	0.00565552	0.0483862	0	0	1.83054	9.47324	YWHAB;PIK3CD;PPP2R2A;PIK3R1;CLDN1;TNF;PPP2CA;NRAS;TBK1;MYC;E2F3;IKBKG;BID;IKBKE;CHUK;STAT1;STAT2;TRAF2;EIF2S1;CXCL10;IFNG;CLDN19;CTNNB1;KRAS;RAF1;IRF9	1.31528	1.31528

## Sheet: Diff-SPG-SPC_func
Functions of trajectory-conserved genes during the differentiation from Diff-SPG to SPC
ID	Description	GeneRatio	BgRatio	pvalue	p.adjust	qvalue	geneID	Count
GO:0060271	cilium assembly	26/381	89/4436	1.08694e-08	1.08694e-08	2.29236e-05	ARF4/ARL6/ARMC2/ATG5/CCDC39/CCDC42/CEP120/CEP41/CYLD/DRC1/DYNC2LI1/ENKD1/GAS8/IFT43/IQCG/ODF2L/PFN4/RABEP2/RFX2/RSPH9/SNAP29/SPEF1/TBC1D31/TMEM17/TMEM231/TTLL1	26
GO:0044782	cilium organization	26/381	96/4436	6.12592e-08	6.12592e-08	6.45978e-05	ARF4/ARL6/ARMC2/ATG5/CCDC39/CCDC42/CEP120/CEP41/CYLD/DRC1/DYNC2LI1/ENKD1/GAS8/IFT43/IQCG/ODF2L/PFN4/RABEP2/RFX2/RSPH9/SNAP29/SPEF1/TBC1D31/TMEM17/TMEM231/TTLL1	26
GO:0120031	plasma membrane bounded cell projection assembly	29/381	119/4436	1.31949e-07	1.31949e-07	8.45959e-05	ARF4/ARL6/ARMC2/ATG5/CCDC39/CCDC42/CEP120/CEP41/CYLD/DMTN/DRC1/DYNC2LI1/ENKD1/GAS8/IFT43/IQCG/MYO10/ODF2L/PFN4/PIK3CA/RABEP2/RFX2/RSPH9/SNAP29/SPEF1/TBC1D31/TMEM17/TMEM231/TTLL1	29
GO:0030031	cell projection assembly	29/381	120/4436	1.60447e-07	1.60447e-07	8.45959e-05	ARF4/ARL6/ARMC2/ATG5/CCDC39/CCDC42/CEP120/CEP41/CYLD/DMTN/DRC1/DYNC2LI1/ENKD1/GAS8/IFT43/IQCG/MYO10/ODF2L/PFN4/PIK3CA/RABEP2/RFX2/RSPH9/SNAP29/SPEF1/TBC1D31/TMEM17/TMEM231/TTLL1	29
GO:0070925	organelle assembly	36/381	200/4436	1.07502e-05	1.07502e-05	0.00453443	ARF4/ARL6/ARL8B/ARMC2/ATG5/CAV3/CCDC39/CCDC42/CEP120/CEP41/CYLD/DRC1/DYNC2LI1/ENKD1/GAS8/IFT43/IQCG/LSM14A/MAP10/MEF2A/ODF2L/PFN4/PSEN1/RABEP2/RBM14/RFX2/RPL10L/RSPH9/SNAP29/SPEF1/TBC1D31/TMEM17/TMEM231/TTLL1/USP10/VMP1	36
GO:0007017	microtubule-based process	34/381	190/4436	2.17627e-05	2.17627e-05	0.00764958	AP3B1/AQP4/ARMC2/ATAT1/BIRC5/CAV3/CCDC39/CCDC42/CELF3/CEP120/CFAP52/CYLD/DNAL4/DRC1/DTNBP1/DYNC2LI1/ENKD1/ENKUR/GAS8/IFT43/IQCG/LSM14A/MAP10/PFN4/RBM14/ROCK2/ROPN1L/RSPH9/SKA3/SPEF1/TMEM108/TPPP3/TTLL1/TTLL9	34
GO:0120036	plasma membrane bounded cell projection organization	40/381	246/4436	4.2038e-05	4.2038e-05	0.0126654	ADCY1/ALCAM/ARF4/ARL6/ARMC2/ATG5/CCDC39/CCDC42/CEP120/CEP41/CYLD/DMTN/DNM2/DRC1/DTNBP1/DYNC2LI1/ENKD1/GAS8/IFT43/IQCG/MEF2A/MYO10/NFIB/ODF2L/PFN4/PICK1/PIK3CA/PSEN1/RABEP2/RAP1A/RAPGEF2/RFX2/RSPH9/SNAP29/SPEF1/TBC1D31/TMEM108/TMEM17/TMEM231/TTLL1	40
GO:0030030	cell projection organization	40/381	254/4436	8.8385e-05	8.8385e-05	0.0233005	ADCY1/ALCAM/ARF4/ARL6/ARMC2/ATG5/CCDC39/CCDC42/CEP120/CEP41/CYLD/DMTN/DNM2/DRC1/DTNBP1/DYNC2LI1/ENKD1/GAS8/IFT43/IQCG/MEF2A/MYO10/NFIB/ODF2L/PFN4/PICK1/PIK3CA/PSEN1/RABEP2/RAP1A/RAPGEF2/RFX2/RSPH9/SNAP29/SPEF1/TBC1D31/TMEM108/TMEM17/TMEM231/TTLL1	40
GO:0007018	microtubule-based movement	17/381	75/4436	0.00014833	0.00014833	0.0337348	AP3B1/AQP4/ARMC2/CCDC39/CELF3/CFAP52/DTNBP1/DYNC2LI1/ENKUR/IFT43/IQCG/PFN4/ROPN1L/SPEF1/TMEM108/TTLL1/TTLL9	17
GO:0022412	cellular process involved in reproduction in multicellular organism	20/381	97/4436	0.000159956	0.000159956	0.0337348	ARMC2/CCDC42/CCDC63/CFTR/DDX4/GLIPR1L1/IQCG/KCTD19/LYZL6/PACRG/PFN4/PIK3CA/RFX2/ROPN1L/RPL10L/STRBP/TDRD5/TEX14/TTLL1/ZAR1L	20
GO:0003341	cilium movement	12/381	45/4436	0.000285071	0.000285071	0.0420637	AQP4/ARMC2/CCDC39/CELF3/CFAP52/ENKUR/IQCG/PFN4/ROPN1L/SPEF1/TTLL1/TTLL9	12
GO:0007286	spermatid development	12/381	45/4436	0.000285071	0.000285071	0.0420637	ARMC2/CCDC42/CCDC63/CFTR/IQCG/PACRG/PFN4/RFX2/ROPN1L/STRBP/TDRD5/TTLL1	12
GO:0048515	spermatid differentiation	12/381	45/4436	0.000285071	0.000285071	0.0420637	ARMC2/CCDC42/CCDC63/CFTR/IQCG/PACRG/PFN4/RFX2/ROPN1L/STRBP/TDRD5/TTLL1	12
GO:0001539	cilium or flagellum-dependent cell motility	11/381	39/4436	0.000299173	0.000299173	0.0420637	ARMC2/CCDC39/CELF3/CFAP52/DRC1/ENKUR/IQCG/PFN4/ROPN1L/TTLL1/TTLL9	11
GO:0060285	cilium-dependent cell motility	11/381	39/4436	0.000299173	0.000299173	0.0420637	ARMC2/CCDC39/CELF3/CFAP52/DRC1/ENKUR/IQCG/PFN4/ROPN1L/TTLL1/TTLL9	11
GO:0048232	male gamete generation	22/381	124/4436	0.000718063	0.000718063	0.0946497	AP3B1/ARMC2/CCDC42/CCDC63/CELF3/CFTR/DDX4/GTSF1/IQCG/KCTD19/PACRG/PFN4/RFX2/ROPN1L/RPL10L/SLC26A8/SPATA9/STRBP/TBATA/TDRD5/TEX14/TTLL1	22
GO:0035082	axoneme assembly	8/381	25/4436	0.000804922	0.000804922	0.0998577	ARMC2/CCDC39/DRC1/GAS8/IQCG/RSPH9/SPEF1/TTLL1	8
GO:0007218	neuropeptide signaling pathway	8/381	26/4436	0.00107699	0.00107699	0.120681	AGRP/GLRB/GPR171/HCRT/NPY1R/NPY2R/PROKR2/RAPGEF2	8
GO:0001578	microtubule bundle formation	9/381	32/4436	0.00108721	0.00108721	0.120681	ARMC2/CCDC39/DRC1/GAS8/IQCG/RSPH9/SPEF1/TPPP3/TTLL1	9
GO:0032504	multicellular organism reproduction	29/381	188/4436	0.00119053	0.00119053	0.125541	AP3B1/ARMC2/B4GALT1/CCDC42/CCDC63/CELF3/CFTR/DDX4/GLIPR1L1/GTSF1/IQCG/KCTD19/LYZL6/PACRG/PFN4/PIK3CA/RFX2/ROPN1L/RPL10L/SLC26A8/SPATA9/STRBP/TBATA/TDRD5/TEKT4/TEX14/TPPP3/TTLL1/ZAR1L	29
GO:0007283	spermatogenesis	21/381	121/4436	0.00126747	0.00126747	0.12729	AP3B1/ARMC2/CCDC42/CCDC63/CELF3/CFTR/DDX4/GTSF1/IQCG/KCTD19/PACRG/PFN4/RFX2/ROPN1L/RPL10L/SLC26A8/SPATA9/STRBP/TBATA/TDRD5/TTLL1	21
GO:0030317	flagellated sperm motility	9/381	34/4436	0.00174227	0.00174227	0.156804	ARMC2/CELF3/CFAP52/ENKUR/IQCG/PFN4/ROPN1L/TTLL1/TTLL9	9
GO:0097722	sperm motility	9/381	34/4436	0.00174227	0.00174227	0.156804	ARMC2/CELF3/CFAP52/ENKUR/IQCG/PFN4/ROPN1L/TTLL1/TTLL9	9
GO:1902017	regulation of cilium assembly	7/381	22/4436	0.0017844	0.0017844	0.156804	ARF4/ATG5/CEP120/CYLD/DYNC2LI1/ODF2L/RABEP2	7
GO:0044458	motile cilium assembly	5/381	12/4436	0.00216965	0.00216965	0.183032	ARMC2/ENKD1/IQCG/PFN4/TTLL1	5
GO:0022414	reproductive process	40/381	298/4436	0.00244124	0.00244124	0.191615	AP3B1/ARMC2/B4GALT1/BIRC5/CCDC42/CCDC63/CELF3/CFAP52/CFTR/CLIC4/DDX4/ENKUR/GLIPR1L1/GLRB/GTSF1/HAND1/IQCG/KCTD19/LYZL4/LYZL6/PACRG/PFN4/PIK3CA/RDH10/RFX2/ROPN1L/RPL10L/SLC26A8/SPACA3/SPATA9/STRBP/TBATA/TDRD5/TEKT4/TEX14/TPPP3/TTLL1/TTLL9/VMP1/ZAR1L	40
GO:0060294	cilium movement involved in cell motility	9/381	36/4436	0.00268066	0.00268066	0.191615	ARMC2/CELF3/CFAP52/ENKUR/IQCG/PFN4/ROPN1L/TTLL1/TTLL9	9
GO:0070085	glycosylation	9/381	36/4436	0.00268066	0.00268066	0.191615	ALG8/B4GALT1/COG6/COG7/DPAGT1/FUT2/GALNT6/PIGB/POMGNT1	9
GO:0007281	germ cell development	14/381	72/4436	0.00274514	0.00274514	0.191615	ARMC2/CCDC42/CCDC63/CFTR/IQCG/PACRG/PFN4/PIK3CA/RFX2/ROPN1L/STRBP/TDRD5/TTLL1/ZAR1L	14
GO:0060491	regulation of cell projection assembly	10/381	43/4436	0.00281654	0.00281654	0.191615	ARF4/ATG5/CEP120/CYLD/DMTN/DYNC2LI1/MYO10/ODF2L/PIK3CA/RABEP2	10
GO:0120032	regulation of plasma membrane bounded cell projection assembly	10/381	43/4436	0.00281654	0.00281654	0.191615	ARF4/ATG5/CEP120/CYLD/DMTN/DYNC2LI1/MYO10/ODF2L/PIK3CA/RABEP2	10
GO:0000003	reproduction	40/381	301/4436	0.00293853	0.00293853	0.193667	AP3B1/ARMC2/B4GALT1/BIRC5/CCDC42/CCDC63/CELF3/CFAP52/CFTR/CLIC4/DDX4/ENKUR/GLIPR1L1/GLRB/GTSF1/HAND1/IQCG/KCTD19/LYZL4/LYZL6/PACRG/PFN4/PIK3CA/RDH10/RFX2/ROPN1L/RPL10L/SLC26A8/SPACA3/SPATA9/STRBP/TBATA/TDRD5/TEKT4/TEX14/TPPP3/TTLL1/TTLL9/VMP1/ZAR1L	40
GO:0048609	multicellular organismal reproductive process	27/381	183/4436	0.00336185	0.00336185	0.214853	AP3B1/ARMC2/B4GALT1/CCDC42/CCDC63/CELF3/CFTR/DDX4/GTSF1/IQCG/KCTD19/PACRG/PFN4/PIK3CA/RFX2/ROPN1L/RPL10L/SLC26A8/SPATA9/STRBP/TBATA/TDRD5/TEKT4/TEX14/TPPP3/TTLL1/ZAR1L	27
GO:0000226	microtubule cytoskeleton organization	21/381	132/4436	0.00382419	0.00382419	0.237212	ARMC2/ATAT1/BIRC5/CAV3/CCDC39/CCDC42/CEP120/CYLD/DRC1/ENKD1/GAS8/IQCG/LSM14A/MAP10/RBM14/ROCK2/RSPH9/SKA3/SPEF1/TPPP3/TTLL1	21
GO:0019953	sexual reproduction	32/381	231/4436	0.00403714	0.00403714	0.243266	AP3B1/ARMC2/B4GALT1/BIRC5/CCDC42/CCDC63/CELF3/CFTR/CLIC4/DDX4/GLIPR1L1/GLRB/GTSF1/IQCG/KCTD19/LYZL4/LYZL6/PACRG/PFN4/PIK3CA/RFX2/ROPN1L/RPL10L/SLC26A8/SPACA3/SPATA9/STRBP/TBATA/TDRD5/TEX14/TTLL1/ZAR1L	32
GO:0007276	gamete generation	24/381	164/4436	0.00617862	0.00617862	0.353604	AP3B1/ARMC2/CCDC42/CCDC63/CELF3/CFTR/DDX4/GTSF1/IQCG/KCTD19/PACRG/PFN4/PIK3CA/RFX2/ROPN1L/RPL10L/SLC26A8/SPATA9/STRBP/TBATA/TDRD5/TEX14/TTLL1/ZAR1L	24
GO:0019318	hexose metabolic process	12/381	63/4436	0.00642158	0.00642158	0.353604	B4GALT1/G6PC3/IGF1/NPY1R/OMA1/PCK1/PFKFB1/PFKFB2/PFKFB3/PIK3CA/PTH/SERP1	12
GO:0003006	developmental process involved in reproduction	27/381	192/4436	0.00655506	0.00655506	0.353604	AP3B1/ARMC2/B4GALT1/CCDC42/CCDC63/CELF3/CFTR/DDX4/GTSF1/HAND1/IQCG/KCTD19/PACRG/PFN4/PIK3CA/RDH10/RFX2/ROPN1L/RPL10L/SLC26A8/SPATA9/STRBP/TBATA/TDRD5/TPPP3/TTLL1/ZAR1L	27
GO:0007368	determination of left/right symmetry	6/381	21/4436	0.00687424	0.00687424	0.353604	CCDC39/CFAP52/DRC1/ENKUR/HAND1/PSEN1	6
GO:0060972	left/right pattern formation	6/381	21/4436	0.00687424	0.00687424	0.353604	CCDC39/CFAP52/DRC1/ENKUR/HAND1/PSEN1	6
GO:0071277	cellular response to calcium ion	6/381	21/4436	0.00687424	0.00687424	0.353604	ADCY1/ALOX15/CLIC4/DMTN/GHRH/MEF2A	6
GO:0010256	endomembrane system organization	18/381	114/4436	0.00776484	0.00776484	0.387344	AP3B1/ARL8B/CAV3/CCDC42/CCDC47/DNM1/EMC2/EXOC8/GLIPR1L1/LYZL6/MIA3/PFN4/REEP4/RFX2/SPTSSB/TMCO1/TRPC5/VMP1	18
GO:0051592	response to calcium ion	7/381	28/4436	0.00789747	0.00789747	0.387344	ADCY1/ALOX15/CLIC4/DMTN/GHRH/MEF2A/STIM1	7
GO:0009799	specification of symmetry	6/381	22/4436	0.00878293	0.00878293	0.411627	CCDC39/CFAP52/DRC1/ENKUR/HAND1/PSEN1	6
GO:0009855	determination of bilateral symmetry	6/381	22/4436	0.00878293	0.00878293	0.411627	CCDC39/CFAP52/DRC1/ENKUR/HAND1/PSEN1	6
GO:1902115	regulation of organelle assembly	9/381	44/4436	0.0109353	0.0109353	0.495532	ARF4/ATG5/CAV3/CEP120/CYLD/DYNC2LI1/ODF2L/RABEP2/USP10	9
GO:0031503	protein-containing complex localization	6/381	23/4436	0.0110431	0.0110431	0.495532	BIRC5/CACNG3/DYNC2LI1/IFT43/KLHL21/RAP1A	6
GO:0005929	cilium	47/405	225/4755	2.73413e-09	2.73413e-09	8.20238e-07	ACE2/ARL6/ARR3/ATG5/CCDC39/CCDC65/CEP41/CFAP36/CFAP45/CFAP52/CYLD/DNAL4/DRC1/DYDC1/DYNC2LI1/EFHC1/ELMOD3/ENKD1/ENKUR/GAS8/IFT43/IFT57/IQCD/IQCG/LYZL4/LYZL6/NME7/ODF2L/PACRG/RABEP2/RAP1A/RHO/RIBC2/ROPN1L/RSPH9/SLC26A8/SNAP29/SPEF1/TBC1D31/TEKT4/TMEM17/TMEM218/TMEM231/TTC23/TTLL1/TTLL9/VCAN	47
GO:0031514	motile cilium	22/405	73/4755	7.22973e-08	7.22973e-08	8.89645e-06	CCDC65/CFAP36/CFAP45/CFAP52/DRC1/DYDC1/ENKUR/GAS8/IQCD/IQCG/LYZL4/LYZL6/PACRG/RAP1A/RHO/ROPN1L/RSPH9/SLC26A8/SPEF1/TEKT4/TTLL1/TTLL9	22
GO:0120025	plasma membrane bounded cell projection	76/405	496/4755	8.89645e-08	8.89645e-08	8.89645e-06	ACE2/ADGRL1/AHCYL2/ALCAM/AP3B1/AQP4/ARL6/ARL8B/ARR3/ATAT1/ATG5/B4GALT1/CCDC39/CCDC65/CEP41/CFAP36/CFAP45/CFAP52/CLIC4/COPG2/CYLD/DMTN/DNAL4/DNM2/DRC1/DTNBP1/DYDC1/DYNC2LI1/EFHC1/ELMOD3/ENKD1/ENKUR/ERMN/EXOC8/GAS8/GLRB/IFT43/IFT57/IQCD/IQCG/LYZL4/LYZL6/MYO10/MYO6/NFIB/NME7/NR1D1/ODF2L/PACRG/PHACTR4/PICK1/PIK3CA/PLCG1/PSEN1/RABEP2/RAP1A/RAPGEF2/RHO/RIBC2/ROPN1L/RSPH9/SLC1A1/SLC26A8/SLC30A3/SNAP29/S…	76
GO:0032838	plasma membrane bounded cell projection cytoplasm	20/405	78/4755	4.83244e-06	4.83244e-06	0.000290768	AP3B1/ARL6/ARL8B/ATG5/CCDC39/CCDC65/CFAP45/CFAP52/DRC1/DTNBP1/EFHC1/ENKUR/GAS8/NME7/PACRG/RIBC2/RSPH9/SPEF1/TEKT4/TMEM108	20
GO:0005874	microtubule	26/405	119/4755	4.84614e-06	4.84614e-06	0.000290768	ARL6/ATAT1/BIRC5/CFAP45/CFAP52/CKAP2/CYLD/DNAL1/DNAL4/DYNC2LI1/EFHC1/ENKD1/ENKUR/KLHL21/MAP10/MAP4/NME7/PACRG/RIBC2/SERP1/SKA3/SPEF1/STIM1/TEKT4/TTLL1/TTLL9	26
GO:0099568	cytoplasmic region	20/405	81/4755	9.00118e-06	9.00118e-06	0.000368179	AP3B1/ARL6/ARL8B/ATG5/CCDC39/CCDC65/CFAP45/CFAP52/DRC1/DTNBP1/EFHC1/ENKUR/GAS8/NME7/PACRG/RIBC2/RSPH9/SPEF1/TEKT4/TMEM108	20
GO:0005930	axoneme	16/405	56/4755	9.81811e-06	9.81811e-06	0.000368179	ARL6/ATG5/CCDC39/CCDC65/CFAP45/CFAP52/DRC1/EFHC1/ENKUR/GAS8/NME7/PACRG/RIBC2/RSPH9/SPEF1/TEKT4	16
GO:0097014	ciliary plasm	16/405	56/4755	9.81811e-06	9.81811e-06	0.000368179	ARL6/ATG5/CCDC39/CCDC65/CFAP45/CFAP52/DRC1/EFHC1/ENKUR/GAS8/NME7/PACRG/RIBC2/RSPH9/SPEF1/TEKT4	16
GO:0005881	cytoplasmic microtubule	14/405	47/4755	2.10719e-05	2.10719e-05	0.000702395	ARL6/BIRC5/CFAP45/CFAP52/CYLD/EFHC1/ENKD1/ENKUR/MAP10/NME7/PACRG/RIBC2/SERP1/TEKT4	14
GO:0097729	9+2 motile cilium	13/405	42/4755	2.6398e-05	2.6398e-05	0.00079194	CFAP52/ENKUR/GAS8/IQCG/LYZL4/LYZL6/PACRG/RAP1A/RHO/RSPH9/SLC26A8/SPEF1/TEKT4	13
GO:0036064	ciliary basal body	13/405	43/4755	3.49581e-05	3.49581e-05	0.000953403	CCDC65/CEP41/CYLD/DYNC2LI1/ENKD1/GAS8/IFT57/IQCD/ODF2L/RABEP2/TBC1D31/TTLL1/TTLL9	13
GO:0099513	polymeric cytoskeletal fiber	29/405	165/4755	0.000109907	0.000109907	0.00274768	ARL6/ATAT1/BIRC5/CFAP45/CFAP52/CKAP2/CYLD/DMTN/DNAL1/DNAL4/DYNC2LI1/EFHC1/ENKD1/ENKUR/KLHL21/KRT20/KRT40/MAP10/MAP4/NME7/PACRG/RIBC2/SERP1/SKA3/SPEF1/STIM1/TEKT4/TTLL1/TTLL9	29
GO:0015630	microtubule cytoskeleton	50/405	351/4755	0.000138301	0.000138301	0.00319157	AJUBA/ARL6/ARL8B/ATAT1/BIRC5/CCDC65/CEP41/CFAP45/CFAP52/CKAP2/CLIC4/CYLD/DNAL1/DNAL4/DRC1/DYNC2LI1/EFHC1/ENKD1/ENKUR/ERCC6L2/GAS8/HARBI1/IFT57/IQCD/IQCG/KLHL21/KPNA7/LSM14A/LYST/MAP10/MAP4/NME7/ODF2L/PACRG/PSEN1/RABEP2/RAD51D/RIBC2/SERP1/SKA3/SNAP29/SPEF1/STIM1/STRBP/TBC1D31/TBCCD1/TEKT4/TTC23L/TTLL1/TTLL9	50
GO:0036126	sperm flagellum	11/405	37/4755	0.000166664	0.000166664	0.00357136	ENKUR/GAS8/IQCG/LYZL4/LYZL6/PACRG/RAP1A/RHO/RSPH9/SLC26A8/TEKT4	11
GO:0005879	axonemal microtubule	9/405	33/4755	0.00130813	0.00130813	0.0261626	ARL6/CFAP45/CFAP52/EFHC1/ENKUR/NME7/PACRG/RIBC2/TEKT4	9
GO:0099512	supramolecular fiber	31/405	221/4755	0.0034224	0.0034224	0.06417	ARL6/ATAT1/BIRC5/CFAP45/CFAP52/CKAP2/COL2A1/CYLD/DMTN/DNAL1/DNAL4/DYNC2LI1/EFHC1/ENKD1/ENKUR/KLHL21/KRT20/KRT40/MAP10/MAP4/MYL2/NME7/PACRG/RIBC2/SERP1/SKA3/SPEF1/STIM1/TEKT4/TTLL1/TTLL9	31
GO:0099081	supramolecular polymer	31/405	223/4755	0.00393239	0.00393239	0.0693952	ARL6/ATAT1/BIRC5/CFAP45/CFAP52/CKAP2/COL2A1/CYLD/DMTN/DNAL1/DNAL4/DYNC2LI1/EFHC1/ENKD1/ENKUR/KLHL21/KRT20/KRT40/MAP10/MAP4/MYL2/NME7/PACRG/RIBC2/SERP1/SKA3/SPEF1/STIM1/TEKT4/TTLL1/TTLL9	31
GO:0097225	sperm midpiece	5/405	14/4755	0.00458326	0.00458326	0.0763877	LYZL6/PACRG/RAP1A/RHO/TEKT4	5
GO:0099080	supramolecular complex	40/405	314/4755	0.00550808	0.00550808	0.0869697	AGO2/ARL6/ATAT1/BIRC5/CFAP45/CFAP52/CKAP2/COL2A1/CYLD/DDX4/DMTN/DNAL1/DNAL4/DYNC2LI1/EFHC1/ENKD1/ENKUR/KLHL21/KRT20/KRT40/LSM14A/MAP10/MAP4/MYL2/NME7/PACRG/PHF6/PPP1CC/PSEN1/RIBC2/SERP1/SKA3/SPEF1/STIM1/TDRD5/TEKT4/TEX14/TTLL1/TTLL9/ZAR1L	40
GO:0005815	microtubule organizing center	26/405	191/4755	0.0104398	0.0104398	0.156597	AJUBA/BIRC5/CCDC65/CEP41/CLIC4/CYLD/DYNC2LI1/EFHC1/ENKD1/ERCC6L2/GAS8/HARBI1/IFT57/IQCD/MAP10/ODF2L/PSEN1/RABEP2/RAD51D/SKA3/SNAP29/TBC1D31/TBCCD1/TTC23L/TTLL1/TTLL9	26
GO:0030286	dynein complex	4/405	13/4755	0.0199394	0.0199394	0.284849	CCDC65/DNAL1/DNAL4/DRC1	4
GO:0005875	microtubule associated complex	5/405	21/4755	0.0283827	0.0283827	0.387037	BIRC5/CCDC65/DNAL1/DNAL4/DRC1	5
GO:0005813	centrosome	16/405	114/4755	0.0308944	0.0308944	0.399784	CEP41/CLIC4/CYLD/DYNC2LI1/EFHC1/ENKD1/HARBI1/MAP10/ODF2L/PSEN1/RABEP2/RAD51D/SKA3/SNAP29/TBC1D31/TBCCD1	16
GO:0000151	ubiquitin ligase complex	11/405	70/4755	0.0329664	0.0329664	0.399784	ARMC8/BRCA1/CDC26/FBXL2/FBXO3/FEM1C/KLHDC10/KLHL21/RNF20/UBE2C/UBE4A	11
GO:0001917	photoreceptor inner segment	5/405	22/4755	0.0342457	0.0342457	0.399784	ARR3/DNM1/PDC/RDH12/RHO	5
GO:0030426	growth cone	6/405	30/4755	0.0377366	0.0377366	0.399784	ADGRL1/COPG2/DNM2/DTNBP1/EXOC8/PSEN1	6
GO:0030427	site of polarized growth	6/405	30/4755	0.0377366	0.0377366	0.399784	ADGRL1/COPG2/DNM2/DTNBP1/EXOC8/PSEN1	6
GO:0098590	plasma membrane region	33/405	284/4755	0.0384049	0.0384049	0.399784	ABHD6/ACE2/ADCY1/ADGRL1/AP2A2/AQP4/ARL6/ATAT1/B4GALT1/CAV3/CFTR/DMTN/DNM1/DNM2/DTNBP1/GABRP/GLRB/LIN7A/MYO10/MYO6/PPP1CC/RHO/SLC17A2/SLC1A1/SLC22A1/SLC26A2/SLC4A4/SNAP29/SPEF1/STIM1/TMEM17/TMEM231/TSHR	33
GO:0098978	glutamatergic synapse	7/405	38/4755	0.0386458	0.0386458	0.399784	ABHD6/ADCY1/CACNG3/DNM1/PSEN1/RAP1A/SLC30A3	7
GO:0030117	membrane coat	6/405	32/4755	0.0499266	0.0499266	0.483161	AP2A2/AP3B1/ARL6/DNM1/SEC23A/SEC24A	6
GO:0048475	coated membrane	6/405	32/4755	0.0499266	0.0499266	0.483161	AP2A2/AP3B1/ARL6/DNM1/SEC23A/SEC24A	6
GO:0015631	tubulin binding	13/316	66/3884	0.0020921	0.0020921	0.41733	BIRC5/CAV3/ENKD1/GAS8/MAP10/PACRG/PHF6/RAD51D/REEP4/SPEF1/STIM1/STRBP/TPPP3	13
GO:0016740	transferase activity	57/316	492/3884	0.0026223	0.0026223	0.41733	ACVR2A/ALG8/ASMT/ATAT1/B4GALT1/BRCA1/CAMK2D/CSNK1G1/CTU2/DPAGT1/ELP3/ERCC8/FUT2/GALNT6/GCNT3/GRK5/GSTCD/IKBKB/KLHL21/MAB21L1/MAP3K7/MAT1A/METTL17/METTL21C/MKNK1/NLK/NME7/NOSIP/NSUN3/PAFAH2/PCK1/PDHX/PFKFB2/PFKFB3/PI4KB/PIGM/PIK3CA/POLG2/POMGNT1/PRKACB/QPCTL/RANBP2/RNF20/ROCK2/SIRT4/SPRTN/SPTSSB/ST8SIA4/STK33/TEX14/THG1L/TPK1/TRIM11/UBE2C/UBE2H/UBE2W/ZDHHC21	57
GO:0016772	transferase activity	transferring phosphorus-containing groups	25/316	175/3884	0.00345753	0.00345753	0.41733	ACVR2A/CAMK2D/CSNK1G1/CTU2/DPAGT1/GRK5/IKBKB/MAB21L1/MAP3K7/MKNK1/NLK/NME7/PCK1/PFKFB2/PFKFB3/PI4KB/PIK3CA/POLG2/PRKACB/ROCK2/SIRT4/STK33/TEX14/THG1L/TPK1	25
GO:1901682	sulfur compound transmembrane transporter activity	5/316	15/3884	0.00523922	0.00523922	0.474287	SLC1A1/SLC22A1/SLC26A2/SLC26A8/SLC6A6	5
bta04340	Hedgehog signaling pathway	14/711	57/10538	1.80369e-05	1.80369e-05	0.00305859	BTRC/CSNK1G1/CUL1/EFCAB7/EVC2/FBXW11/GLI1/GSK3B/KIF3A/MEGF8/PRKACB/SMURF1/SMURF2/SPOPL/	14
bta04310	Wnt signaling pathway	28/711	179/10538	2.39149e-05	2.39149e-05	0.00305859	APC2/BTRC/CAMK2D/CAMK2G/CER1/CUL1/DAAM2/DKK2/FBXW11/FZD3/FZD5/GSK3B/INVS/LEF1/LRP5/MAP3K7/MAPK10/MAPK8/NLK/PRKACB/PSEN1/ROCK2/RSPO1/SIRT1/SOST/TCF7L2/WNT8B/ZNRF3/	28
bta00512	Mucin type O-glycan biosynthesis	10/711	35/10538	7.16744e-05	7.16744e-05	0.00611118	B3GNT6/GALNT10/GALNT14/GALNT18/GALNT3/GALNT5/GALNT6/GCNT3/ST6GALNAC1/ST6GALNAC3/	10
bta04914	Progesterone-mediated oocyte maturation	17/711	94/10538	0.000159356	0.000159356	0.00941492	ADCY1/ADCY3/ANAPC5/BRAF/CCNA1/CDC25C/CDC26/CPEB2/CPEB3/IGF1/MAPK10/MAPK8/MOS/PDE3B/PIK3CA/PKMYT1/PRKACB/	17
bta00514	Other types of O-glycan biosynthesis	11/711	46/10538	0.000184036	0.000184036	0.00941492	B4GALT1/GALNT10/GALNT14/GALNT18/GALNT3/GALNT5/GALNT6/POFUT1/POFUT2/POMT1/POMT2/	11
bta00562	Inositol phosphate metabolism	14/711	73/10538	0.000316779	0.000316779	0.0125906	IMPA1/INPP5E/ITPKB/MINPP1/MTMR6/PI4KB/PIK3C2B/PIK3CA/PIKFYVE/PIP5K1C/PLCD4/PLCE1/PLCG1/SYNJ1/	14
bta04114	Oocyte meiosis	20/711	128/10538	0.000344557	0.000344557	0.0125906	ADCY1/ADCY3/ANAPC5/BTRC/CALML4/CAMK2D/CAMK2G/CDC25C/CDC26/CPEB2/CPEB3/CUL1/FBXO43/FBXW11/IGF1/MOS/PKMYT1/PPP1CC/PRKACB/STAG3/	20
bta04120	Ubiquitin mediated proteolysis	23/711	161/10538	0.000487151	0.000487151	0.015576	ANAPC5/BRCA1/BTRC/CBL/CDC26/CUL1/ERCC8/FANCL/FBXW11/HERC2/HERC4/ITCH/PIAS1/PPIL2/SMURF1/SMURF2/UBE2C/UBE2H/UBE2QL1/UBE2U/UBE2W/UBE4A/XIAP/	23
bta04722	Neurotrophin signaling pathway	19/711	125/10538	0.000682211	0.000682211	0.0193891	BRAF/CALML4/CAMK2D/CAMK2G/GSK3B/IKBKB/MAP3K3/MAP3K5/MAPK10/MAPK8/NFKB1/NGF/PIK3CA/PLCG1/PSEN1/RAP1A/RAPGEF1/RPS6KA5/SHC3/	19
bta04070	Phosphatidylinositol signaling system	16/711	98/10538	0.000805961	0.000805961	0.0203388	CALML4/CDS1/IMPA1/INPP5E/ITPKB/MTMR6/PI4KB/PIK3C2B/PIK3CA/PIKFYVE/PIP5K1C/PLCD4/PLCE1/PLCG1/PPIP5K2/SYNJ1/	16
bta04020	Calcium signaling pathway	32/711	264/10538	0.00087465	0.00087465	0.0203388	ADCY1/ADCY3/BDKRB2/CACNA1E/CACNA1I/CALML4/CAMK2D/CAMK2G/CCKAR/CYSLTR1/GRIN2B/GRIN3B/GRM1/HRC/HTR2B/ITPKB/NGF/NTSR1/OXTR/P2RX1/P2RX7/PDE1A/PDGFD/PLCD4/PLCE1/PLCG1/PRKACB/PTK2B/STIM1/STIM2/TPCN1/TRDN/	32
bta04024	cAMP signaling pathway	30/711	251/10538	0.00156499	0.00156499	0.033359	ADCY1/ADCY10/ADCY3/BRAF/CALML4/CAMK2D/CAMK2G/CFTR/CGA/GLI1/GPHB5/GRIN2B/GRIN3B/HTR1B/MAPK10/MAPK8/NFKB1/NPY1R/OXTR/PDE3B/PIK3CA/PLCE1/PPP1CC/PRKACB/RAP1A/ROCK2/SSTR1/TIAM1/TSHR/VIP/	30
bta04152	AMPK signaling pathway	18/711	126/10538	0.00192779	0.00192779	0.0362676	CAB39L/CCNA1/CFTR/EEF2K/G6PC3/HMGCR/IGF1/MAP3K7/MLYCD/MTOR/PCK1/PFKFB1/PFKFB2/PFKFB3/PIK3CA/PPP2R2B/PPP2R3A/SIRT1/	18
bta05221	Acute myeloid leukemia	12/711	69/10538	0.00203028	0.00203028	0.0362676	BRAF/CCNA1/CEBPA/CEBPE/CSF1R/IKBKB/LEF1/MTOR/NFKB1/PER2/PIK3CA/TCF7L2/	12
bta04390	Hippo signaling pathway	21/711	158/10538	0.0021268	0.0021268	0.0362676	AJUBA/APC2/BIRC5/BMP7/BTRC/CTNNA3/FBXW11/FZD3/FZD5/GDF7/GSK3B/LATS1/LEF1/PPP1CC/PPP2R2B/RASSF6/TCF7L2/TEAD4/WNT8B/WWC1/WWTR1/	21
bta04750	Inflammatory mediator regulation of TRP channels	16/711	110/10538	0.00279284	0.00279284	0.0446486	ADCY1/ADCY3/BDKRB2/CALML4/CAMK2D/CAMK2G/HTR2B/IGF1/MAPK10/MAPK8/NGF/PIK3CA/PLCG1/PPP1CC/PRKACB/TRPM8/	16
bta04520	Adherens junction	14/711	93/10538	0.00364463	0.00364463	0.0519636	CTNNA3/FER/LEF1/MAP3K7/MYL2/NLK/PTPRB/PTPRM/RAP1A/ROCK2/SMURF1/SMURF2/TCF7L2/TJP1/	14
bta04010	MAPK signaling pathway	33/711	300/10538	0.0036567	0.0036567	0.0519636	BRAF/CACNA1E/CACNA1I/CACNA2D1/CACNA2D2/CACNB4/CACNG3/CACNG7/CSF1R/DAXX/DUSP10/DUSP16/IGF1/IKBKB/MAP3K3/MAP3K5/MAP3K7/MAP3K8/MAPK10/MAPK8/MKNK1/NFKB1/NGF/NLK/PDGFD/PRKACB/PTPRR/RAP1A/RAPGEF2/RASGRF2/RPS6KA5/SRF/TAOK1/	33
bta00510	N-Glycan biosynthesis	10/711	57/10538	0.0043886	0.0043886	0.0584329	ALG8/B4GALT1/DPAGT1/MAN1A2/MGAT2/MGAT4C/MGAT4D/MGAT5/STT3B/TUSC3/	10
bta00760	Nicotinate and nicotinamide metabolism	8/711	40/10538	0.00460676	0.00460676	0.0584329	NADK2/NAMPT/NT5C1A/NUDT12/SIRT1/SIRT2/SIRT3/SIRT4/	8
bta04062	Chemokine signaling pathway	23/711	191/10538	0.00479727	0.00479727	0.0584329	ADCY1/ADCY3/BRAF/CCL20/CCR2/CCR3/CCR9/GRK5/GSK3B/HCK/IKBKB/NFKB1/PIK3CA/PIK3R5/PLCG1/PREX1/PRKACB/PTK2/PTK2B/RAP1A/ROCK2/SHC3/TIAM1/	23
bta04670	Leukocyte transendothelial migration	16/711	118/10538	0.00564654	0.00564654	0.0656511	ARHGAP5/CD99L2/CLDN16/CLDN6/CLDN8/CLDN9/CTNNA3/JAM3/MYL2/NCF2/PIK3CA/PLCG1/PTK2/PTK2B/RAP1A/ROCK2/	16
bta04080	Neuroactive ligand-receptor interaction	40/711	394/10538	0.00603746	0.00603746	0.0671443	BDKRB2/CCKAR/CGA/CHRNA6/CYSLTR1/F2RL2/GABRP/GHR/GHRH/GLRA2/GLRB/GPHB5/GPR83/GRIN2B/GRIN3B/GRM1/GZMA/HCRT/HTR1B/HTR2B/INSL5/MC3R/MC5R/MTNR1B/NMBR/NPFFR2/NPSR1/NPY1R/NPY2R/NTSR1/OXTR/P2RX1/P2RX7/PMCH/PTH/S1PR5/SSTR1/TSHR/UCN/VIP/	40
bta04910	Insulin signaling pathway	18/711	141/10538	0.0065409	0.0065409	0.0679722	BRAF/CALML4/CBL/EIF4E1B/G6PC3/GSK3B/IKBKB/MAPK10/MAPK8/MKNK1/MTOR/PCK1/PDE3B/PIK3CA/PPP1CC/PRKACB/RAPGEF1/SHC3/	18
bta04935	Growth hormone synthesis	secretion and action	16/711	120/10538	0.00664337	0.00664337	0.0679722	ADCY1/ADCY10/ADCY3/GHR/GHRH/GSK3B/IGF1/MAPK10/MAPK8/MTOR/PIK3CA/PLCG1/PRKACB/PTK2/SHC3/SSTR1/	16
bta04710	Circadian rhythm	7/711	36/10538	0.00923089	0.00923089	0.0886462	BTRC/CRY1/CUL1/FBXW11/NR1D1/PER2/RORA/	7
bta04920	Adipocytokine signaling pathway	11/711	73/10538	0.0093571	0.0093571	0.0886462	ACSL5/AGRP/APPL1/G6PC3/IKBKB/MAPK10/MAPK8/MTOR/NFKB1/PCK1/RXRA/	11
bta04934	Cushing syndrome	19/711	158/10538	0.00995437	0.00995437	0.0892514	ADCY1/ADCY3/APC2/ARMC5/BRAF/CACNA1I/CAMK2D/CAMK2G/FZD3/FZD5/GSK3B/KCNK3/LEF1/NCEH1/PRKACB/RAP1A/TCF7L2/USP8/WNT8B/	19
bta04360	Axon guidance	21/711	181/10538	0.0103417	0.0103417	0.0892514	ABLIM3/ARHGEF12/BMP7/CAMK2D/CAMK2G/EFNB2/EPHA7/FZD3/GDF7/GSK3B/LRIG2/PIK3CA/PLCG1/PLXNA4/PLXNB2/PTK2/ROCK2/SLIT2/TRPC1/TRPC5/TRPC6/	21
bta04510	Focal adhesion	23/711	204/10538	0.0104763	0.0104763	0.0892514	ARHGAP5/BRAF/CAV3/COL2A1/FLNB/GSK3B/IGF1/LAMB1/MAPK10/MAPK8/MYL2/PDGFD/PIK3CA/PIP5K1C/PPP1CC/PPP1R12B/PTK2/RAP1A/RAPGEF1/ROCK2/SHC3/TLN2/XIAP/	23
bta05205	Proteoglycans in cancer	23/711	205/10538	0.011076	0.011076	0.0892514	ARHGEF12/BRAF/CAMK2D/CAMK2G/CAV3/CBL/DROSHA/FZD3/FZD5/IGF1/MTOR/PIK3CA/PLAU/PLCE1/PLCG1/PPP1CC/PPP1R12B/PRKACB/PTK2/ROCK2/TIAM1/TLR2/WNT8B/	23
bta00900	Terpenoid backbone biosynthesis	5/711	21/10538	0.0113309	0.0113309	0.0892514	DHDDS/HMGCR/HMGCS1/PMVK/RCE1/	5
bta04392	Hippo signaling pathway - multiple species	6/711	29/10538	0.0115145	0.0115145	0.0892514	AJUBA/LATS1/RASSF6/TEAD4/WWC1/WWTR1/	6
bta04012	ErbB signaling pathway	12/711	86/10538	0.0123957	0.0123957	0.0917692	BRAF/CAMK2D/CAMK2G/CBL/GSK3B/MAPK10/MAPK8/MTOR/PIK3CA/PLCG1/PTK2/SHC3/	12
bta05215	Prostate cancer	14/711	107/10538	0.0125569	0.0125569	0.0917692	BRAF/CASP9/GRM1/GSK3B/IGF1/IKBKB/IL1R2/LEF1/MTOR/NFKB1/PDGFD/PIK3CA/PLAU/TCF7L2/	14
bta04976	Bile secretion	14/711	109/10538	0.0146325	0.0146325	0.103968	ADCY1/ADCY3/AQP4/CFTR/HMGCR/NCEH1/NR1H4/PRKACB/RXRA/SLC22A1/SLC4A4/SLC4A5/SLC5A1/SLC9A3/	14
bta04150	mTOR signaling pathway	19/711	165/10538	0.0153663	0.0153663	0.106231	ATP6V1E2/BRAF/CAB39L/CLIP1/EIF4E1B/FNIP1/FZD3/FZD5/GSK3B/IGF1/IKBKB/LRP5/MAPKAP1/MIOS/MTOR/PIK3CA/SLC38A9/WDR24/WNT8B/	19
bta04923	Regulation of lipolysis in adipocytes	9/711	59/10538	0.016587	0.016587	0.106932	ADCY1/ADCY3/CGA/NPY1R/PDE3B/PIK3CA/PRKACB/PTGS1/TSHR/	9
bta05231	Choline metabolism in cancer	13/711	100/10538	0.0166245	0.0166245	0.106932	CHKA/GPCPD1/MAPK10/MAPK8/MTOR/PCYT1A/PDGFD/PIK3CA/PIP5K1C/PLCG1/SLC22A1/SLC44A1/SLC44A5/	13
bta04211	Longevity regulating pathway	12/711	90/10538	0.0173974	0.0173974	0.106932	ADCY1/ADCY3/APPL1/ATG5/EIF4E1B/IGF1/MTOR/NFKB1/PIK3CA/PRKACB/SESN1/SIRT1/	12
bta04921	Oxytocin signaling pathway	18/711	156/10538	0.017668	0.017668	0.106932	ADCY1/ADCY3/CACNA2D1/CACNA2D2/CACNB4/CACNG3/CACNG7/CALML4/CAMK2D/CAMK2G/EEF2K/KCNJ2/OXTR/PIK3R5/PPP1CC/PPP1R12B/PRKACB/ROCK2/	18
bta04721	Synaptic vesicle cycle	11/711	80/10538	0.0180187	0.0180187	0.106932	AP2A2/ATP6V1E2/DNM1/DNM2/DNM3/RIMS1/SLC1A1/SLC1A7/SLC6A5/STX2/UNC13B/	11
bta04611	Platelet activation	15/711	123/10538	0.0183002	0.0183002	0.106932	ADCY1/ADCY3/ARHGEF12/BTK/P2RX1/P2RY12/PIK3CA/PIK3R5/PPP1CC/PRKACB/PTGS1/RAP1A/ROCK2/STIM1/TLN2/	15
bta04720	Long-term potentiation	10/711	70/10538	0.0183941	0.0183941	0.106932	ADCY1/BRAF/CALML4/CAMK2D/CAMK2G/GRIN2B/GRM1/PPP1CC/PRKACB/RAP1A/	10
bta04657	IL-17 signaling pathway	13/711	102/10538	0.0193469	0.0193469	0.109972	ANAPC5/CCL20/GSK3B/IKBKB/IL17F/IL4/MAP3K7/MAPK10/MAPK15/MAPK8/NFKB1/TRAF3/USP25/	13
bta04961	Endocrine and other factor-regulated calcium reabsorption	8/711	51/10538	0.019902	0.019902	0.110634	AP2A2/BDKRB2/DNM1/DNM2/DNM3/PRKACB/PTH/TRPV5/	8
bta05210	Colorectal cancer	12/711	92/10538	0.0204048	0.0204048	0.110634	APC2/APPL1/BIRC5/BRAF/CASP9/GSK3B/LEF1/MAPK10/MAPK8/MTOR/PIK3CA/TCF7L2/	12
bta04081	Hormone signaling	24/711	229/10538	0.020761	0.020761	0.110634	ADCY1/ADCY3/APPL1/CCKAR/CGA/DIO1/GHR/GHRH/HCRT/HEPHL1/IGF1/MC3R/MC5R/NPPC/OXTR/PIK3CA/PMCH/PRKACB/PTH/SLC16A2/SSTR1/TSHR/UCN/VIP/	24
bta04928	Parathyroid hormone synthesis	secretion and action	14/711	115/10538	0.0224593	0.0224593	0.117242	ADCY1/ADCY3/BRAF/GCM1/LRP5/MEF2A/MMP25/PRKACB/PTH/RXRA/SLC34A1/SOST/STK39/TRPV5/	14
bta00730	Thiamine metabolism	4/711	17/10538	0.0241333	0.0241333	0.123461	AK7/AK8/THTPA/TPK1/	4
bta01522	Endocrine resistance	12/711	95/10538	0.0256177	0.0256177	0.128485	ADCY1/ADCY3/BRAF/DLL1/IGF1/MAPK10/MAPK8/MTOR/PIK3CA/PRKACB/PTK2/SHC3/	12
bta04911	Insulin secretion	11/711	85/10538	0.0271309	0.0271309	0.131159	ADCY1/ADCY3/CAMK2D/CAMK2G/CCKAR/KCNMB3/KCNN3/KCNU1/PRKACB/RIMS2/TRPM4/	11
bta04014	Ras signaling pathway	25/711	247/10538	0.0271764	0.0271764	0.131159	CALML4/CSF1R/EXOC2/GRIN2B/IGF1/IKBKB/MAPK10/MAPK8/NFKB1/NGF/PDGFD/PIK3CA/PLCE1/PLCG1/PRKACB/RALGAPA1/RALGAPA2/RALGAPB/RAP1A/RASAL2/RASGRF2/RGL1/SHC3/SHOC2/TIAM1/	25
bta04141	Protein processing in endoplasmic reticulum	19/711	176/10538	0.0282333	0.0282333	0.133737	CUL1/DNAJB12/DNAJB2/DNAJC1/EDEM3/MAN1A2/MAP3K5/MAPK10/MAPK8/PRKCSH/SEC23A/SEC24A/SEC31B/SEL1L2/SIL1/STT3B/TUSC3/UGGT1/WFS1/	19
bta04971	Gastric acid secretion	10/711	76/10538	0.0309057	0.0309057	0.143734	ADCY1/ADCY3/CALML4/CAMK2D/CAMK2G/CFTR/KCNJ16/KCNJ2/KCNK10/PRKACB/	10
bta05135	Yersinia infection	17/711	156/10538	0.0338295	0.0338295	0.147397	ARHGEF12/ARHGEF7/CD8A/GIT2/GSK3B/IKBKB/IRF3/MAP3K7/MAPK10/MAPK8/NFKB1/PIK3CA/PIP5K1C/PLCG1/PTK2/PTK2B/ROCK2/	17
bta04530	Tight junction	19/711	180/10538	0.0345151	0.0345151	0.147397	AMOTL1/ARHGEF2/CFTR/CLDN16/CLDN6/CLDN8/CLDN9/JAM3/MAP3K5/MAPK10/MAPK8/MYL2/PPP2R2B/PRKACB/RAP1A/RAPGEF2/ROCK2/TIAM1/TJP1/	19
bta05202	Transcriptional misregulation in cancer	21/711	204/10538	0.0345895	0.0345895	0.147397	ARNT2/CCNA1/CDK14/CEBPA/CEBPE/CSF1R/DOT1L/ETV1/IGF1/IL1R2/JMJD1C/MEIS1/MLLT1/NFKB1/PER2/PLAU/PROM1/PTK2/RXRA/SIN3A/TAF15/	21
bta04919	Thyroid hormone signaling pathway	14/711	122/10538	0.0351357	0.0351357	0.147397	CASP9/DIO1/GSK3B/MTOR/NCOA2/PFKFB2/PIK3CA/PLCD4/PLCE1/PLCG1/PRKACB/RXRA/SIN3A/SLC16A2/	14
bta04215	Apoptosis - multiple species	6/711	37/10538	0.0357613	0.0357613	0.147397	APAF1/BIRC5/CASP9/MAPK10/MAPK8/XIAP/	6
bta03015	mRNA surveillance pathway	13/711	111/10538	0.0358771	0.0358771	0.147397	CSTF2/CSTF3/HBS1L/NCBP1/PAPOLG/PNN/PPP1CC/PPP2R2B/PPP2R3A/RNMT/SMG1/SMG6/UPF2/	13
bta04668	TNF signaling pathway	15/711	134/10538	0.0362378	0.0362378	0.147397	CCL20/CYLD/IKBKB/IL18R1/ITCH/MAP3K5/MAP3K7/MAP3K8/MAPK10/MAPK8/NFKB1/PIK3CA/RPS6KA5/TRAF3/XIAP/	15
bta00513	Various types of N-glycan biosynthesis	7/711	47/10538	0.036768	0.036768	0.147397	B4GALT1/MAN1A2/MGAT2/MGAT4C/MGAT4D/STT3B/TUSC3/	7
bta05417	Lipid and atherosclerosis	24/711	242/10538	0.0368795	0.0368795	0.147397	APAF1/CALML4/CAMK2D/CAMK2G/CASP9/GSK3B/IKBKB/IRF3/MAP3K5/MAP3K7/MAPK10/MAPK8/MIB1/NCF2/NFKB1/PIK3CA/PLCG1/PTK2/RAP1A/ROCK2/RXRA/TLR2/TRAF3/VLDLR/	24
bta04261	Adrenergic signaling in cardiomyocytes	17/711	158/10538	0.0375635	0.0375635	0.147821	ADCY1/ADCY3/CACNA2D1/CACNA2D2/CACNB4/CACNG3/CACNG7/CALML4/CAMK2D/CAMK2G/MYL2/PIK3R5/PPP1CC/PPP2R2B/PPP2R3A/PRKACB/RPS6KA5/	17
bta04713	Circadian entrainment	12/711	101/10538	0.0388534	0.0388534	0.15058	ADCY1/ADCY10/ADCY3/CACNA1I/CALML4/CAMK2D/CAMK2G/GRIN2B/MTNR1B/PER2/PRKACB/RPS6KA5/	12
bta05321	Inflammatory bowel disease	9/711	69/10538	0.0413782	0.0413782	0.157532	IL17F/IL18R1/IL22/IL23A/IL4/NFKB1/RORA/STAT4/TLR2/	9
bta00100	Steroid biosynthesis	4/711	20/10538	0.0418788	0.0418788	0.157532	CEL/CYP2R1/FDFT1/LBR/	4
bta04659	Th17 cell differentiation	13/711	114/10538	0.0431445	0.0431445	0.159941	IKBKB/IL17F/IL22/IL23A/IL2RA/IL4/MAPK10/MAPK8/MTOR/NFKB1/PLCG1/RORA/RXRA/	13
bta04916	Melanogenesis	12/711	103/10538	0.0441743	0.0441743	0.161419	ADCY1/ADCY3/CALML4/CAMK2D/CAMK2G/FZD3/FZD5/GSK3B/LEF1/PRKACB/TCF7L2/WNT8B/	12
bta05213	Endometrial cancer	8/711	60/10538	0.0472654	0.0472654	0.168343	APC2/BRAF/CASP9/CTNNA3/GSK3B/LEF1/PIK3CA/TCF7L2/	8
bta04912	GnRH signaling pathway	11/711	93/10538	0.0479593	0.0479593	0.168343	ADCY1/ADCY3/CALML4/CAMK2D/CAMK2G/CGA/MAP3K3/MAPK10/MAPK8/PRKACB/PTK2B/	11
bta05418	Fluid shear stress and atherosclerosis	16/711	151/10538	0.0480435	0.0480435	0.168343	ACVR2A/ARHGEF2/CALML4/CAV3/IKBKB/IL1R2/MAP3K5/MAP3K7/MAPK10/MAPK8/MEF2A/NCF2/NFKB1/NPPC/PIK3CA/PTK2/	16
bta04660	T cell receptor signaling pathway	14/711	128/10538	0.0495509	0.0495509	0.171278	CD8A/GSK3B/ICOS/IKBKB/IL4/MAP3K7/MAP3K8/MAPK10/MAPK8/NFKB1/PIK3CA/PLCG1/PPP2R2B/PPP2R3A/	14

## Sheet: SPC-SPT_func
Functions of trajectory-conserved genes during the differentiation from SPC to SPT
ID	Description	GeneRatio	BgRatio	pvalue	p.adjust	qvalue	geneID	Count
GO:0006644	phospholipid metabolic process	11/108	89/4436	7.96073e-06	7.96073e-06	0.00910875	ABHD4/CHPT1/GDE1/GNPAT/MTM1/MTMR2/PAFAH1B1/PGAP2/PGP/PROCA1/PTDSS1	11
GO:0006650	glycerophospholipid metabolic process	9/108	69/4436	3.60217e-05	3.60217e-05	0.0177851	ABHD4/CHPT1/GNPAT/MTM1/MTMR2/PAFAH1B1/PGAP2/PGP/PTDSS1	9
GO:0043161	proteasome-mediated ubiquitin-dependent protein catabolic process	10/108	90/4436	5.40333e-05	5.40333e-05	0.0177851	CSNK1D/DERL3/KLHDC3/MTM1/PSMF1/SGTA/UBE2D1/UBE2G2/UBXN8/ZNRF1	10
GO:0019637	organophosphate metabolic process	16/108	219/4436	6.34043e-05	6.34043e-05	0.0177851	ABHD4/AK1/CHPT1/GDE1/GNPAT/HK1/MTM1/MTMR2/NUDT16/PAFAH1B1/PGAP2/PGP/PROCA1/PTDSS1/SLC52A3/TPI1	16
GO:0010498	proteasomal protein catabolic process	11/108	113/4436	7.7718e-05	7.7718e-05	0.0177851	CSNK1D/DERL3/KLHDC3/MTM1/PSMF1/SGTA/UBE2D1/UBE2G2/UBXN6/UBXN8/ZNRF1	11
GO:0046486	glycerolipid metabolic process	10/108	97/4436	0.000103019	0.000103019	0.019646	ABHD4/CHPT1/GNPAT/LIPE/MTM1/MTMR2/PAFAH1B1/PGAP2/PGP/PTDSS1	10
GO:0036503	ERAD pathway	5/108	22/4436	0.000147538	0.000147538	0.0241164	DERL3/SGTA/UBE2G2/UBXN6/UBXN8	5
GO:0030433	ubiquitin-dependent ERAD pathway	4/108	15/4436	0.000368814	0.000368814	0.0527501	DERL3/SGTA/UBE2G2/UBXN8	4
GO:0006511	ubiquitin-dependent protein catabolic process	10/108	123/4436	0.000724236	0.000724236	0.0802942	CSNK1D/DERL3/KLHDC3/MTM1/PSMF1/SGTA/UBE2D1/UBE2G2/UBXN8/ZNRF1	10
GO:0019941	modification-dependent protein catabolic process	10/108	124/4436	0.000771917	0.000771917	0.0802942	CSNK1D/DERL3/KLHDC3/MTM1/PSMF1/SGTA/UBE2D1/UBE2G2/UBXN8/ZNRF1	10
GO:0043632	modification-dependent macromolecule catabolic process	10/108	124/4436	0.000771917	0.000771917	0.0802942	CSNK1D/DERL3/KLHDC3/MTM1/PSMF1/SGTA/UBE2D1/UBE2G2/UBXN8/ZNRF1	10
GO:0051603	proteolysis involved in protein catabolic process	11/108	155/4436	0.00122805	0.00122805	0.117096	CSNK1D/DERL3/KLHDC3/MTM1/PSMF1/SGTA/UBE2D1/UBE2G2/UBXN6/UBXN8/ZNRF1	11
GO:0044255	cellular lipid metabolic process	14/108	252/4436	0.00288836	0.00288836	0.254223	ABHD4/CHPT1/GCDH/GDE1/GNPAT/LIPE/MTM1/MTMR2/PAFAH1B1/PGAP2/PGP/PROCA1/PTDSS1/PTGR1	14
GO:0009057	macromolecule catabolic process	15/108	287/4436	0.00367722	0.00367722	0.30043	CSNK1D/DERL3/FXR1/KLHDC3/MTM1/NUDT16/PHKG2/PSMF1/SGTA/SPATA18/UBE2D1/UBE2G2/UBXN6/UBXN8/ZNRF1	15
GO:0030163	protein catabolic process	12/108	207/4436	0.00412228	0.00412228	0.30043	CSNK1D/DERL3/KLHDC3/MTM1/PSMF1/SGTA/SPATA18/UBE2D1/UBE2G2/UBXN6/UBXN8/ZNRF1	12
GO:1901799	negative regulation of proteasomal protein catabolic process	3/108	14/4436	0.00420104	0.00420104	0.30043	MTM1/PSMF1/SGTA	3
GO:0006508	proteolysis	16/108	330/4436	0.00564986	0.00564986	0.380272	COMP/CSNK1D/DERL3/KLHDC3/MTM1/PMPCA/PRSS37/PRSS58/PSMF1/SGTA/TNP1/UBE2D1/UBE2G2/UBXN6/UBXN8/ZNRF1	16
GO:1901565	organonitrogen compound catabolic process	15/108	313/4436	0.00818773	0.00818773	0.456806	CSNK1D/DDAH1/DERL3/GGACT/KLHDC3/MTM1/NUDT16/PSMF1/SGTA/SPATA18/UBE2D1/UBE2G2/UBXN6/UBXN8/ZNRF1	15
GO:1903051	negative regulation of proteolysis involved in protein catabolic process	3/108	18/4436	0.00877454	0.00877454	0.456806	MTM1/PSMF1/SGTA	3
GO:0007283	spermatogenesis	8/108	121/4436	0.00877656	0.00877656	0.456806	FXR1/HERPUD2/IQCF1/ODF1/ODF2/PAIP2/TNP1/TPPP2	8
GO:0030317	flagellated sperm motility	4/108	34/4436	0.00878312	0.00878312	0.456806	CABS1/IQCF1/TNP1/TPPP2	4
GO:0097722	sperm motility	4/108	34/4436	0.00878312	0.00878312	0.456806	CABS1/IQCF1/TNP1/TPPP2	4
GO:0007018	microtubule-based movement	6/108	75/4436	0.00935115	0.00935115	0.462883	AP3M1/CABS1/IQCF1/PAFAH1B1/TNP1/TPPP2	6
GO:0019953	sexual reproduction	12/108	231/4436	0.00975646	0.00975646	0.462883	ARSA/FXR1/HERPUD2/IQCF1/KLHDC3/ODF1/ODF2/PAIP2/PRR19/PRSS37/TNP1/TPPP2	12
GO:0048232	male gamete generation	8/108	124/4436	0.0101136	0.0101136	0.462883	FXR1/HERPUD2/IQCF1/ODF1/ODF2/PAIP2/TNP1/TPPP2	8
GO:0060294	cilium movement involved in cell motility	4/108	36/4436	0.0107495	0.0107495	0.473063	CABS1/IQCF1/TNP1/TPPP2	4
GO:0006090	pyruvate metabolic process	4/108	37/4436	0.011831	0.011831	0.483591	FAHD1/GAPDHS/HK1/TPI1	4
GO:0006497	protein lipidation	3/108	20/4436	0.011834	0.011834	0.483591	GLUL/PGAP2/PPM1A	3
GO:0022414	reproductive process	14/108	298/4436	0.0124953	0.0124953	0.492303	ARSA/CABS1/FXR1/HERPUD2/IQCF1/KLHDC3/ODF1/ODF2/PAIP2/PLK4/PRR19/PRSS37/TNP1/TPPP2	14
GO:0000003	reproduction	14/108	301/4436	0.0135638	0.0135638	0.492303	ARSA/CABS1/FXR1/HERPUD2/IQCF1/KLHDC3/ODF1/ODF2/PAIP2/PLK4/PRR19/PRSS37/TNP1/TPPP2	14
GO:0070936	protein K48-linked ubiquitination	3/108	21/4436	0.0135655	0.0135655	0.492303	UBE2D1/UBE2G2/ZNRF1	3
GO:0001539	cilium or flagellum-dependent cell motility	4/108	39/4436	0.0141984	0.0141984	0.492303	CABS1/IQCF1/TNP1/TPPP2	4
GO:0060285	cilium-dependent cell motility	4/108	39/4436	0.0141984	0.0141984	0.492303	CABS1/IQCF1/TNP1/TPPP2	4
bta04910	Insulin signaling pathway	8/170	141/10538	0.00199955	0.00199955	0.460505	CRKL/EIF4E/HK1/HK2/LIPE/PHKA2/PHKG2/PRKAR2A/	8
bta04120	Ubiquitin mediated proteolysis	8/170	161/10538	0.00452278	0.00452278	0.460505	CDC34/CUL3/UBE2D1/UBE2G2/UBE2J1/UBE2M/UBE2R2/WWP2/	8
bta00562	Inositol phosphate metabolism	5/170	73/10538	0.00639648	0.00639648	0.460505	ITPKC/MTM1/MTMR2/SYNJ2/TPI1/	5
bta04977	Vitamin digestion and absorption	3/170	27/10538	0.00907886	0.00907886	0.460505	PNLIP/SLC23A1/SLC52A3/	3
bta04392	Hippo signaling pathway - multiple species	3/170	29/10538	0.0110784	0.0110784	0.460505	DCHS1/NF2/RASSF4/	3
bta03060	Protein export	3/170	31/10538	0.0133126	0.0133126	0.460505	SEC61A2/SGTA/UBL4B/	3
bta00051	Fructose and mannose metabolism	3/170	35/10538	0.0184984	0.0184984	0.460505	HK1/HK2/TPI1/	3
bta00512	Mucin type O-glycan biosynthesis	3/170	35/10538	0.0184984	0.0184984	0.460505	B3GNT3/ST3GAL1/ST6GALNAC2/	3
bta04144	Endocytosis	9/170	249/10538	0.0195183	0.0195183	0.460505	ACAP1/CAPZB/CLTB/PARD6A/RAB11FIP3/RAB11FIP4/SH3GL3/SMAP1/WIPF3/	9
bta00010	Glycolysis / Gluconeogenesis	4/170	65/10538	0.020655	0.020655	0.460505	GAPDHS/HK1/HK2/TPI1/	4
bta04140	Autophagy - animal	7/170	173/10538	0.0219645	0.0219645	0.460505	AKT1S1/ATG4D/MAP1LC3A/NBR1/PRKCD/PRKCQ/RAB7B/	7
bta04141	Protein processing in endoplasmic reticulum	7/170	176/10538	0.0238625	0.0238625	0.460505	DERL3/SEC61A2/UBE2D1/UBE2G2/UBE2J1/UBXN6/UBXN8/	7
